# Supplementary material for: Members of the Fusarium fujikuroi Species Complex Isolated from Asymptomatic Wetland Grasses in Argentina Include Previously Described Species Pathogenic on Cereal Crops and a Novel Species
Source: J Fungi (Basel). 2026 Jun 17;12(6):444. doi: 10.3390/jof12060444 (PMC13300770; doi:10.3390/jof12060444)
Supplement: Supplementary file 1 [file jof-12-00444-s001.zip › Supplementary File S2.nex]

#NEXUS
[Written by SequenceMatrix 1.8 on Tue Feb 21 11:30:14 CST 2023]

BEGIN DATA;
	DIMENSIONS NTAX=23 NCHAR=60357;
	FORMAT DATATYPE=DNA GAP=- MISSING=? ;
MATRIX
'F agapanthi 31653' ATGTCCGCCAAATCGATTCTCGAGGCCGACGGCAAGGCCATCCTCAACTACCACCTCACCCGCGCTCCCGTTATCAAGCCCAGCCCTCTTCCTGCGCCTACTACTCACAACCCCCCCAGCAGACTCGCCTCGCTGCACTTCCCAGAGGACGCCAGTGTTGAGGATATTCTGAATCAGGCTGAGGTCACCTACCCTTGGCTCCTCCAGCCCGACGCCAAGTTCGTTGCCAAGCCCGATCAGCTCATCAAGCGACGAGGAAAGAGTGGTCTTTTGGCTCTTAACAAGACCTGGCCCGAGGCTAAGGCTTGGGTCGCTGAGCGAGCCGGTAAGGAGCAGCAGGTTGAGCACACCACTGGTGTGTTGAGGCAGTTCCTCGTCGAGCCTTTTGTTCCTCATCCCCAAGACACTGAGTACTACATCAACATCAACTCAGTCCGTGATGTAAGTTGAAGCAATGTTCCCTCTTG---TGTTTTTGGATGAGTTCCTTGGGCACTTCATACTCGCAATATGAAGATCCTGAAATCGAAAG--GGGAATAGGAAGAGAGGGAAAGAATCTGAACAGAAGAAAGGGGT-CTGCAGCAACTTGTATTTGCTGCTCGGCGTTGCAAAGTCTAATTGTGGGCTCGCTCTACGTGTGCCGGCAATCTTTCTTTGTACCGAAACGGGCGAACGGATGCCGCGATAAGAAATCGTCGGGAACAACCCCCGTTCTTCTCGGTCCCTTCCGTGACCAACCCCACAACCAGTACCGGTTTTCCGGCCTACACCCAGCTGCCAAACTATCTGGATCTAATTTACTGACACTTT-CATCTATAGGGCGACTGGATCCTCTTCACCCACGAGGGCGGCGTTGATGTCGGCGATGTTGACGCTAAGGCTGAGAAGCTTTTGATCCCTGTGGATCTCGCCGAATACCCTTCCAACGAGGAGATTGCTGCTACTCTTCTCAAGAAGGTTCCCCAGGGCGTCCACAACGTCCTTGTTGACTTCATCACCCGCCTCTATGCCGTCTACGTTGACTGTCAGTTCACTTATCTCGAGATCAACCCTCTCGTTGTCATTCCCAACGAGAACAAGACCTCCGCCGCTGTCCACTTCCTCGATCTTGCTGCCAAGCTCGACCAGACTGCCGACTTCGAGTGTGGTGTCAAGTGGGCCATTGCTCGATCTCCCGCTGCTCTCGGTCTTACCAACATTGCTCCCTCTCCTGATGGCAAGATCAACATCGATGCTGGCCCTCCCATGGAGTTCCCCGCCCCCTTCGGTCGTGAGCTGACCAAGGAGGAGGCTTACATTGCTGACCTCGACGCTAAGACTGGTGCTTCCCTGAAGCTCACCGTTCTGAACGCCAAGGGCCGTATCTGGACCCTTGTTGCTGGTGGTGGTGCTTCCGTCGTCTACGCCGATGCCATTGCCTCTGCTGGTTTCGCCGACGAGCTCGCCAATTACGGTGAGTACTCCGGTGCTCCCACCGAGTCTCAGACCTACCACTACGCTCGAACTGTTCTTGACCTTCTCCTCCGTGCTCCTCAAAGCGACGAGGGCAAGGTTCTCTTCATCGGTGGTGGTATTGCCAACTTCACCAATGTGGCCAGCACTTTCAAGGGTGTTATCCGGGCTCTGCGAGACTTCGCTCCTAAGCTGATCGAGCACAATGTTTCCATCTGGGTGCGACGTGCCGGTCCTAACTACCAAGAGGGTCTGAAGAACATGAAGGCCGCCACTCAGGAGCTCGGCCTCAACGCCAAGATCTTTGGCCCTGAGATGCACGTCTCTGGCATTGTACCTCTGGCCCTTGTCCCTGGCAAGTGGGAGGAGAGTAAGGCACAGGAGTTCCAGGCTTAAATGGCTCAACAGCCCCTTCCCACGTCTATGCAGCCCACTGACATCTATGGAGGAGGTACGCGCAGCTCTAGCTCCCCATGTCGCGTCAGCCCGCCAAAGAT-CTCCACTAAC--ATGTTTATATAGATGAGGTTTCTGCCCTCGTTCTCGATCCTGGATACTGCTATACTCGAGCTGGCTTCGCTGGTGAAGATGTTCCCAAATCTATCCTCCCATCGTTTTACGGCCACACAACCGGCGACAACCCTAAAGATCTGTTTGGCGATGAGTGCCTCATCCCTCGCCCCGACTTCGAAGTCCGCAACTACATGAATAAGGATAGTGTGGTGGAGGATTGGGATGTTGCTGCTCGAATTTGGGAGAACATGCTTGTCAAGCGCTTACAGCCCCAACGACAAACACCTCCCTCGAAGAACGGTCTAAACGACGACCCCAAGGCAGAAGGCCAGGACGGAGAGGGCGATGTGGCCATGGACGATGCCGATGCTGCCGAATCTGCCGAGAAGCCGTTGGGTGAGAATCCCCTCCTGATCACAGAGGCTCCCTGGAATACACCCAAGGCTCGTGAGAAGGCTATTGAGATCATCATGGAGAACTGGGGGTGCCCTGCCTTCTGGCTGAGTCGCACCCCGGTATTGGCAGCATTCGCCGCTGGCAAGGCTACCTCACTGGTTATTGACGTGGGCGGTGCCAACACCTCGGTCACAGCTATTCACGACGGCATGGTACTGAAGCGATCTATCCAGAAGTCTCCTGTTGGTGGTATCTGGCTCTCTTCTCAGATTCGAAATCTCTTTGAAACATCAGAGCCCAAGGTCGAGCTGACACCCACCTTCATGATCGAGAACAAGACACCTGTCGATGCCCTGGCACCTCCTTCAGTCCGACTACGACACTTCCCCTTTCAGATCAACGATTCATTCCGCGCATATGAGGAAGAGCGTGTGTTGACGGAATTCAAGGAGTCAGTAGTAGAAGTCTGGCGAGGCCCTGGTCGTTACAGTGTTTCCGGCAATGAGGATTATGTTAAGACGCAACCCGGCCGGGTATTCGAAATGCCAGATGGTTATAACCAGATGTGGCGCGAGCAACGATTCAGAGTGACAGAGGGCATGTTTGACGAGACCGTCGGATATAATGGCTCCGACGCTGAGCAACTCACCAAAGCCCAAACCATCCCTGAGCTCATCCGCTCTGCTTTGAACGCAGTTGACGTCGATCTCCGAGGTAATCTCCTGGCTAACGTCGTCGTAACTGGCAGCACCAGTCTGATCAACGGATTCAACGACCGCCTAAACAACGAGTTGATCGCGATGTATCCTGGACTCAAGATCAAGATTCACGCGGCAGGTCTCACGAGTGAGCGACGCTTCGGTGCCTGGATCGGGGGTAGCATTCTCGCTAGTTTGGGCACTTTCCACCAGATGTGGATTTCGCGAAAGGAGTATGAGGAGAATGGACCTAATGTGGTTGAGAAGCGATGCAAGTAAATGGTGAGCATGACCTGTCCGTTGCTTGGTTGCGCGACCTACCCATCAATCAGCATTTGCTTTACCGCCTTGTCCTCTGGCGTTATCGCCAATGAGCATTGACCCCGCGGCTCTGTTGAGAGGGGCTGCAGTTGATGTTCTGGTGATGCCGTTCGAGAGTTTGGACTGACAACTTTATTTCTACAGGCTGACTCACTTACTGAAGAGCAAGTCTCCGAGTTCAAGGAGGCGTTCTCTCTCTTTGTAAGCTATCCC-CTTTGTTTCGCCGCCTTGCCTAGCCGCGTC-TTGCTAGAAGCTGTCGCTAACCTCTTTATGTAGGACAAGGATGGCGATGGTGAGTGATGCTCCCCTTTCCGCGATGCTTCTTCGTCGGCCCCGTGCGAAACCC-AAATCGATCCAACAAAGCATGCATCAGACCACTATAATCCTCTACATCTCTGTCTATGCGATGTTCTTAAATCGAAAGCATGAGCTAAACGCCTCGCTCTAGGCCAAATTACCACCAAGGAGCTCGGTACCGTTATGCGCTCTCTCGGCCAGAACCCCTCCGAGTCTGAGCTTCAGGACATGATCAACGAGGTTGACGCCGACAATAACGGCACCATCGACTTTCCTGGTGCGTAGTATTCCAAGACGATCAGAGGACGGTC-AGTACTAACCACTGGGTAAAGAGTTCCTCACCATGATGGCGCGCAAGATGAAGGATACCGATTCCGAGGAGGAGATCCGTGAGGCTTTCAAGGTGTTCGACCGTGACAACAACGGTTTCATTTCTGCTGCTGAGCTTCGACATGTCATGACCTCCATCGGCGAGAAGCTCACTGATGATGAGGTTGATGAGATGATCCGAGAGGCTGACCAGGACGGCGATGGCCGAATCGACTGTGAGTTGCTTGAGATTAGATATATAATACCAACGTCCA--CACTAACAAGACCACAGACAACGAGTTCGTCCAGCTCATGATGCAAAAATAAATGGCTGAACTCGACACTCTGGACATCGTCGTCCTCGGCGTTATCTTCTTCGGAACGGTTGCATACTTTACAAAGGGCAAGCTATGGGGTGTTACCAAGGACCCCTATGCGAATGGCTTCGCTGCCGGCGGCGCTTCTAAGCCGGGTCGCACGAGGAACATCGTTGAGGTAATGGAAGAATCCGGCAAGAACTGTGTTGTCTTCTATGGTTCTCAGACCGGTACTGCTGAAGATTACGCTTCTCGCCTCGCCAAGGAGGGTAAGAGTCGATTTGGACTAAACACCATGATTGCCGATCTTGAGGACTACGATTTCGACAACCTGGATACCGTCCCAAGTGACAACATCGTCATGTTCGTTCTCGCAACTTATGGTGAAGGCGAGCCTACCGATAACGCGGTCGACTTCTATGAATTTATTACCGGCGAGGATGCCAGCTTCAATGAGAGCAATGATCCTCCGCTGGGCAACCTCAACTACGTTGCTTTCGGTCTCGGAAACAACACGTACGAGCACTACAACTCTATGGTCCGCAATGTTAACAAGGCTCTTGAGAAACTTGGCGCTCACCGCATCGGTGAAGCTGGTGAGGGTGATGATGGTGCTGGTACCATGGAAGAGGATTTCTTGGCTTGGAAGGATCCTATGTGGGAAGCCCTTGCTAAGAAAATGGGACTGGAAGAGCGTGAAGCCGTCTACGAGCCTATCTTTGCCATTAGCGAACGCGACGACCTGACTCCTGAAGCCAATGAAGTGTATCTCGGTGAGCCCAACAAGCTGCACCTCGAAGGCACCGCCAAGGGACCGTTCAACTCTCACAACCCCTACATTGCCCCTATCGCTGAATCTTACGAGTTGTTCTCCGCCAAGGACAGAAACTGCCTCCACATGGAAATTGACATCAGTGGTTCTAACCTCAAGTACGAGACTGGAGACCATATTGCTATCTGGCCTACCAACCCTGGTGAGGAGGTCAACAAATTCCTGGATATTCTCGACCTCTCCGGCAAGCAGCACAGCGTTGTCACTGTCAAGGCTCTCGAGCCTACCGCCAAGGTTCCTTTCCCCAACCCTACAACCTACGATGCCATTCTGCGATACCACCTCGAGATCTGCGCTCCTGTTTCACGTCAATTCGTCTCTACTCTCGCCGCATTCGCTCCCAACGATGATATCAAGGCTGAGATGAACCGCCTTGGCAGCGATAAGGATTATTTCCACGAGAAGACTGGCCCACATTACTACAACATTGCCCGTTTCCTCGCCAGCGTCAGCAAGGGCGAGAAGTGGGCCAAAATCCCCTTCTCTGCCTTCATTGAGGGTCTTACCAAGCTCCAGCCCCGTTACTACTCTATTTCTTCATCGTCTCTGGTTCAGCCCAAGAAGATCTCCATCACTGCCGTCGTTGAGTCCCAGCAGATTCCTGGCCGAGATGATCCTTTCCGTGGTGTTGCTACAAACTATCTTTTTGCCCTAAAGCAAAAGCAGAACGGCGACCCCAACCCTGCACCTTTCGGTCAGAGCTACGAGCTTACAGGCCCCCGCAACAAGTATGATGGCATCCACGTTCCTGTCCATGTTCGTCACTCCAACTTCAAGCTCCCCTCGGACCCCGGTAAGCCTATCATCATGATTGGTCCTGGTACTGGTGTCGCTCCCTTCCGCGGATTCGTTCAGGAGCGTGCTAAGCAAGCCCGTGATGGTGTTGAGGTTGGAAAGACACTCTTGTTCTTTGGTTGTCGAAAGTCAACAGAGGATTTCATGTACCAAAAGGAGTGGCAGGTAAGACAATATAGAGTTCAAACGTTCGGGGTTTATGCTGATTGTTTCTCAGGAATACAAGGAGGCTCTTGGCGATAAGTTCGAGATGATCACCGCCTTTTCTCGAGAAGGCTCCAAGAAGGTTTATGTCCAGCATCGACTTAAGGAACGATCTAAAGAGGTCAGCGACCTGCTCTCCCAGAAGGCTTATTTCTATGTCTGTGGTGATGCAGCCCACATGGCCCGTGAGGTCAATACCGTCTTGGCACAAATCATTGCCGAGGGGCGTGGGGTGTCTGAGGCCAAGGGTGAGGAGATCGTGAAGAACATGAGGTCAGCGAACCAATACCAGGTATGTAGTGACTTTATTACTCCCTTCTCACTGTGACGAAACCGCATATGCTAACTCAGAATTACAGGAGGATGTTTGGTCATAGATGTCTCACAGAGCGCGGCTTGCTGAGCTCAAGGCTCTTCGAGAGTCCGGCAAGAAGGTCTTTGATACTTACAAAGTTGCCGACGTCGACAATCTATACGACGAAGTTGACGAGGATGGATATAAGAAGGTTGTTCGGGAACGATTAAATCAGGACGACTTTGTTGTCGACGACAATGGCGAGGGCTACGCAGATGATGGCCGCGAAGACTGGGATCGAGTACAAGCCTATGGCTCAGAAAGCGAAGAAGAGGCCACCGTCCGTGGCCGACCCAGTAAGACGAGTCAGTCTTCCTCCAGGACATGTTCAGGACCGCCCACATACTCACATGTCGTGTAGCGAAGAAGAATCGTCAGGAGGAGCAAGCCAAGCGAGCGGCCAATGACAAAGATATCAGTGAATACTTCAAGGGCGCCAGCAGGGCCCAGCCAAAACCAAAGGTACGCATTCCGTTTACAACATCGTGG-ACGACCCAACTAAGTTAATTTTCTCTATCTAGGTCGTCAAGACAAAGGAGGACGACGACTTCCTTTCAAACCTCCTCGGCGAGGTAGACAACAACATTCCTGCCCCTGCTCCCCATACCTCGAGAGTCGAAAGGTCTGGCGGTCGTCGCAAGGCTAGGGCCCTTTCACCTGCTCCCGAGCCTGTGCCCAAAAAGACCAAGACCCTCGATACCCGGCTACCGTCCCCTCTCCCTCCAGCCCCTGAAGATGACGATGGCTTCTTTCCCTCCGCCGACGATGACATCCTCGAGACTGCCGCCGATGTCCCCATGAGCGATCCTGCGCCCTCCTCTCCAGCCGCAAAGGTAGCGCAGAGAAAGGTACAGATTAAGCAGGAACCAAAGGAA---GACGACGACGACGAAGACATGATGGAGGTTGCGCATGCTGGAGCCATCGCTACAACCAGTGTCAACCTAGCAAGTTCAAGGCCGATTAAGAGAATCCAGAAAACAGAGTCCTATCCCACACCTGCCAGCTCCTCTCCTGTTAAACCCAACGGCGCTCAAGTCGACTCAGCTTCATGGAATGCCCTCACAGAGAGGCTAAACGTCGTCACAAGTTCGCCTGCGGAAACAAAGACAATAGGCAAAATTGACTACAAGGATGCGGTCGAGGAAGACGGCAGTCTCAACTTCTTCTGGACAGACTACACTGAGGTCAACGGCAGTCTGTGTCTCTTTGGCAAAGTTCTCAACAAGAAGACGCGATCATACGTCAGCTGTTTTGTCAAAGTCGACAACATCTTGAGAAAGCTCTATTTCTTGCCGCGTCAACAGCGCTTGCAAGATGGCGAAGAGGCAGGCGAAGAAGTCGAGATGATGAACGTGTATGACGAGATTGATACCATGATGACCAAGATGAATGTTGGCATGTACAAGATCAAGGCCTGCACCAGGAAATATGCCTTTGAGCTCCGTGATGTCCCCAAGGAAGCACAGTATATGAAACTTCTCTACCCATACAACAGTGAGTGGCCACATTC-CTCCTGTAGGTCCCCCGAAGCAGCTAACAGGTATCCCAGAGCCTGAAGTCGACCCCAACAGACCCGGTGAGACATATTCTCACGTCTTTGGTAGCAACACCGCTCTTTTTGAACAGTTCGTTCTCTGGAAGAATATCATGGGCCCATGCTGGCTGAAGATTGAGGATGCTGATTTTAACAAGCTCAAGAATGCTTCCCACTGCAAGCTTGAGGTTTTGGCCGATCACCCCAACATGGTTTCTGTTCTTAGCGAGTCTGACAACCTCGATGCGCCTCCCCTGACTCTTATGGGTGTCTCGTTACGGACTGCCTTTAATGAGAAGGATAACAAGCAAGAGATTCTAGCTATCAGCGCAAGAATCTACGACAAGGTATCCCTCAGTGACACAACCCCTGCAGAAAAGCTGCCCTGTCGAACCTTTACGGTTATCCGGCCGCATGGCCAGGCGTTCCCCATGGGCTTCGATCACCTTGCGAAGAAAAGGAATCGTGGCTTGATTGTGCTGAAGAAGCAAGAAGCCGAAATCCTCGCCTTCTTCTTGGCCCAGCTGGATGTTGCAGACCCAGATGTAATTCTTGGACACCAATTGGAGGGTGTAGACTACAGTGTGCTCCTCAATCGTCTGTATGACAAAAAGATACCCGGATGGTCCAGGCTAGGTAGACTTCGTCGCAGTCAGTGGCCATCGTCAATCGGCAAGACTGGCGGTAACGTTTTTGCCGAACGCCAGATCTTGTCAGGACGTCTGCTATGTGATCTGGCCAACGATGCTGGAAAGTCGGTCATGTTCAAGTGCCAGTCGTGGAGCCTGACAGAGATGTGCAGTTTGTACCTCTCTGGAGATAACCGGCGCCGCGATTTTGACAATGAGGCTGCCCTGAAGACGTGGGCCAGGGAGAAGCAGGGACTTCTCGACTACATCACTCATATGGAGGCCGATACACACTACATTGCAGCCCTGGGCCTGGGTGTTCAGATGTTGCCACTGACCAAGGTTCTCACCAATCTGGCGGGTAACTCGTGGGCTCGAACTCTGACCGGCACGCGTGCAGAGCGGAACGAGTACATTTTGCTACACGAGTTCTATCGCAACAAGTACATCTGCCCTGATAAGCAGACCTTTCGCAGTCGCCAGCGTGCCGAAGAGGCACAGCGTGAAGAAGAGGCGGGCGAGGGGAAGAAGAAGGACAAGTACAAGGGTGGCTTGGTTTTCGAGCCAGAGAAAGGTCTATATGATAAGTTTGTGCTTGTCATGGACTTTAATTCCCTTTATCCCTCTATTATTCAGGAGTTCAACATCTGCTTTACAACTGTCGATAGACCAGCCACAGTAAGTTTGTCGAGAATTCTTGCTTGAACCTCGAGACTAATCAAGCCCACAGAACAGTGAAGAAGATGAAGTTCCCGAAGTTCCAATCAACCAGGATCAAGGTATCCTACCTAGGCTCATTGCTACTCTTGTCAGTCGCCGTCGACAAGTCAAGAGCCTCATGAAGGACAAGAAGGCTACCCCAGAGGAGCTGGCCACATGGGACATCAAGCAGCTTGCCCTCAAGCTCACTGCCAACTCCATGTACGGATGTTTGGGTTATACCAAGTCACGCTTCTACGCTCGACCTCTGGCTGTTTTGACAACCTTCAAGGGCCGAGAGATTCTCCGCAGCACCAAGGAGCTGGCCGAGAGCAACTCACTGCAGGTTATCTATGGTGATACTGATTCCGTCATGATCAATGCCAACGTGGATAATATTGCCGATGCGTTCAAGGTTGGCAACGATTTCAAGAAAGCAGTCAACGAGCAGTACAAGCTGCTTGAGATCGATATTGACAACATCTTTCGCCGCATCCTCCTTCAAGCGAAAAAGAAGTATGCTGCCATCAACCTTGTAGAGAAGGATGGGAAGTTCATCGAGAAGATGGAAGTCAAGGGTCTTGACATGAAGCGTCGAGAATACTGTGCTCTGTCCAAGGAGATCTCCCAACACCTTCTTAACGAGATTTTGTCGGGTGACGACACCGAAGTCTCAATCGCCCGAATCCATGAGTACTTGAGCGACATTGCTGGCAAGATGCGTGAGCAGACTATTCCTGTCCAGAAGTATATCATCCATACACAGCTTGGAAAAGCACCCAAGGACTATCCCGACTCAAACTCCATGCCTCAGGTCCAAGTCGCTCTTCGTGAAATGGCCAAAGGCAAGACAGTTCGCAAGGGAGATGTTATCGCCTACGTGATTACGGGCGACAGCAAGAGCTCCGAGCCTGCTCCCAAACGAGCCTACACCCCTGGTGATCTCAAGGCAGACCCTACTCTACTGCCTGACGTTGAGTGGTATATTGGCAAGCAGATCTTCCCCCCTGTCGAGCGTCTCTGTGCCAATATTGTCGGAACATCAACATCACAACTAGCAGAGCACCTTGGTCTTGATATCAAGCGCTACAGCTCATTCCAGACTCAGCAGAACAGCTCAAGCAACGACCTTGAGATCCACCCCTTGGACTCTCAGATTCCAGATGAGGTCCGCTTCAGTGATTGTGCTCGCCTCTCTTTGCGTTGCCGCAAGTGCAAAAGCTCGTCCGTGTTCGAGGGCCTGGCTGCGTCCCCCGATCATGTGTCCCAATCCGGTGTCATGTGCGGCTCGTGTGGCAGTTCCATCTCGACGCTCTCTGCCGTGGCCCAGATGGAGCACGCCATTCGCACTCAGACAAGTCGGTACTACGAGGGCTGGCTGGTCTGCGATGATAGCCAGTGCGGCAATCGAACACGGCAAATGAGTGTTTATGGTTCTCGCTGCCTTGGCCCTAAGGGACTTGCCCGAGATTGTCTTGGTCGAATGCGTTACGAATACACAGAAAAGGCTATCTACACTCAGCTTCTCTACTTCGCCAGCCTGTGGGATGTCGACAAGGCCAAGGCCAAGGCCACGAGCACTGAGATGTCCAGGCAAGATCGAGAGAATATCCTCGCATTGGCTGAACATAACCGTGTGCGCTTCGGAAACGTGAAGGGTATTGTTGACAAGTATCTCGATAAGTGTGGTCGGCAATGGGTAGCCATGGATACTCTGTTCACAAAGCTGGGCTTCAAGCCAATGGCCCGAGTTGGTTAGATGCCTAACACAAGTCTTCGTCGCCCTCAGAAGGGCTTCCGCCGAGGAGGAAAAGTTGCCTACCATGGCAACCGAACACGCACATTCGCGGCCTCGTCCAGGAACGAGGCCACGTCGGCAGACGAGAAATGGGAACGAACACGGCTAGCACACAGCATTGACGAGAACATGGGCTTTGCGCGTTACGAGAGCGGAAAGAAGAGAGAAGGCTGGCTAGTCAACATCCAACCCACATCTATCGAGGACGAACGGATACCGGGTGGTCGAGCCGCTGTCGACTGCTATTTCATCGAAGAAGACGGCTCGACCTTCAAAGCTACTGTGGAATTTGACCCATACTTCTTGATCGCTGTCAAGAAAGGACGAGAGTCTGAGGTTGAGGAATGGGTCAAGAGGGTTGCCGGAGGTGGCGTTGTCAAGTCGATTCGTAGAGTTGAGAAAGACGATCTCAATATGCCCAACCACTTACTCGGTTACCGAAGGACATTTCTGGAGTTGAGGTTTGCCAATGTCAATGACCTCATGGCTGCGAGAAAAGATATCATGCCTATCGCGGAAAAGAACAAGAAGAATATGAATGCTATGGATGCCTATGCCGAGGTGGCAACGTAAGTGCTCAACTGATCTTTGGCAGGATCAAGCTAATACGAAACAGCTCAAATGGCGACTTCGACCTTTTTGATGATTCACGAGATGACGACCGAAATATGAATACTGCCCTTTCCGATGCGAGCGACTTTATCGTCGATATAAGAGAATATGATGTACCATACCATGTACGAGTAATGATAGATTTAGGTATGATCAACCCTTGC------CCACACTCTTCTACAAGCTTTACATGATGTTTGCAACCAAGTATTTGCTACTTCAGAGCCCTCAAAGGCCATGAGACCACTATTCACCATTGCCCTGATTATTGCTTCTATGCAGCCCTCCATTCTGCCTTGAACCCTTGCCAATTACCTACTGACCTGGACACCCAGATATGCGAGCCGGAAAGTGGTACTTTGTTGAAGCCAAACATGGTGTCACCAAGATTTACCCAAACGAAGAGAGGTCGTTGCCGGCTGAACCTGTAGTAATGGCTTATGATATTGAAACATCAAAGCTGCCTCTCAAATTCCCTGATGCTGCCACCGACCAGATTATCATGATTTCTTACATGATTGATGGCCAAGGGTTCTTAATTACCAATCGTCAAATCCTTTCAGAAGACATTGGCGACTTCGACTACACACCCAAACCAGAATACCCGGGCCCATTCATGATTTTCAACGAACCTGATGAAAAGGCTGTCATCGAGAGATTCTTCCTCCACATCAAGGAGGCACGACCTACCGTCATTGCGACTTACAACGGTGACTTTTTTGATTGGCCCTTTGTGGAAGCACGGGCTAGCATCAATGGAATTGATATGTATCAAGAGATTGGATGGAAGAAGGACAACGAGGATCAGTACAAGTGTAACTACAGTGTGCACATGGACTGCTTCCATTGGGTCAACCGAGATTCGTATCTGCCTCAGGGTTCTCGTGGTCTGAAAGCCGTCACTGTGGCGAAGCTCGGATACGACCCAGACGAGCTGGATCCCGAATTGATGACACCATACGCGACTGAGCGGCCTCAAACCCTCGCCGAATACTCCGTCTCTGATGCCGTTGCAACATATTATCTCTACATGAAATATGTGCACCCTTTCATTTTCTCACTTTGTACGATTCTACCTTTGAGTGGTGATGAGGTATTGAGAAAGGGAACTGGTACACTCTGTGAGATGCTGCTAATGGTGCAAGCATATCAACGAGAAATTGTACTTCCGAATAAGTATATCACACCAAAGGAGGCCTTCTGGGACGGACATCTCCTCGATTCAGAGACCTACGTCGGTGGCCACGTGGAAAGTATCGAAGCAGGAGTCTTTCGAGCTGATATCCCGGTGGATTTTGCTGTCGACCCTGGAGCTATTGACGAGCTCCTCGGAGATTTAGATGCTGCCCTCAAATTCGTAATCACAGTTGAGGAGAAGAAGAACTTTGATGATGTAGAGAACTACGAAGAAGTCAAGGCTCAGATTGTCGAGAGGTTGAACAAGCTCAAAGAAGCGCCAAACCGTAACGAAAAACCGCTGATTTACCATCTGGATGTCGCATCGATGTACCCCAACATCATGACAACCAACCGACTGCAGCCTGACTCTATGATTCAAGAGTCCGACTGTGCTGCCTGCGACTTCAATCGACCAGGAAAGACATGCGATAGAAGGTTACCTTGGGCTTGGCGAGGAGAATACTTGCCCCCGAAACGAGATGAGTATAACATGATTAAAAATGCACTTCAGAACGAGAAGTTCCCTGGTAAATATCCCAGTTCTCCTATGAGAACCTTCCAGGAGCTCAGTGCCGATGAGCAAGCCACTCTGGTACGGAAACGTCTTCAGCTATATTCTCAGAAGGTCTACCACAAAATCCATGATTCAACAACTATTGTGCGAGAGGCAATCATTTGCCAAAGAGAGAACCCCTTTTATATCAACACTGTACGAGACTTCCGTGATCGTCGATATGACTACAAGGGTAAAGCCAAGGTTTGGAAGGGAAAGACGTCATCCTTGCAGTCTGCTGGTGCTGAGAGGAGCGAGGTTGATGCTGCCAAGAAGATGATTATTCTCTACGATTCGCTGCAATTGGCGCACAAGGTTATTTTAAACTCATTCTACGGATATGTGATGAGAAAGGGATCTCGTTGGTACTCACTCGAAATGGCTGGCGTCACTTGTTTGACAGGTGCTCACATTATTCAAATGGCTCGACAACTGGTCGAACGGCTGGGACGACCTCTGGAATTGGATACCGACGGTATCTGGTGCATGCTTCCCGCAACCTTTCCCGAGAACTTCTCCTTCAAACTCAAGGGTGGCAAGAAACTCAACATCTCATATCCCTGCGTTATGCTTAACCACCACGTCCATGCAAAATTCACCAACCATCAATACCAGACACTCGTTGATAAGAAGACTCTCAAGTACGAAACACACAGCGACAACTCCATCTTTTTCGAAGTCGATGGTCCATACAAAGCCATGGTTCTGCCCACATCGAAAGAAGAAGACAAAAACTTGAAGAAGCGTTACGCTGTCTTCAACGATGACGGCAGTCTGGCTGAGTTGAAAGGGTTTGAGGTGAAGCGTCGTGGTGAGCTCAAGCTCATCAAGATCTTCCAGCAACAGATTTTCAAGTTTTTCCTCGAAGGTGAAACGCTGGCCGAATGTTATGGAGCTGTTGCCAAGGTTGCCAACCGTTGGCTGGATGTTCTGCACAGCAAGGGCACAACGTTGGCAGACGAGGAGCTGATGGAACTCATTTCTGAGAATCGAAGCATGTCCAAAACACTGGAGGAGTACGGAAACCAGAAGTCAACCAGTATCACAACTGCCAAGCGTTTGGCAGATTTCTTAGGTGAGCAGATGGTAAAGGACAAGGGATTGAACTGTAAGTTCATCATCTGCGCTCGACCCAAAAACGCACCTGTTACAGAACGAGCTGTTCCGGTGGCCATCTTCTCTGCGGAGGAATCTGTCAAGCGTACATATCTGAGGAAGTGGCTGAAGGAGGAGCCCACTGACACTGATCCCCGTGCACTGCTCGACTGGGATTATTACCTGGAGCGATTGGGCTCTGTTATCCAGAAGCTGATTACCATTCCTGCGGCTCTCCAAAAGGTCCGCAACCCTGTACCTCGAGTGCCACATCCTGACTGGCTTCAAAGGAGGATCAACATCAAGGACGACAAACTGAAGCAGAAGAAGCTCACTGATCTTTTCAAAAAGAGTCCACTGGAAGACATCACCAACATTAGTGGTTCTCGACTGGATGACGTAGAAGACTTCGGTAGCAAGCTTTTGAAGCCCAAACAAGTCAACGCAGTCATTGCATCCTCTCAGGCTGCAACGACAGTTCAGAAGCGCAAGTCCCCTGAGCCAGCAGAAAACCCCGATCCCATGTCTGCACTTCCTGAAGTAATTCCAAGTGCCTCGGAGAACTATGAAGCATTCTTGATGTATCAGAAGAAGAAGTGGAAGTTGCAGAAGCAAGCCAGAATCCGTCGACGGCAATTGTTTGGTGACCGAAGAGGCGGTGCAGTCAACAATCTCCAGCAAACATTCATGAAGCAGGCACACACTACTTACATGAGTAGTTGGCAGGTCTTACACCTCAAAGCGACTGAGACTCCTGGTATTGTCATGGCATATGTCCTAATCGATGCTAAGATTCATACACTTAAGGTCAATGTTCCTCGACAAGTCTTCCTTAACCTCAAGAGTAAGGATCTTCCGGATGTTGAAGTGGAAGGCTGTGAAGTCGAACAGGTCAATTACACTCTTCCCAATGGTCATCCATCCAGCCATCTCTTCAAGTTGACTGTATCGGAAGATGTTTACTTCAACGAGAGCGAAAAGTTCTCCCTCCTCTTCAATCATCCTAGTGTTGAGGGTGTATATGAGAAGCAAGTACCCCTGAACATCCGAGCTGTCTTGCGTCTTGGAAATCAGTGCACCATTGATGCGACACAACATGCTGTGCTGGGGAAGGGTCTTGAGCAAGGCTTTGATCTGGCTGGTCTGAAGCGACCAGCTAAGACACGAACGTATCTCGAAACGTCGCCACTGGCCTACATTTACGTTTCTCACATTGCAACTGGAGAACGACAGATTTTTGGCATCTTCTCTACCACCAATGACCAAGCTCACGTCGTTATTCTGCAGAAGAACAAGGACTCCGGTCAAGATCTTCCCAATGTTTCCAAAATGTATTCAGAGATGCTCGCCAGACGGCATGCGGAGGCAGCTGGTACCAACTGGCAGGATTGTTTTACCTACCAGGAGAAACTCCATATCAAGATCACCCAAGTGACGACCCGACGCAAGGCTCATTTGGAGATAGGTGATGTTGTCAAGAAGATGCGCAAGGATGAGCCACGACCACAGATGATGGTTATCCAGTCGTCTCAGCGTAAACTGCTCATCCATGATGTCCCTATCTTGGGAGAATTCCCAGTCCTCCCCTTGAAATACGATGTGGGGGATAGCTCTCTACCTCCTCTTGGGTGGCAATCTGTCATTGCCAAGCGACTTGTTGGTCATTATCTTGGTCTTGGATCCTGGATTCTACACCTTACCGCTTTGGCTCGTTACGGCGATGTGCCTCTGTGCAATTTGGAACGAGACGATCCCCGATTCTTGATCGATGTTGCCTATGCCCGACGACTTCAAGCCAATGGAGTCGTGCTTTGGTGGTCTCCCGATGCTCGCCCTGATCATGCTGGATATGAAAAGGACGATCTTCTTGGCCCTCTTGACACAGTCAAAATGCCAAATGTCAACAATCCAGGGACCTTCTCGTCTGTGTGTATCGATATAGATGTCAGAAATCTGGCTATAAACACTATCCTGACCTCATCTCTCATCAATGAGCTTGAGGGTGCCGACTCCGTCTCGTTCAATCCCGCTGCTGACGACTCAGAGACACTTGCATCCGAGAACGCCTTTGCCAACGCTGGCGTTCAGGTGCTTCGTGAGATGGTGAAGGCGTGGTGGACTGAAGCTTGTCGTGGAAGTACCATGGCCGATGTTCTCGTGCAACATCTTGTTCGCTGGGTTGAGAACCCCGACTCTTTCATGTACGATCGAGCCCTGCACTACTATGTGCAGATGATGTCTCGTAAGGCCTTCCAGCAGCTCATGGCTGACTTCCGTCGAGTGGGATCTCAGGTCATTTTTGCCAACGCGAACCGTCTTATTCTCCAAACCACAAAGGCCGAGGTCGGCAACGCATATGCGTATAGCGAGTATATCATCAAGTCGATCAAGAGTAAGCCACTCTTTCACTTTATCGATTTGGAGATTAAAGAGTATTGGGACTATCTGGTATGGTACGATGAGTTCAACTACGGAGGCAAGGCCTGCCAGGAGGTTATCGAAGCCGAAGAACAGAATCTCGAAACTGTCATGCACTGGCAGATGGCAACCTTCTTGCCTGTTCGACTACAGTCCACGTTTCAGGACTGGGTAATTGAGTTCATACAGCTCATGCATCAACTCAAGCGCCCTCATAACGGCGACCCAGATGCTACACCACGTCTGACACAGCTACCAAGCAAGGACCTGGAGGACCATGAAGGTCAAATTCTATTAGGCAAGGCGTTTGAGAAACCTCTGAAGAAGGACATCATTGGCCTCCTCAACAAGCAGAAGCGTGAGCTACTTCATCCAGAGCTTGCACAGGACTACACATTCCCCGTCCTTCCCGGCTCACACCTCAGCCCTCGAAATCCTATACTCGAGCTTGTCAAGTCACTCATGCAAGTTCTATCGCTTGACAAAAACATCACACTTGAAGCTCGATTACTTCGGAAAGAGCTTCTAGCCTTGTTCGAGGTGCGTGAGTTCTCGAAAGACGGTACCTTCACAAACCCATCAGAGAGCCTTCGTCTTCCCCAGATATCTTGTGACAGTTGTACTATGATGCGAGATCTAGACCTATGCAGAGACGAGGATCTCTTTGGCGAAGGTGCTGCTTGGTGCTGCGGCTTCTGTGGCACTGAGTTCGATCGTGTCGCCATAGAAGAACGATTATTAGGCATAGTGGAGAGCTGGATTGTGGAATGGACAACGCAGGATCTCAAATGTGCCCGGTGCGGCGCACTAAGACTGAACGACTTTATGGAACACTGTACCTGCAGTGGAGAGTGGAAGGAAATTGTGTCGCGGCAAGACGTGGGCAAGAAAGTCGGAGTTATGAGGAGGGTAGCCAAGTTCTACGGGCTAAGGATGCTAAGTGATGTGGTCGAGGAACTTGACAAAGGTTTATGAATGCGTCCCGAAGTTGAGCAAGAGCTTGCTCACACGCTGCTCGTTGAATTGCTCGCATACCAGTTTGCTTCTCCTGTTAGATGGATTGAGACTCAAGATGTGTTCCTCGGTGAGAGGACCGCTGAGCGAGTCGTGGAAATTGGTCCTGCCGATACTCTTGGTGTCATGGCTAAGCGAACCTTGAAGTCCAAGTACGAAGCCTACGATGCCGCCAAGTCCGTTCAGCGAAATATCCTCTGCTATAACAAGGACGCTAAGGAGATTTACTATGATGTTGATCCCGTGGAAGAGGAACCTGAGCCTGCGGCTGCTTCCTCTAGTGATGGCCCTGTAGCTCCTGCGGCCGCTGCCGCTGCACCCGCTGCTGCAGCTGCAGCTGCTCCCAGTTCAGGTCCTGTCGCCCAGGTTGCCGATGAGCCTGTACAGGCTGTCGACATTGTTCGCACCCTCATTGCGCAAAAGCTCAAGAAGCCTCTCCTCGAGGTTCCTCTCAGCAAGGCCATCAAGGACCTTGTCGGTGGTAAGTCAGATTGAGTCCGGACCAATTGATATATTATTAACGACCTTTCCTGCACAGGCAAATCCACGCTTCAGAACGAGATTCTCGGTGATCTTGGAAAGGAATTCGGTTCCACCCCTGAGAAGCCTGAAGACACTCCTCTCGATGAGCTTGGTGCATCCATGCAAGCCACTTTCGATGGCAACCTCGGCAAGCAATCGCTGTCCTTGATTGCTCGACTTATCTCCTCCAAGATGCCTGGTGGTTTCAACATCACAGCCGCCCGAAAATATCTCGAGAGTCGATGGGGTCTTGGACCTGGCCGACAAGATGGTGCTCTGCTTCTCGCTCTCACAATGGAGCCTCCTGCGCGACTTGGCTCTGAGGGCGATGCCAAGGCCTTCTTCGACAGCGTCGCCAACAAGTATGCCACCAACGCCGGCATCAGCCTGTCTACAGCTACTGCGGCTGGCCCCGCTGGCGGCTCTAGCGGCGGCATGATGATGGATCCTGCTGCTATTGATGCCCTTACCAAGGACCAGCGTGCCCTCTTCAAGCAACAATTAGAGCTTCTCGCTCGATACCTCAAGATCGACCTCCGTGAGGGTGAGAAGGCTCACCTCAACTCTCAGAAATCCGAGAAGGTTTTGCAAGCCCAGCTTGATCTCTGGACTGCCGAGCATGGTGACTTCTATGCCTCTGGTATCGAGCCTGTCTTCACCCCCCTCAAGGCGCGAACCTACGATTCATCATGGAACTGGGCTCGCCAGGACGCTCTTAGCATGTACTTCGATATTATCTTCGGTCGTCTCCAGGCTGTTGATCGTGAGATTGTTAGCCAATGTATCCGTCTCATGAACAGATCCAACCCCAAGCTCCTCGACTTCATGCAGTACCATATCGACAACTGCCCCACTGAGCGAGGTGAGACTTACAAGCTTGCTCAGGAGCTCGGACAGCAGCTTATCGAGAACTGCAAGGATGTTCTTGATGTCGCCCCTGTGTACAAGGATGTTTCCCTCCCTACCGGACCCAGGACAACAGTTGACGCCCGGGGCAACCTCAACTACGAGGAAGTCCCGCGTGCGAGCTGTCGCAAGCTCGAGCATTATGTCCAGCAAATGGCTGAGGGCGGCAAGATCTCTGAGTACGGCAACCGCACCAAGGTCCAGAGCGATCTTTCTCGAATCTACAGACTCATCAAGCAGCAGCACAAGCTGTCCAAGACTTCTCAGCTTGAGATCAAGAGCCTTTATGGCGAGGTCCTTCGCTCGCTTGCCATGAATGAGAGCCAGATCCTTCCCAAGGACAACAAGGGCCGAAAGGTTCTGAAGAACAGCCAGAGCAAGGGCAAGGTCGAGACCATCCCCTTCCTTCACCTCAAGAAGAAGGGTCTCCATGGCTGGGACTACAGCAAGAAGCTTACAGGCGTGTACCTCAACTGCCTTGAGGATGCTGCCAAGTCTGGTGTCACCTTCCAGGACAAGCACGTTCTAATGACTGGCGCTGGTGCCGGTTCCATCGGTGCCGAGGTCCTTCAGGGTCTCATCAGCGGTGGCGCTAAAGTCATTGTCACCACCAGCCGCTTCTCCCGCGAGGTCACCGAGTACTACCAGGCCATGTACACCCGCTATGGCTCTCGCGGCTCCCAGATTGTCGTTGTTCCCTTCAATCAGGGTAGCAAGCAAGATGTTGAGGCCCTCGTCGAGTACATCTACGATACCAAGGAGGGTCTTGGCTGGGATCTTGACTTCATCGTTCCTTTCGCTGCTATCCCCGAGAATGGTCGCGAGATTGACAGCATTGATTCCAAGTCTGAGCTTGCCCATCGTATCATGCTTACCAACCTTGTTCGTCTCCTCGGATGCGTCAAGGCCCAAAAGACTGAGCGTGGCTTCGAGACCCGACCTGCCCAGGTTGTTCTGCCCCTTTCTCCCAACCACGGCACCTTCGGTAATGACGGTCTTTACTCCGAGTCCAAGCTTGGCCTCGAGACTCTCTTCAACAGGTGGCACTCCGAGAGCTGGGCCAACTACCTCACCATTTGCGGTGCGGTCATTGGCTGGACCCGAGGAACTGGTCTCATGTCTGGTAACAACATCGTTGCTGAGGGCGTTGAGGCTTTCGGCGTCCGCACTTTCTCTCAGCAGGAGATGGCTTTCAACATTCTTGGTCTCATGTCTCCCACTTTGGTTGATCTGTGCCAGAATGAGCCCGTCTTTGCTGACCTCAACGGTGGTCTGCAGTTCATTCCTAACCTGAACGAGACCATGACCAAGCTCCGCAAGGATATCATGGAGACTAGCGAGGTTCGCCGTGCTGTTGCCAAAGAGAGCGCCATTGAGAACACCATTGTCAATGGTGCCGCCTCCGAGGTTCTCTACAAGAAGAAGACAATTGATCCTCGTGCCAACATCAAGCTTGACTTCCCTAACCGACCTGACTGGAAGACCGAGATTGAGCCACTCAACGAGAACCTTAAGGGCATGGTTGACCTGGAGAAGGTCGTCGTGGTCACTGGTTTCGCTGAAGTTGGTCCTTGGGGTAACTCTCGAACTCGATGGGAGATGGAGGCCTATGGCGAATTCTCCTTGGAGGGTTGCGTTGAAATGGCTTGGATCATGGGTCTCATCAAGAACCACAATGGTCCTATCAAGGGTAAGCCTTATTCCGGCTGGGTTGACGCCAAGACTGGTGAGCCCGTCGACGACAAGGACGTCAAGCCCAAGTATGAGAAGTATGTTCTTGAGCACTCTGGTATTCGTCTGATCGAACCTGAGCTGTTCGAGGGCTACGACCCCAACAAGAAGCAGCTGCTTCACGAGGTCGTCATTGAGGAGGATCTTGAGCCCTTCGAGGCCTCTAAGGAGACTGCCGAGGAGTTCAAGCGTGAGCATGGTGACAAGGTTGAGGTCTTCGAGATCCCGGATAGCGGCGAGTACATCATTCGTCTCAGGAAGGGTGCCTCCCTCTGGATCCCCAAGGCTCTTCGCTTCGATCGTCTGGTCGCTGGTCAGATCCCCACTGGCTGGGACCCCAAGCGATATGGTGTTCCTGAGGATATCGTCTCCCAGGTTGACCCTGTCACACTGTTCCTTCTTGTGTCTACTGCCGAGGCTCTCCTTTCTTGTGGTATTACCGACCCCTACGAGTTCTACAAGTACGTCCACGTCTCCGAAGTTGGTAACTGTGTTGGTTCCGGTATGGGTGGTGCCGCCGCTCTCCGCGACATGCACCGCACTCGCTTCCTCGACCAGCCAGTGCAGAACGACATCCTCCAAGAGTCTTTCATAAACACCATGGCTGCCTGGGTTAACATGTTGTTGATGTCCTCTTCTGGACCTATCAAGACCCCTGTTGGTGCTTGTGCTACCGCTGTCGAGTCCATTGACACGGGTTATGAAACCATCATGGAGGGCAAGGCTCGCGTCTGCTTTGTCGGTGGCTTCGATGATCTCGGTGAGGAAGGCTCTTATGAGTTCGCCAACATGAAGGCCACCAGCAACACTGTTGACGAGTTTGCTCATGGACGTACTCCTAAGGAGATGTCTCGTCCTACCACTACTACCCGAAACGGATTCATGGAGTCTCAGGGTTGCGGTATCCAGGTCATCATGACTGCCAAGCTTGCTCTTGACATGGGTGTCCCCATCCACGGCATCGTTGCGCTGACCACCACTGCTTCTGACAAGATTGGCCGTTCCGTTCCCGCTCCAGGCCAGGGTGTTCTCACCACAGCTCGCGAGAACCCTGGCAAGTTCCCTTCGCCTCTTCTCGACATGAACTACCGACGCCGCCAGATCGAGCGTCGCAAGAAGACGATCAAGCAATGGCAAGAGTCTGAGCTTGAGTATGTTCATGACGAGATTGATGCCATGAAGTCTCAGGGTGCTTCCTTTGACGAGAAGGAGTATGCCGCGGACCGCTTCGCTCACATTGAGAAGGAAGCTGCCCGACAGGAGAAGGAGCTTCTCCGCAGCATGGGCAACAACTTCTGGAAGAGCGATCCCAGCATCGCCCCTTTGCGCGGTGCCCTCGCCACATGGGGTCTCACTGTCGACGATATCGGTGTTGCCTCGTTCCACGGAACCTCTACTAAGGCCAATGATAAGAACGAGTCCAATGTCATCTGCCAGCAGCTTCGCCATCTTGGTCGCAAGAAGGGCAACGCTGTCTTGGGTATCTTCCAGAAGTACCTCACTGGTCACCCCAAGGGTGCTGCTGGTGCTTGGATGATGAACGGTTGTCTCCAGGTCCTTGACACCGGTCTTGTTCCTGGAAACCGCAACGCGGACAACGTTGACCCTATTATGGAGCAGTACGACCTCATCGTCTACCCAAGCCGCAGCATCCAGACCGACGGTGTCAAGGCCTTCTCCGTTACCTCTTTCGGTTTCGGACAGAAGGGTGCTCAGGCCATTGGTGTCCACCCCAAGTACCTGTTCGCTACTCTTGATGAGAAGACCTACGCTGAATACTGCGCCAAGGTTGATGCTCGCCAGAAGAAGGCCTACCGATACTTCCACGATGGCTTCATCAACAACAAGCTGTTCGTCGCCAAGAACAACTCTCCTTACTCTGATGACCAGCTCAGCAAGGTTCTTCTCAACCCTGATGCTCGTGTCTCTGAGGACAAGAAGTCATCTGAGCTCAAGTATGCCCATGACTTCATGAAGAAGTCAGAGAAGGTAGTTTCATCAGCCAAGGCTAAGGAGACTGAGCAGGTCATGGAAGCTCTGGCCCTCAAAGTCACAAACAAGAACAGCCAGGTTGGAGTTGATGTTGAAGATATTGCCGCTGTCAACATCGACAACGACACTTTCGTCGAGCGTAACTTTACCGCTAACGAGATCTCCTACTGCCGCCAAGCTCCCAGCCCCCAGAGCTCTTTCGCCGGCCGCTGGAGTGCCAAGGAGGCTGTATTCAAGTCTCTTGGCGTCGCCAGTCAAGGCGCTGGTGCTGCTATGAAGGACATTGAGATTGTCAAGGGAGAAAACGGTGCCCCTACTGTTTCTGTAAGTCACC-TTTTATTCATGTCAGACACGCAAGATGCTAACATTTGTAGCTTCATGGTGAGGCTGCTGCCGCCGCTAAGAAGGCCGGTGTGAAGGATATCACACTGTCCATCTCACACTCTGATAGCCAGGCTATCGCTGTGGCTGTTGCCAACTTTTAAATGTACGGCGCCGGTCAAGGCCCTCAAACGGGCATTTCCACCCCCAGATCTAGCGCTTCTCTTCGGCCGTTGACTCTCTCCCACGGCTCTCTCGAGACCTCTTTTCTCATTCCCACCAACCTCCATTTCCACGCCTCTCAGTTGAAAGACAAGTTTGTCGCTACTCTTCCCGAAGCCACCGACGAGCTTGCCCAGGATGACGAGCCATCATCCGTTCCCGACCTGGTCGCCAGATACCTTGGCCTCATTGCTCACGAGGTTGATGAGGGTGAAGATGATGAGCAAGGCTCATACGAGGAGGTCTTGAAGCTCGTTCTCAACGAGTTCGAGCGCAATTTCCTCCGTGGCAATGAAGCTCACGCCATTGCTGCCAGTTTGCCAGGCATCGAGTCTAAGAAGCTCGACTTCATCCACAGCTACTACACCGCTCGTGCTGTGTGCAACCGACCGATCAAGCCCCACGCTTCAGCCCTTTTCCGAGCAGCTGAGGATGGTGACGCCGAAATCTACACAATTTTCGGCGGTCAGGGTAATATTGAGGAGTATTTCGAGGAATTGCGAGAGATCTTCAAGACGTACTCAAGCTTTGTCGGTGATCTTATCACCCGCTCAGCTGAGCTGCTCCAGACTCTCTCCAAGAACCCAAAGGCCGAGAAGATGTTCCCCAAGGGTCTTGATATCATGAACTGGCTTCATCACCAGGATTCTACTCCCGATGTCGATTATCTCATTTCGGCACCTGTCAGCTTCCCTCTTATTGGCCTTGTCCAGCTTGCCCATTATGAGGTGACATGTAAGGTTCTTGGTGTTCATCCTGGTATGCTGCGCGAGAGAATCACTGGTTCCACTGGCCACTCACAAGGTATTGTCATGGCCGCTGCAACTGCTGCTGCCGACTCTTGGGACTCGTGGAGAGACATCACCAGCTCTGTTCTTACCATGCTTTTCTGGATCGGAACACGAAGCCAGCAGGCATTCCCCATCACCTCCATGACCCCTACCATGCTTCGCGAGTCACAGGAGCACGGCGAGGGTGCACCCACTCCTATGCTTAGCATTCGAGATCTTCCCCAGGCTGAGGTTCAGAAGCACATCGATGCTACTAACCACTATCTCCCCGAGGACCGTCACATCAGCATCTCTCTCATCAACAGCCCACGGAACTTGGTCGTGACAGGACCCCCAACCTCTCTCTACGGTCTTAACGCTCAGCTGCGCAAGGTCAAGGCCCCTGTTGGCCTAGATCAGAACCGCATTCCCTACACAGAGCGAAAGGTTCGATTCGCCAACCGATTCCTGCCCATCACCGCACCTTTCCACAGCAAGTATCTCGCTGAGGCTACCGCCATGATTGATGAGGATCTCAAGGATATCTCAATTGACTCCAGTGATCTCGGAATTGCCGTGTTCGATACCAACACTGGTAAAGATCTCCGAGAAGAGGTCAAGGGCAACATTGTCCCCGCTCTTGTTCGTTTGATTACCCGCGACCCCGTGAACTGGGAGAAGGCTACTGTCTTCCCCGATGCCACTCACATTCTTGATTTCGGCCCTGGCGGTGTTTCTGGTCTCGGTGTTCTGACCAGCCGAAACAAGGAGGGAACTGGCGTCCGTGTCATCTTGGCTGGTACTGTCGATGGTGGCATGAACGATCTCGGCTACAAGGCTGAGCTCTTTGATAGGGATGAGGAAAATGCCGTCAAATATGCCATTGACTGGGTTAAGGAGTTTGGTCCCAAGCTTGTCACCAACAAGAGTGGCCGAACATACCTTGATACCAAGATGAGTCGTCTCCTTGGTCTCCCTCCCATCGTTGTTGCTGGTATGACTCCCGCTACCGTCCCCTGGGATTTTGTCGCCGCTACCATGAACGCTGGATACCACATCGAACTTGCTGGTGGCGGTTACTTCATTGGCCCCATGATGACCGATGCTATTACCAAGATCGAGAAGGCTATCCCCGCTGGTCGTGGTATTTCTGTCAACCTGATCTATGTCAACCCCCGTGCTATGGCCTGGCAGATCCCCTTGATCGGCAAGCTTCGATCTGAGGGTGTCCCTATTGAGGGTCTTACCATTGGTGCTGGTGTTCCCTCTATCGAGGTCGCCCAGGAGTACATCGAGACCCTTGGCCTCAAGCACATCAGCTTCAAGCCCGGTTCCGTCGATGCCATCCAGGCTGTTATTAATATCGCGAAGGCCAACCCCCATTTCCCTGTCATGCTTCAGTGGACTGGTGGCCGTGGTGGTGGTCATCACTCTTTCGAGGATTTCCACCAGCCTATCCTCCAGATGTACGGCCGTATCCGACGACAGGAGAACATTATTCTTGTTGCTGGTAGTGGTTTCGGTGGCGCTGATGACACCTACCCCTACATCACTGGTGACTGGGCCAAGAAATACGGTTACCCTCCCATGCCCTTCGACGGTTGCTTGTTCGGTAGCCGCATGATGGTTGCCAAGGAGGCTCACACTAGCAAGGCGGCCAAGGAGGCTATCGTTGCTGCACCTGGTCTTGAGGACAGCGAGTGGGAGCAGACCTACAAGGGACCGGCTGGTGGTGTTCTCACCGTTCGATCTGAGATGGGTGAGCCTATCCACAAGCTTGCCACTCGTGGAGTTCGCTTCTGGGCCGAGATGGACCAGAAGATCTTCAGTCTCCCCAAGGAGAAGCGAGTTGCCGAGCTCAACAAGAACAAGGAATACATCATCAAGAAGCTGAACGACGATTGCCAGAAGGTCTGGTTCGGTCGCAACAAGGAGGGCAAGGCCTGTGACCTTGACGACATGACCTATGCTGATGTTCTCCGTCGTCTTGTCGAGCTCCTCTACGTCAAGCACCAGTCTCGCTGGATTGACCGCTCCTACACTGTTCTCGTCGGTGACTACATTCACCGTCTTGAGGAGCGTTTGACCACCACCCCTGGCAAAGCCTCTCTTCTTCAGAGCTACTCCGAGCTCAACGAGCCTTTCGAGGTGATTGACCGCATCCTTGCTGCCTACCCCGACGCCGAGACCCAGATCATCAACGCCCAGGATGTTCAGCACTTCCTTATCATGTGCATGCGACCCACTCAGAAGCCTGTCACTTTCATCCCTGTCTTTGACGACAACTTCGAGTTCTACTTCAAGAAGGACTCCCTGTGGCAATCTGAGGACCTCGATGCCGTCGTTGGCCAGGATGTTGGCCGAACCTGCATCCTTCAGGGACCTGCCGCTGCCAAGTTCTCCACTGAGATCGATCAACCCATCAAGTCTATCCTTGATGGCATCCACGAGTCTCATGTTGAGTACCTTACTCGGGATCTTTACAACAACAACAAGGCTACCATCCCTTACATCGAGTACTTCGGTGGTAAGCTGGTTGACCCCGAGATGCCCCTTGATGTCGAGGGCTTGACTGTCAGCTACGACACCTACAAGAACACCTACCGCTTGTCATCGTCTGCCGCTGCCACTCTTCCTGAGCTCGACTCATGGCTATCTTTGCTTGCTGGACCAAACCGCAACTGGCGCCATGCTCTGCTCATGGCCGATGTTGTTGCTCAAGGCCAGAAGTTCCAGACTAACCCTATCCGACGCATCTTTGCTCCTTCTCGTGGTCTGTTTGTTGAAATCTCTTATCCCAATGATCCTTCTAAGACTACCATTGTTGTTCGTGAGCAGCCTCGTCACAACCAGTACATCGACGTCATCGAGGTTAAGCTCGTCGGCGAGAACAAGATCCAGGTCAACATGATCAAGGAGACCACTGCTCTCGGTAAGCCTGCTGCTCTGCCTCTGGAATTCACCTACCACCCCGAGGCTGGATACTCTCCTATCCGTGAGGTCATGGAGGGCCGCAACGACCGCATCAAGGAGTTTTACTGGAAAGCGTGGTTCGGCGAGGAGCCTCTCGACCTCGACGCTGATGTTACTGCTAAGTTCGATGGTGGCAAGACTACCATCACTGGCGAAGCTATCAACGATTTCGTGCACGCTGTTGGCAACCACGGAGAGGCTTTCGTCGACCGACCTGGTAAGACTGTCTATGCTCCCATGGACTTTGCCATTGTTATCGGCTGGAAGGCCATTACCAAGCCTATCTTCCCTCGCACCATTGATGGTGACCTCCTGAAGCTTGTCCATCTCTCCAACCAGTTCCGCATGATCCCTGGCGCCGAGCCTCTCAAGAAGGGAGACGAGGTCTCCACCACTGCCCAGATCAACGCTGTCATTAACCAGGAGGCTGGCAAGATGGTTGAGGTTTGTGGTACTCTCGTCCGTGATGGCAAGCCTGTCATGGAGGTCACCTCCCAATTCTTGTACCGTGGCACTTACACCGACTACGAGAACACCTTCCAACGAAAGGTTGAGACCCCTATCCAGCTTCATCTGGCCACTACTCGGGATGTTGCTATCCTTCGATCCAAGCAGTGGTTCTCCGTCGACGAGCTTCCTCAGAACATCGACTTGCTTGGCCAGACTCTGACTTTCCGTCTCCAAAGCTTGGTTCGCTACAAGAACAAGGCTGTCTTCAGCAGCATCGAGACCCGCGGCCAGGTTCTGCTTGAGCTCCCCACCAAGGAGATCATTCAGGTCGGCAGCGTCGACTATGAGACCGGGGAGTCTCATGGTAACCCCGTTGTTGATTACCTTGAGCGCAACGGCCAACCTATCGACCAGCCCATCAACTTTGAGAACTCCATCCCCCTTAGCGGCAAGTCTCCTCTCGCTCTCCGAGCCCCTGCTTCCAACGAGAATTACGCTCGTGTGTCCGGTGACTACAACCCCATCCACGTCTCTCGTGTATTCTCCAGCTATGCCAACCTCCCTGGTACCATCACCCATGGCATGTACTCTAGTGCATCCGTGCGAAGCCTGATCGAGACCTGGGCCGCCGAGAACAACATTGGCCGTGTCCGAAGTTTCCACGCCTCGCTTGTTGGCATGGTTCTGCCCAATGATGAGCTCGAGGTCAAGCTTCAACATACTGGCATGGTCTCTGGCCGCAAGATCATCAAGGTTGAGGTCCGCAACAAGGAGACTGAAGACAAGGTTCTTGAGGCCGAGGCCGAGGTTGAACAGCCTGTGACTGCCTATGTCTTCACTGGACAGGGTTCTCAGGAACAGGGTATGGGTATGGAGTTGTACGCCAGCAGTCCCGTTGCCAAGGAGGTCTGGGATCGCGCCGACAAGTACCTCCTCGACGCCTATGGTAAGTTACATGAATCGGTACTATCAATGTGCATCTGCTAATATATCTCAGGTTTCTCCATCACCAACATTGTCAAGAACAACCCTAAGGAGCTCACTATTCACTTCGGTGGTCCCCGTGGTAAGGCTATCCGCCAGAACTACATTGCGATGACTTTCGAGACCGTGGCTGCGGATGGTAGCATCAAGTCCGAGAAGATTTTCAAGGAGATTGATGAGACCACTACCTCATACACCTACCGCTCCCCTACTGGTCTTCTTTCGGCCACCCAGTTCACCCAGCCTGCCCTCACCTTGATGGAGAAGGCCAGCTTTGAGGACATGAAGGCCAAGGGACTTGTGCCAAACAACAGCACCTTCGCTGGTCACTCTCTCGGCGAATACTCGGCCCTTGCTGCCCTTGCCGAGGTCATGCCAATTGAGAGTTTGGTGTCCGTTGTGTTCTACCGTGGTCTCACCATGCAGGTTGCCGTCGAGCGTGATGCTGCTGGCCGATCTAACTACTCCATGTGCGCTGTTAACCCCAGCCGCATCAGCAAGACCTTCAACGAAGCCGCTCTCCAGTTCGTTGTTGACAACATTGCCGAGGAGACTGGCTGGCTCCTTGAGATTGTCAACTACAACATTGCCAACATGCAGTATGTTTGCGCTGGTGATCTCCGTGCACTCGACACTCTTGCTGGCGTGACCAACTTCATCAAGATCCAGAAGATTGATATTGAAGAGGTCAAGGACAACATCGAGGAGGTTAAGGGACACCTCCGCGAGATCATCCGCGGCTGTGCCGAGAAGACTCTTGCCAAGCCCACACCTCTTGAGCTGGAGCGTGGCTTCGCTACCATTCCTCTCCGTGGTATTGATGTGCCCTTCCACTCGACCTTCCTTCGATCTGGTGTCAAGCCTTTCCGATCTTTCTTGCTCAAGAAGATCAACAAGACATCCATCGACCCCTCCAAGTTGGTTGGAAAGTATATTCCCAACGTGACGGCCAAGCCGTTCGCGCTGACCAAGGAGTACTTCGAGGATGTGTACAAACTGACCAACTCGCCAAAGATTGGTGCCGTGTTGGCCAACTGGGAGAAGTATAACCAGGATGAGACCGCTACCAACGGTGTTGAGGGTAGCGACAGCTCCAGTGGCGAGTATGAAGGCTCTGGCCGTGCTGCTTAAATGGCTGATAAACAGCCTTGGCGAAAAGAAGAAGAAGATGACGAGGAGCAAGAACTCGATGAGAACGTGAGTTG---ATCGAACATTGGTGCTCACCCCAACTCCATATTGATCCACCCATAGAACTATAAGGCACAGAAAGATGCCATCTTGCTTGCGATAGATGTCAGCAAATCTATGTTAGAGCCACCGCCGCCTTCAGACTCCAAAAAGGCGGATCGCGACAGCCCTGTCCAGGCGGCCTTAAAATGCGCCTATCATCTCATGGAGCAACGCATCATTTCTAATCCCAAGGACATGATGGGTATTCTTCTCTTTGGAACCAAGAAATCAAAATTCCAGGACTCTGTAGATGGTCGAAGTGGTCTAGGTTACCCTCATTGTTATCTATTCACTCATCTCGACGTGCCTGCGGCAGAGGATGTCCAGGCCCTCAAAACCCTTGTCGAAGACGGCGAGGATGAAGATGAGGTACTGACACCTTCGGATGAGCCTGTCAGCATGTCGAATGTGCTATTCTGCGCGAACCAGATATTCACAACAAAGGCTGCGAACTTTGGCAGTCGTCGTTTGTTTATAGTAACTGACAACGACAATCCCCACGCATCTGACAAACTGGCCCAGTCCGCTGCAGCGGTACGAGCTAAGGATCTGTACGACCTTGGGATCCTGATAGATCTATTCCCTATCACCCGTGGAGATGAGAAATTCGAACTCAACAAGTTTTATGATGTAAGAATAACTTTGAGGATACCGGGGAACCAGCTAACATGCAAAGGATGTTATCTATCGTGACCCTGTTGGAGAGGCGAACATGACAGAAGTCCGAACATCGAAATCTGGAGACGGATTGACATTACTCAACTCGCTCATCTCAAATGTAAATTCCAAACAAACTGCCAAGAGAGCACTGTTCTCAAATTTGCCATTCGAGATTGCTCCTGGGCTACGCATCTCAGTGAAGGGATATAACATTGTTCATCGTCAAACACCAGCACGCACTTGCTACATTTGGCTGGACGGTGAAAAGCCGCAAATTGCTACAGGTGAAACTACGCGAATTGCGGAGGATAGCGCCAGGACCGTTGAAAAGGCAGAGATAAAGAAGGCGTACAAATTTGGCGGCGAATACGTCTACTTCTCCCCAGACGAACAGAAGTCATTGAAGGATTTCGGATCACCCATCATTCGTATCATCGGCTTCAAACCGCGCAGTTTGCTCCCCGTATGGGCAAGCACCAAGAAGTCGACATTCATCTTCCCCAGCGAAGAAGATTATGTTGGTTCGACCAGAGTTTTCACAGCACTCTGGCAGAAACTTCTCAAGGATGACAGAATGGGTGTCGCTTGGTGTATCACTCGTGCTAATGCGCAGCCAATATTGGCCGCCATCATACCGTCTAGAGAGCGGTCTGATGATGGCTCGGGAACACCATATCTGCCTGCTGGACTTTGGATCTATCCTCTACCATTCCAGGATGACCTGCGAAATATCAACCCACCAACTGAAGTGTTGCGAAGTTCCGGAGAACTTACGACGCAGATGCGGACTATCATCCAGCAACTCCAGCTGCCAAAGGCTATGTACGATCCATTGAAATACCGCAATCCCGCGTTGCAGTGGCACTATAGAATCCTTCAGGCTCTTGCTTTGGAGGAGGAGGTTCCCGAGAAGGCAGACGATGTAACGGAGCCAAAATACAAAGCGATCAGCAAACGAGCAGGCGGCTACTTGGAAGAATGGTCTGAGACTCTAGAAGAAGAGGCTGGGAAAGTTGCGAACAAGAAATCGACAAAGCGTGAGACGGACGATGAAGACATGGAAAGACCGGCGAAGAAGTCGAGAGGTTCATCAGAGAAGGCAACTGGTTCTTCCTTCAGTATGGCGCAATTGAAGGCCGCAATCGAAGGTGGGACTATTCAGAAAATGACTGTCGTCCAGCTCAAAGATATTCTAGCTACTAAGGGTTTGAGTACTGCCGGACGAAAGGTTGAATTGATCGAGAGAATCGAGGAATGGATAGAGGAAAGTTCATGAATGCCCCGTCGGCTTAATCCTTTCTCATCCTCACCCTCCATGTCTCAACCCGTCAAGTCGGGCGAGAGGCGCCCCTCTACCTCAAAAGGCAACCGTATCACCAACTTCTTCTCCAGTAGCCCCAAGTCCACTGGTGCCCAGCAGGCCCTT---------------------GCCGCTGCTACTGGATTCTCTCCTTCTCCCGGTCTGCCTACCATCTCTCTCTCAACCGCGAGCCCTGGCGATCCCAACAGCATCGATGCCTCAACGACCACTCTCTTCCAGCCTAAGTCGGCCGAGGAGATCGACCGTCAGAAGCGTGCCGACGCTCAGTTTGGCCCTCTCCTCCACTCAAGCCATCGATACACCAGCCAGTCTCATGGAGAGCCTCTCCAGGCCCCTGTCGAGGATGAGCCTCCTTACTATTTCATTCTCACCACTTACATCAGCTACCTCATCCTGATCGTTCTGGGTCATATTCGCGACTTCTTTGGCAAGCGTTTCGGAAACCCCAAGCACTATCGCGCCCTCAAGGCCAGCAACGGCTATGCAGCTCTCAACAGCGATTTCGACAATTTCTATGTCAGACGTCTCAAGATGCGCCTGGATGATTGCTTCGCTCGCCCTACCACTGGCGTCCCCGGACGCTTCATCACACTGATGGACCGCAAGTCCGACGATTTCAACCGCACCTATCAATATACTGGCACCTACACTGAGACTCTCAACATGAGTTCGTACAACTATCTTGGTTTTGCCCAGTCTGAAGGTCCTTGTGCCGACGCTGTGGAGGCGTGCGTCAAGCAATACGGAATCAGCTTCTGCAGCCCCCGTGGTGCTGCTGGTACTTCCGATCTTGCTCTTGAGGTCGAGCGTGAGGTTGCCGAATTTGTTGGCAAGCCCTCTTCTATGGTTTTCTCTATGGGTTATGTCACAAATTCGAGCTCTTTCCCCGCTCTTGTCTCCAAGGGTTGTCTGATCATTTCCGATGAACTCAACCACGCCTCCATCCGTGTTGGTGCTCGTCTTTCTGGTGCCGTTATTCAGAGCTTCAAGCACAATGATATGGCCGATCTGGAACGTGTTGTTCGCGAAGCTATTTCCCAAGGTCAACCCCGCACCCACCGTCCTTGGAAGAAGATTCTAGTCGTCGTCGAAGGTCTCTACTCTATGGAGGGTACCATGTGTGATCTCCCCGGTATTCTTGCTCTGAAGAACAAGTACAAGTTCTATCTTTTCGTTGACGAGGCTCACTCTGTCGGTGCTCTGGGCCCCCGCGGTCGTGGTGTTTGCGACTACTTTGGCATTGACCCCTCCGAAGTTGATATTCTTATGGGAACTCTGACAAAATCTTTTGGTGCCAACGGTGGTTACATCGCAGCCGAGAAACATATCATCGACAAGCTCAAGAGCTCCAACGCTGCTACTCAGTATGGCGAAACTCCTGCTCCTTGTGTGCTCATGCAAATTTTGGCTTCCCTGAAACTCATTACTGGCGAGCTGTGCCCTGGCCAAGGTGAGGAGCGTCTCCAGCGCATTGCCTTCAACTCCCGTTACCTTCGTCTTGGACTTAAGCGTCTTGGCCTTATTGTCTATGGCCACGATGACTCTCCTATCATTCCTGTCATGCTCTACCACCCCGCCAAGCTCCCTGCGTTCAGTCACGAGATGCTTCGACGAAAAATCTCCGTCGTCGTTGTTGGATATCCTGCGACCCCACTCATCAGCTCTCGCGCCCGTTTCTGTGTTTCTGCTGCCCACAACAAGGAGGATCTTGACCGTCTGCTGGCTGCCTGTGACGAAGTCGGTGACATCCTACAGATCAAGTTCTCGACCGGTGTGGCAGGCGGACTGGAGCATCTTCCTGAGGGTGTTGACCCCAAGAACGAAAATGAATGGAGAAAGGAAAATAGGATCCCCCTTCAGGCCCCCCGTTGGAACCTGGAAGACGTTGTACAATACGGTGTCCAGGATTCAAAGATTCCCCTACGCTAAATGGCGCTGCGCGAGTTCAAGGCCCCTGTCAGCTATGAGAAGCAGCAACGTCAG-TACATTTCCTGCTG-CTACTGCGCTTAGCT---TCCCGCATAAGCTAATCATCAGTATAGATGCCTTTCAGGAGTTCTTGACAGGATTCAAGACATCACCAGAGCAAACCATCACAACTGCACTAGGCAATATCACCATTGGAGAAGATGACCTCGACGACGAGTATGATTTAATGGACGAGGATGGGCAAGATGCAAACCGGCAACAAGCGAAGGAGCGCCGTGCTCCTCAGTACAAGTACAAGAGTATGCTGCAGCAACTCTCGGATCGAACGATTGACGAGGCGACGATTGATCTTGACGATTTAGCAACCGTATGATT-TGCGATACTCCCTTCTCCAGCAAAGTACTAATAAGCTTGTAGTGGGAGAACCAAGCGTTCGATGGTGAGGACAGTATGAGACTTGTTGATTCCATCGAGATGAACACAAAACACTACGTCGAAATATTTTCCCGAGCTGTGGATGAGGTCATGCCTCCAATGAGCGCAGATGTGAAGTGAGTACTCAAGTGACTCAAATGTTGATGCACCGCCCTGACCAGCGAATAGCTTCAAGGACGATGTTCTCGACGTGTTGATGGCTCGACGACAAATCCGAAACCGAGAACTGGACGAAGCCGCTGAGCGAGACCCTACTGCTGCAGATGACAAGTTCCCTGCCGAGCTCACTCGCAGGTACACCCTCGTGTTCAAGCCCAGGACTAGCACCTCGAGCCAATCCTCAAAAGCCTTGGCAGTTCGACAAGTGCGCGGCGAGCACCTGGGTCATCTTATTACCATTCGTGCGATCGCCACTCGAGTTTCTGATGTCAAACCCATTGTTCAAGTCAGCGCCTACACTTGCGACAGATGTGGTTGTGAAATCTTCCAGCCTGTTACTGACAAACAATATGGCCCCTTAACTATGTGCCCCTCTGAAGACTGCAGGCAGAACCAGGCCAAGGGTCAACTTAACCCTTCTTCAAGAGCCTCAAAGTTCTTGCCTTTCCAGGAGGTCAAGGTCCAGGAGATGGCCGAGCAGGTCCCAATTGGTCAGATTCCTCGAAGTCTTACCGTCCTCTGCCACGGCACTCTTGTCCGCCATATTAACCCTGGTGACGTTGTCGATATCTCAGGCATCTTCCTTCCCACCCCTTATACAGGTTTCAAGGCGATGAAAGCTGGCCTGCTCACTGATACTTATCTCGAGGCACATCACGTTCTCCAACACAAAAAGGCATACAGTGAGATGATTGTTGACTCCACACTGGTCCGCCGGATTGAAAAATACCGCCAGACTGGCCAAGTCTACGAACTGTTGGCAAAGTCGATTGCTCCCGAAATCTTCGGACATCTTGATGTCAAGAAAGCTCTTCTTCTTCTGCTTATTGGTGGCGTGACGAAGGAAATGGGAGACGGAATGAAGATTCGTGGCGATATCAACATCTGCTTGATGGGTGATCCTGGTGTGGCCAAGTCTCAGCTCCTCAAGTACATTTCAAAGGTCGCCCCTCGTGGCGTCTACACTTCAGGTCGTGGAAGCAGTGGTGTCGGTCTCACGGCTGCTGTCATGCGTGATCCCGTTACGGATGAAATGGTTCTCGAAGGTGGTGCTCTCGTCCTGGCCGATAACGGAATCTGCTGTATTGATGAGTTCGACAAGATGGACGAGACTGACCGTACTGCCATTCACGAAGTAATGGAACAGCAAACAATTTCCATTTCAAAGGCCGGAATCTCAACAACACTCAATGCTCGCACCTCTATTCTTGCCGCCGCTAACCCTGTTTATGGACGATATAATCCTCGCATCTCCCCTGTCGAAAACATCAATCTCCCCGCCGCGCTGCTGTCCCGTTTCGATATCCTATTTCTGCTTCTTGATACCCCTACGCGCGAAACAGACGAACAGCTTGCCAAACACGTTACGTTTGTGCACATGAACAGCCGACATCCCGATATCGGCACTGATAATGTTGTCTTCAGTCCTCATGAAGTGCGATCCTACATTGCCCAAGCAAGGACATACCGACCTGTCGTTCCTGAAACGGTTTCTGAGTACATGATCAAGACATACGTACGCATGCGAGACCAGCAGCAGCGCGCTGAGAAGAAGGGCAAGCAGTTTACCCACACAACCCCTCGTACCCTCTTGGGTGTTGTCCGTCTGGCCCAGGCCCTGGCCCGACTTCGATTCAGCAATGAGGTCACTCAAGACGATGTTGATGAGGCTCTCAGACTAGTCGAGGCCAGCAAAGAAAGTCTGAACAATGATCTTGGCACTGGTCGAGCGCACGCGGATCCCAGCAGCAGAATTTATAATTTCGTCAAGCAGCTTGCTGATGCCGGCCAATGCCGTCCTGAGGTTGCCGCTGGCGATGAAGAGCTCGGTATTGAGCTGAGCATGACGCAATTAAAGGCTCGAGTCATCGCCCGGGGCTTTACCGCCGACCAGTGGTCCAACGCTGTGCAAGAGTACACCACCATGGATGTAAG----------TT-TT--GAGAGACATTCCTTTGTATATGAACAAATCACTAACAATCGTTAACAGATCTGGCAAACTACCAGGAATGGTGCAAGACTGGTGTTTGTCAACGCCGAGCCTGACAACGACCAAGAGGATGACATGGACTTTTGAATGTCGCTGTCTAACAAGCTCTCTATCACTGACGTTGACGTCAAGGGCAAGAGAGTCCTCATTCGAGTAAGTAGGCGAGGGAAAAAAAGCCCCGCGATGGAATGAAGCTGTTGAGCTTGGTTGAGCTTGGTTGAGCTCCCCGCATCATATCATCCATCAGATGTCACGACGAGTCAGTCGAGGCA----ATTGCACGAGATATACCTCAATCAATTCCTCGATTAGCCTCTGATCAAGCTGTAGCCATCAAGCTCAACGGCTCAAACGCTTTTGCCAAAAAGCCTCAACAATACCCCGCCATCCTCAAACTCTAGCTAACAAAACCCCTCTCAGGTCGACTTCAACGTTCCTCTCGACGCCGACAAGAACATCACCAACAACCAGCGAATTGTCGGTGCCCTCCCCACCATCAAGTACGCCCTCGAGAATGGCGCCAAGTCCGTCATTTTGATGTCCCATCTCGGCCGCCCCAACGGCTCCCCCAACGAGAAGTACTCCCTCAAGCCCGTTGTCGCCGAGCTCGAGAAGCTTCTCGGCAAGAAGGTCACCTTCGCCCCCGACTGTGTCGGTCCCGAAGTCGAGGAGATCGTCAACAAGGCTGAGGATGGCGCTGTCATCCTCCTCGAGAACCTCCGATTCCACATTGAGGAGGAGGGCTCTTCCAAGGATAAGGAGGGTAACAAGACCAAGGCCGACAAGGCTCAGGTTGAGGCTTTCCGCAAGGGTCTGACCGCTCTTGGTGATGTCTACATCAGTGAGTCTCCAATTGTACTACAATCCCACGCTACGTGATACTAACAAGAACAGACGACGCTTTCGGCACTGCTCACCGTGCTCACTCCTCCATGGTCGGTGTCGACCTCCCCCAGAAGGCCTCCGGTTTCCTCGTCAAGAAGGAGCTCGAGTACTTCGCCAAGGCTCTCGAGGAGCCCCAGCGTCCTTTCCTCGCCATCCTCGGCGGCGCCAAGGTCTCCGACAAGATCCAGCTCATCGACAACCTACTTGACAAGGTCAACACCCTGATCATCTGCGGTGGTATGGCTTTCACCTTCAAGAAGACTCTCGAGGGTGTCTCCATCGGTAACTCCCTCTTCGACGAGGCTGGCTCCAAGACCGTCGGCAACCTCGTTGAGAAGGCCAAGGCCAAGGGCGTCAAGCTCGTCCTCCCTGTTGACTACATCACTGCCGACAAGTTCGACAAGGATGCCAACACTGGCTACGCCACCGACAAGGACGGTATCCCCGACGGCTGGCAGGGTCTTGACTGCGGCGAGGAGTCCGTCAAGCTCTACAAGGAGGCCATCGCCGAGGCCAAGACAATCCTGTGGAACGGTCCCGCCGGTGTCTTCGAGTTCGAGAAGTTCGCCAGCGGCACCAAGGCTACCCTCGACGCCGTCGTCGACGCTGTTCAGAAGGACGGCAAGATCGTCATCATCGGAGGTGGTGACACTGCCACCGTCGCCAAGAAGTACGGCGTCGAGGACAAGCTCAGCCACGTCTCCACCGGTGGTGGTGCCAGCTTGGAGCTCCTCGAGGGCAAGGAGCTACCCGGTGTTACCGCTCTGTCGAGTAAGTAAATGGCTGCCACTCCTGGACCCGTCGCCAAGACAAGCGGCGGCAACAATGCCTTCCACAACTTCCACAACGACTTTGCTCACATCGCCGACCCCAATGAGCGTCGTCGTCTTGCCCTCGCCGAGATCGACAAGGCTCCCTTCGGATGGTACCATGTCCGCGCCTGTGTCGTCGCTGGTGTTGGTTTCTTCACTGACTCCTACGATATCTTCTGCGTGTCCATGTTGACCATCATGTTGGGCATTGTGTACTACCCTGCCAAGGGAAAGCTTGCTACCAGCTCTGACAACGCTATCAAGCTCTCGACTTCTGCTGGTACTGTCATTGGACAGCTTGGATTTGGTATGCTGGCCGATATTGTCGGTCGTAAGAGGATGTATGGTCTGGAGCTTATTGTCATCATCTTTGCGACTCTTGCTCAGGCCCTGACTGCTGGCTCGCCTTCCACCTCGCTTGTTGGTCTTATCATCTTCTGGCGTGTAGTTATGGGAGTGGGCATTGGTGGTGATTATCCCCTTTCTTCCATCATTACCTCCGAGTAAGTCCATTCACATTCACAGCTATGGCATCCAGGTTAACTAACATCACAGGTTCGCTACCACCAAGTGGCGTGGTGCCATGATGGCTGCCGTCTTTGCCATGCAGGGTATTGGCCAGCTCGTCGCCGCTCTCGTCATGATGTTCCTCACCCTCGGCTTCAAGTCTTCTCTCGAGGGTGCCCCTGATACCAAGCACTGCACTGGAGACTGCCAAGTCGCCGTCGACAAGATGTGGCGTACCCTTGTTGGTTTCGGTGCCGTCCCTGCTTGCATTGCCCTCTACTGTAAGTCACTTAC------ACCTCTACCTCTCAACACATACTGACACTGGTACAGACCGTCTCACCATCCCTGAGACTCCCCGTTACACCTTCGACGTCGCCCGTGACGTTGAGCAAGCCGATGAGGACGTCAAGGCCTACATTAATGGCAAGCGTGAGGGCGACATCGACGAGGTCGCCCGTGCTCAGGTCCACGCCAGCGCCAGGTCCAACCTCCAGGTCCCAAAGGCCAGCTGGAGCGACTTCTGCCAACACTACAGCAAGTGGAAGAACCTGTCCATCCTCATCGGTACCGCTGGTTCATGGTTCTGTCTTGATGTTGCCTTTTATGGTCTCAGCTTGAACAACGGTACTATCCTCAAGGTTATTGGTTACTCTACAAAGGATGCCAACAACATGTACGAGTACTTGCACAACACTGCTGTTGGTAACATCATTATTGTCTTGGCGGGTGCTGTCCCTGGTTACTGGGTTTCGGTTGCTACTATTGATACCCTTGGACGAAAGACTATTCAGCTTGGTGGTTTCACCATCCTGACTATTCTCTTCATTGTAAGTTGTTGTCGTAGCCAGTGGTTTACAACACTAA-TATGTTTAGGTCATGGGTTTCGCTTACAACCACATCTCCTCCAACGGTCTCCTCGCCATCTACGTCCTTGCCCAGTTCTTCTTCAACTTCGGTATGTCTTTATTCTACTACTAAAATACGCAGACTAACAACTTCAGGCCCCAACACCACCACCTTCATCGTCCCTGGTGAGGTCTTCCCTACCCGCTACCGATCTACCTCCCATGGTATCTCCGCTGCCTCAGGAAAGATTGGTTCCATCATTGGCCAGGGTGCCATCTCCATCCTCCGCACCCACGGTGCCACCGAAACGAACGAGGCCCCCTGGATGGACCACGTCCTTGAGATCTACGCTCTTTTCATGCTTCTCGGTATCTTCACCACTCTCCTCATCCCTGAGACTGCCCGCAAGACTCTTGAGGAGCTCAGTGGTGAGGATGACTATGCCAACAACCCTGAGACTACCGTTGATACTGAGGCTCACGCCGGTAAGAATGAGCGAACCAGCGGTTAGATGGCCAACCTTTACTTCACCCACTCGAGCGCTCCGCTCAAGACGGTGGAAGAGATTCAGTTCGGTCTGATGTCTCCCGAGGAGATCAAGAACATGAGTGTTTGCCACATTACTTATCCCGAAACGATGGAGGAGAACAAAACAAAGCCTCGTGACGGTGGCCTCAACGACCCGCTCCTCGGATCGATCGATCGACAATTCCGTTGCAAAACCTGCACACAAGCAATGGGCGAGTGCCCTGGCCACTTCGGTCACATCGAACTGGCCAAACCTGTCTACCATCCAGGATTTATCAAGAAAGTCAAAAAGATTTTGGAGATTGTCTGCCACAATTGTAGCAAAGTGCTAGCCGATGATGTTGGTCTCGCTGTATGACGCTATTT-AATTCTTGATGCTAACCGCCTAATCAGAGAGATCCTGAGTTCGTTAACGCTATTAACACTCGAGATCCTAAAGTCCGTTTCAATCGCGTGTGGGAAGTTTGCAAGAAGAAGCGGAGATGCGAGAACGACGAGGCGAAGCAAAAGGACGATGAGTTCGGCACGAAGACTGGTCCTCCGAGAGGGCACGGTGGCTGCGGTAACATGCAGCCCAACGTTCGACAAGCAGCCCTACAACTCAAAGCCGCCTTTGATGAAGTTACAGTCGATGAAGATGGACAGAAGTCGAAGAAGAAGGAGACAACACCTATCACCCCCGAGATGGCTCACAGCATTCTGAGGAGGATTACGGAGGATGATCTTGTCAACATGGGCCTCAACTCCGACTACGCTCGTCCTGAATGGATGGTTCTCACTGTTCTTCCTGTGCCACCACCCCCAGTCCGTCCCAGTATTTCCATGGATGGCACGGGAACTGGTATGCGCAACGAAGATGATTTGACATACAAGTTGGGTGATATCATTCGTGCCAACGGAAATGTCAAGCAAGCCATTCGTGAAGGATCCCCTCAACACATTGCCCGAGACTTTGAGGAGCTCTTGCAATATCATGTTGCGACCTACATGGACAATGATATTGCTGGCCAACCTCGTGCTCTTCAAAAGAGTGGCCGACCTGTGAAGGCTATTCGTGCACGTCTAAAGGGTAAGGAGGGCCGTCTTCGAGGTAACTTGATGGGTAAGCGTGTCGACTTTTCGGCACGTACTGTCATTACTGGTGATGCCAACCTTTCTCTACATGAGGTTGGTGTTCCTCGCAGTATTGCCAGGACCCTCACCTACCCCGAAACTGTAACACCCTACAACATCGGCAAGCTACATCAACTTGTTGAGAATGGACCCAACGAACATCCTGGCGCCAAGTATGTCATCCGAGCTGATGGTCAGCGAATCGATTTACGCCATCACCGCCGTGCCGGTGCGATCTCTCTTGAATACGGATGGAAGGTTGAGCGTCATTTGATGACTGGTGACTACATCATCTTCAATCGTCAGCCCTCTCTGCATAAAGAGTCTATGATGGGTCATCGTGTTCGCGTCATGCCGTACTCAACCTTCCGTCTCAACCTTTCTGTAACTTCTCCTTACAACGCCGATTTCGATGGTGATGAGATGAACCTTCACGTCCCCCAGAGCGAGGAAACACGCGCTGAGGTCAAAGAGCTTTGTCTAGTTCCCTTGAACATTGTCTCTCCTCAGAAGAACGGTCCTTTGATGGGTATCGTCCAGGACTCTCTGGCTGGTGCCTACAAGCTTTGCCGTCGAGATGTTTTCCTCACGAAGGAGCAAATCATGAACTGTATGCTCTGGGTGCCTAACTGGGACGGTGTCATTCCTCAGCCCGCTATCTATAAGCCTCGTCCTCGGTGGACTGGTAAGCAGCTTATCAGCATGGTTATCCCTAAGGAGGTTAGCTTGTTCAACGGTACGGATTCTGGTGAAAACGCCCCTCTTAAGGACGAGGGTCTTCTGATCCAAGCCGGCCAACTGATGTATGGTCTTTTAACTAAGAAGAACATTGGTGCTGCTGCGGGCGGTATTGTGCATATCAGCTACAACGAACTTGGCCCCGAAGGTGCGATGGCTTTCTTGAACGGTGTCCAGCAGGTTGTCACCTACTGGCTTCTCAACAATGGTCATAGCATTGGTATTGGTGATACAATTCCCGATGCGGCGACCATTGCTAAAGTTCAGGTACATATTGATGAGGAAAAGGCTGAAGTTGCTCGCTTGACAGCAATGGCCACAGCGAACGAGCTTGAGGCCCTACCAGGTATGAACGTTCGTGCAACCTTCGAAAACAAGGTCTCCATGGCTCTGAACCAGGCCCGTGATAAGGCTGGTACCACAACACAGAAGAGTTTGAAGGACTCAAACAACGCTGTCACCATGGCTTCCTCAGGTTCCAAGGGCTCATCTATCAACATTTCTCAAATGACAGCGCTTGTCGGTCAGCAAATTGTCGAAGGCAAGCGTATTCCTTTTGGTTTCAAGTATCGCACATTACCTCACTTCACCAAGGACGATTACTCACCTGAGGCCCGTGGCTTCGTCGAGAACTCTTACCTCCGTGGTCTCACTCCCAGCGAATTCTTCTTCCACGCCATGGCTGGTCGAGAAGGTCTCATTGATACTGCAGTCAAGACTGCCGAAACAGGTTATATTCAGCGACGATTGGTCAAGGCTCTGGAAGATCTTTCTGCCCGTTACGATGGAACTGTCCGAAACTCTCTGGGAGATATTGTTCAGTTCCTCTATGGTGAGGACGGCCTCGATGCCATGATTATTGAGAAACAGAAATTGGGTATCCTCAATATGTCCAACTCGGCATTTGAAAAGAAGTATCGTCTGGATCTTGCCAACCCTCCGGACTGGTTCAAGCACGACTACGAATTCGGTAACGAATTGACTGGCGACAAGGAATCCATGGAGTATCTTGATCAAGAATGGGAAAAGTTGTTGGCCGATCGCAGACAAGTCCGGCAGATAAACAAGGCCAAGGGCAACGAGGAGATGATGCAGCTGCCCCTTAACATCACCCGCATCATCGAGTCCGCGAAGCGAGTTTTCAATGTCAAGGCTAATGACCGAAGTAACTTGCGACCGTCGGAAGTCATCCCAGCTGTGCAAAACTTGTTGGACAGCATGAAGATTGTCCGTGGTACTGATGAAATCTCGATTGAAGCTGACGCAAATGCATCCATTCTCTTCAAGGCCTTGCTTCGCTCTCGTCTGGCCTTCAAGGAGGTGGTCAAGGAGCACCGGCTGAACAAATTAGCTTTCGACCATATTCTTGGTGAACTCCAGAATAGATGGGATCGCGCATTTGTCAACCCTGGTGAAATGGTTGGTGTTCTGGCTGCGCAGTCTATTGGTGAGCCTGCTACTCAGATGACACTGAACACTTTCCATTTCGCTGGTGTGTCGTCCAAGAACGTTACCCTCGGTGTGCCACGTCTCAAGGAAATTCTCAACTTGGCCAAAAACATCAAGACTCCCAGTATGGCTGTGTACCTCAACACACCGCTCGCAAGACAAGAGCAAGCCAAGAAGCTACGAAGTATGGTAGAATACACCAACCTCCGCTCTGTCACCTCGGTGACTGAGATTTACTATGATCCCAACATCACGGAAACAAACATCCCTGAAGATGTGGACATGGTTGAATCTTATTACATGATCCCGGATGAGAGCGTGGACCCCACCGCCAACCAGTCGCGATGGCTTCTACGTATTACTCTGGACCGACAGAAGCTTCTAGATAAGGAGATTAAGATCGATGATGTTGCTCAGCGCATCAAGGAGGAGTATCCCACTGATCTGGCAGTCATTTTCAGTGACAACAACGCCGATGAGCAGGTTATCCGTATTCGAACCCTCCAAACCGGTGACAAGGATGAGGAGGGTGAAGGTGGTATGGAGGAGGATGTCATGCTCAAGCGCCTGGAGGCCCATCTCTTGGATACTCTCACTCTTCGTGGCGTTCCCGGCATTGAACGTGCTTTCCTCACCAAGGGCACCCGACTCACCGAGGGACCTGACGGAGCTTTGCTTGCTATCAAGGATGACCCCCGCTGCACACAGTGGTATCTGGATACCAGTGGTACTGCCCTGCGCGATGTTTTGGCTGTGGACGGCGTCGATGCGACTCGAACATATACTAACGATCTGTACCAAATCGTTGAGGTCTTTGGTATTGAAGCTGCTCGTGCCGCGTTGGCGAAGGAGTTGACCAATGTGTTGGCCTTTGACGGTTCTTATGTCAATCATCGTCACATTGCCCTCCTTGTTGATGTGATGACATACAGAGGCTCCATCTCAGCGGTCACTCGACATGGTATCAACCGAGCCGACACGGGTGCTCTGATGCGTTGTTCTTTCGAGGAGACAGTCGAGATTCTGCTCGAAGCTGCCGCAACAGGTGAATTGGATGATTGCCGTGGTATCTCGGAAAACGTCATGCTTGGTCAGATGGCGCCCATGGGTACCGGTAACTTTGATGTGCTGCTGGATCCCAAGATGCTCGAGACTGTCATTTCTGACAACTCTCGCATGGGCTTGATGGCAGGCATGCCCATCAAGGGCGGAGATGTTGAAGGAGCTGCTACTCCTTACGACACTGGCTCCCCCATGGCTGATTCGGGTTACCTCAGCCTCAACTCCCCTGCTGCAGGAAACTTTTCCCCCATTCAGGGTGCTGGATCGGAATCACCTGGTGGCTTCACCACTGTTGGTGGTGATCATGGATTTGGCGGTGCTAGCCCATACAACCGCGGAGCGGCCAGCCCCTTCAGCAGTACATCCCCAACATCGCCATTCAGTTACTCGCCGTCATCACCTAATATGGGATACTCTCCGACATCACCGCTCATCGATGGTGGCGGCATGAGCCGCTATGGACCAACATCTCCTTCCTTCAGCCCATCATCACCATCATTCTCTCCCACGTCGCCGATGTTGCGTCCGACAAGTCCCGCAAGCCCCAACTACAGCCCGACGTCGCCCAGCTACTCGCCGACGTCACCTTCGTCTCCTAGACACTACTCGCCGACATCGCCGGCACAGTTCAACTCTCCCACGTCTCCTAGTTACTCACCGGCGAGCCCCAACTACAGCCCGACATCGCCCAACATTCATGGGGCTGGACCAACCTCACCCTCTTACTCTCCGGCGTCACCTTCGTGGTCTCCAACGTCTCCTGAGGCTTATTCCCCAACAAGCCCAAGCTTCCAGAGGAGCCCTGGTGCACAGCAGTCGCCGACCAGCCCGAGCTACTCCCCGACGTCGCCTGCTTTCTCTCCTCGCACGCCGGGTCCAGGAACGTCTGGCAATCAATAGTGAGTTTGGGTTCCTTGATAATACTTAAGTGACTAGT--CACTAACC-AAGAACAGCTCTCCCAACTCGCCATCAAACGAGCGATAAATGGACGACTACGAGAACGAATCCGACTACGATTATGGCTACGATGAGGGTATCACCCCCGAGGACTGCTGGACCGTAATCTCGTCCTTCTTCGAGACAAAGGGTCTTGCATCGCAACAGACCGACTCCTTTGATGAGTTCACCCAGACAATGGTGCAAGATCTTGTCAACGAGTACTCCACCATCACCCTCGACCAGCACAACCCTCCTGCGCCTCCTGGAGTCAACATCGCTTTGCGACGATATGAGATTAAGTTTGGGAGCGTCATGGTTTCACGTCCCTCTATGAGCGAGACTGATGGAACCGTGACCAACCTCCTACCTTACGAATGTCGTGACCGCAACCTCACCTACGCCGCGCCGACCTACCTCAAGATCACCAAGAAAGTCTCCGTCGCAGTCGACAAGGAGGTTCCTTTGCACGAGATGGACGACGAGCAGCAGGCTGAGTACAAGCGAACCGGCGAAAACCCCACAAAGCTGGTATGGGAAGTCGAGGAGGATGCTGGAAGCATAAAAGCCGAGGATGAGCCCTCGGAGATGATCTTTATCGGAAAGATGCCCATCATGGTCAAGTCCAAGATTTGCCATCTGAGCAGCCATTCCGACGAAGACCTCTTCATGCTCAATGAATGTCCCTATGATCAGGGCGGTTACTTTGTTATCAACGGTAGTGAGAAGGTCCTGATCGCCCAGGAACGTTCTGCCGCCAACATCGTCCAAGTCTTCAAGAAGGCCCAGCCAAGTCCTTTCACCTATACTGCTGAAATCCGCAGTGCTCTTGAGAAGGGTTCTCGTCTTATCTCCAGTCTTACGATGAAGCTCTACGGCAAGGGAGATTCTGCGCGCGGTGGCTTTGGCCAGACTATCCAGGCTACTTTGCCTTTTGTCAAGGCAGATCTCCCCGTCGCCATCGTCTTCCGAGCTCTTGGTGTTGTGTCTGATGAGGATATTCTGAACCACATTTGCTACGACCGCAACGATAGCCAGATGCTGGAAATGCTTCGCCCTTGTATTGAGGAGGCTTTCTGTGTCCAGGACCGAGAAGTTGCCCTTGACTTTATTGGAAAGCGTGGAAACAGAGACCAGGCTAGTCTCGGTCGTGAGAAGCGTGTTCGTGTTGCAAAGGATATTCTCCAGAAGGAGACCCTGCCCCATATCTCCCAATCAGAGGGTAGTGAGACTCGTAAGGCCTTCTTCTTGGGTTACATGGTGCACAAGCTTCTGCAGTGTGCTCTTGGACGTCGTGAGCCCGATGATCGTGATCACTTTGGCAAGAAGCGACTTGATTTGGCTGGTCCCCTACTGGCGAAGCTCTTCCGTGGTATCATTCGAAGGATAAACACTGAGCTCTCCAACTACCTCAAGCGATGTGTTGAGAGCAACCGAAACTTCAATCTGACTGTCGCTATCAAGCCATCAACGCTTTCCAACGGTCTCAAGTACTCTTTGGCCACTGGTAACTGGGGTGATCAGAAGAAAGCAGCAAGCTCAACAGCTGGTGTCTCTCAGGTGTTGAACAGATACACCTTTGCTTCTACCCTCTCACATTTGCGCCGAACCAATACTCCCATTGGACGAGATGGTAAATTGGCCAAGCCTCGACAGCTTCACAACACCCACTGGGGTTTGGTGTGTCCCGCCGAAACGCCCGAGGGTCAAGCTTGTGGTCTGGTCAAAAACTTGTCTCTGATGTGTTATGTCAGTGTCGGCTCTCCAGCCGATCCTCTCATTGAATTCATGATCAACAGAGGTATGGAAGTCGTTGAGGAGTACGAGCCGACAAGATATCCCCACGCTACCAAGATTTTCGTCAACGGTAGCTGGGTTGGTGTTCACGCAGACCCCAAGCATCTCGTGAATCAGGTTTTGGACACAAGACGTAAGTCGTATGTTCAGTTCGAAGTATCACTCGTTCGTGATATTCGAGACCGTGAATTCAAGATTTTCTCCGACGCTGGCCGTGTCATGAGACCCGTCTTCACAGTTCACCAGGAGGATGACTATGAGAACAACATCACCAAGGGACAACTAGTGTTGACAAAGGAACATGTCAATAGGCTAGCCCAAGAGCAGGCAGAGCCACCTGCCAACCCCGCGGACAAGTTTGGATGGGATGGCTTGATTCGCGAAGGAGCTGTCGAGTATCTCGATGCTGAGGAAGAAGAGACAGCCATGATTTGCATGACGCCAGAGGATCTCGAGCTTTACCGTGAACAAAAGAACGATGAAGCTACACTCACGGAAGAGGAGAAGCGGGCCAAGGCAGAGGCAGAGAAGAGGGAACAAGAGGAGGACCGCAACAAGCGATTGAAGACAAAGGTCAACCCTACAACTCACATGTACACACATTGTGAGATTCATCCCAGTATGATTCTCGGTATCTGTGCCAGTATCATTCCTTTCCCCGACCACAACCAGGTATGTAG-CCCCTT-GACCATGCATGGACTCAACTAACAGCAATAGTCTCCTCGTAATACCTACCAATCTGCTATGGGTAAACAAGCCATGGGTTTCTTCTTGACAAATTACTCTCGCCGCATGGATACCATGGCCAACATTCTCTACTACCCTCAAAAGCCTCTCGCCACTACCCGATCCATGGAGTTCCTCAAGTTCCGTGAATTGCCAGCTGGTCAAAATGCCATTGTCGCAATTGCTTGCTACTCAGGTTATAACCAGGAAGATTCCGTCATTATGAACCAGAGTAGTATTGATCGAGGTCTGTTCCGAAGTCTGTTCTTCCGATCGTACTCAGATCAAGAGAAGAAGGTTGGTCTCAACTACACTGAGATCTTCGAAAAGCCTTTTCAGCAGACAACACTCCGAATGAAGCACGGAACATACGACAAGCTTGATGAGGATGGTATCGTGGCCCCTGGTGTCCGTGTGTCAGGTGAAGATATCATTATCGGCAAGACTGCACCCATCGACCAAGAAAACCAGGACCTTGGCACAAGAACTCAATCGCATCAACGTCGTGATATTTCGACACCACTGCGAAGTACTGAGAACGGTATCGTTGATCAAGTCATTCTGACGGTCAACGCCGATAACGTGAAGTACGTCAAGGTCCGAGTACGAACCACCAAGATTCCTCAAATTGGTGACAAGTTTGCTTCTCGTCACGGCCAAAAGGGTACAATCGGTGTTACATATCGACAGGAGGATATGCCTTTCAGCCGAGAAGGTCTTACTCCCGATATCATTATCAACCCTCACGCCATTCCGTCGCGAATGACAATTGCCCATTTGATTGAGTGTCTTCTTAGCAAGGTTTCAACGCTGGAAGGTATGGAGGGTGATGCTACACCGTTCACCGATGTCACAGTCGATTCAGTCTCAGAACTTCTGAGGAAGCACGGCTACCAATCTCGAGGATTCGAGGTCATGTACAATGGTCACACTGGACGAAAGCTCCGTGCCCAGGTGTTCTTCGGACCTACCTACTACCAGCGTCTTCGCCACATGGTGGACGACAAGATTCACGCTCGTGCTCGTGGTCCAGTTCAGATCATGACCCGACAACCTGTCGAGGGTCGTGCTCGTGATGGCGGTCTCCGATTCGGAGAGATGGAACGTGATTGTATGATTGCTCACGGTGCCGCTGCTTTCCTGAAGGAGCGTCTGTTTGAGGTGTCGGATGCTTTCCGTGTCCACGTCTGCGAGATTTGTGGACTCATGACACCAATTGCGTAAGTTT-CTCCTACAAATACTCATGAATAAGAGCTAACATGTCCCAGAAACCTTTCCAAACAGTCATTCGAATGCCGACCTTGCAAGAACAAGACCAAGATTGCGCAAATCCATATTCCCTACGCTGCCAAGCTGCTCTTCCAGGAGCTGCAGGCCATGAACATCGCCGCAAGAATGTTTACCAACAGATCTGGAGTTTCAAACCGATAAATGGGTAAGGAAGACAAGACTCACCTTAACGTCGTCGTCATCGGCCACGTCGACTCTGGCAAGTCGACCACTGTGAGTACTACCCTCGACGATGAGCTGCTTATCTGCCATCGTAATCCCGACC-AAGACCTGGCGGGGTA--TCTCA-AAGATAACATGCTGACATCGCTTCACAGACCGGTCACTTGATCTACCAGTGCGGTGGTATCGACAAGCGAACCATCGAGAAGTTCGAGAAGGTTAGTTACTTTCCCTTCGATCGCGCGTCC-TTTGCCCATC-GAT-----TCTCCATACGACTC----GAAACGTGCCCGCTACCCCGCTCGAGACCAAAAATTTTGCGATATGACCGTAA-AATTTTTGGTGGGGCATTTACCCCGCCACTCGAGCG---ATGCGTGT-TTCTGCCCTCCCAT-TTCCACAACCTT-CTGAGCGCATCGTCACGTGT-TAATAAGTCACTGACCATTTGACAATAGGAAGCCGCTGAGCTCGGTAAGGGTTCCTTCAAGTACGCCTGGGTTCTTGACAAGCTCAAGGCCGAGCGTGAGCGTGGTATCACCATTGATATTGCTCTCTGGAAGTTCGAGACTCCTCGCTACTATGTCACCGTCATTGGTATGTTGTCGCTCATGCCTCATTCTACCTTTATTC--GTACTAACATATCATTCAGACGCTCCCGGTCACCGTGATTTCATCAAGAACATGATCACTGGTACTTCCCAGGCCGATTGCGCCATTCTCATCATTGCCGCCGGTACTGGTGAGTTCGAGGCTGGTATCTCCAAGGATGGCCAGACCCGTGAGCATGCTCTTCTTGCCTACACCCTTGGTGTCAAGAACCTCATCGTCGCCATCAACAAGATGGACACCACCAAGTGGTCTGAGTCCCGTTTCCAGGAGATCATCAAGGAGACCTCCTCTTTCATCAAGAAGGTCGGCTACAACCCCAAGGCTGTCGCTTTCGTCCCCATCTCCGGTTTCAACGGTGACAACATGCTTACCCCCTCCACCAACTGCCCCTGGTACAAGGGTTGGGAGCGTGAGATCAAGTCCGGCAAGCTCTCTGGCAAGACCCTCCTCGAGGCCATTGACTCCATCGAGCCCCCTAAGCGTCCCGTTGACAAGCCCCTCCGTCTTCCCCTCCAGGATGTCTACAAGATCGGTGGTATTGGAACGGTTCCCGTCGGCCGTATCGAGACTGGTGTCATCAAGCCCGGTATGATCGTTACCTTCGCTCCTTCCAACGTCACCACTGAAGTCAAGTCCGTCGAGATGCACCACGAGCAGCTCACTGAGGGCCAGCCCGGTGACAACGTTGGTTTCAACGTGAAGAACGTCTCCGTCAAGGACATCCGACGTGGTAACGTCGCTGGTGACTCCAAGAACGACCCCCCCATGGCTGCCGCTTCTTTCACCGCCCAGGTCATCGTCCTCAACCACCCCGGTCAGGTCGGTGCTGGTTACGCTCCCGTCCTTGATTGCCACACTGCCCACATTGCCTGCAAGTTCGCCGAGCTCCAGGAGAAGATCGACCGCCGAACCGGTAAGGCTACTGAGTCCGCCCCCAAGTTCATCAAGTCTGGTGACTCTGCCATCGTCAAGATGGTTCCCTCCAAGCCCATGTGTGTTGAGGCTTTCACTGACTACCCTCCTCTGGGTCGTTTCGCCGTCCGTGACATGCGACAGACCGTCGCCGTCGGTGTCATCAAGGCCGTCGAGAAGTCCTCTGGTGCTGCCGGCAAGGTCACCAAGTCCGCTGCCAAGGCCGCCAAGAAATAAATGAGCTACAGCTCTGACGACGATCGCCCTCTTGCGAGGGCCAACGGCCATAAACGTGAGTTGTGTTTTTTCTGTCAATTATCATGCTGCTTCGCTGGGTTTTGTTCCCGCGCTCATGCGTCCTCATCACGTTGGCGT-TTTCAAAACAAAGTTTAGCT------ACAACACCACCTACTACGCGCATGCTTTTGCTGGTCCCTATTTTAACACATGGATTTCCTATAGTCTCCTCGTCTAAGATTTCTCGCGCCGAAGATGATGCTCTTGATCAGCCAGTGTCCAAGCAGGCTGCTAAGATGGCTGGTCTGTCCGTTCGCAATGGTCCTCTTGAAGACGCAATGGACATCGATGAACCAGCTACCAACGGAGCTAGCAAACGTAAATCGCGTACCTCTATCAGCAAGGTCAACTACAAGGACGATGAGTCGAGTGATGATGCTGCCCCTCTGGTTCGTATTCATGACACAGGAAAACCCTTCCTGTGGGGCCAGGTATGCTGACGATACTATTGCAGGCCAAGCGGCAAAAGAAGCAAGCCAACAGAGTTCCCGAATCCGACTCCGACGATGAACCCATTGCAAGAGCCCGAGGAAAGAAACTTCCCCCTTCCTACGACGAGACTGCTTTGCCCGAGTCCTCGGGCGATGACGACGAGCCCCTTAGTGTGAAGCTCGCGCAAAAGAAGCGTGGCATGGAGAAGGAAGCTGAGAAGCAAGCCAAAGTCATACGAGCCAAAGAGAGAGCCAAGAAGCCTGCGGCAAAGAACGCTGTCAAAGATGAGTCCGACGACGATGTCCCACTTGCAAAATCCTCAGCGAGTAAGCGTCGATCTAACGGAACTGCTGCGAAGCGGAAGTCGAATGGTGTCAAGAAAGAAGAGTCAGATTCGGATGCGCCCATCTCCAAGAAGGCCAAGGCTAAACCGGCCTCATCTGCCAAGAAGGCCGTCAAGGCAGAATCCAAGAAGGCCAGCGAGAGTGAGGACGAAGAAGAATATGCTTGGTGGAACGCACCAAAGAAGGAAAATGATGATATCAAGTGGACAACCCTTGAGCATAATGGCGTTCTTTTCCCGCCTGATTACGAGCCTTTGCCCAAGCACGTCAAGATGCTCTACGATGGACAACCAGTTACTCTTGCTCCCGAGGTTGAAGAGGTTGCCACCTTTTGGGTTGCCATGATGACTCCTGCATCCTCCCATCACCTAGAGAATGCTGTTTTCCGCAAAAACTTCTTTGAAGATTTTAAAGAATACTGCGACAAGTACGGTGTTAAAGATGCACAGGGAAAGAAGGTCGCCATCAAGTCGCTCGAAAAATGCAACTTCGATAAGATTTACGCATATTGGAGCGAGAAGGTGGAACAGAATAAATCCAAAAACATGACCAAGGAAGAGAGGGAGGCTGCGAAGGCGAAGAAGGATGCCCTCGAAGCGCCCTTCACTCACTGTTTATGGGATGGTAGAAAGCAGAAGGTTGGCAACTTCAGAGTCGAGCCTCCAAGCTTGTTCCGTGGACGTGGTGAACATCCCAAAACCGGTAAAGTCAAGCAGCGTGTCCAACCCGAACAAATCACCATCAACATCGGCAAGGGTGCCAAGGTCCCCGAACCTCCCAAGGGACACAAGTGGAAGGCTGTGCAGCACGACCAAAAGGCAACCTGGTTAGCCATGTGGCAGGAGAATATCAACCAAAACTACAAGTACGTCATGCTTGGAGCTGATAGCGATATCAAAGGTCAGAGTGACTTCAAGAAGTTTGAGAAGGCACGGGAACTCAAAAAGCACATCGACAAGATTCGCAAGGACTACACCAAGGAGCTCAAGAGTGAAATAATGGCAGATCGTCAACGAGCCACCGCCATGTATCTGATCGACAAAATGGCACTTCGAGCCGGTAACGAGAAAGATACAGAAAACGAGGCCGACACTGTGGGTTGCTGCTCTCTCAAGTACGAGCATATCACACTTGAGCCTCCCAACAAGGTTACATTCGATTTCCTCGGAAAGGACAGTATTCCATACAGAGAGACTGCCATTGTTGAGCCTCAGGTCTTCAAGAACCTGAAACTTTTCAAGAAAGCGCCCAAGACCACAGGAGATGATCTCTTCGACCGCCTCAACGTCAGTTCCTTTTCTTTCCTTTTTTTTTTTT--TTTGGTCCTGTTCGTTGTATAATAA-TGAGTTGCTGACAGAGTTACAGACGGCTCAGCTGAATAGGCATTTGACCGGCTACATGAAGGGCCTGACCGCCAAAGTTTTCCGTACTTACAACGCTTCCTGGACAATGTCAGAACTGCTCAGGAAGCTCGCTTCGGATCCTCGCTCCCGCGGCACAGTTGCTGAAAAAGTAAAGCTGTACAATGACTGTAACCGCGAAGTTGCCGTTCTGTGCAACCATAAGCGAACCGTTGGCGCTGGGCACGAGCAGCAAATGGCCAAGCTTGGTGACAGGGTAAGTCTGACTTTTGTATAAGTCGACCACTCCAGATACTGATTGTCTTCTAGATTAAAGGCCTCCGCTACCAGCAATGGCGAACAAAGATGATGATTCTCGATATTGAATCTAGTTATAAGAAGAAGAAGGGTGCCGCCTGGTTTGAGAGGGATGAAGAATTAAATGACGAGTGGGTCAAGGAGCATCAGCAATTCTTACTTGAGGAGCAGCGTACAAAGATCACCAAGAAATTCGAGAAGGACAACGAAAAGCGCAAGGCGGACAAAGAGAAGCCTCTCCCCGAGAAGGAGCTGAAAGAACGTCTTCAGGCTGTCAAGGAGATGGAGGCCAAGTTCAAAAAGGAGAACAAGACCAAGAAGGTTGAGGCTGAAGGCAGGGGCGTTACTGTCGACAAGCTCCTTAAGGCTGTGGACAAGTTTGATGAGCGCATCAAGACACTGGAGCTTCAAGCCCAGGATCGTGATGGCAACAAGGAGGTAGCCCTCGGCACCTCCAAGATCGTGAGTACCACC-AAAACAGGTTGAAATTCGTTGACTGACTTATTATTCAAAGAACTACATTGATCCTCGCCTCACAGTGGTCTTCTCCAAGAAGTTCGACGTTCCTATCGAAAAGTTCTTTTCCAAGACTCTTCGTGACAAGTTCCGATGGGCCATCAAGTCTGTTGAGGATGAGGATGACTGGACCTTCTAAATGCCCGTCGCTGTGGCTCATTCCCATAGGCCAACCACAAAGGTTACACACAAGGCCTTCAAGTCACGGGCTGCTTCTAAGCATGAGTTGAGGGACCGCGCAAAGGGTAAGACTCTCCCGAAATTGTGTTATTCTCTCCAATTCTGACACAGGCACAGGCCGAGTTGCCGACGAAAAGGGCAACAGAAAGACTCCTCATCAACAAGTCATGTCTAAATTCGACCGACGAAACCAGGCCAAGCAGGCCCGATTGAACAAGCACAAGGAACATGTTAAGGAAACCTCTGTTTTCGCTGGAAAGGATGGCGCTCCTCGACATGTCGCCGTCATTCCTCTTTGCGCTGGAACCGACCTTAACGCTGCGATCAAGCAACTGAACAGCAGCGTCGACATCGAGGACAACACCGAGAGTGGCAACTATCGAGTCACAGTCGACCGATTCAAGCAAAAGTTACAATACATACCTATCGAGCGAGACCTGAACGCCTGTCTCGACGCTGCCCGTGTTGCCGACTTCGTCATTGTCGTTCTGTCCGCCAACGTTGAGGTCGATGAACTCGGTGAGTTGATCTTGCGAAGTGTTGAGAGCCAGGGCATGTCCACCCTTTTCACTATCGTTGAAGGTCTCGACAAGGTTGAGCCCGCGAAGCAGCGACAAAGTGTTCTAGTCTCCCTCAAATCTTTCATCACACATTTTCACCCTGAGCAAGAGAAGCTTTACAGCATCGAGAACCGACAAGATTGTGCCAACCTCATGCGATCACTGTGCAGCACAACACCAAAGGGCATCCGATGGAGAGACGAGAGGAGTTGGATGCTTGCGGAGGATATCAGATTCGCCTACTCCGAGTCCGATTCAACAGTTATCACTGGTGTTGTCAGAGGCAAGGGCCTCAAGGCCGATCGTCTAATCCAGGTTGGCGACTGGGGAACTTTCCAGATTGAGAAGATTGAGGCTGCTCCATTGCCCAAACAGATCAAGAAGAAGGGAGAGGAGATGACCGTTGACCCCGAAGAGGCTGGCAAGCTTCTGGAGGAGCCTTCTGAGGATCGTGATGACTTGGTGGAGCTGGCTCCTGAGGAGGTCATGATGGACGATGCTGATGACGCTATGACAACTGATGCCACTGAGAAGAAGGGTGTTCTTCTGGATGATCACCACTATTTCTCAGATGAGGAGGCTGAGGCAAGAAAGATCAAGAAGAAGGTTCCCAAGGGTACATCCAACTACCAGTCAGCTTGGTATCTGGAGGATGTCTCTGACTCAGAGTCCGATATGGAGGACTTTGAGATGAAGGATGAGGCTGGA---GAGGAGGCCCGTCCTGAGGATGGTCTTGAGGGCTACGCACCTGCACCGGCTACTGAGGGTGCCCCCTCAGAATATCCGCAATCAGAGATGATGATTGAGCCGGATGAGGAGGAGGATGCTAAGCAGCTTGAGCAATATCGAGCTGGAAAGCGAAATGAGGTTGAGGACGACATGGAGTTTCCCGATGAGATTGAGTTGCACCCTCAAGTCTTGGCCCGGGAGCGTCTCGCCAGATATCGTGGTCTGAAGAGTCTACGAACCAGTACCTGGCAGGAGGATGAGGATCGCGCCCATGAGCCTGAGGAGTGGAGACGTCTTCTTCAAGTTCCAAATTATCAATCCTCAAAATCTCAAGCCACAAGAGAGGCTCTGGTCGGTGGTGTTGAGCCTGGTACCCGTGTTCACATCTACATCAAGGGCATCTCCCCTATTCAGGAGAAGACCTACAACCCCAAGAAGCCACTCACTCTCTTTTCTCTTCTACGACATGAGAACAAGAAGACGGCCGCCAACTACCTTTTCAACCTCAGCTCTGACTTCACCAAGTCTATCAAGGCCAAGGAGGAGCTCGTTGTCCAGTGTGGACCTCGCCGAATGGTTATCAAGCCTCTCTTCTCCCAGCCTGGACAAACACCAAACGATGTTCACAAGTACTGCCGGTTCCTCCACCCCGGTCAGTCAGCTATTGCGACCTTCATGGGTCCTCTAACATGGGGTGCTGTGCCTGTTCTGTTCTTCAAGCGAACCACAGCTGAGGAGGTTGAGAAGGACGAGAACGAGGATGGCCCTCACATTGGTCTTTCGCTCATCGGTACAGGAACCGCGCTACCACCATCCACGTCTCGCGTCATCGCCAAGCGCATTATCCTCACTGGCCATCCTTACCACATTCACAAGAAGATTGTCACTATCCGATACATGTTCTTCAACCGAGAGGATGTCGAGTGGTTCAAGGCTCTACCTCTATGGACCAAGCGTGGCCGCAGTGGTTTTGTCAAGGAGCCTCTCGGTACACATGGTTACTTCAAGGCAACATTCGATGGACGTATCAACCCTCAAGACTCCATCGGCGTCAGTCTTTATAAGCGGGTGTGGCCTCGAAATGCTGCTCCTGTGGAGGGACCGTTATTGGAGATCGAGCCCAGCGCAGTGCAAGCTGATGGCGATATGATGATGGATGACCAGGCATAGATGCGTGAGGTCATTAGCATCAACGGTAAGCTATTCCTCCCTTTGGCGTTGGGCTTTCACCGCA--TTTCTGTCTGCTTTGTTGCGATGCTAACTGAGCTATTCTAGTTGGTCAGGCTGGTTGCCAAATCGCCAACTCCTGCTGGGAGGTGAGTTTTGTCAAGACTTTGTTTATATTGCTCCGTACTGATTGTTTTCCTAGCTTTACTGCCTCGAGCACGGTATCCAGGTATACACGATAACCCCTAAATTTGTCAACAAACACCATGGCCAAATACTGACCAACCATAGCCCGATGGTTACCTCACAGAGGAGCGAAAGTCCCAAGACCCCGATCAGGGTTTCAGCACTTTCTTCTCCGAGACTGGTATGGCTTAACCTGGGACTTGACGGTCGTACTGCTGTTCTAACACTCATTTCTAGGTCAGGGCAAGTATGTCCCCCGCGCCATCTACTGTGATTTGGAGCCCAATGTCGTCGACGAGGTCCGCACCGGTGCCTACCGCAATCTTTTCCACCCTGAGATGATGATCACTGGCAAGGAGGATGCCTCAAACAACTACGCCCGTGGCCACTACACCGTCGGAAAGGAGCTCATCGATGGCGTCCTCGACAAGATTCGCCGTGTTGCCGACAACTGTGTTGGCCTCCAGGGCTTCCTCGTGTTCCACTCTTTTGGTGGCGGTACTGGTTCTGGTTTCGGCGCTCTCCTGATGGAGCGCCTGTCGGTCGACTACGGCAAGAAGAGCAAGCTGGAGTTCTGTGTTTATCCCGCGCCCCAGACTGCCACATCCGTTGTCGAGCCATACAACTCTATCCTTACCACCCACACCACCCTTGAGCACTCCGACTGCTCTTTCATGGTCGACAATGAGGCCATTTACGATATCTGCCGCCGAAACCTCGGCCTCGAGCGCCCCAACTACGAGAACCTCAACCGTCTCATTGCTCAGGGTATGTTACAGCTGTTGGGCTA-GCAGTTGCCGGTTGACTAACAACATATAGTCGTCTCTTCTATTACTGCCTCTTTGCGATTCGATGGATCCCTGAACGTCGACTTGAACGAATTCCAGACCAACCTGGTTCCTTACCCCAGAATCCATTTCCCTCTGGTCGCCTACGCCCCAGTCATCTCCGCTGCTAAGGCTGCCCACGAAGCCAACTCCGTCCAAGAGATGACAATGTCTTGCTTCGAGCCCAACAACCAGATGGTCAAGTGTGACCCCCGTCACGGCAAGTACATGGCTACCTGCTTGCTGTACCGTGGTGACGTCGTTCCCAACGACGCCCATGCTGCTGTTGCTACACTGAAGACCAAGCGAACTATCCAGTTCGTCGATTGGTGCCCCACTGGTTTCAAGCTTGGTATCTGCTACCAGGCTCCCGAGAATGTGCCTAACGGCGACCTCGCCAAGGTCAGCCGCGCTGTGTAAGTCGCTTCCTTGTGATTTAATGGATGGAACGAAAGAACTAACGCCAAAACAGCTGCATGCTCTCTAATACTACCGCCATCGCTGAGGCATGGTCTTCGCTTTCTCTCAAGTTCGATCTCATGCACTCCAAGCGTGCCTTCGTCCACTGGTACGTGGGTGAAGGTATGGAGGAAGGCGAGTTCTCTGAGGCTCGTGAGGATCTTGCTGCCCTGGAGCGTGATTACGAGGAGGTCGCCACCGACTCTATGGGTGAGGAGGAGCTTGAGGCTGAGTACTAGATGCGTGAGATTGTAAGTACCTCTC-TTTTTAAGTTCGTGTTGTGCTGTTGCACGCGCTCAGTTTATCGTGCCCCTGATTCTACCCCGCTGGGCGGTGGCAGCTCAACGACAATGCAC----GATAGCTAGCAGCTTTAATATACCTTCTGTTAAGACGAAGAAGCTAATCAGATC-----TTTTTTCTACGATAGGTTCACCTCCAGACCGGTCAGTGTGTAAGTGCTCATCGCTTCCTCGACGTCGCATG-TGAGGGATGCTCACGATGTTTATCAGGGTAACCAAATTGGTGCTGCTTTCTGGCAAACCATCTCTGGCGAGCACGGCCTCGACAGCAATGGTGTCTACAACGGTACCTCCGAGCTCCAGCTCGAGCGTATGAGTGTTTACTTCAACGAGGTATGCATTAACAGCCAATGCCAAGAATTCCCAAGCTCACACAACTAGGCCTCTGGCAACAAGTATGTTCCCCGAGCCGTCCTCGTCGATCTTGAACCTGGTACCATGGACGCCGTCCGTGCTGGTCCCTTTGGTCAGCTCTTCCGTCCCGACAACTTCGTTTTCGGTCAGTCCGGTGCTGGAAACAACTGGGCCAAGGGTCACTACACTGAGGGTGCCGAACTTGTCGACCAAGTCCTCGACGTCGTCCGCCGTGAGGCCGAGGGCTGCGATTGCCTTCAGGGTTTCCAGATCACCCACTCTCTCGGTGGTGGTACTGGTGCCGGTATGGGTACCTTGCTCATTTCCAAGATCCGCGAGGAATTCCCCGACCGAATGATGGCCACCTTCTCCGTCGTTCCCTCCCCAAAGGTCTCTGACACCGTCGTTGAGCCCTACAATGCCACCCTCTCCGTCCACCAGCTGGTCGAGAACTCTGACGAGACCTTCTGTATCGATAACGAGGCTCTCTACGATATCTGCATGCGCACCTTGAAGCTATCCAACCCCTCCTACGGTGACCTCAACTACCTCGTTTCTGCTGTCATGTCCGGTGTCACGACCTGTCTCCGTTTCCCCGGTCAGCTGAACTCCGATCTCCGAAAGCTCGCCGTCAACATGGTGCCTTTCCCTCGTCTACACTTCTTCATGGTTGGCTTTGCCCCTCTGACCAGCCGTGGTGCTCACTCTTTCCGTGCTGTCAGCGTTCCTGAGTTGACCCAACAGATGTTCGACCCCAAGAACATGATGGCTGCTTCAGACTTCCGCAACGGTCGCTACCTGACCTGCTCGGCCATTTTGTGAGTGAACCCGATTTTGCAGATGGAAATTATTTGCTAACTTTCTACAGCCGTGGCCGTGTCGCTATGAAGGAGGTCGAGGACCAGATGCGCAATGTCCAGAGCAAGAACTCTTCTTACTTTGTTGAATGGATTCCCAACAACATCCAGACAGCCCTTTGTGCCATCCCTCCCCGAGGACTTACGATGTCCTCGACCTTCATCGGAAACTCCACCTCTATCCAGGAGCTCTTCAAGCGTGTTGGTGAGCAGTTTACTGCCATGTTCCGACGCAAGGCTTTCTTGCATTGGTATACTGGCGAGGGTATGGACGAGATGGAGTTCACTGAGGCTGAGTCCAACATGAATGATCTTGTCTCCGAATACCAGCAGTACCAGGATGCTGGTATTGATGAGGAGGAAGAGGAGTACGAGGAGGAGCTCCCTGAGGGCGAAGAGTAA [60357 bp]
'F anthophilum 25214' ATGTCCGCCAAATCGATTCTCGAGGCCGACGGCAAGGCCATCCTCAACTACCACCTCACCCGCGCTCCCGTTATCAAGCCCAGCCCTCTTCCTGCGCCTACTACTCACAACCCCCCCAGCAGACTCGCCTCGCTGCACTTCCCAGAGGACGCCAGTGTTGAGGATATTCTGAACCAGGCTGAGGTCACCTACCCTTGGCTCCTCCAGCCCGACGCCAAGTTCGTTGCCAAGCCCGATCAGCTCATCAAGCGACGAGGAAAGAGTGGTCTTTTGGCTCTTAACAAGACCTGGCCTGAGGCTAAGGCTTGGGTCGCTGAGCGAGCCGGTAAGGAGCAGCAGGTTGAGCACACCACTGGTGTGTTGAGACAGTTCCTCGTCGAGCCTTTTGTTCCTCATCCCCAAGACACTGAGTACTACATCAACATCAACTCAGTCCGTGATGTAAGTTGAAGCAATCTTCCCTCTTG---TGTTTTTGGATGAGTTCCTTGGGCAGTTCATATTCCCAGTATGAAGATCCTGAAATCGAAAGAAGGGAACAGGAAGAGAGGGAAAGAATCTGAAGAGAAGAAAGGGGT-CTGCAGCGACTTGTATTTGCTGCTCGGCGTTGCATAGTCTAATTGTGGGCTCCCTCTACCTGTGCCGGCAATCCTTCTTTGTACCGAAACGGGCGAACGGATGCCGCGATAAGAAATCGTCGGGAACAACCCCCGTTCTTCTCGGTCCCTTCCGCGATCAACCCCACAACCAGTACCGGTTTTCCGGCCTACACCCAACTGCCAAACTATCTGGACCTAATTTACTGACGCTTT-CATCTATAGGGCGACTGGATCCTCTTCACCCACGAGGGCGGTGTTGATGTCGGTGATGTTGACGCTAAGGCTGAGAAGCTTTTGATCCCTGTGGATCTCGCCGAATACCCTTCCAACGAGGAGATTGCTGCTACTCTCCTCAAGAAGGTTCCCCAGGGCGTCCACAACGTCCTGGTTGACTTCATCACCCGCCTCTATGCCGTCTACGTTGACTGTCAGTTCACTTATCTCGAGATCAACCCTCTCGTTGTCATTCCCAATGAGGACAAGACTTCCGCCGCTGTCCACTTCCTCGATCTTGCTGCCAAGCTCGACCAGACTGCCGACTTCGAGTGTGGTGTCAAGTGGGCCATTGCTCGATCTCCCGCTGCTCTCGGTCTTACCAACATTGCTCCCTCTGCTGATGGCAAGATCAACATCGATGCTGGCCCTCCCATGGAGTTCCCCGCCCCCTTCGGTCGTGAGCTGACCAAGGAGGAGGCTTACATCGCTGACCTCGATGCTAAGACTGGTGCTTCCCTGAAACTCACCGTACTGAACGCCAAGGGCCGTATCTGGACCCTTGTTGCTGGTGGTGGTGCTTCCGTCGTCTACGCCGATGCCATTGCCTCTGCTGGTTTCGCCGACGAGCTCGCCAACTACGGCGAGTACTCCGGTGCTCCCACCGAGTCTCAGACCTACCACTACGCTCGAACTGTTCTGGACCTTCTCCTCCGTGCTCCCCAAAACGATGAGGGTAAGGTTCTCTTCATCGGTGGTGGTATTGCCAACTTCACCAACGTCGCCAGCACTTTCAAGGGTGTTATCCGGGCTCTGCGAGACTTCGCTCCTAAGCTGATCGAGCACAACGTTTCCATCTGGGTGCGACGTGCCGGCCCCAACTACCAAGAGGGTCTGAAGAACATGAAGGCCGCCACTCAGGAGCTCGGCCTCAACGCCAAGATCTTTGGCCCTGAGATGCACGTCTCTGGTATTGTACCTCTGGCCCTTGTCCCTGGCAAGTGGGAGGAGAGCAAGGCACAGGAGTTCCAGGCTTAAATGGCTCAACAGCCCCTTCCCACGTCTATGCAGCCCACTGACATCTATGGAGGAGGTACGCGCAGCTCTAGCTCCCCATGTCGCGTCAGCCCGCCAAAGATCCTCCACTAACACATGTTTATATAGATGAGGTTTCTGCCCTCGTTCTCGATCCTGGATACTGCTACACTCGAGCTGGCTTCGCTGGTGAAGATGTTCCCAAATCTATCCTCCCATCGTTTTACGGCCACACAACCGGCGACAACCCTAAAGATCTGTTTGGCGATGAATGCCTCATCCCTCGCCCCGACTTCGAAGTTCGCAACTACATGAATAAAGATAGTGTGGTGGAGGATTGGGATGTTGCGGCTCGAATTTGGGAGAACATGCTTGTTAAGCGCTTACAACCCGAGCGACAAACACCTCCCTCGAAGAACGGTCTAAACGACGACCCCAAGGCAGAAGGCCAGGACGGAGAGGGTGATGTGGCCATGGACGACGCCGATGCTGCCGAATCTGCCGAGAAGCCTTTGGGTGAGAATCCCCTCTTGATCACAGAGGCTCCCTGGAACACACCCAAGGCTCGTGAGAAGGCTATTGAGATCATTATGGAGAACTGGGGGTGCCCTGCCTTCTGGCTGAGTCGCACCCCGGTATTGGCAGCATTCGCCGCTGGCAAGGCTACCTCACTGGTTATTGACGTGGGCGGTGCCAACACCTCGGTCACAGCTATTCACGACGGCATGGTACTGAAGCGATCTATCCAGAAGTCTCCTATTGGTGGTATCTGGCTCTCTTCTCAGATTCGAAATCTCTTTGAAACATCAGAGCCCAAGGTCGAGCTGACACCCACCTTCATGATCGAGAACAAGACACCTGTCGACGCCTTGGCACCCCCTTCAGTCCGACTACGACACTTTCCCTTTCAGATCAACGATTCATTCCGCGCATATGAGGAAGAGCGTGTGTTGACGGAATTCAAGGAGTCAGTAGTAGAAGTCTGGCGAGGCCCTGGTCGTTACAGTGTTTCCGGCAATGAGGATTATGTTAAGACGCAACCCGGCCGAGTATTCGAAATGCCAGACGGCTATAACCAGATGTGGCGCGAGCAACGATTCAGAGTGACAGAGGGCATGTTTGACGAGACCGTCGGATATAATGGCTCTGATGCTGAGCAGCTCACCAAAGCCCAAACTATCCCTGAGCTCATCCGCTCTGCTTTGAACGCAGTTGACGTCGATCTCCGGGGTAATCTCCTGGCTAACGTCGTTGTAACTGGCAGCACCAGTCTGATCAACGGATTCAACGACCGCCTAAATAACGAGTTGATCGCGATGTATCCTGGCCTCAAGATCAAGATTCACGCGGCAGGTCTCACGAGTGAACGACGCTTCGGTGCCTGGATCGGCGGTAGCATTCTCGCTAGTTTGGGAACCTTCCACCAGATGTGGATTTCGCGAAAGGAGTACGAGGAGAATGGACCTAATGTGGTTGAGAAGCGATGCAAGTAAATGGTGAGCATGACCTGTCCCTTGCTTGGTTGCGCGACCTACCCATCAATCAGCATTTGCTTTACCGCCTTGTCCTCTGGCGTTATCGCCAATGAGCATTGACCCCGCGGCTCTGTTGAGAGGGGCTGCAGTTGATGTTCTGGTGATGCCGTTCGAGAGTTTGGACTGACAACTTTATTTCTATAGGCCGACTCACTTACTGAAGAGCAAGTCTCCGAGTTCAAGGAGGCCTTCTCCCTCTTTGTAAGCTATCCC-CTTTGTTTCGCCGCCTTGCTTAGCCGTGTC-TTGCTAGAAGCTGTCGCTAACCTCTTTATGTAGGACAAGGATGGCGATGGTGAGTGATGCTCCCCTTTCCGCGATGTTTCTTCGTTGGCCCCGTGCGAAACCC-AAATCGATCCAACAAAGCATGCATCAGACCACTATAATCCTCTACATCTCTGTCTATGCGATATTCTTAAATCGAAAGCATGAGCTAAACGCCTCGCTCTAGGCCAAATTACCACTAAGGAGCTCGGTACCGTTATGCGCTCTCTCGGCCAGAACCCCTCCGAGTCTGAGCTTCAGGACATGATCAACGAGGTTGACGCCGACAATAACGGCACCATCGACTTTCCTGGTGCGTAGTATTCCAAGGCGATCAGAGGACGGTC-AGTACTAACCACTGGGTAAAGAGTTCCTCACCATGATGGCGCGCAAGATGAAGGATACCGACTCCGAGGAGGAGATCCGTGAGGCTTTCAAGGTGTTCGACCGTGACAACAACGGTTTCATTTCTGCTGCTGAGCTTCGACATGTCATGACCTCCATCGGCGAGAAGCTCACTGATGATGAGGTTGATGAGATGATCCGAGAGGCTGACCAGGACGGCGATGGCCGAATCGACTGTGAGTTGCCTGAGATTAGATATATAATACCAACGTCCA--TACTGACAAGACCACAGACAACGAGTTCGTCCAGCTCATGATGCAAAAATAAATGGCTGAACTCGACACTCTGGACATCGTCGTCCTCGGCGTTATCTTCCTCGGAACGGTTGCATACTTTACAAAGGGCAAGCTATGGGGTGTTACCAAGGACCCCTATGCGAATGGCTTCGCTGCCGGCGGCGCTTCTAAGCCGGGTCGCACGAGGAACATCGTTGAGGCAATGGAAGAATCCGGCAAGAACTGTGTTGTCTTCTATGGTTCTCAGACCGGTACTGCTGAAGATTACGCTTCTCGCCTTGCCAAGGAGGGTAAGAGTCGATTTGGACTAAACACCATGATTGCCGATCTTGAGGACTACGATTTCGACAACCTGGATACCGTCCCAAGTGATAACATCGTCATGTTCGTTCTCGCAACTTATGGTGAAGGCGAGCCTACCGATAACGCGGTCGACTTCTATGAATTCATTACCGGCGAGGATGCCAGCTTCAATGAGGGCAATGATCCTGCGCTGGGCAACCTCAACTACGTTGCTTTCGGTCTCGGAAACAACACGTACGAGCACTACAACTCTATGGTCCGCAATGTTAACAAGGCTCTCGAGAAACTTGGCGCTCACCGCATCGGTGAAGCTGGTGAGGGTGATGATGGTGCTGGTACCATGGAAGAGGATTTCTTGGCTTGGAAGGATCCCATGTGGGAAGCCCTCGCTAAGAAAATGGGACTGGAAGAGCGTGAAGCCGTCTACGAGCCTATCTTTGCCATTAGCGAACGCGACGACCTGACTCCTGAAGCCAATGAAGTATATCTCGGTGAGCCCAACAAGCTGCACCTCGAAGGCACCGCCAAGGGACCGTTCAACTCTCACAACCCCTACATTGCCCCTATCGCTGAATCTTACGAGTTGTTCTCCGCCAAGGACAGAAACTGCCTCCACATGGAAGTTGACATCAGTGGTTCTAACCTCAAGTACGAGACTGGAGACCATATTGCTATCTGGCCTACCAACCCCGGTGAGGAGGTCAACAAATTCCTGGATATTCTCGACCTCTCCGGCAAGCAGCACAGCGTTGTCACTGTCAAGGCTCTCGAGCCTACCGCCAAGGTTCCTTTCCCCAACCCTACTACCTACGATGCCATCCTGCGATACCACCTCGAGATCTGCGCTCCTGTTTCACGTCAATTCGTCTCTACTCTCGCCGCATTCGCTCCCAACGATGATATCAAGGCTGAGATGAACCGCCTTGGCAGCGATAAGGATTATTTCCACGAGAAGACAGGCCCGCATTACTACAACATTGCCCGTTTCCTCGCCAGCGTCAGCAAGGGAGAGAAGTGGGCCAAAATCCCCTTCTCTGCCTTCATTGAGGGTCTTACCAAGCTCCAGCCCCGTTACTACTCTATTTCGTCATCGTCTCTGGTTCAGCCCAAGAAGATCTCCATCACTGCCGTCGTTGAGTCCCAGCAGATTCCTGGCCGAGATGATCCTTTCCGTGGTGTTGCTACAAACTATCTTTTTGCCCTAAAGCAAAAGCAGAACGGCGACCCCAACCCTGCACCTTTCGGTCAGAGCTACGAGCTTACAGGCCCCCGCAACAAGTATGATGGCATCCACGTTCCTGTCCATGTTCGTCACTCCAACTTCAAGCTCCCCTCGGACCCCGGTAAGCCTATCATCATGATTGGTCCTGGTACTGGTGTCGCTCCCTTCCGCGGATTCGTTCAGGAGCGTGCTAAGCAAGCCCGTGATGGTGTTGAGGTTGGAAAGACACTCTTGTTCTTTGGTTGCCGAAAGTCAACAGAGGATTTCATGTACCAAAAGGAGTGGCAGGTAAGACAATATAAAGTTCAAACGTTCGGGGTTTATGCTGATTGTTTCTCAGGAATACAAGGAGGCTCTTGGCGATAAGTTCGAGATGATCACCGCCTTTTCTCGAGAAGGCTCCAAGAAGGTTTATGTCCAGCATCGACTTAAGGAGCGATCTAAAGAGGTCAGCGACCTGCTCTCCCAAAAGGCTTATTTCTATGTCTGCGGTGATGCAGCCCACATGGCCCGTGAGGTTAATACCGTCTTGGCACAAATCATTGCCGAGGGGCGTGGGGTGTCTGAGGCCAAGGGTGAGGAGATCGTGAAGAACATGAGGTCAGCGAACCAATACCAGGTATGTAGTGACTTTATTACTCCCTTCTCACTGTGACGAAACCGCATATGCTAACTCAGAATTATAGGAGGATGTTTGGTCATAGATGTCTCACAGAGCGCGGCTTGCTGAGCTCAAGGCTCTTCGAGAGTCCGGCAAGAAGGTCTTTGATACTTACAAAGTTGCCGATGTCGACAATCTATACGACGAAGTTGACGAGGATGGATATAAGAAGGTTGTTCGGGAACGATTAAATCAGGACGACTTTGTTGTCGACGACAATGGCGAGGGCTACGCAGATGATGGCCGCGAAGACTGGGATCGAGTACAAGCCTATGGCTCAGAAAGCGAAGAAGAGGCCACCGTCCGTGGCCGACCCAGTAAGACGAGTCAGTCTTCCTCCAGGACATGTTCAGGACAGCCCACATACTCACATGTCGTGTAGCGAAGAAGAATCGTCAGGAGGAGCAAGCCAAGCGAGCCGCCAATGACAAAGATATCAGTGAATACTTCAAGGGCGCCAACAGGGCCCAGCCAAAACCAAAGGTACGTATTCCGTTTACAACATCGTGGGACGACCCAACTAAGTTAAATTTCTCTATCTAGGTCGTCAAGACAAAGGAGGACGACGACTTCCTTTCAAACCTCCTCGGTGAGGTCGACAACAACATTCCTGCCCCTGCCCCTCATACCTCGAGAGTCGAAAGGTCTGGCGGTCGTCGCAAGGCTAGGGCCCTTTCACCTGCTCCCGAGCCTGTGCCCAAAAAGACCAAGACCCACGATACCCGGCTACCGTCTCCTCTCCCTCAAGCCCCTGAAGATGACGATGGCTTCTTTCCCTCCGCCGACGATGACATCCTCGAGACTGCCGCCGATGTCCCCATGAGCGATCCTGCGCCCTCCTCTCCAGCCGCAAAGGTAGCGCAGAGAAAGGCACAGATTAAGCAGGAACCAAAGGAAGGCGACGACGACGACGAAGACATGATGGAGGTTGCGCATGCTGGAGCCATCGCCACAACCAGTGTCAATCTAGCAAGTTCAAGGCCGATTAAGAAAATTCAGAAAACAGAGTCCTATCCCACACCTGCCAGCTCCTCTCCTGTTAAGCCCAACGGCGCTCGAGTCGACTCAGCTTCATGGAATGCCCTCACAGAGAGGCTGAACGTCGTCACAAGTTCGCCTGCGGAAACAAAGTCAATAGGCAAAATCGACTACAAGGATGCGATCGAGGAAGACGGCAGTCTCAACTTCTTCTGGACAGACTACACTGAGGTCAACGGCAGTCTGTGTCTCTTTGGCAAAGTTCTCAACAAGAAGACGCGATCATACGTCAGCTGCTTTGTCAAAGTCGACAACATCCTGAGAAAGCTCTATTTCTTGCCGCGTCAACACCGCTTGCAAGATGGCGAAGAGGCAGGCGAAGAAGTCGAGATGATGAACGTGTATGACGAGATTGATACCATGATGACCAAGATGAATGTTGGCATGTACAAGATCAAGGCCTGCACCAGGAAATATGCCTTTGAGCTCCGTGATGTCCCCAAGGAAGCACAGTATATGAAACTTCTCTACCCATACAACAGTGAGTGGCCACATTT-CTCCTGTAGGTCCCCCGAAGCAGCTAACAGGTATCCCAGAGCCTGAAGTCGACCCCAACAGACCCGGTGAGACATATTCTCACGTCTTTGGTAGTAACACCGCTCTTTTTGAGCAGTTCGTTCTCTGGAAGAATATCATGGGCCCATGCTGGCTGAAGATTGAGGATGCTGATTTTGACAAGCTCAAGAATGCTTCCCACTGCAAGCTTGAGGTTTTGGCCGATCACCCCAACATGGTTTCTGTTCTTAGCGAGTCTGACAACCTCGATGCGCCTCCCCTGACTCTTATGAGTGTCTCGTTACGGACTGCCTTTAACGAGAAGGATAACAAGCAAGAGATTCTGGCTATCAGCGCAAGAATCTACGAGAAGGTATCCCTCAGTGACACAACCCCTGCAGAAAAGCTGCCCTGTCGAACCTTTACGGTTATCCGGCCGCATGGCCAGGCGTTCCCCATGGGCTTTGATCACCTTGCGAAGAAAAGGAATCGTGGCTTGATTGTGCTGAAGAAGCAAGAAGCCGATATCCTCGCCTTCTTCTTGGCCCAGCTGGATGTTGCAGACCCAGATGTAATTCTTGGACACCAATTGGAGGGTGTAGACTACAGTGTGCTCCTCAATCGTCTGTATGAAAAAAAGATACCCGGATGGTCCAGGCTAGGTAGGCTTCGTCGCAGTCAGTGGCCATCGTCAATCGGCAAGACTGGCGGTAATGTTTTTGCCGAACGCCAGATCTTGTCAGGACGTCTGCTATGTGACCTGGCCAACGATGCTGGAAAGTCGGTTATGTTCAAGTGCCAGTCATGGAGCCTGACAGAGATGTGCAGTTTGTACCTCTCTGGAGATAACCGGCGCCGCGATTTTGACAATGAGGCTGCCCTGAAGACGTGGGCCAGGGAGAAGCAGGGACTTCTCGACTACATCACTCATATGGAGGCCGATACACACTACATTGCAGCCCTGGGCCTGGGTGTTCAGATGTTGCCACTGACCAAGGTTCTCACCAATCTGGCGGGTAACTCGTGGGCTCGAACTCTGACCGGCACGCGTGCAGAGCGGAACGAGTACATTTTGTTACACGAGTTCTACCGCAACAAGTACATCTGCCCCGATAAGCAGACTTTCCGCAGTCGCCAGCGTGCAGAAGAGGCACAGCGTGAAGAAGAGGCGGGTGAGGGGAAGAAGAAGGACAAGTACAAGGGTGGCTTGGTTTTCGAGCCAGAGAAAGGTCTATATGATAAGTTTGTGCTTGTCATGGACTTTAATTCTCTTTATCCCTCTATTATCCAGGAGTTCAACATCTGTTTTACAACTGTCGATAGACCAGCCACAGTAAGTTTGTCGAGAATTCTTGCTTGAACCTCAAGACTAATCAAGCCCACAGAACAGTGAAGAAGATGAAGTTCCCGAAGTTCCAATCAACCAGGATCAAGGTATCCTGCCTAGGCTCATTGCTACTCTCGTCAGTCGCCGTCGACAAGTCAAGAGCCTCATGAAGGACAAGAAGGCTACCCCAGAAGAGCTGGCCACATGGGACATCAAGCAGCTTGCCCTCAAGCTCACTGCCAACTCCATGTACGGGTGTTTGGGTTATACCAAGTCACGCTTCTACGCTCGACCTCTGGCTGTTTTGACAACCTTCAAGGGCCGAGAGATTCTCCGCAGCACCAAGGAGCTGGCCGAGAGCAACTCATTGCAGGTTATCTATGGTGATACCGATTCCGTCATGATCAATGCCAATGTGGATAATGTTGCCGATGCGTTCAAGGTTGGCAACGATTTCAAGAAAGCAGTCAACGAGCAGTACAAGCTGCTTGAGATCGATATTGACAACGTCTTTCGCCGTATCCTCCTTCAAGCAAAAAAGAAGTATGCTGCCATCAACCTTGTAGAGAAGGATGGGAAGTTCATCGAGAAGATGGAAGTCAAGGGTCTTGACATGAAGCGTCGAGAATACTGTGCTCTGTCCAAGGAGATCTCCCAACACCTTCTTAACGAGATTTTGTCGGGTGACGACACCGAAGTCTCAATCGCCCGAATCCATGAGTACTTGAGCGACATTGCTGGCAAGATGCGTGAGCAGACTATCCCTGTCCAGAAGTATATCATCCATACACAGCTTGGAAAAGCACCCAAGGACTATCCCGACTCAAACTCAATGCCTCAGGTCCAAGTCGCTCTTCGTGAAATGGCCAAAGGCAAGACAGTTCGCAAGGGAGATGTTATCGCCTATGTGATTACGGGCGACAGCAAGAGCTCCGAGCCTGCTCCCAAACGAGCCTACACCCCTGGTGATCTCAAGGCAGACCCTACTCTACTACCTGACGTCGAGTGGTATATTGGCAAGCAGATCTTCCCCCCTGTCGAGCGTCTCTGTGCCAATATTGTAGGAACATCAACCTCACAACTAGCAGAGCACCTTGGTCTTGATATCAAGCGCTACAGCTCATTCCAGACTCAGCAGAACAGCTCAAGCAACGACCTTGAGATCCACCCCTTGGACTCTCAGATTCCAGATGAGGTCCGCTTCGGTGACTGTGCTCGCCTCTCTTTGCGTTGCCGCAAGTGCAAAAGCTCGTCCGTGTTCGAGGGCCTGGCTACGTCCCCCGATCATGTGTCCCAATCCGGTGTCATGTGCGGCTCGTGTGGCAGTTCCATCTCGACGCTCTCTGCCGTGGCCCAGATGGAGCACGCCATCCGCACTCAGACAAGTCGGTACTACGAGGGCTGGCTGGTCTGTGATGATAGCCAGTGCGGCAATCGAACACGGCAAATGAGTGTTTATGGTTCTCGCTGCCTTGGCTCTAAGGGACTTGCCCGAGATTGTCTTGGTCGAATGCGTTACGAATACACAGAAAAGGCTATCTACACTCAGCTTCTCTACTTCGCCAGCCTGTGGGATGTCGACAAGGCCAAGGCCAAGGCCACAAGCACTGAGATGTCCAGGCAAGATCGAGAGAATATCCTCGCATTGGCTGAACATAACCGTGTGCGCTTCGGAAACGTGAAGGGTATTGTTGACAAGTATCTCGATAAGTGTGGTCGGCAATGGGTAGCCATGGATACTCTGTTCACAAAGCTGGGCTTCAAGCCAATGGCCTGA---------ATGCCTAACACAAGTCTTCGTCGCCCTCAGAAGGGCTTCCGCCGAGGAGGGAAAGTTGCCTACCATGGCAACCGAACACGCACATTCGCGGCCTCGTCCAGGAATGAGGCCACGTCGGCAGACGAGAAATGGGAACGAACACGGCTAGCACACAACATTGACGAGAACATGGGCTTTGCTCGTTACGAGAGCGGAAAGAAGAGAGAAGGCTGGCTAGTTAACATCCAACCCACATCTATCGAGGATGAACGGATACCGGGTGGTCGAGCCGCTGTCGACTGCTATTTCATCGAAGAAGACGGCTCGACCTTCAAAGCTACTGTGGAATTTGACCCATACTTCTTGATCGCTGTCAAGAAAGGACGAGAGTCTGAGGTTGAGGAATGGGTCAAGAGGGTTGCCGGAGGTGGCGTTGTCAAGTCGATTCGAAGAGTCGAGAAAGACGATCTCAATATGCCCAACCACTTACTCGGTTACCGAAGGACATTTCTGGAGTTGAGGTTTGCCAATGTCAATGACCTCATGGCTGCGAGAAAAGATATCATGCCTATCGCGGAAAAGAACAAGAAGAATATGAATGCTATGGATGCCTATGCCGAGGTGGCAACGTGAGTGCTCAACTGATCTTTGGCAGGATCAAGCTAATACGAAACAGCTCAAATGGCGACTTCGACCTTTTTGATGATTCACGAGATGACGACCGAAATATGAATACTGCCCTTTCTGATGCGAGCGACTTTATCGTCGATATAAGAGAATATGATGTACCATACCATGTACGAGTAATGATAGATTTAGGTATGATCAACCCTTGC------CCACACTCTTCTACAAGCTTTACATGATGTTTGCAACCAAGTATTTGCTACTTCAGAGCCCTCAAAGGCCATGAGACCACTATTCACCATTGCCCTGATTATTGCTTTTATGCAGCCCTCCATCCTGCCTTGAACCCTTGCCAATTGCCTACTGACCTGGACACCCAGATATACGAGCCGGAAAGTGGTATTTTGTTGAAGCCAAACATGGTGTCACCAAGATTTACCCAAACGAAGAGAGGTCGTTGCCGGCTGAACCTGTAGTAATGGCTTATGATATTGAAACATCAAAGCTGCCTCTCAAATTCCCTGATGCTGCCACCGACCAGATTATCATGATTTCTTACATGATTGATGGCCAAGGGTTCTTAATTACCAATCGCAAAATCCTTTCAGAAGACATTGGCGACTTCGACTACACACCCAAACCAGAATACCCGGGCCCATTCATGATTTTCAACGAACCTGATGAAAAGGCTGTCATCGAGAGATTCTTCCTCCACATCAAGGAGGCACGGCCTACCGTCATTGCGACTTACAACGGTGACTTTTTTGATTGGCCCTTTGTGGAAGCACGGGCTAGCATCAATGGAATTGATATGTATCAAGAGATTGGGTGGAAGAAGGACAATGAGGATCAGTACAAGTGTAACTACAGTGTGCACATGGACTGCTTCCATTGGGTCAACCGAGATTCGTATCTGCCTCAAGGTTCTCGTGGTCTGAAAGCCGTCACTGTCGCGAAGCTCGGATACGACCCAGACGAGCTGGATCCCGAACTCATGACACCATACGCGACTGAGCGACCCCAAACACTCGCCGAATACTCCGTCTCCGATGCCGTTGCAACATATTATCTATACATGAAATATGTACATCCTTTCATTTTCTCGCTCTGTACAATTCTACCTTTGAGTGGTGATGAAGTATTGAGAAAGGGAACTGGTACACTCTGTGAGATGCTGCTGATGGTGCAAGCATATCAACGAGAAATTGTACTTCCGAATAAGTATATCACACCAAAAGAGGCCTTCTGGGACGGGCATCTCCTCGATTCAGAGACCTACGTCGGTGGCCACGTGGAAAGTATCGAAGCAGGAGTCTTTCGAGCTGATATCCCGGTGGATTTTGCTGTCGACCCTGGAGCTATTGACGAGCTCCTCGGTGATTTAGATGCTGCCCTCAAATTCGTAATCACAGTTGAGGAGAACAAGAACTTTGATGATGTAGAGAACTACGAAGAAGTCAAGGCTCAGATTGTCGAGAGGTTGAACAAGCTCAAAGAAGCGCCAAACCGTAACGAAAAACCCCTGATTTACCATCTGGATGTCGCATCGATGTACCCCAACATCATGACGACAAACCGACTGCAGCCTGACTCTATGATTCAAGAGTCCGACTGTGCTGCCTGCGACTTCAATCGACCAGGAAAGACATGCGATAGAAGGTTGCCTTGGGCTTGGCGAGGAGAATACTTGCCCCCAAAACGAGATGAGTATAACATGATTAAAAATGCCCTTCAGAACGAGAAGTTCCCTGGTAAATTTCCCACTTCTCCTATGAGAACGTTCCAGGAGCTCAGTGCCGATGAGCAAGCCAATCTGGTACGAAAACGTCTTCAGCTATATTCTCAGAAGGTCTACCACAAAATCCATGATTCAACAACTATTGTGCGAGAGGCAATCATTTGCCAAAGAGAGAACCCCTTTTATATCAACACTGTACGAGACTTCCGCGATCGTCGATATGACTACAAGGGCAAAGCCAAGGTTTGGAAAGGAAAGACGTCATCCTTGCAGTCTGCTGGTGCTGCTCAGAGCGAGGTTGATGCTGCCAAGAAGATGATTATTCTCTACGACTCACTGCAATTGGCGCACAAGGTTATTCTAAACTCGTTCTACGGATATGTGATGAGAAAGGGATCTCGTTGGTACTCACTCGAAATGGCTGGCGTCACTTGTTTGACAGGTGCTCACATTATTCAAATGGCTCGACAACTAGTCGAACGTCTGGGACGACCTCTGGAATTGGATACCGACGGTATCTGGTGCATGCTTCCCGCAACCTTCCCCGAGAACTTCTCCTTCAAACTCAAGGGCGGCAAGAAACTCAACATCTCATATCCCTGCGTTATGCTTAACCACCACGTCCATGCAAAATTCACCAACCATCAATACCAGACACTCGTTGATAAGAAGACCCTCAAGTACGAAACACACAGCGACAACTCTATTTTTTTCGAAGTCGATGGTCCATACAAAGCCATGGTTCTGCCCACATCGAAAGAAGAAGACAAAAACTTGAAGAAGCGTTACGCTGTCTTCAACGATGACGGCAGTCTGGCTGAGTTGAAAGGGTTTGAGGTGAAACGTCGTGGTGAGCTCAAGCTCATCAAGATCTTCCAGCAACAGATTTTCAAGTTTTTTCTCGAAGGTGAAACGCTGGCCGAATGTTATGGAGCTGTTGCCAAGGTTGCCAACCGTTGGCTGGATGTTCTGCACAGCAAAGGCACAACGTTGGCAGACGAGGAGCTGATGGAACTCATTTCTGAGAATCGAAGCATGTCCAAAACACTGGAGGAGTACGGAAACCAGAAGTCAACCAGTATCACAACTGCCAAGCGTTTGGCAGATTTCTTAGGTGAGCAGATGGTAAAGGACAAGGGATTGAACTGTAAGTTCATCATATGCGCTCGACCCAAAAATGCACCTGTTACAGAACGAGCTGTTCCGGTGGCCATCTTCTCTGCGGAGGAATCTATCAAACGTACATATCTGAGGAAGTGGCTGAAGGAGGAGCCCACTGACACTGATCCCCGTGCACTGCTTGACTGGGATTATTACCTGGAGCGATTGGGCTCTGTTATCCAGAAGCTGATCACCATTCCTGCGGCTCTCCAAAAGGTCCGCAACCCTGTACCTCGAGTGCCACATCCTGACTGGCTTCAAAGGAGGATCAACATCAAGGACGACAAACTGAAGCAGAAGAAGCTCACTGATCTTTTCAAAAAGAGTCCACTGGAAGACATCACCAACATTAGTGGCTCTCGACTGGATGACGTAGAAGACTTCGGTAGCAAGCTTTTGAAGCCCAAACAAGTCAACGCAGTCATTGCATCCTCTCAGGCTGCAACCACAGTTCAGAAGCGCAAGTCTCCTGAGCCAGCAGAGAACCCCGATCCCATGTCTGCACTTCCTGAAGTAATTCCAAGTGCTTCGGAGAACTATGAGGCATTCTTGATGTATCAGAAGAAGAAGTGGAAGTTGCAGAAGCAAGCCAGAATCCGTCGACGGCAATTGTTTGGTGACCGAAGAGGCGGTGCAGTCAACAATCTCCAGCAAACATTCATGAAGCAGGCACACACTACTTACATGAGTAATTGGCAGGTCTTGCACCTCAAAGCGACTGAGACTCCTGGTATTGTCATGGCATATGTCCTAATCGATGCCAAGATTCATACACTTAAGGTCAATGTTCCTCGACAAGTCTTCCTCAACCTCAAGAGTAAGGATCTTCCCGATGTCGAAGTGGAAGGCTGTGAAGTCGAACAGGTCAATTACACTCTTCCCAATGGTCATCCATCCAGCCATCTCTTCAAGTTGACTGTATCGGAAGATGTTTACTTCAACGAGAGCGAAAAGTTCTCACTCCTCTTCAATCATCCTAGTGTTGAGGGCGTATATGAGAAGCAAGTACCCCTGAACATCCGAGCTGTCTTGCGTCTTGGAAATCAGTGCACCATTGATGCAACACAACATGCTGTGCTGGGGAAGGGTCTTGAGCAAGGCTTTGATCTGGCTGGTCTGAAGCGACCAGCTAAGACACGAACGTATCTCGAAACGTCGCCACTGGCCTACATTTACGTTTCTCACATTACAACTGGAGAACGACAGATTTTTGGCATCTTCTCTACCACCAATGACCAAGCTCACGTCGTTATTCTGCAGAAGAACAAGGATTCCGGTCAAGATCTTCCCAATATTTCCAAAATGTATTCAGAGATGCTCGCCAGACGGCATGCGGAGGCAGCTGGTACCAACTGGCAGGATTGTTTTACCTACCAGGAGAAACTCCACATCAAGATCACCCAAGTGACGACCCGACGCAGGGCTCACTTGGAGATAGGTGATGTTGTCAAGAAGATGCGTAAGGACGAGCCACGACCACAGATGATGGTCATCCAGTCGTCCCAGCGTAAGCTGCTCATTCATGATGTCCCTATCTTGGGAGAATTCCCCGTCCTCCCCTTGAAATACGATGTGGGGGATAGCTCTCTGCCTCCTCTTGGGTGGCAATCTGTCATCGCCAAGCGACTTGTTGGCCATTATCTTGGCCTTGGATCCTGGATTCTACACCTTACCGCTTTGGCTCGCTATGGCGATGTGCCTCTGTGTAATTTGGAACGAGACGATCCCCGATTCTTGATCGATGTTGCCTATGCCCGACGCCTCCAAGCCAATGGCGTCGTGCTTTGGTGGTCCCCCGATGCTCGCCCTGACCATGCTGGATATGAAAAGGATGATCTTCTGGGCCCCCTCGACACAGTCAGAATGCCAAATATCAACAACCCAGGAACCTTCTCGTCTGTGTGCATCGACATAGATGTCAGAAATCTGGCTATCAACACTATTCTGACCTCATCTCTTATCAACGAGCTTGAGGGTGCCGACTCCGTCTCTTTCAATCCCGCTGCTGACGACTCAGAGACACTTGCATCTGAGAACGCCTTTGCTAACGCTGGCGTTCAGGTGCTGCGTGAGATGGTGAAGGCGTGGTGGACTGAAGCTTGTCGTGGAAGTACTATGGCCGATGTTCTCGTGCAACATCTTGTTCGCTGGGTTGAGAACCCCGACTCTTTCATGTACGATCGAGCCCTGCACTACTATGTGCAGATGATGTCTCGTAAGGCCTTTCAGCAGCTCATGGCTGACTTCCGTCGAGTGGGATCTCAGGTCATTTTTGCCAACGCCAACCGTCTCATTCTCCAAACCACAAAGGCCGAGGTCGGCAACGCATACGCGTATAGCGAGTATATCCTCAAGTCGATCAAGAGCAAGCCGCTCTTTCACTTTATCGACTTGGAGATCAAGGAGTATTGGGACTATCTTGTATGGTACGATGAGTTCAACTACGGAGGCAAGGCTTGCCAGGAGGTTATCGAAGCTGAAGAACAGAACCTCGAAACGATCATGCACTGGCAAATGGCAACCTTCTTGCCTGTTCGACTACAGTCCACATTTCAGGACTGGGTAATTGAGTTCATACAGCTGATGCATCAACTCAAGCGGCCTCATAACGGCGACCCAGATGGTACACCACGTCTGACACAGCTACCAAGCAAGGGCCTGGAGGACCATGAAGGTCAGATTCTATTAGGCAAGGCATTCGAAAAACCTCTGAAGAAGGACATAATTCGCCTCCTCAACAAGCAGAAGCGTGAGCTACTTCATCCAGAGCTTGCACAGGACTACACATTCCCCGTCCTTCCCGGCGCACACCTCAACCCTCGAAATCCCATCCTCGAGCTTGTCAAGTCACTCATGCAAGTTCTATCGCTTGACAAAAACATCACACTTGAAGCTCGATTACTTCGGAAAGAGCTTCTAGCCTTGTTCGAGGTGCGCGAGTTCTCGAAAGACGGCACCTTCACAAACCCATCAGAAAGCCTTCGTCTTCCTCAGATATCTTGTGACAGCTGCACTATGATGCGAGATCTAGACCTATGTAGAGACGAAGATCTCTTTGGCGAAGGTTCTGCTTGGTGCTGCGGCTTCTGTGGCACTGAGTTCGATCGTGTCGCCATAGAAGAGCGATTATTGGGCATAGTAGAGAGCTGGATTGTGGAATGGACAACCCAGGATCTCAAATGTGCCAGGTGCGGTGCACTGAGACTGAACGACTTTATGGAACACTGTACCTGTAGTGGAGAGTGGAAGGAAATTGTGTCACGGCAAGACGTGAGCAAGAAGCTCGGGGTTATGAGGAGGGTGGCCAAATTCTACGGGCTAAGAATGCTCAGTGATGTGGTCGAGGAACTTCACAAAGGTTTATGAATGCGTCCCGAAGTTGAGCAAGAGCTTGCTCACACGCTGCTCGTTGAATTGCTCGCATACCAGTTTGCTTCTCCTGTTAGATGGATTGAGACTCAAGATGTGTTCCTCGGTGAGAGGACCGCTGAGCGAGTCGTGGAAATTGGTCCTGCCGATACTCTTGGTGTCATGGCTAAGCGAACCTTGAAGTCCAAGTACGAAGCGTACGATGCCGCCAAGTCCGTTCAGCGAAATATCCTCTGCTATAACAAGGATGCTAAGGAGATTTACTATGATGTTGATCCCGTGGAAGAGGAACCTGAGCCTGCGGCTGCTTCCTCTAGTGATGCCCCTGCAGCCCCTGCGGCCGGTGCCGCTGCACCCGCTGCTGTAGCTGCACCCGCTCCCAGTTCAGGTCCTGTCGCCCAGGTTGCCGATGAGCCTGTACAGGCTGTCGACATTGTGCGCACCCTCATTGCGCAAAAGCTCAAGAAGCCTCTCCTCGAGGTTCCTCTCAGCAAGGCCATCAAGGACCTTGTCGGTGGTAAGTCAGACTGAGTCCGGACCAATTGATATATTATTAACGATCTTTCCTGCACAGGCAAATCCACCCTTCAGAACGAGATTCTCGGTGATCTTGGAAAGGAATTCGGTTCCACCCCTGAGAAGCCTGAAGACACTCCTCTCGATGAGCTTGGTGCATCCATGCAAGCCACTTTCGATGGCAACCTCGGCAAGCAATCGCTATCCTTGATTGCTCGACTTATCTCCTCCAAGATGCCTGGTGGTTTCAATATCACAGCCGCCCGAAAATATCTCGAGAGTCGATGGGGTCTTGGACCTGGCCGACAAGATGGTGCTCTGCTTCTCGCCCTCACAATGGAGCCTCCAGCGCGACTAGGCTCTGAGGGCGATGCGAAGGCCTTCTTCGACAGCGTCGCCAACAAATATGCCACCAACGCCGGTATCAGCCTGTCTACAGCTACTGCGGCTGGCCCCGCTGGCGGCTCTGGCGGCGGCATGATGATGGATCCTGCTGCTATCGATGCCCTTACCAAGGACCAGCGTGCCCTCTTCAAGCAACAATTAGAGCTTCTCGCTCGATACCTCAAGATCGACCTCCGTGAGGGTGAGAAGGCCCACCTTAACTCTCAGAAATCCGAGAAGGTTTTGCAAGCCCAGCTTGATCTCTGGACTGCCGAGCATGGTGACTTCTATGCCTCTGGTATCGAGCCTGTCTTTACCCCCCTCAAGGCCCGAACCTACGATTCATCATGGAACTGGGCTCGCCAGGACGCTCTTAGCATGTACTTCGATATCATCTTCGGTCGTCTCCAGGCTGTTGATCGTGAGATTGTTAGCCAGTGCATCCGTCTCATGAACAGATCCAACCCCAAGCTCCTCGACTTCATGCAGTACCATATCGACAACTGCCCCACTGAGCGAGGTGAGACTTACAAGCTTGCTCAGGAGCTCGGACAGCAGCTTATTGAGAACTGCAAGGATGTTCTCAATGTCGCCCCTGTGTACAAGGATGTTTCCCTCCCTACCGGACCCAGGACAACAGTTGACGCCCGGGGCAACCTCAACTACGAGGAAATCCCGCGTGCGAGCTGTCGCAAGCTCGAGCATTATGTCCAGCAAATGGCTGAGGGCGGCAAGATCTCTGAGTACGGCAACCGCACCAAGGTCCAGAGCGATCTTTCTCGCATCTACAGACTCATCAAGCAGCAGCACAAGCTGTCCAAGACTTCTCAGATTGAGATCAAGAGCCTTTATGGCGAGGTCCTTCGCTCGCTTGCCATGAATGAGAGCCAGATCCTTCCCAAGGACAACAAGGGCCGAAAGGTTCTGAAGAACAGCCAGAGCAAGGGCAAGGTCGAGACCATTCCCTTCCTTCACCTCAAGAAGAAGGGTCTCCATGGCTGGGACTACAGCAAGAAGCTTACAGGCGTGTACCTCAACTGCCTTGAGGATGCTGCCAAGTCTGGTGTCACCTTCCAGGACAAGCACGTTCTAATGACTGGCGCTGGTGCCGGTTCCATCGGTGCCGAGGTCCTTCAGGGTCTTATCAGCGGTGGCGCTAAAGTCATTGTCACCACCAGCCGCTTCTCCCGCGAGGTCACTGAGTACTATCAGGCCATGTACACCCGCTATGGCTCTCGCGGCTCCCAGATTGTCGTTGTTCCCTTCAACCAGGGTAGCAAGCAAGATGTTGAGGCCCTCGTCGAGTACATCTACGATACCAAGGAGGGTCTTGGCTGGGATCTTGACTTCATCGTTCCTTTCGCTGCTATCCCCGAAAATGGTCGCGAGATTGACAGCATTGATTCCAAGTCTGAGCTTGCCCATCGTATCATGCTTACCAACCTTGTTCGTCTCCTCGGATGCGTCAAGGCCCAAAAGACTGAGCGTGGCTTCGAGACCCGACCTGCCCAGGTTGTTCTGCCCCTTTCTCCCAACCACGGCACCTTCGGTAATGACGGTCTTTACTCCGAGTCCAAGCTTGGCCTCGAGACTCTCTTCAACAGGTGGCACTCCGAGAGCTGGGCCAACTACCTCACCATTTGCGGTGCGGTCATTGGCTGGACCCGAGGAACTGGTCTCATGTCTGGCAACAACATCGTTGCTGAGGGCGTTGAGGCTTTCGGCGTCCGCACTTTCTCTCAGCAGGAGATGGCTTTCAACATTCTTGGTCTCATGTCTCCCACTTTGGTTGATCTGTGCCAGAATGAGCCTGTCTTTGCTGACCTCAACGGTGGTCTGCAGTTCATTCCTAACCTGAACGAGACCATGACCAAGCTCCGCAAGGATATTATGGAGACTAGCGAGGTTCGCCGTGCTGTTGCCAAAGAGAGCGCCATTGAGAACACCATTGTCAATGGTGCCGCCTCCGAGGTTCTTTACAAGAAGAAGACAATTGATCCTCGTGCCAACATCAAGCTTGACTTCCCCAACCGACCTGACTGGAAGACCGAGATTGAACCACTCAACGAGAACCTTAAGGGCATGGTTGACCTGGAGAAGGTCGTCGTGGTCACTGGTTTCGCTGAAGTTGGTCCTTGGGGTAACTCTCGAACTCGATGGGAGATGGAGGCCTATGGCGAATTCTCCTTGGAAGGTTGCGTTGAAATGGCTTGGATCATGGGTCTCATCAAGAACCACAATGGTCCTATCAAGGGTAAGCCTTACTCCGGCTGGGTTGACGCCAAGACTGGTGAGCCCGTCGACGACAAGGACGTCAAGCCCAAGTATGAGAAGTATGTTCTTGAGCACTCTGGTATTCGTCTGATCGAACCTGAGCTGTTCGAGGGCTACGACCCCAACAAGAAGCAGCTGCTTCACGAGGTCGTCATTGAGGAGGACCTTGAGCCCTTCGAGGCCTCTAAGGAGACTGCCGAGGAGTTCAAGCGTGAGCATGGTGACAAGGTTGAGGTATTCGAGATTCCGGATAGCGGCGAGTACATCATTCGTCTCAGGAAGGGTGCCTCCCTCTGGATCCCCAAGGCTCTTCGCTTCGATCGTCTGGTCGCTGGTCAGATCCCCACTGGCTGGGACCCCAAGCGATATGGTGTTCCTGAGGATATCGTCTCCCAGGTTGACCCTGTCACACTGTTCCTTCTTGTGTCTACTGCCGAGGCTCTCCTTTCTTGTGGTATTACCGACCCTTACGAGTTCTACAAGTATGTCCACGTCTCTGAAGTTGGTAACTGTGTTGGTTCCGGTATGGGTGGTGCCGCCGCTCTCCGCGACATGCACCGCACTCGTTTCCTCGACCAGCCAGTGCAGAACGACATTCTCCAAGAGTCTTTCATCAACACCATGGCTGCCTGGGTTAACATGTTGTTGATGTCCTCTTCTGGACCTATCAAGACCCCTGTTGGTGCTTGTGCTACCGCTGTTGAGTCCATTGACACGGGTTATGAAACCATCATGGAGGGCAAGGCTCGCGTCTGCTTTGTCGGTGGCTTCGATGATCTCGGTGAGGAAGGCTCTTATGAGTTCGCCAACATGAAGGCCACCAGCAACACTGTTGACGAGTTTGCTCATGGACGTACTCCTAAGGAGATGTCTCGTCCTACCACTACTACCCGAAACGGATTCATGGAGTCTCAGGGTTGCGGTATCCAGGTCATCATGACTGCCAAGCTTGCTCTTGACATGGGTGTCCCCATCCACGGCATCGTTGCCCTGACCACCACTGCTTCTGACAAGATTGGCCGCTCCGTTCCCGCTCCAGGCCAGGGTGTTCTCACCACGGCTCGCGAGAACCCTGGCAAGTTCCCTTCGCCTCTTCTCGACATCAACTACCGACGCCGCCAGATCGAGCGTCGCAAGAAGACTATCAAGCAATGGCAAGAGTCTGAGCTTGAGTATGTTCATGACGAGATTGATGCCATGAAGTCTCAGGGTGCTTCCTTTGACGAGAAGGAGTATGCCGCGGACCGCTTCGCTCACATTGAGAAGGAAGCTGCCCGACAGGAGAAGGAGCTTCTCCGCAGCATGGGCAACAACTTCTGGAAGAGCGATCCCAGCATCGCCCCTCTGCGCGGTGCCCTCGCCACATGGGGTCTCACTGTCGACGATATCGGTGTTGCCTCGTTCCACGGAACCTCTACTAAGGCCAATGATAAGAACGAGTCCAATGTCATCTGCCAGCAGCTTCGCCATCTTGGTCGCAAGAAGGGCAACGCTGTCTTGGGTATCTTCCAGAAGTACCTCACTGGTCACCCCAAGGGTGCTGCTGGTGCTTGGATGATGAACGGTTGTCTCCAGGTCCTTGACACCGGTCTTGTTCCTGGAAACCGCAACGCGGACAACGTTGACCCTATTATGGAGCAGTATGACCTCATCGTCTACCCCAGCCGCAGCATCCAGACCGATGGTGTCAAGGCCTTCTCCGTCACCTCTTTCGGTTTCGGACAGAAGGGTGCTCAGGCCATTGGTGTCCACCCCAAGTACCTGTTCGCTACTCTTGATGAGAAGACCTACACCGAATACTGCGCCAAGGTTGATGCTCGCCAGAAGAAGGCCTACCGATACTTCCACGATGGCTTCATCAACAACAAGCTGTTCGTCGCCAAGAACAACTCTCCTTACTCTGATGACCAGCTCAGCAAGGTTCTTCTCAACCCTGATGCTCGTGTCTCTGAGGACAAGAAGTCCTCTGAGCTCAAGTATGCCCCTGACTTCATGAAGAAGTCAGAGAAGGTTGTTTCATCAGCCAAGGCTAAGGAGACTGAGCAGGTCATGGAAGCTCTGGCCCTCAAGGTCACAAACAAGAACAGCCAGGTTGGAGTTGATGTTGAAGATATTTCCGCTGTCAACATCGACAACGACACTTTCGTCGAGCGTAACTTTACCGCCAACGAGATCTCCTACTGCCGCCAAGCTCCCAGCCCCCAGAGCTCTTTCGCCGGCCGCTGGAGTGCCAAGGAGGCTGTATTCAAGTCTCTTGGCGTCGCCAGTCAAGGCGCTGGTGCTGCTATGAAGGACATTGAGATTGTCAAGGGAGAGAACGGTGCCCCCACTGTTTCTGTAAGTCAAC-TTTCATTCAAGTCAAACACGCAAGATGCTAACGTTTGTAGCTTCATGGTGAGGCTGCTGCCGCCGCCAAGAAGGCCGGTGTGAAGGATATCACACTGTCCATCTCACACTCCGATAGCCAGGCTATCGCTGTGGCTGTTGCCAACTTTTAAATGTACGGCGCCGGTCAAGGCCCTCAAACGGGCATTTCCACCCCCAGATCTAGCGCTTCTCTTCGGCCGTTGACTCTCTCCCACGGCTCTCTCGAGACCTCTTTTCTCATTCCCACCAACCTCCATTTCCACGCCTCTCAGTTGAAAGACAAGTTTGTCGCTACTCTTCCCGAAGCCACCGACGAGCTTGCCCAGGATGACGAGCCATCATCCGTTCCCGACCTGGTCGCCAGATACCTTGGCCTCATTGCTCACGAGGTTGATGAGGGTGAAGATGATGAGCAAGGCTCATACGAGGAGGTCTTGAAGCTCGTTCTCAACGAGTTCGAGCGCAATTTCCTCCGTGGCAATGAAGCTCACGCCATTGCTGCCAGTTTGCCAGGCATCGAGTCTAAGAAGCTCGACTTCATCCGCAGCTACTACACCGCTCGTGCTGTGTGCAACCGACCGATCAAGCCCCACGCTTCAGCCCTTTTCCGAGCAGCTGAGGATGGTGACGCCGAAATCTACACAATTTTCGGCGGTCAGGGTAATATTGAGGAGTATTTCGAGGAATTGCGAGAGATCTTCAAGACGTACTCAAGCTTTGTCGGTGATCTTATCACCCGCTCAGCTGAGCTGCTCCAGACCCTCTCCAAGAACCCCAAAGCCGAGAAGATGTTCCCCAAGGGTCTTGATATCATGAACTGGCTTCATCACCAGGACTCTACTCCCGATGTCGATTATCTCATTTCGGCACCTGTCAGTTTCCCTCTCATTGGCCTTGTCCAGCTTGCCCATTATGAGGTGACATGTAAGGTTCTTGGTGTGCATCCTGGTATGCTGCGCGAGAGAATCACTGGTTCCACTGGCCACTCACAAGGCATTGTCATGGCCGCTGCAACAGCTGCTGCCGACTCTTGGGACTCGTGGAGAGACATCACCAGCTCTGTTCTTACCATGCTTTTCTGGATCGGAACACGAAGCCAGCAGGCATTCCCCATCACCTCCATGACCCCTACCATGCTTCGCGAGTCACAGGAGCACGGCGAGGGTGCACCCACTCCTATGCTTAGCATTCGAGATCTTCCTCAGGCTGAGGTTCAGAAGCACATCGATGCTACTAACCACTATCTTCCCGAGGATCGTCACATCAGCATCTCTCTCATTAACAGCCCACGGAACTTGGTTGTGACAGGACCCCCAACCTCTCTCTACGGTCTTAACGCTCAGCTGCGCAAGGTGAAGGCCCCTGTTGGCCTGGACCAGAACCGCATTCCCTACACAGAGCGAAAGGTTCGCTTCGCCAACCGATTCCTGCCCATCACAGCACCTTTCCACAGCAAGTACCTCGCCGAGGCTACCTCCATGATTGATGAGGATCTCAAGGATATCTCAATTGACTCCAGTGATCTCGGAATTGCCGTGTTCGATACCAACACTGGTAAAGATCTCCGAGAAGAGGTCAAGGGCAACATTGTTCCCGCTCTTGTTCGTTTGATCACTCGCGACCCCGTGAACTGGGAGAAGGCTACTGTCTTCCCTGATGCCACTCACATTCTTGATTTCGGCCCTGGTGGTGTTTCCGGCCTCGGTGTTCTGACCAGCCGAAACAAGGAGGGAACTGGCGTCCGTGTCATCTTGGCTGGTACTGTCGATGGTGGCATGAACGATCTCGGCTACAAGGCTGAGCTCTTTGATAGAGACGAGGAAAATGCCGTCAAATATGCCATTGACTGGGTTAAGGAGTTTGGTCCCAAGCTTGTCACCAACAAGAGTGGCCGAACATACCTTGATACCAAAATGAGTCGTCTCCTTGGTCTCCCTCCCATCGTTGTTGCTGGTATGACTCCCGCTACCGTCCCCTGGGATTTCGTCGCCGCTACCATGAACGCTGGATACCACATCGAACTTGCTGGCGGCGGTTACTTCATTGGCCCCATGATGACCGATGCTATTACCAAGATCGAGAAGGCCATCCCCGCTGGTCGTGGTATTTCTGTCAACCTGATCTATGTCAACCCCCGTGCTATGGCATGGCAGATCCCCTTGATCGGCAAGCTTCGATCTGAGGGTGTCCCTATTGAAGGTCTTACCATTGGTGCTGGTGTTCCCTCTATCGAGGTCGCCCAGGAGTACATCGAGACCCTTGGCCTCAAGCACATCAGCTTCAAGCCCGGTTCCGTCGATGCCATCCAGGCTGTTATTAATATCGCCAAGGCCAACCCCCATTTCCCTGTCATGCTTCAGTGGACTGGTGGCCGTGGTGGTGGTCATCACTCTTTCGAGGATTTCCACCAGCCTATCCTCCAGATGTACGGCCGTATCCGACGACAGGAGAACATTATTCTTGTTGCTGGTAGTGGTTTCGGTGGTGCTGATGACACCTACCCCTACATCACTGGTGACTGGGCCAAGAAATACGGTTACCCTCCCATGCCCTTCGACGGTTGCTTGTTCGGTAGCCGCATGATGGTCGCCAAGGAGGCTCACACTAGCAAGGCGGCCAAGGAGGCTATCGTCGCTGCACCTGGTCTTGAGGACAGCGAGTGGGAGCAGACCTACAAGGGACCGGCTGGTGGTGTTCTCACCGTCCGATCTGAGATGGGTGAGCCTATCCACAAGCTTGCTACTCGTGGAGTTCGCTTCTGGGCCGAGATGGACCAGAAGATCTTCAGTCTCCCCAAGGAGAAACGAGTTGCTGAGCTCAACAAGAACAAGGACTACATCATCAAGAAGCTGAACGACGACTGTCAGAAGGTCTGGTTCGGTCGCAACAAGGAAGGCAAGGCCTGTGACCTTGACGACATGACCTATGCTGATGTTCTCCGTCGTCTTGTCGAGCTCCTCTACGTCAAGCACCAGTCTCGCTGGATTGACCGCTCCTACACTGTTCTCGTCGGTGACTACATTCACCGTCTTGAGGAGCGTATGACTACCACCCCTGGCAAAGCCTCTCTTCTCCAGAGCTACTCCGAGCTCAGCGAGCCTTTCGAGGTGATTGACCGCATCGTCGCTGCCTACCCTGACGCCGAGACCCAGATCATCAACGCCCAGGATGTTCAGCACTTCCTTATCATGTGCATGCGACCCACTCAGAAGCCTGTCACTTTCATCCCTGTCTTTGACGACAACTTCGAGTTCTACTTCAAGAAGGACTCCCTGTGGCAATCTGAGGATCTCGATGCCGTCGTTGGCCAGGATGTTGGCCGAACCTGCATCCTTCAGGGACCTGCCGCTGCCAAGTTCTCCACTGAGATCGATCAACCCATCAAGTCTATCCTTGATGGCATCCACGAGTCTCATGTTGAGTACCTTACTCGGGATCTTTACAACGACAACAAGGCTACCATCCCCTACATCGAATACTTCGGTGGTAAGCTCGTTGACCCCGAGATGCCCCTTGATGTCGAGGGCTTGACTGTCAGCTACGACACCTACAAGAACACCTACCGCTTGTCATCGTCTGCCGCTGCCACTCTCCCTGAGCTCGACTCATGGCTATCTTTGCTTGCTGGACCCAACCGCAACTGGCGCCATGCTCTGCTCATGGCCGATGTTGTTGCTCAAGGCCAGAAGTTCCAGACCAACCCTATCCGACGCATCTTTGCTCCTTCTCGTGGTCTGTTTGTTGAAATCTCTTATCCCAATGACCCTTCCAAGACTACCATTGTTGTTCGTGAGCAGCCTCGTCACAACCAGTACATCGACGTCATCGAGGTTAAGCTCGTCGGCGAGAACAAGATCCAGGTTAATATGATTAAGGAGACCACTGCTCTCGGTAAGCCTGCTGCTCTACCTCTGGAGTTCACTTACCACCCCGAGGCTGGATACTCTCCTATCCGTGAGGTCATGGAGGGCCGTAACGACCGCATCAAGGAGTTTTACTGGAAGGCGTGGTTCGGCGAGGAGCCTCTCGACCTCGACGCTGATGTTACTGCTAAGTTCGATGGTGGCAAGACTACCATTACTGGCGAGGCTATCAACGATTTCGTGCACGCTGTTGGCAACCACGGAGAGGCTTTTGTCGACCGACCTGGTAAGACTGTCTATGCTCCCATGGACTTTGCCATTGTCATCGGCTGGAAGGCCATTACCAAGCCTATCTTCCCTCGCACCATTGATGGTGACCTCCTGAAGCTTGTCCATCTCTCCAACCAGTTCCGCATGGTCCCCGGCGCCGAGCCTCTCAAGAAGGGAGACGAGGTCTCCACCACTGCCCAGATCAACGCTGTCATCAACCAGGAAGCTGGAAAGATGGTTGAGGTTTGTGGTACTCTCGTCCGTGACGGAAAGCCTGTCATGGAGGTCACCTCCCAATTCTTGTACCGTGGTACTTACACCGACTACGAGAACACCTTCCAACGAAAGGTTGAGACCCCTATCCAGCTTCATCTGGCCACTACTCGGGATGTTGCTATCCTTCGATCCAAGCAGTGGTTCTCCGTCGACGAGCTTCCTCAGAACATCGACTTGCTTGGCCAGACTCTGACTTTCCGTCTCCAAAGCTTGGTTCGCTACAAGAACAAGGCTGTCTTCAGCAGCATCGAGACACGCGGCCAGGTTCTGCTTGAGCTCCCCACCAAGGAGATCATCCAGGTCGGCAGCGTCGACTATGAGACCGGGGAGTCTCATGGTAACCCCGTTGTTGATTACCTTGAGCGCAACGGCCAACCTATCGACCAGCCCATCAACTTTGAGAACTCCATCCCCCTTAGCGGCAAGTCTCCTCTCGCTCTCCGAGCCCCTGCTTCCAACGAGAATTACGCTCGTGTGTCCGGTGACTACAACCCCATCCACGTCTCTCGTGTATTCTCCAGCTATGCCAACCTCCCTGGTACCATCACCCATGGCATGTACTCTAGCGCATCCGTGCGAAGCCTGATCGAGACCTGGGCCGCCGAGAACAATATTGGCCGTGTCCGAAGCTTCCACGCCTCACTTGTTGGCATGGTTCTGCCCAACGATGAGCTCGAGGTTAAGCTTCAACACACTGGTATGGTCTCTGGCCGCAAGATCATCAAGGTTGAGGTCCGCAACAAGGAGACTGAAGACAAGGTTCTTGAGGGCGAGGCCGAGGTTGAACAGCCTGTGACTGCCTATGTCTTCACTGGACAGGGTTCTCAGGAACAGGGTATGGGTATGGAGTTGTACGCCAGCAGTCCCGTTGCCAAGGAGGTCTGGGATCGTGCCGACAAGTACCTCCTCGACGCCTATGGTAAGTTACATGAATCGGTACTATCAATGTGCATCTGCTAATATATCTCAGGTTTCTCCATCACCAACATTGTCAAGAACAACCCTAAGGAGCTCACTATTCACTTCGGTGGTCCCCGTGGTAAGGCTATCCGCCAGAACTACATTGCGATGACTTTCGAGACCGTGGCTGCGGATGGTAGCATCAAGTCCGAGAAGATTTTCAAGGAGATTGATGAGACCACTACCTCATACACCTACCGCTCTCCTACTGGTCTTCTCTCGGCCACCCAGTTCACTCAGCCTGCCCTTACCTTGATGGAAAAGGCCAGCTTTGAGGACATGAAGGCCAAGGGACTTGTGCCAAACAACAGCACCTTCGCTGGTCACTCTCTCGGCGAATACTCGGCCCTTGCTGCCCTTGCTGAGGTCATGCCAATTGAGAGTTTGGTGTCCGTTGTGTTCTACCGTGGTCTCACCATGCAGGTTGCCGTCGAGCGTGATGCTGCTGGCCGATCTAACTACTCCATGTGCGCTGTTAACCCCAGCCGCATCAGCAAGACCTTCAACGAAGCCGCTCTCCAGTTCGTCGTTGACAACATTGCTGAGGAGACTGGCTGGCTCCTTGAGATTGTCAACTACAACATTGCCAACATGCAGTATGTTTGCGCTGGTGATCTCCGTGCACTCGACACGCTTGCTGGTGTGACCAACTTCATCAAGATCCAGAAGATTGATATTGAAGAGGTCAAGGACAACATCGAGGAGGTTAAGGGACACCTCCGCGAGATCATCCGCGGCTGTGCCGAGAAGACTCTTGCCAAGCCCACACCTCTTGAGCTGGAGCGTGGCTTCGCTACCATTCCTCTCCGTGGTATTGATGTGCCCTTCCACTCGACCTTCCTTCGATCTGGTGTCAAGCCTTTCCGATCTTTCTTGCTCAAGAAGATTAACAAGACATCCATCGACCCCTCCAAGTTGGTTGGAAAGTATATTCCCAACGTGACGGCCAAGCCGTTCGCGCTGACCAAGGAGTACTTCGAGGATGTGTACAAGCTGACCAACTCGCCAAAGATTGGTGCCGTGTTGGCCAACTGGGAGAAGTATAACCAGGATGAGACCGCGACCAACGGTGTTGAGGGTAGCGACAGCTCCAGTGGCGAGTATGAAGGCTCTGGCCGTGCTGCTTAAATGGCTGATAAACAGCCTTGGCGAAAAGAAGAAGAAGATGAGGAGGAGCAAGAACTCGATGAGAACGTGAGTTG---ATCGAACATTGGTACTCACCCCAACTCCATATTGATCCACCTATAGAACTATAAGGCACAGAAAGATGCCATCTTGCTTGCGATCGATGTTAGCAAATCCATGTTGAAGCCACCACCGCCTTCGGATTCCAGAAAGGCAGATCGCGACAGCCCTGTCCAGGCGGCCTTAAAATGCGCCTATCATCTCATGGAGCAACGCATCATTTCTAATCCCAAAGACATGATGGGTATTCTTCTCTTTGGAACCAAGAAATCAAAATTCCAGGACTCTGTAGATGGTCGAAGTGGTCTAGGTTACCCTCATTGTTATCTATTCACTGACCTCGACGTGCCTGCGGCAGAGGATATCCAGGCCCTCAAAACCCTTGTCGAAGACGGCGAGGATGAAGATGAGGTACTGACGCCTTCGGATGAGCCTGTCAGCATGTCGAATGTGCTATTCTGCGCGAACCAGATATTCACAACAAAGGCTGCGAACTTTGGCAGTCGTCGTTTGTTCATAGTAACTGACAACGACAACCCCCATGCATCTGACAAACTGGCCAAGTCCGCTGCAGCGGTACGAGCCAAGGATCTGTACGACCTTGGGATCCTGATAGATCTATTCCCTATCACCCGTGGAGATGAGAAATTCGAACTCAACAAGTTTTATGATGTAAGAATAGCTTTGAAGATACCAAGAAACCAGCTAACACTCAAAGGATGTTATCTATCGTGACCCTGTTGGAGAGGCGAACATGACAGAAGTCCGAACATCGAAATCTGGAGACGGATTGACATTACTCAACTCGCTCATCTCAAATGTAAATTCCAAACAAACTGCAAAGAGAGCCCTATTCTCAAATTTGCCATTCGAGATTGCTCCGGGGCTACGCATCTCAGTGAAGGGATATAACATTGTTCATCGTCAAACACCAGCACGCACTTGCTACATCTGGCTGGACGGTGAAAAGCCGCAAATTGCTACTGGTGAAACTACGCGAATTGCGGAGGATAGCGCCAGGACCGTTGAAAAAGCAGAGATAAAGAAGGCGTACAAATTTGGCGGCGAATACGTCTACTTCTCCCCAGACGAACAGAAGTCATTGAAGGATTTCGGATCGCCCATCATTCGTATCATCGGCTTCAAACCGCGCAGTCTGCTCCCCGTCTGGGCAAGCACCAAGAAGTCGACATTCATCTTCCCCAGCGAAGAGGATTATGTTGGTTCGACCAGAGTTTTCACAGCACTCTGGCAGAAACTTCTCAAGGATGACAGAATGGGTGTCGCTTGGTGTATCACTCGTGCGAATGCGCAGCCAATATTGGCCGCCATCATACCGTCTAGAGAGCGGTCCGATGATGGCTCGGGAACACCGTATCTGCCTGCTGGACTTTGGATCTATCCTCTACCATTCCAGGATGACCTGAGAAATATCAACCCACCAAGTGAAGTGCTGCGAAGTTCCGGAGAACTCACGACGCAGATGCGGACTATCATCCAGCAACTCCAGCTGCCAAAGGCTATGTACGATCCATTAAAATACCCCAATCCCGCGCTACAGTGGCACTACAGAATCCTTCAGGCTCTTGCTTTGGAGGAGGAGGTTCCCGAGAAGGCAGACGATGCAACGGAGCCAAAATACAAAGCCATTAGCAAACGAGCAGGCGGCTACTTGGAAGAATGGTCTGAGACTCTAGAAGAAGAGGCTGGGAAAGTTGCGAACAAGAAATCGACAAAGCGTGAGACGGACGATGAAGACATGGAAAGACCGGTGAAGAAGTCGAGAGGTTCATCAGAGAAGGCAACTGGTTTCTCCTTCAGTATGGCGCAATTGAAGGCCGCAATCGAAGGTGGGACTATTCAGAAAATGACTGTCGTCCAGCTCAAAGATATTCTAGCTACTAAGGGTTTGAGTACTGCCGGAAGAAAGGTTGAATTGATCGAGAGAATCGAGGAATGGATAGAGGAAAGTTCATGAATGCCCCGTCGGCTTAATCCTTTCTCATCCTCACCCTCCATGTCTCAACCCGTCAAGTCGGGCGAGAGGCGCCCCTCTACCTCAAAAGGCAACCGTATCACCAACTTCTTCTCCAGTAGCCCCAAGTCCACTGGTGCCCAGCAGGCCCTAGCCGCTGTACAGCAGAACCAAGCCGCTGCTACTGGATTCTCTCCTTCTCCCGGTCTGCCTACCATCTCTCTCTCAACCGCGAGCCCTGGCGATCCCAACAGCATCGATGCCTCAACAACCACTCTCTTCCAGCCTAAGTCGGCCGAGGAAATCGACCGTCAGAAGCGTGCCGACGCTCAGTTTGGTCCTCTCCTCCACTCAAGCCATCGTTACACCAGCCAGTCTCATGGAGAGCCTCTCCAGGCCCCTGTCGAGGATGAGCCTCCTTACTATTTCATTCTCACCACTTACATAAGCTACCTCATCCTGATCGTTTTGGGTCATATTCGCGACTTCTTTGGCAAGCGTTTCGGAAATCCCAAGCACTATCGCGCCCTCAAAGCCAGCAACGGCTATGCAGCTCTCAACAGCGATTTCGACAATTTCTATGTCAGACGTCTCAAGATGCGCCTGGATGATTGCTTCGCTCGACCTACCACTGGCGTCCCCGGACGCTTCATCACACTCATGGACCGCAAGTCCGACGACTTCAACCGCACCTATCAATATACTGGCACCTACACTGAGACTCTCAACATGAGTTCGTACAACTATCTTGGTTTTGCCCAGTCTGAAGGTCCTTGTGCCGACGCTGTGGAAGCGTGCGTCAAGCAGTACGGAATCAGCTTCTGCAGCCCCCGTGGTGCTGCTGGTACTTCCGATCTTGCTCTTGAGGTCGAGCGTGAGGTTGCCGAATTTGTTGGCAAGCCCGCTTCTATGGTTTTCTCTATGGGTTATGTCACAAATTCGAGCTCCTTCCCCGCTCTTGTCTCCAAGGGTTGTCTGATCATTTCCGATGAACTCAACCACGCCTCTATCCGTGTTGGTGCTCGTCTTTCTGGTGCCGTTATTCAGAGCTTCAAGCACAATGATATGGCCGATCTGGAACGTGTTGTTCGCGAAGCTATTTCCCAAGGTCAACCCCGCACCCACCGTCCTTGGAAGAAGATTCTGGTCGTCGTCGAAGGTCTCTACTCTATGGAGGGTACCATGTGTGATCTCCCCGGTATTCTTGCTCTGAAGAACAAGTACAAGTTCTATCTGTTCGTTGACGAGGCTCACTCTGTCGGTGCTCTGGGCCCCCGCGGTCGTGGTGTTTGCGACTACTTTGGCATTGACCCCTCCGAAGTTGATATTCTTATGGGAACTCTGACAAAATCTTTTGGTGCCAACGGTGGTTACATTGCAGCCGAGAAACATATCATCGACAAGCTCAAGAGCTCCAACGCTGCTACTCAGTATGGCGAAACTCCTGCTCCTTGTGTGCTCATGCAAATTTTGGCTTCCCTGAAACTCATTACTGGCGAGCTGTGCCCTGGCCAAGGTGAGGAGCGTCTCCAGCGCATTGCCTTCAACTCTCGTTACCTTCGTCTTGGACTTAAGCGTCTTGGACTTATTGTCTATGGCCATGATGACTCTCCTATCATTCCTGTCATGCTCTACCACCCTGCCAAGCTCCCTGCGTTCAGTCACGAGATGCTTCGACGAAAAATCTCCGTCGTCGTTGTTGGATATCCTGCGACCCCACTCATCAGCTCTCGTGCCCGTTTCTGTGTTTCTGCCGCCCACAACAAGGAGGATCTTGACCGTCTGTTGGCTGCCTGCGACGAAGTCGGTGACATCCTGCAGATCAAGTTCTCGACCGGTGTGGCAGGCGGCCTGGAGCATCTTCCCGAGGGTGTTGACCCCAAGAACGAAAATGAATGGAGAAAGGAAAACAGGATCCCCCTTCAGGCCCCCCGTTGGAACCTGGAAGACGTTGTACAACACGGTGTCCAGGATTCAAAGATTCCCCTACGCTAAATGGCGCTGCGCGAGTTCAAGGCCCCTGTCAGCTATGAGAAGCAGCAACGTCAG-TACATTTCCTCCTG-CTACTGCGCTTAGCT---TCCCGCATAAGCTAATCATCAGTATAGATGCCTTTCAGGAGTTCTTGACAGGATTCAAGACATCACCAGAGCAAACCATCACAACTGCACTAGGCAATATCACCATTGGAGAAGATGACCTCGACGACGAGTATGATTTGATGGACGAGGATGGGCAAGATGCAAACCGGCAACAAGCGAAGGAGCGCCGTGCTCCTCAGTACAAGTACAAGAGTATGCTGCAGCAACTCTCGGATCGAACGATTGACGAGGCGACGATTGATCTTGACGATTTAGCAACCGTATGATT-TGCGATACTCCCTTCTCCAGCAAAGTACTAACAAGCTTGTAGTGGGAGAACCAAGCGTTCGATGGTGAGGACAGTATGAGACTTGTTGATTCCATCGAGATGAACACAAAACACTACGTTGAAATATTTTCCCGAGCTGTGGATGAGGTCATGCCTCCAATGAGCGCAGATGTGAAGTGAGTACTCCAGCGACCCAAATGTTCATGCACCGCCCTGACCAGCGAATAGCTTCAAGGACGATGTTCTCGACGTGTTGATGGCTCGACGACAAATCCGAAACCGAGAACTGGACGAAGCCGCTGAGCGAGACCCTACTGCTGCAGATGACAAGTTCCCTGCCGAGCTCACTCGCAGGTACACCCTCGTGTTCAAGCCCAGGACTAGCACCTCGAGTCAATCCTCAAAAGCCTTGGCAGTTCGACAAGTGCGCGGTGAGCACCTGGGTCATCTTATTACCATTCGTGCGATCGCCACTCGAGTTTCTGATGTCAAACCCATTGTTCAAGTCAGCGCCTATACTTGCGACAGATGTGGTTGTGAAATCTTCCAGCCTGTTACTGACAAACAATATGGCCCCTTAACCATGTGCCCCTCTGAAGACTGCAGGCAGAACCAGGCCAAGGGTCAACTTAACCCTTCTTCAAGAGCCTCAAAGTTCTTGCCTTTCCAGGAGGTCAAGGTCCAGGAGATGGCCGAGCAGGTCCCAATTGGTCAGATTCCTCGAAGTCTTACTGTCCTCTGCCACGGCACTCTTGTCCGCCATATCAACCCTGGTGATGTTGTCGATATCTCAGGCATCTTCCTTCCCACCCCCTATACAGGTTTCAAGGCGATGAAAGCTGGCCTGCTCACTGATACTTATCTCGAGGCACATCACGTTCTCCAACACAAAAAGGCATACAGTGAGATGATTGTTGACTCCACACTGGTCCGCCGGATTGAAAAATACCGCCAGACTGGCCAAGTCTACGAACTGTTGGCAAAGTCGATTGCTCCCGAAATCTTCGGACATCTCGATGTCAAGAAAGCTCTTCTCCTTCTGCTTATTGGTGGCGTGACGAAGGAAATGGGAGACGGAATGAAGATTCGTGGCGATATCAACATCTGCTTGATGGGTGATCCTGGTGTGGCCAAGTCTCAGCTCCTCAAGTACATTTCAAAGGTCGCCCCTCGTGGCGTCTACACTTCAGGTCGTGGAAGCAGTGGTGTCGGTCTCACGGCTGCTGTCATGCGTGATCCTGTTACGGATGAAATGGTTCTCGAAGGTGGTGCTCTCGTCCTGGCCGATAACGGAATCTGCTGTATTGATGAGTTCGACAAGATGGACGAGACTGACCGTACTGCCATTCACGAAGTAATGGAACAGCAAACAATTTCCATTTCAAAGGCCGGAATCTCAACAACACTCAATGCTCGCACCTCTATTCTTGCCGCCGCTAACCCTGTTTATGGACGATATAATCCTCGCATCTCCCCTGTCGAAAACATTAATCTCCCCGCCGCGCTGCTGTCCCGTTTCGATATCCTATTCCTGCTTCTTGATACCCCTACGCGCGAAACAGACGAACAGCTTGCCAAACACGTTACGTTTGTGCACATGAACAGCCGGCATCCCGATATCGGCACTGATAATGTTGTCTTCAGTCCTCATGAAGTGCGCTCCTACATCGCCCAAGCAAGGACATACCGGCCTGTCGTCCCTGAAACGGTTTCTGAGTACATGATCAAGACATACGTACGCATGCGAGACCAGCAGCAGCGCGCTGAGAAGAAGGGCAAGCAGTTTACCCACACAACCCCTCGTACCCTCTTGGGTGTTGTCCGTCTGGCCCAGGCCCTGGCCCGACTTCGATTCAGCAATGAGGTCACTCAAGACGATGTTGATGAGGCTCTCAGACTGGTCGAGGCTAGCAAAGAAAGTCTGAACAATGATCTTGGCACTGGTCGAGCGCACGCGGATCCCAGCAGCAGAATTTATAATTTCGTCAAGCAGCTTGCTGATGCCGGCCAATGCCGTCCTGAGGATGCCACTGGCGAGGAAGAGCTCGGTATTGAGATGAGCATGACGCAACTAAAGGCTCGAGTCATCGCCCGGGGCTTTACCGCCGACCAGTGGTCCAACGCTGTGCAAGAGTACACCACCATGGATGTAAG----------TT-TT--AAGAGACATTCCTTTGTACATGAACAAATCACTAACAATCGTTAACAGATCTGGCAAACCACCAGGAATGGTGCAAGACTGGTGTTTGTCAACACCGAACCTGACAACGACCAAGAGGATGACATGGACTTTTGAATGTCGCTGTCTAACAAGCTCTCCATCACTGACGTTGACGTCAAGGGCAAGAGAGTCCTCATTCGAGTAAGTTGGCGAGAAAAAAAATGCCCCGCGATGAAATGAAGCT----------GTTGAGCTTGGTTGAGCTCCCCGCATCATAT----CATCAGATGTCACGACGAGCCAGTCGAGGCA----ATTACACGAGATATACCTCAATCAATTCCTTGATTAGCCTTTGATCAAGCTGTAGCCATCAAGCTCAACGGCTCAAACGTCCTTGTCAAAAAGCCTCAACAATACCCCGCCATCCTCAAACTCTAGCTAACAAAACCCCTCTCAGGTCGACTTCAACGTCCCTCTCGACGGCGACAAGAACATCACCAACAACCAGCGAATTGTCGGTGCCCTTCCCACCATCAAGTACGCCCTCGAGAATGGCGCCAAGTCCGTCATCTTGATGTCCCATCTCGGCCGCCCCAACGGCTCCCCCAATGAGAAGTACTCCCTCAAGCCCGTTGTCGCCGAGCTCGAGAAGCTTCTCGGCAAGAAGGTCACCTTCGCCCCCGACTGTGTCGGCCCTGAGGTCGAGGAGATCGTCAACAAGGCTGAGGATGGCGCTGTCATCCTCCTCGAGAACCTCCGATTCCACATTGAGGAGGAGGGCTCTTCCAAGGACAAGGAGGGCAACAAGACCAAGGCCGACAAGGCTCAGGTTGAGGCTTTCCGCAAGGGCCTGACTGCCCTTGGTGATGTTTACATCAGTGAGTCTCCAATTGTGCTACAATCCCACGCTACGTGATGCTAACAAGGACAGACGACGCTTTCGGCACTGCTCACCGTGCTCACTCCTCCATGGTCGGTGTCGACCTTCCCCAGAAGGCCTCCGGTTTCCTCGTCAAGAAGGAGCTCGAGTACTTCGCCAAGGCTCTCGAGGAGCCCCAGCGTCCTTTCCTCGCCATCCTCGGTGGCGCCAAGGTCTCCGACAAGATCCAGCTCATCGACAACCTCCTTGACAAGGTCAACACCCTGATCATCTGCGGTGGTATGGCTTTCACCTTCAAGAAGACCCTCGAGGGTGTCTCCATCGGTAACTCCCTCTTCGACGAGGCTGGTTCCAAGACCGTCGGCAACCTCGTTGAGAAGGCCAAGGCCAAGGGCGTCAAGCTCGTCCTCCCTGTTGACTACATCACTGCCGACAAGTTCGACAAGGACGCCAACACTGGCTACGCCACCGACAAGGACGGTATCCCCGACGGCTGGCAGGGTCTTGACTGCGGCGAGGAGTCCGTCAAGCTCTACAAGGAGGCCATCGCCGAGGCCAAGACCATCCTCTGGAACGGTCCCGCCGGTGTCTTCGAGTTCGAGAAGTTCGCCAGCGGCACCAAGGCTACCCTCGACGCCGTCGTCGACGCTGTTCAGAAGGATGGCAAGATCGTCATCATCGGAGGTGGTGACACCGCTACCGTCGCCAAGAAGTACGGCGTCGAGGACAAGCTCAGCCATGTCTCCACCGGTGGTGGTGCCAGTTTGGAGCTCCTCGAGGGCAAGGAGCTGCCCGGTGTTACCGCTCTGTCGAGTAAGTAAATGGCTGCCACTCCTGGTCCCGTCGCCAAGACAAGCGGCGGCAACAATGCCTTCCACAACTTCCACAACGACTTTGCTCACATCGCCGACCCCAATGAGCGTCGTCGTCTTGCCCTCGCCGAGATCGACAAGGCTCCCTTCGGATGGTACCATGTCCGCGCCTGTGTCGTCGCTGGTGTTGGTTTCTTCACTGACTCCTACGATATCTTCTGCGTATCCATGTTGACCATCATGTTGGGCATTGTGTACTACCCTGCCAAGGGAAAGCTTGCTACTAGCTCTGACAACGCTATCAAGCTCTCGACTTCTGCTGGTACTGTCATTGGACAGCTTGGATTTGGTATGCTGGCCGATATTGTCGGTCGTAAGAGGATGTATGGTCTGGAGCTTATTGTCATCATCTTTGCGACTCTTGCTCAGGCCCTGACTGCTGGTTCGCCTTCCACCTCGCTTGTTGGTCTTATCATCTTCTGGCGTGTAGTGATGGGAGTGGGCATTGGTGGTGATTATCCCCTTTCTTCCATTATTACCTCCGAGTAAGTCAATTCACATTCACAACTACGATGTCCAGGTTAACTAACATCACAGGTTCGCTACCACCAAGTGGCGTGGTGCCATGATGGCTGCCGTCTTTGCCATGCAGGGTATCGGCCAGCTCGTCGCCGCTCTCGTCATGATGTTCCTCACCCTCGGCTTCAAGTCTTCTCTCGAGGGTGCCCCTGATACCAAGCACTGCAGTGGAGACTGCCAAGTCGCCGTCGACAAGATGTGGCGTACCCTTGTTGGTTTCGGTGCCGTCCCTGCTTGTATTGCCCTCTACTGTAAGTCACTTAC------ACCTCTACATCCCAAAACATACTGACAATGGTATAGACCGTCTCACCATCCCTGAGACTCCCCGTTACACCTTCGACGTCGCCCGTGACGTTGAGCAAGCCGATGAGGACGTCAAGGCCTACATTAATGGCAAGCGTGAGGGTGACACCGATGAGGTCGCCCGTGCTCAGGCCCAAGCCAGCGCCAAGTCCAACCTCCAGGTCCCCAAGGCCGGGTGGAGCGACTTCTGCCAGCATTACAGCAAGTGGAAGAACCTGTCCATCCTCATCGGTACCGCTGGTTCATGGTTCTGTCTTGATGTTGCCTTTTATGGTCTCAGCTTGAACAACGGTACTATCCTCAAGGTTATTGGTTACTCTACCAAGGATGCCAACAACATGTACGAGTACTTGCACAACACTGCTGTTGGTAACATCATTATTGTCTTGGCCGGTGCTGTCCCTGGTTACTGGGTTTCGGTTGCTACTATTGATACCCTTGGACGAAAGACTATCCAGCTTGGTGGTTTCATCATCTTGACTATTCTCTTCATTGTAAGTTGTTGTCGTGGCCAGAGGTTTACAACACTAA-CATGTTTAGGTCATGGGTTTCGCTTACAACCACATCTCCTCCAACGGTCTCCTCGCCATCTACGTCCTTGCCCAGTTCTTCTTCAACTTCGGTATGTCTTTCTTCTTCTACTAAAATACGCAGACTAACAACTTCAGGCCCCAACACCACCACCTTCATCGTCCCTGGTGAGGTCTTCCCTACCCGCTACCGATCTACCTCCCACGGTATCTCCGCTGCCTCAGGAAAGATCGGTTCCATCATTGGCCAGGGTGCCATCTCCATCCTCCGCACCCACGGTGCCACTGAAACGAATGAGGCCCCCTGGATGGACCACGTCCTTGAGATCTACGCTCTTTTCATGCTTCTCGGTGTCTTCACCACTCTCCTCATCCCTGAGACTGCTCGCAAGACACTTGAGGAGCTCAGTGGTGAGGATGACTACGCCAACAACCCTGCGACTACCATTGATACTGAGGCTCACGCCGGTAAGGATGAGCGAACCAGCAGTTAGATGGCCAACCTTTACTTCACCCACTCGAGCGCTCCGCTCAAGACGGTGGAAGAGATTCAGTTCGGTCTGATGTCTCCCGAGGAGATCAAGAACATGAGTGTCTGCCACATTACTTATCCCGAAACGATGGAGGAGAACAAAACAAAGCCTCGTGACGGTGGCCTCAACGACCCGCTCCTCGGATCGATCGATCGACAATTCCGTTGCAAAACTTGCACACAAGCAATGGGCGAGTGCCCTGGCCACTTCGGTCACATCGAACTGGCCAAACCTGTCTACCATCCAGGATTTATCAAGAAAGTCAAAAAGATTTTGGAGATTGTCTGCCACAATTGTAGCAAAGTGCTAGCCGATGATGTTGGTCTCGCTGTATGACGCTATTTTAATTCTTGAAGCTAACCGCCTAATCAGAGAGATCCTGAGTTCGTTAACGCTATTAACACTCGAGATCCTAAAGTCCGATTTAATCGTGTGTGGGAAGTTTGCAAGAAGAAGCGGAGATGTGAGAACGACGAGGCGAAGCAAAAGGACGATGAGTTCGGCACGAAGACTGGTCCTCCGAGAGGGCACGGTGGTTGCGGTAACATGCAGCCCAACGTTCGACAAGCAGCCTTACAACTCAAAGCCGCCTTTGATGAAGTTACAGTCGATGAAGATGGACAGAAGTCGAAGAAGAAGGAGACAACGCCCATCACCCCCGAGATGGCTCACAGCATTCTGAGAAGGATTACGGAGGATGATCTTGTCAACATGGGCCTCAATTCCGACTACGCTCGACCCGAATGGATGGTTCTTACTGTGCTTCCTGTGCCGCCACCCCCAGTCCGTCCCAGTATTTCCATGGATGGCACGGGAACTGGTATGCGCAACGAAGATGATTTGACATACAAGCTGGGTGATATCATTCGTGCCAACGGCAATGTCAAGCAGGCCATTCGTGAAGGATCCCCCCAACACATTGCCCGAGACTTTGAGGAGCTCTTGCAATATCATGTTGCGACCTACATGGACAATGATATTGCTGGTCAACCTCGTGCTCTTCAAAAGAGTGGCCGACCTGTGAAGGCTATTCGTGCACGTCTAAAGGGTAAGGAGGGCCGTCTTCGAGGTAACTTGATGGGTAAGCGTGTCGACTTTTCGGCACGTACTGTCATTACTGGTGATGCCAACCTTTCTCTACACGAGGTTGGTGTTCCTCGCAGTATTGCCAGGACCCTCACCTACCCCGAAACTGTGACACCCTACAACATCGGCAAGCTGCATCAACTTGTTGAGAATGGACCCAACGAACATCCCGGTGCCAAGTATGTCATCCGAGCTGATGGTCAGCGAATCGATTTACGCCATCACCGTCGTGCCGGTGCGATCTCTCTTGAATACGGATGGAAGGTTGAGCGTCATTTGATGACTGGTGACTATATCATCTTCAATCGTCAGCCCTCTCTGCATAAAGAATCTATGATGGGTCATCGTGTTCGCGTCATGCCGTACTCAACCTTCCGTCTCAACCTCTCTGTTACTTCTCCTTACAACGCCGATTTCGATGGTGATGAGATGAACCTTCACGTCCCCCAGAGCGAGGAAACACGCGCTGAGGTCAAAGAGCTTTGTCTAGTTCCCTTGAACATTGTCTCTCCTCAGAAGAACGGTCCTTTGATGGGTATCGTCCAGGACTCTCTGGCTGGTGCCTACAAGCTTTGCCGTCGAGATGTTTTCCTCACAAAGGAGCAAATCATGAACTGTATGCTCTGGGTGCCTAACTGGGACGGTGTCATTCCTCAGCCTGCTATCTATAAGCCTCGTCCTCGGTGGACTGGTAAGCAGCTTATCAGCATGGTTATCCCTAAGGAAGTTAGCCTGTTCAACGGTACGGATTCTGGCGAAAACGCCCCTCTTAAGGACGAGGGTCTTCTGATCCAAGCCGGCCAACTGATGTATGGTCTTTTGACTAAGAAGAGCGTTGGTGCTGCTGCGGGCGGTATTGTGCATATCAGCTACAACGAACTTGGCCCCGAAGGTGCGATGGCTTTCTTGAACGGTGTCCAGCAGGTTGTCACCTACTGGCTTCTCAACAATGGTCATAGCATTGGTATTGGTGATACAATTCCCGATGCGGCGACCATTGCGAAGGTCCAGGTACATATTGATGAGGAAAAGGCTGAAGTCGCTCGCTTGACAGCAATGGCCACAGCGAACGAGCTTGAGGCCCTACCAGGTATGAACGTTCGTGCAACTTTCGAAAACAAGGTCTCCATGGCTCTGAACCAGGCCCGTGATAAGGCTGGTACCACAACACAGAAGAGTTTGAAGGACTCAAACAACGCTGTCACCATGGCTTCCTCGGGTTCCAAGGGCTCATCTATCAATATTTCTCAAATGACTGCGCTTGTCGGTCAGCAAATTGTCGAAGGCAAACGTATTCCTTTTGGTTTCAAGTATCGCACATTACCTCACTTCACCAAGGACGATTACTCACCTGAGGCCCGTGGCTTCGTCGAGAACTCTTACCTCCGTGGTCTCACTCCCAGCGAATTCTTCTTCCACGCCATGGCTGGTCGAGAAGGTCTCATTGATACTGCAGTCAAGACTGCCGAAACAGGTTATATTCAGCGACGATTGGTCAAGGCTCTGGAAGATCTTTCTGCCCGCTATGATGGAACTGTGCGAAACTCTCTGGGAGATATTGTTCAGTTCCTCTATGGTGAGGACGGCCTCGATGCCATGATTATTGAGAAGCAGAAATTGGGTATCCTCAATATGTCCAACTCGGCATTTGAAAAGAAGTATCGTCTGGATCTTGCCAACCCTCCGGACTGGTTCAAGCACGACTACGAATTCGGTAACGAATTGACTGGCGACAAGGAATCCATGGAGTATCTGGATCAAGAATGGGAAAGGTTATTGGCCGATCGCAGACGAGTCCGGCAGATTAACAAGTCTAAGGGCAATGAGGAGATGATGCAGCTGCCCCTTAACATCACCCGCATCATTGAGTCCGCGAAGCGAGTTTTCAATGTCAAGGCCAATGACCGAAGTAACTTGCGACCGTCGGAAGTCATTCCAGCTGTGCAAAACTTGTTGGACAGCATGAAGATTGTCCGTGGTACTGATGAAATCTCGATTGAAGCTGACGCAAATGCATCCATTCTCTTCAAGGCCTTGCTTCGCTCTCGTCTGGCCTTCAAGGAGGTGGTTAAGGTGCATCGGCTGAACAAATTGGCTTTCGATCATATTCTTGGTGAACTCCAGAATAGATGGGATCGCGCATTTGTCAACCCTGGTGAAATGGTTGGTGTTCTGGCTGCGCAGTCTATTGGTGAGCCTGCTACCCAGATGACACTGAACACCTTCCATTTCGCCGGTGTGTCGTCCAAGAACGTTACCCTCGGTGTGCCACGTCTCAAGGAAATTCTCAACTTGGCCAAAAACATCAAGACTCCCAGTATGGCTGTGTACCTCAACACACCGCTCGCAAGACAAGAACAAGCCAAGAAGCTACGAAGTATGGTAGAATACACCAACCTTCGCTCTGTCACCTCGGTGACTGAGATTTACTATGATCCCAACATCACGGAAACAAACATCCCTGAAGATGTGGACATGGTTGAGTCTTACTACATGATCCCGGATGAGAGTGTGGACCCCACCGCCAACCAATCGCGATGGCTTTTACGTATTACTCTGGACCGACAGAAGCTTCTAGATAAGGAGATTAAGATCGATGATGTTGCTCAGCGCATCAAGGAGGAGTACCCCACTGATCTGGCAGTCATTTTCAGTGACAACAACGCCGATGAGCAGGTTATCCGTATTCGAACCCTCCAAACCGGTGACAAGGATGAGGAGGGTGAAGGTGGCATGGAGGAGGATGTCATGCTCAAGCGCCTGGAGGCCCATCTCTTGGATACTCTCACTCTTCGTGGCGTTCCTGGCATTGAACGTGCTTTCCTCACCAAGGGCACCCGACTCACTGAGGGACCTGATGGAGCTTTGCTTGCTATCAAGGATGACCCTCGCTGCACACAGTGGTATCTGGATACCAGTGGTACTGCCCTGCGCGATGTTTTGGCTGTGGACGGCGTCGATGCGACTCGAACATATACCAACGATCTGTATCAAATCGTTGAGGTCTTTGGTATTGAAGCTGCTCGTGCCGCGTTGGCGAAGGAGTTGACCAACGTGTTGGCCTTTGACGGTTCTTATGTCAACCATCGTCACATTGCCCTCCTTGTTGATGTGATGACATACAGAGGCTCCATTTCAGCGGTCACTCGACATGGTATCAACCGAGCCGACACGGGTGCTCTGATGCGTTGTTCTTTCGAGGAGACAGTCGAGATTCTCCTCGAAGCTGCCGCGACAGGTGAATTGGATGATTGCCGTGGTATCTCGGAAAACGTCATGCTTGGTCAGATGGCGCCCATGGGTACCGGTAACTTTGATGTGCTGCTGGATCCCAAGATGCTTGAGACTGTTATTTCAGACAACTCTCGCATGGGCTTGATGGCAGGCATGCCCACCAAGGGCGGAGATGTTGAAGGAGCTGCTACTCCTTACGACACTGGCTCCCCTATGGCTGATTCGGGTTACCTCAGCATGAACTCCCCTGCTGCAGGAAACTTCTCCCCCATCCAGGGTGCTGGATCGGAATCACCTGGTGGCTTCACCGTTGTTGGCGGTGATCATGGATTTGGTGGTGCTAGCCCCTACAACCGCGGAGCGGCCAGCCCCTTCAGCAGTACATCCCCAACATCGCCATTCAGTTACTCGCCATCATCACCTAATATGGGATACTCTCCGACATCACCGCTCATCGATGGTGGCGGCATGAGTCGCTATGGACCAACATCTCCTTCCTTCAGCCCATCATCACCATCATTCTCTCCCACCTCGCCGATGTTGCGCCCGACAAGCCCCGCAAGCCCCAACTACAGCCCGACGTCGCCCAGCTACTCGCCGACGTCACCTTCGTCTCCTAGACACTACTCGCCGACATCGCCAGCACAATTCAACTCTCCTACGTCTCCTAGTTACTCACCGGCGAGCCCCAACTACAGCCCGACATCTCCCAACATTCATGGGGCTGGACCAACCTCACCCTCTTACTCTCCGGCGTCGCCTTCATGGTCTCCAACGTCTCCTGAGGCTTATTCCCCAACAAGCCCAAGCTTCCAGAGGAGCCCTGGTGCACAGCAGTCGCCGACCAGCCCGAGCTACTCCCCGACGTCGCCTGCTTTCTCTCCTCGCACGCCGGGTCCCGGAACGTCTGGCAATCAATAGTGAGTTTGGGTTCCTTGATAATACTTTGGTTGCTAGT--CACTAACC-AAGAACAGCTCTCCCAACTCGCCGTCAAATGAGCGATAAATGGACGACTACGAGAACGAATCCGACTACGATTATGGCTACGATGAGGGTATCACTCCCGAGGACTGCTGGACCGTAATCTCGTCCTTCTTCGAGACAAAGGGTCTTGCATCGCAACAGACCGACTCCTTTGATGAGTTCACCCAGACAATGGTGCAAGATCTCGTCAACGAGTACTCCACCATCACCCTCGACCAGCACAACCCTCCTGCGCCTCCTGGAGTCAACATCGCTTTGCGACGATATGAGATCAAGTTTGGGAGCGTCATGGTGTCACGTCCCTCTATGAGCGAGACTGATGGAACCGTGACCAACCTCCTACCTTACGAATGTCGTGACCGCAACCTCACCTACGCCGCGCCCACCTACCTCAAGATCACCAAGAAAGTCTCCGTCGCAGTCGACAAGGAGGTTCCTTTGCACGAGATGGACGACGATCAGCAGGCTGAGTACAAGCGAACCGGCGAAAACCCCACAAAGCTGGTATGGGAAGTCGAGGAGGATGCTGGAAGCATAAAAGCTGAGGATGAGCCCTCGGAGATGATCTTTATCGGAAAGATGCCCATCATGGTCAAGTCTAAGATTTGCCATCTGAGCAGCCATTCAGATGAAGACCTCTTCATGCTCAATGAATGTCCTTATGATCAGGGCGGTTACTTCGTTATCAACGGTAGTGAGAAGGTCCTGATCGCCCAGGAACGTTCTGCCGCCAATATCGTCCAAGTCTTCAAAAAGGCCCAGCCTAGTCCTTTCACCTACACTGCTGAAATCCGCAGTGCTCTTGAGAAGGGTTCTCGTCTTATCTCCAGTCTTACGATGAAGCTCTACGGTAAGGGAGATTCCGCACGAGGTGGCTTTGGCCAGACTATCCAGGCTACTTTGCCTTTCGTCAAGGCAGATCTCCCCGTCGCCATCGTCTTCCGAGCTCTTGGTGTTGTGTCTGATGAGGATATTCTGAACCACATTTGCTACGACCGCAACGATAGCCAGATGCTGGAAATGCTTCGCCCTTGTATTGAGGAGGCTTTCTGTGTCCAAGACCGAGAAGTTGCTCTTGACTTTATCGGAAAGCGTGGAAACAGAGACCAGGCTAGTCTCGGTCGTGAGAAGCGTGTTCGAGTTGCCAAGGATATTCTCCAAAAAGAGACCCTTCCTCACATCTCCCAGTCAGAGGGTAGTGAGACACGTAAGGCCTTCTTTTTGGGTTATATGGTGCACAAGCTTCTGCAATGTGCTCTTGGACGTCGTGAGCCCGATGATCGTGATCACTTTGGCAAGAAGCGACTTGATTTGGCTGGTCCTCTGCTGGCGAAGCTCTTCCGTGGTATCATTCGAAGGATAAACACTGAGCTCTCCAACTACCTCAAGCGATGTGTTGAGAGTAACCGAAACTTCAACCTGACTGTCGCTATCAAGCCATCCACGCTTTCCAACGGTCTCAAGTACTCTTTGGCCACTGGTAACTGGGGTGATCAGAAGAAGGCAGCAAGCTCGACAGCTGGTGTCTCTCAGGTGTTGAACAGATACACCTTTGCTTCTACCCTTTCACATTTGCGCCGAACTAATACTCCCATTGGACGAGATGGTAAATTGGCCAAGCCTCGACAGCTTCACAATACTCATTGGGGTTTGGTGTGTCCCGCCGAAACGCCTGAGGGTCAAGCTTGTGGTCTCGTCAAAAACTTGTCTCTGATGTGTTATGTTAGTGTCGGCTCCCCAGCCGATCCTCTCATTGAATTCATGATCAACAGAGGTATGGAAGTCGTTGAGGAGTACGAGCCGACAAGATATCCCCATGCTACCAAGATTTTCGTCAACGGTAGCTGGGTTGGTGTTCACGCCGACCCCAAGCATCTCGTGAATCAGGTTTTGGACACAAGACGAAAGTCGTATGTTCAGTTCGAAGTATCACTTGTCCGTGATATTCGAGACCGTGAATTCAAGATTTTCTCAGACGCTGGCCGTGTCATGAGACCTGTCTTCACAGTTCACCAGGAGGATGACTATGAGAACAACATCACCAAGGGACAACTAGTGTTGACAAAAGAACATGTCAATAGGCTAGCCCAGGAGCAGGCAGAGCCACCTGCCAACCCCGCGGACAAGTTTGGATGGGATGGCTTGATCCGCGAAGGAGCTGTTGAGTATCTCGACGCTGAGGAAGAAGAGACAGCCATGATTTGCATGACACCAGAGGATCTCGAGCTTTACCGCGAGCAAAAGAATGATGAAGCTACACTCACGGAAGAGGAGAAGCGGGCCAAGGCAGAGGCAGAGAAGAGGGAACAAGAGGAGGACCGCAACAAGCGATTGAAGACAAAGGTCAACCCCACAACTCACATGTACACACATTGTGAGATTCACCCCAGCATGATTCTCGGTATCTGTGCCAGTATCATTCCTTTCCCCGATCACAACCAGGTATGCAG-CCCCTTGGACCATGCATGGACTTAACTAACAGCAATAGTCTCCTCGTAACACCTACCAATCTGCTATGGGTAAACAAGCCATGGGTTTCTTCTTGACAAATTACTCTCGCCGCATGGACACCATGGCCAACATTCTCTACTACCCTCAAAAGCCTCTCGCCACTACCCGATCCATGGAGTTCCTCAAGTTCCGTGAATTGCCAGCTGGTCAAAATGCCATTGTCGCAATTGCCTGCTACTCAGGTTATAACCAGGAAGATTCCGTCATTATGAACCAGAGTAGTATTGATCGAGGTCTGTTCCGAAGTCTGTTTTTCCGATCGTACTCAGATCAAGAGAAGAAGGTTGGTCTCAACTACACTGAGATCTTTGAGAAGCCTTTCCAGCAGACAACGCTTCGCATGAAGCATGGAACATACGATAAGCTTGATGAGGATGGTATCGTGGCCCCTGGTGTCCGTGTGTCAGGTGAAGATATCATTATCGGCAAGACTGCACCCATCGACCAAGAAAACCAGGACCTTGGCACAAGAACTCAATCGCATCAACGTCGTGATATCTCGACACCACTGCGAAGTACTGAGAACGGCATCGTTGATCAAGTCATTCTGACAGTCAACGCCGATAACGTGAAGTACGTCAAGGTCCGAGTACGAACCACCAAGATTCCTCAAATTGGTGACAAGTTTGCTTCTCGTCACGGTCAAAAGGGTACAATCGGTGTTACATATCGACAGGAGGATATGCCTTTCAGCCGAGAAGGTCTTACTCCCGATATCATTATCAACCCTCACGCCATTCCGTCGCGAATGACAATTGCCCATTTGATTGAGTGTCTTCTTAGCAAGGTTTCAACGCTGGAAGGTATGGAGGGTGACGCTACACCGTTCACTGATGTCACAGTCGATTCAGTCTCAGAACTTCTGAGGAAGCACGGTTACCAATCTCGAGGTTTCGAGGTCATGTACAATGGTCACACTGGACGAAAGCTCCGTGCCCAGGTGTTCTTCGGACCTACTTACTACCAGCGTCTTCGTCACATGGTGGACGACAAGATTCACGCTCGTGCTCGTGGTCCAGTTCAGATCATGACCCGACAACCTGTCGAGGGTCGTGCTCGTGATGGTGGTCTCCGATTCGGAGAGATGGAACGTGATTGTATGATTGCTCACGGTGCCGCTGCTTTCCTGAAGGAGCGTCTGTTTGAGGTGTCGGATGCTTTCCGTGTCCACGTCTGCGAGATTTGTGGACTCATGACGCCAATTGCGTAAGTTTTCTCCTATAAATACTCATGAATAAGAGCTAACATGTCCCAGAAACCTTTCCAAACAGTCATTCGAATGCCGACCTTGCAAGAACAAGACCAAGATCGCGCAAATCCATATTCCCTACGCTGCCAAGCTGCTCTTCCAGGAGCTGCAGGCCATGAACATCGCCGCAAGAATGTTTACCAACAGATCCGGAGTTTCAAACCGATAAATGGGTAAGGAGGACAAGACTCACCTTAACGTCGTCGTCATCGGCCACGTCGACTCTGGCAAGTCGACCACTGTGAGTACTACCGTCGACGATGA---GCTTATCTGCCATCGTTATCCCGACCAAAGACCTGGCGGGGTA--TCTCA-AAGATAACATGCTGACATCGCTCCACAGACCGGTCACTTGATCTACCAGTGCGGTGGTATCGACAAGCGAACCATCGAGAAGTTCGAGAAGGTTAGTTACTTTCCCTTCGATCGCGCGTCC-TTTGCCCATC-GAT-----TCTCCATACGACTC----GAAACGTGCCCGCTACCCCGCTCGAGACCAAAAATTTTGCGATATGACCGTAA-TTTTTTTGGTGGGGCTTTTACCCCGCCACTCGAGCG---ATGCGCGT-TTCTGCCCTCTCAT-TTCCACAACCTT-CTGAGCGCATCGTCACGTGT-TAAGCAGTCACTAACCATTCGACAATAGGAAGCCGCTGAGCTCGGTAAGGGTTCCTTCAAGTACGCCTGGGTTCTTGACAAGCTCAAGGCCGAGCGTGAGCGTGGTATCACCATCGATATTGCTCTCTGGAAGTTCGAGACTCCTCGCTACTATGTCACCGTCATTGGTATGTTGCCGCTCATGCCTCGTTCTCCCTTTATTC--GTACTAACATATTACTCAGACGCTCCCGGTCATCGTGACTTCATCAAGAACATGATCACTGGTACTTCCCAGGCCGATTGCGCCATTCTCATCATTGCCGCCGGTACTGGTGAGTTCGAGGCTGGTATCTCCAAGGATGGCCAGACCCGTGAGCACGCTCTTCTTGCCTACACCCTTGGTGTCAAGAACCTCATCGTCGCCATCAACAAGATGGACACCACCAAGTGGTCTGAGGCCCGTTACCAGGAGATCATCAAGGAGACCTCCTCTTTCATCAAGAAGGTCGGCTACAACCCCAAGGCTGTCGCTTTCGTCCCCATCTCCGGTTTCAACGGTGACAACATGCTTACCCCCTCCACCAACTGCCCCTGGTACAAGGGTTGGGAGCGTGAGATCAAGTCCGGCAAGCTCTCTGGCAAGACCCTCCTCGAGGCCATTGACTCCATCGAGCCCCCCAAGCGTCCCGTTGACAAGCCCCTCCGTCTTCCCCTCCAGGATGTCTACAAGATCGGTGGTATTGGAACGGTTCCCGTCGGCCGTATCGAGACTGGTGTCATCAAGCCCGGTATGGTCGTTACCTTCGCTCCTTCCAACGTCACCACTGAAGTCAAGTCCGTCGAGATGCACCACGAGCAGCTCACTGAGGGCCAGCCCGGTGACAACGTTGGTTTCAACGTGAAGAACGTCTCCGTCAAGGACATCCGACGTGGTAACGTCGCTGGTGACTCCAAGAACGACCCTCCCATGGCTGCCGCTTCTTTCACCGCCCAGGTCATCGTCCTCAACCACCCCGGTCAGGTCGGTGCTGGTTACGCTCCCGTCCTCGATTGCCACACTGCCCACATTGCCTGCAAGTTCGCCGAGATCCAGGAGAAGATCGACCGCCGAACCGGTAAGGCTACTGAGTCCGCCCCCAAGTTCATCAAGTCTGGTGACTCTGCCATCGTCAAGATGGTTCCCTCCAAGCCCATGTGTGTTGAGGCTTTCACTGACTACCCTCCTCTGGGTCGTTTCGCCGTCCGTGACATGCGACAGACCGTCGCCGTCGGTGTCATCAAGGCCGTCGAGAAGTCCTCTGGTGCTGCCGGCAAGGTCACCAAGTCCGCTGCCAAGGCCGCCAAGAAATAAATGAGTTACAGCTCTGACGACGATCGCCCTCTTGCGAGGGCCAACGGCCATAAACGTGAGTTGTG-TTTTTTTGTCAATTATCATGCTGCCTCGCTGGGTTTTGTTCCCGCGCTCAGGCGTCCTCATCACGTTGGCGT-TTTCAAAACAAAGTTTAGCTACAACAACAACACCACCTACTACGCGCATGTTTTTGCTGGTCCCTATTCTAACACATGGATTTCCTATAGTCTCCTCGTCTAAGATTTCTCGCGCCGAAGATGATGCTCTTGATCAGCCAGTGTCCAAGCAGGCTGCTAAGATGGCTGGTCTGTCCGTTCGCAATGGTCCTCTTGAAGACGCAATGGACATCGATGAACCAGCTACCAACGGCGCTAGCAAACGTAAATCGCGTACCTCTATCAGCAAGGTCAACTACAAGGATGATGAGTCGAGTGATGATGCTGCCCCTCTGGTTCGTATTCTTGACACAGGAAAACCCTTCCTGTGGGGCCAGGTATGCTGACGATACTATTGCAGGCCAAGCGGCAAAAGAAGCAAGCCAACAGAGTTCCCGAATCCGACTCCGACGATGAACCCATTGCAAGAGCCCGAGGAAAGAAACTTCCCCCTTCCTACGACGAGACTGCCTTGCCCGAGTCCTCGGGCGATGACGACGAGCCCCTTAGTGTGAAGCTCGCGCAAAAGAAGCGTGGCATGGAGAAGGAAGCTGAGAAGCAAGCCAAAGTCATCCGAGCCAAAGAAAGAGCCAAGAAGCCTGCGGCAAAGAACGCTGTTAAAGATGAGTCCGACGACGATGTCCCACTTGCAAAATCTTCAGCGAGTAAGCGTCGATCTAACGGAACTGCTGCGAAGCGAAAGTCGAATGGTGTCAAGAAAGAAGAGTCAGATTCGGATGCGCCCATCTCCAAGAAAGCCAAGGCTAAGCCGACCTCATCTGCCAAGAAGGCCGTCAAGGCAGAATCCAAGAAGGCCAGCGAGAGTGAGGACGAAGAAGAATATGCTTGGTGGAACGCGCCAAAGAAGGAAAATGATGATATCAAGTGGACAACTCTTGAGCACAATGGCGTTCTTTTCCCGCCTGATTACGAGCCTTTGCCCAAGCACGTCAAGATGCTCTACGATGGACAACCAGTTACTCTTGCTCCCGAGGTGGAAGAGGTTGCCACCTTTTGGGTTGCCATGATGACTCCTGCATCCTCCCATCACCTGGAGAACCCTGTTTTCCGCAAAAACTTCTTTGAAGATTTTAAAGAATACTGCGACAAGTACGGTGTCAAAGATGCACAGGGAAAGAAGGTCGCCGTCAAATCGCTCGAAAAATGCAACTTCGATAAGATTTACGCATATTGGAGCGAGAAGGTGGAACAGAATAAATCCAAAAACATGACCAAGGAAGAGAGGGAGGCTGCAAAGGCGAAGAAGGATGCCCTCGAAGCGCCCTTCACTCACTGTTTATGGGATGGTAGAAAGCAGAAGGTTGGCAACTTCAGAGTCGAGCCTCCAAGCTTGTTCCGTGGACGTGGTGAACATCCCAAGACCGGTAAAGTTAAGCAGCGTGTTCAACCCGAACAAATCACCATCAACATCGGCAAGGGTGCCAAGGTCCCTGAACCTCCCAAGGGACACAAGTGGAAGGCTGTGCAGCACGACCAAAAGGCAACCTGGTTAGCCATGTGGCAGGAGAATATCAACCAAAACTACAAGTACGTCATGCTTGGAGCTGATAGCGATATCAAAGGTCAGAGTGACTTCAAGAAGTTTGAGAAGGCACGGGAACTCAAAAAGCATATCGACAAGATTCGCAAGGACTACACCAAGGAGCTCAAGAGTGAAATAATGGCAGATCGTCAACGAGCCACCGCCATGTATCTGATCGACAAAATGGCACTCCGAGCCGGTAACGAGAAAGACACAGAAAACGAGGCCGACACTGTGGGTTGCTGCTCTCTCAAGTACGAGCATATCACACTTGAGCCTCCCAACAAGGTTACATTCGATTTCCTCGGAAAGGACAGTATTCCATACAGAGAGACTGCTATTGTTGAGCCTCAGGTCTTCAAGAACCTGAAACTTTTCAAGAAAGCGCCCAAGACTACAGGAGATGATCTCTTCGACCGCCTCAACGTCAGTTCCTTTTCTTTCCCTTTTC--TTTT--CCCCCTCCTGTTCGTTGTATAAGAA-TTAGATGCTGACAGAGTTACAGACGGCTCAGCTGAATAGGCATTTGACCGGCTACATGAAGGGTCTGACCGCCAAGGTTTTCCGTACTTACAACGCTTCCTGGACAATGTCAGAACTGCTCAGGAAGCTCGCTTCGGATCCTCGCTCCCGCGGCACAGTTGCTGAAAAAGTAAAGCTGTACAATGACTGTAACCGCGAAGTTGCCGTTCTGTGCAACCATAAGCGAACCGTTGGCGCTGGGCACGAGCAGCAAATGGCCAAGCTTGGTGACAGGGTAAGTCTGACTTCTGTATAAGTCGACCACTCCAGATACTGATTCTCTTCTAGATTAAAGGCCTCCGCTACCAGCAATGGCGAACAAAGATGATGATTCTCGATATTGAATCTGGTTACAAGAAGAAGAAGGGTGCCGCCTGGTTTGAGAGGGATGAAGAATTAAATGACGAGTGGGTCAAGGAGCATCAGCAATTCTTACTTGAGGAGCAGCGCACAAAAATTACCAAGAAATTTGAGAAGGACAACGAAAAGCGCAAGGCGGACAAAGAGAAGCCTCTCCCCGAGAAGGAACTGAAAGAACGTCTTCAGGCTGTCAAGGAGATGGAATCCAAGTTCAAAAAGGAGAACAAGACCAAGAAGGTTGAAGCTGAAGGCAGGGGCGTTACTGTCGACAAGCTCCTAAAGGCTGTGGACAAGTTTGATGAGCGCATCAAGACACTGGAGCTTCAAGCCCAGGATCGCGATGGCAACAAGGAGGTAGCCCTCGGCACCTCCAAGATCGTGAGTACCACC-AAAACAGGTTGAAATTCGTTGACTGACTTATCATTCAAAGAACTACATTGATCCTCGCCTCACAGTGGTCTTCTCCAAGAAGTTCGACGTTCCTATCGAAAAGTTCTTTTCCAAGACTCTTCGTGACAAGTTCCGATGGGCCATCAAGTCTGTTGAGGATGAGGATGACTGGACCTTCTAAATGCCCGTCGCTGTGGCTCATTCCCATAGGCCAACCACAAAGGTTACACACAAGGCCTTCAAGTCACGGGCTGCTTCTAAGCATGAGTTGAGGGACCGCGCAAAGGGTAAGACTCTCCCGAAATCTTGTTATT-TCTCCAATTCTGACACAGGCACAGGCCGAGTTGCCGACGAAAAGGGCAACAGAAAGACTCCTCATCAACAAGTCATGTCTAAATTCGACCGACGAAACCAGGCCAAGCAGGCCCGATTGAACAAGCACAAGGAACATGTTAAGGAAACCTCTGTTTTCGCTGGAAAGGATGGCGCTCCTCGACATGTCGCCGTCATTCCCCTTTGCGCTGGAACCGACCTTGACGCTGCGATCAAGCAGCTGAACAACAGCGTCGATATCGAGGACAACGCCGAGAGTGGCAACTACCGAGTCACAGTCGACCGATTCAAGCAAAAATTACAATACATCCCTATCGAGCGAGACCTGAACGCCTGTCTCGACGCCGCCCGTGTTGCTGACTTCGTCATTGTCGTTCTGTCCGCCAACGTTGAGGTCGATGAACTCGGAGAGTTGATCTTGCGAAGTGTTGAGAGCCAGGGCATGTCCACCCTCTTCACTATCGTTGAAGGTCTCGACAAGGTTGAGCCCGCGAAGCAGCGACAAAGCGTTCTAGTCTCCCTCAGATCCTTCATCACACATTTCCACCCTGAGCAAGAGAAGCTTTACAGCATCGAGAACCGACAAGATTGTGCCAACCTCATGCGATCACTGTGCAGCACAACACCAAAAGGCATCCGATGGAGAGACGAGAGGAGTTGGATGCTTGCGGAGGATATCAAATTCGCCTACTCCGAGTCCGATTCAACAGTTATCACTGGTGTTGTCCGCGGCAGGGGCCTCAAGGCAGACCGTCTTCTTCAGGTTGGCGACTGGGGAACTTTCCAGATTGAGAAGATTGAGGCTGCTCCTCTGCCCAAACAGGTCAAGAAGAAGGGAGAGGAGATGACAGTTGACCCCGAAGAGGCTGGCAAGCTTCTTGAGGAGCCTTCTGAGGATCGTGATGACTTGGTGGAGCTGGCTCCTGAGGAGGTCATGATGGACGACGCTGATGACGCTATGACAACTGATGCTACTGAGAAGAAGGGTGTTCTTCTGGATGATCACCACTATTTCTCAGATGAGGAGGCCGAGGCAAGAAAGATCAAGAAGAAGGTTCCCAAGGGTACATCCAACTACCAGTCAGCTTGGTATCTGGAGGATGTCTCTGACTCAGAGTCCGATATGGAGGACTTTGAGATGAAGGATGAGGCTGGA---GAGGAGGCCCGTCCTGAGGATGGTCTTGAGGGCTACGCACCTGCACCTGCTACTGAGGGTGCCCCTTCAGAATATCCTCAATCGGAGATGATGATTGAGCCGGATGAGGAGGAGGATGCTAAGCAGCTTGAGCAATATCGAGCTGGAAAGCGAACCGAGGTTGAGGACGATATGGAGTTTCCCGATGAGATTGAGTTGCACCCTCATGTCTTGGCCCGAGAGCGTCTGGCCAGATATCGTGGTCTGAAGAGTCTGCGAACCAGTACCTGGCAGGAGGATGAGGACCGCGCACATGAGCCTGAGGAGTGGAGACGTCTTCTTCAAGTTCCAAATTATCAATCCTCAAAATCTCAAGCCACAAGCGAGGCTCTGGTCGGTGGTGTTGAGCCTGGTACCCGTGTTCACATCTACGTCAAGGGCATCTCTCCTATCCAGGAGAAGGCCTACAACCCCAAGAAGCCACTCACCCTCTTTTCTCTTCTACGACATGAGAACAAGAAGACGGCCGTCAACTACCTTTTCAACCTGAGCTCTGACTTCACCAAGTCTATCAAGGCCAAGGAGGAGCTCATTGTCCAGTGTGGACCTCGCCGAATGGTTATCAAGCCTCTCTTCTCCCAGCCTGGTCAAACACCAAACGATGTTCACAAGTACTGCCGGTTCCTCCACCCCGGTCAGTCAGCTATTGCGACCTTCATGGGTCCTCTAACATGGGGTGCTGTGCCTGTTTTGTTCTTCAAGCGAACCACAGCTGAGGAGGTTGAAAAGGACGAGAACGAGGATGGCCCTCACATTGGTCTTTCACTCATCGGTACAGGAACCGCGCTACCACCCTCCACATCTCGCGTCATCGCCAAGCGCATTATCCTCACAGGCCATCCTTACCACATTCACAAGAAGATTGTCACTATCCGATACATGTTCTTCAACCGAGAGGATGTCGAGTGGTACAAGGCTCTACCTCTATGGACCAAGCGTGGCCGCAGTGGTTTTGTCAAGGAGCCTCTCGGTACACATGGTTACTTCAAGGCAACATTCGATGGACGTATCAACCCTCAAGACTCCATCGGTGTCAGTCTTTACAAGCGGGTGTGGCCTCGAAATGCTGCTCCTGTGGAGGGACCATTACTGGAGATTGAGCCCAGTGCAGTGCAAGCTGATGGCGATATGATGATGGATGACCAGGCATAGATGCGTGAGGTCATTAGCATCAACGGTAAGCTATTCCTCCCTTTGGCGTTGGGCTTTCACCGCA--TCTCTGTCTGGTTTATTGCGATGCTAACTGAGCTATTCTAGTTGGTCAGGCTGGTTGCCAAATCGCCAACTCCTGCTGGGAGGTGAGTTTTGTCAAGACTTTGTTTATATTGCTCCGTACTGATTGTTTTCCTAGCTTTACTGCCTCGAGCACGGTATCCAGGTACACACGATAACCCCTAAATTTGTCAACAAACACCATACCCAAATACTGACCAACTCCAGCCCGATGGTTACCTCACAGAGGAGCGAAAGTCCCAAGACCCCGACCAGGGTTTCAGCACTTTCTTCTCCGAGACTGGTATGGCTTAACCTGGGACTTGACGGCAGTGCTGCTGTTCTAACACTCATTTCTAGGTCAGGGCAAGTATGTCCCCCGTGCCATCTACTGTGATTTGGAGCCCAATGTCGTCGACGAGGTCCGCACCGGTGCTTACCGAAACCTCTTCCACCCTGAGATGATGATCACTGGCAAGGAGGATGCCTCAAACAACTACGCCCGTGGTCACTACACTGTCGGAAAGGAGCTCATCGATGGCGTCCTCGACAAGATTCGCCGTGTTGCCGACAACTGTGTTGGCCTCCAGGGCTTCCTCGTGTTCCACTCTTTCGGTGGTGGCACTGGTTCTGGTTTCGGCGCTCTCCTGATGGAGCGCCTGTCGGTCGACTACGGCAAGAAGAGCAAGCTGGAGTTCTGTGTTTATCCCGCGCCCCAGACTGCCACATCCGTTGTCGAGCCATACAACTCTATCCTTACCACACACACCACCCTTGAGCACTCCGACTGCTCTTTCATGGTCGACAATGAGGCCATTTACGACATCTGCCGCCGAAACCTCGGCCTCGAGCGCCCCAACTACGAGAACCTCAACCGTCTCATTGCTCAGGGTATGTTACAGCTGTTGGGCTA-GCAGTTGCCGGTTCACTAACAACGTATAGTCGTCTCTTCTATTACTGCCTCTTTGCGATTCGATGGATCCCTGAACGTCGACTTGAACGAATTCCAGACCAACTTGGTTCCTTACCCCAGAATCCATTTCCCTCTGGTCGCCTACGCCCCAGTCATCTCCGCTGCTAAGGCTGCCCACGAAGCCAACTCCGTCCAAGAGATGACAATGTCTTGCTTCGAGCCCAACAACCAGATGGTGAAGTGTGACCCCCGTCACGGCAAGTACATGGCTACCTGCTTGCTGTACCGTGGTGACGTCGTTCCCAACGACGCCCATGCTGCTGTTGCTACACTGAAGACCAAGCGAACTATCCAGTTCGTCGATTGGTGCCCCACTGGTTTCAAGCTTGGTATCTGCTACCAGGCTCCCGAGAATGTGCCTAACGGCGACCTCGCCAAGGTCAGCCGCGCTGTGTAAGTCGATTCCTTATGATTTAATGGATGGAACGAAAGAACTAATGCCAAAACAGCTGCATGCTCTCTAATACTACCGCCATCGCTGAGGCATGGTCTTCGCTTTCTCTCAAGTTCGATCTCATGCACTCCAAGCGTGCCTTCGTCCACTGGTACGTTGGTGAAGGTATGGAGGAAGGCGAGTTCTCTGAGGCTCGTGAGGATCTTGCTGCCCTGGAGCGTGATTACGAGGAGGTTGCTACCGACTCCATGGGTGAGGAGGAGCTCGAGGCTGAGTACTAAATGCGTGAGATTGTAAGTACCTCTC-TTTTTAAGTTCGTGTTGTGCTGTTGCACGCGTTGAGTTTATCGTGCCCCTGATTCTACCCCGCTGGGCGGTGGCAGCTCAACGACAATGCAC----GATAGCTAGCAGCTTTAATATACCTTCTGTCAATATGAAGAAGCTAATCAGGTC-----TTTTCTCTGCGATAGGTTCACCTCCAGACCGGTCAGTGCGTAAGTGCTCATCGCTTCCTCGACGTCGCATG-TGAGGGATGCTCACGATGTTTATCAGGGTAACCAAATTGGTGCTGCTTTCTGGCAAACCATCTCTGGCGAGCACGGCCTCGACAGCAATGGTGTCTACAACGGTACCTCCGAGCTCCAGCTCGAGCGTATGAGTGTCTACTTCAACGAGGTATGCTTTAACAGTCAATGCCAAGAATTCCCAAGCTCACACAACTAGGCCTCTGGCAACAAGTATGTTCCCCGAGCCGTCCTCGTCGATCTTGAGCCTGGTACCATGGACGCCGTCCGAGCTGGTCCCTTCGGTCAGCTCTTCCGTCCCGACAACTTCGTTTTCGGTCAGTCCGGTGCTGGAAACAACTGGGCCAAGGGTCACTACACTGAGGGTGCCGAACTTGTCGACCAGGTCCTCGACGTCGTCCGCCGTGAGGCCGAGGGCTGCGATTGCCTTCAGGGTTTCCAGATCACCCACTCTCTCGGTGGTGGTACCGGTGCCGGTATGGGTACCTTGCTCATTTCCAAGATCCGCGAGGAATTCCCCGACCGAATGATGGCCACCTTCTCCGTCGTTCCCTCCCCCAAGGTCTCTGACACCGTCGTTGAGCCCTACAATGCCACCCTCTCCGTCCACCAGCTGGTCGAGAACTCTGACGAGACCTTCTGTATCGATAACGAGGCCCTCTACGATATCTGCATGCGCACCTTGAAGCTATCCAATCCCTCCTACGGTGACCTCAACTACCTCGTTTCTGCTGTCATGTCCGGTGTCACGACCTGTCTGCGTTTCCCCGGTCAGCTGAACTCCGATCTCCGAAAGCTCGCCGTCAACATGGTGCCTTTCCCTCGTCTACACTTCTTCATGGTTGGCTTTGCCCCTCTGACCAGCCGTGGTGCTCACTCTTTCCGCGCTGTCAGCGTTCCTGAGTTGACCCAACAGATGTTCGACCCCAAGAACATGATGGCTGCTTCAGACTTCCGTAACGGTCGCTACCTGACCTGCTCGGCCATTTTGTGAGTGAATCTGATTTTGCACATGAAGATTATTTGCTAACGTTCTACAGCCGTGGCCGTGTCGCTATGAAGGAGGTCGAGGACCAGATGCGCAATGTCCAGAGCAAGAACTCTTCTTACTTTGTTGAATGGATCCCCAACAACATCCAGACAGCGCTTTGTGCCATCCCTCCCCGAGGACTTACGATGTCCTCGACCTTCATCGGAAACTCTACCTCTATCCAGGAGCTCTTCAAGCGTGTTGGTGAGCAGTTCACTGCCATGTTCCGACGCAAGGCTTTCTTGCATTGGTATACTGGTGAGGGTATGGACGAGATGGAGTTCACTGAGGCTGAGTCCAACATGAACGATCTTGTCTCCGAATACCAGCAGTACCAGGATGCTGGTATTGATGAGGAGGAAGAGGAGTACGAGGAGGAGCTCCCTGAGGGTGAAGAGTAA [60357 bp]
'F awaxy 13827' ATGTCCGCCAAATCGATTCTCGAGGCCGACGGCAAGGCCATCCTCAACTACCACCTCACCCGCGCTCCCGTTATCAAGCCCAGCCCTCTTCCTGCGCCTACTACTCACAACCCCCCCAGCAGACTCGCCTCGCTGCACTTCCCAGAGGACGCCAGTGTTGAGGATATTCTGAACCAGGCTGAGGTCACCTACCCTTGGCTCCTCCAGCCCGACGCCAAGTTCGTTGCCAAGCCCGATCAGCTCATCAAGCGACGAGGAAAGAGTGGTCTTTTGGCTCTTAACAAGACCTGGCCTGAGGCTAAGGCTTGGGTCGCTGAGCGAGCCGGTAAGGAGCAGCAGGTTGAGCACACCACTGGTGTGTTGAGACAGTTCCTTGTCGAGCCTTTTGTTCCTCATCCCCAAGACACTGAGTACTACATCAACATCAACTCAGTCCGTGATGTAAGTTGAAGCAATGTTCCCTCTTG---TGTTTTTGGATGAGTTCCTTGGGCACTTCATATTCCCAGTATGAAGATCCTGAAATCGAAAGAAGGGAATAGGAAGAGAGGGAAAGAATCTGAAGAGAAGAAAGGGGT-CTGCAGCGACTTGTATTTGCTGCTCAGCGTTGCATAGTCTAATTGTGGGCTCCCTCTACCTGTGCCGGCAATCCTTCTTTGTACCGAAACGGGCGAACGGATGCTGCGATAAGAAATCGTCGGGAACAACCCCCGTTCTTCTCGGTCCCTTCCGCGATCAACCCCACAACCAGTACCGGTTTTCCGGCCTACACCCAACTGCCAAACTATCTGGACCTAATTTACTGACGCTTT-CATCTATAGGGCGACTGGATCCTCTTCACCCACGAGGGCGGTGTTGATGTCGGTGATGTTGACGCTAAGGCTGAGAAGCTTTTGATCCCTGTGGATCTCGCCGAATACCCTTCCAACGAGGAGATTGCTGCTACTCTCCTCAAGAAGGTTCCCCAGGGCGTCCACAACGTCCTGGTTGACTTCATCACCCGTCTCTATGCCGTCTACGTTGACTGTCAGTTCACTTATCTCGAGATCAACCCTCTCGTTGTCATTCCCAATGAGGACAAGACCTCCGCCGCTGTCCACTTCCTCGATCTTGCTGCCAAGCTCGACCAGACTGCCGACTTCGAGTGTGGTGTCAAGTGGGCCATTGCTCGATCTCCCGCTGCTCTCGGTCTTACCAACATTGCTCCCTCTGCTGATGGCAAGATCAACATCGATGCTGGCCCTCCCATGGAGTTCCCTGCCCCCTTCGGTCGTGAGCTGACCAAGGAGGAGGCTTATATCGCTGACCTCGACGCTAAGACTGGTGCTTCCCTGAAGCTCACCGTACTGAACGCCAAGGGCCGTATCTGGACCCTTGTTGCTGGTGGTGGTGCTTCCGTCGTCTACGCCGATGCCATTGCCTCTGCTGGTTTCGCCGACGAGCTCGCCAACTACGGTGAGTACTCCGGTGCTCCCACCGAGTCTCAGACCTACCACTACGCTCGAACTGTTCTGGACCTTCTCCTCCGTGCTCCCCAAAACGATGAGGGCAAGGTTCTCTTCATCGGTGGTGGTATTGCCAACTTCACCAACGTCGCCAGCACTTTCAAGGGTGTTATCAGGGCTCTGCGAGACTTCGCTCCTAAGCTGATCGAGCACAATGTTTCCATCTGGGTGCGACGTGCCGGTCCCAACTACCAAGAGGGTCTGAAGAACATGAAGGCCGCCACTCAGGAGCTCGGCCTCAACGCCAAGATCTTTGGCCCTGAGATGCACGTCTCTGGTATTGTACCTCTGGCCCTTGTCCCTGGCAAGTGGGAGGAGAGCAAGGCACAGGAGTTCCAGGCTTAAATGGCTCAACAGCCCCTTCCCACGTCTATGCAGCCCACTGACATCTATGGAGGAGGTACGCGCAGCTCTAGCTCCCCATGTCGCGTCAGCCCGCCAAAGAT-CTCCACTAACATATGTTTATATAGATGAGGTTTCTGCCCTCGTTCTCGATCCTGGATACTGCTACACTCGAGCTGGCTTCGCTGGCGAAGATGTTCCCAAATCTATCCTCCCATCGTTTTACGGCCACACAACCGGCGACAACCCTAAAGATCTGTTTGGCGATGAGTGCCTCATCCCTCGCCCCGACTTCGAAGTCCGCAACTACATGAATAAGGATAGCGTGGTGGAGGACTGGGATGTTGCGGCTCGAATTTGGGAGAACATGCTTGTTAAGCGCTTACAACCCGAGCGACAAACACCTCCCTCGAAGAACGGTCTAAACGACGACCCCAAGGCAGAAGGCCAGGACGGAGAGGGTGATGTGGCCATGGACGACGCCGACGCTGCCGAATCTGCCGAGAAGCCTTTGGGTGAGAATCCCCTCTTGATCACAGAGGCTCCCTGGAACACACCCAAGGCTCGTGAGAAGGCTATTGAGATCATCATGGAGAACTGGGGGTGCCCTGCCTTCTGGCTGAGTCGCACTCCGGTATTGGCAGCATTCGCCGCTGGCAAGGCTACCTCACTGGTTATTGACGTGGGCGGTGCCAACACCTCGGTCACAGCTATTCACGACGGCATGGTATTGAAGCGATCTATCCAGAAGTCTCCCGTTGGTGGTATCTGGCTCTCATCTCAGATTCGAAATCTCTTTGAAACATCAGAGCCCAAGGTCGAGCTGACACCCACCTTCATGATCGAGAACAAGACACCTGTCGACGCCTTGGCACCCCCTTCAGTCCGACTACGACACTTCCCCTTTCAGATCAACGATTCATTCCGCGCATATGAGGAAGAGCGTGTGTTGACGGAATTCAAGGAGTCAGTAGTAGAAGTCTGGCGAGGCCCTGGTCGTTACAGTGTTTCCGGCAATGAGGATTATGTTAAGACGCAACCCGGCCGGGTATTCGAAATGCCAGACGGTTATAACCAGATGTGGCGCGAGCAACGATTCAGAGTGACAGAGGGCATGTTTGACGAGACCGTCGGATACAATGGCTCTGATGCTGAGCAACTCACCAAAGCCCAAACCATCCCTGAGCTCATCCGCTCTGCTTTGAACGCAGTTGACGTCGATCTCCGGGGTAATCTCCTGGCTAACGTCGTTGTAACTGGCAGCACCAGTCTGATCAATGGATTCAACGACCGCCTAAACAACGAGTTGATCGCGATGTATCCTGGACTCAAGATCAAGATTCATGCGGCAGGTCTCACGAGTGAACGACGCTTCGGTGCCTGGATCGGCGGTAGCATTCTCGCTAGTTTGGGAACCTTCCACCAGATGTGGATTTCGCGAAAGGAGTACGAGGAGAATGGACCTAATGTGGTTGAGAAGCGATGCAAGTGAATGGTGAGCATGACCTGTCCGTTGCTTGGTTGCGCGACCTACCCATCAATCAGCATTTGCTTTACCGCCCTGTCCTCTGGCGTTATCGCCAATGAGCATTGACCCCGCGGCTCTGTTGAGAGGGGCTGCAGTTGATGTTCTGGTGATGCCGTTCGGGAGTTTGGACTGACAACTTTATTTCTATAGGCCGACTCACTTACTGAAGAGCAAGTCTCCGAGTTCAAGGAGGCCTTCTCTCTCTTTGTAAGCTATCCC-CTTTGTTTCGCCGCCTTGCTTAGCCGTGTC-TTGCTAGAAGCTGTCGCTAACCTCTTTATCCAGGACAAGGATGGCGATGGTGAGTGATGCTCCCCTTTCCGCGATGTTTCTTCGTTGGCCCCGTGCGAAACCC-AAATCGATCCAACAAAGCATGCATCAGACCACTATAATCCTCTACATCTCTGTCTATGCGATATTCTTAAATCGAAAGCATGAGCTAAACGCCTCGCTCTAGGCCAAATTACCACTAAGGAGCTCGGTACCGTTATGCGCTCTCTCGGCCAGAACCCCTCCGAGTCTGAGCTTCAGGACATGATCAACGAGGTTGACGCCGACAATAACGGCACCATCGACTTTCCTGGTGCGTAGTATTCCAAGGCGATCAGAGGACGGTC-AGTACTAACCACTGGGTAAAGAGTTCCTCACCATGATGGCACGCAAGATGAAGGATACCGACTCCGAGGAGGAGATCCGTGAGGCTTTCAAGGTGTTCGACCGTGACAACAACGGTTTCATTTCTGCTGCTGAGCTTCGACATGTCATGACCTCCATCGGCGAGAAGCTCACTGATGATGAGGTTGATGAGATGATCCGAGAGGCTGACCAGGACGGCGATGGCCGAATCGACTGTGAGTTGCCTGAGATTAGATATAA--TACCAACGTCTA--TACTGACAAGACCACAGACAACGAGTTCGTCCAGCTCATGATGCAAAAATAAATGGCTGAACTCGACACTCTGGACATCGTCGTCCTCGGCGTTATCTTCCTCGGAACGGTTGCATACTTTACAAAGGGCAAGCTATGGGGTGTTACCAAGGACCCCTATGCGAATGGCTTCGCTGCCGGCGGCGCTTCTAAGCCGGGTCGCACGAGGAACATCGTTGAGGCAATGGAAGAATCCGGCAAGAACTGTGTTGTCTTCTATGGTTCTCAGACCGGTACTGCTGAAGATTACGCTTCTCGCCTTGCCAAGGAGGGTAAGAGTCGATTTGGACTAAACACCATGATTGCCGATCTGGAGGACTACGATTTCGACAACCTGGATACCGTCCCAAGTGACAACATCGTCATGTTCGTTCTCGCAACTTATGGTGAAGGCGAGCCTACCGATAACGCGGTCGACTTCTATGAATTCATTACCGGCGAGGATGCCAGCTTCAATGAAGGCAATGATCCTGCGCTGGGCAACCTCAACTACGTTGCTTTCGGTCTCGGAAACAACACGTACGAGCACTACAACTCTATGGTCCGCAATGTTAACAAGGCTCTCGAGAAACTTGGCGCTCACCGCATCGGTGAAGCTGGTGAGGGTGATGATGGTGCTGGTACCATGGAAGAGGATTTCTTGGCTTGGAAGGATCCCATGTGGGAAGCCCTCGCTAAGAAAATGGGACTGGAAGAGCGTGAAGCCGTCTACGAGCCTATCTTTGCCATTAGCGAACGCGACGACCTGACTCCTGAAGCCAACGAAGTGTATCTCGGTGAGCCCAACAAGCTGCACCTCGAAGGCACCGCCAAGGGACCATTCAACTCTCACAACCCCTACATTGCCCCTATCGCTGAATCTTACGAGTTGTTCTCCGCCAAGGACAGAAACTGCCTCCACATGGAAGTTGACATCAGTGGTTCTAACCTCAAGTACGAGACTGGAGACCATATTGCTATCTGGCCTACCAACCCTGGTGAGGAGGTTAACAAATTCCTGGATATTCTTGACCTCTCCGGCAAGCAGCACAGCGTTGTCACTGTCAAGGCTCTCGAGCCTACCGCCAAGGTTCCTTTCCCCAACCCTACTACCTACGATGCCATTCTGCGATACCACCTCGAGATCTGCGCTCCTGTTTCACGTCAATTCGTCTCTACTCTCGCCGCATTCGCTCCCAACGATGATATCAAGGCCGAGATGAACCGCCTTGGCAGCGATAAGGATTATTTCCACGAGAAGACAGGCCCGCATTACTACAACATTGCCCGTTTCCTCGCCAGCGTCAGCAAGGGAGAGAAGTGGGCCAAAATCCCCTTCTCTGCCTTCATTGAGGGTCTTACCAAGCTCCAGCCCCGTTACTACTCTATTTCGTCATCGTCTCTGGTTCAGCCCAAGAAGATCTCCATCACTGCCGTCGTTGAGTCCCAGCAGATTCCTGGCCGAGATGATCCTTTCCGTGGTGTTGCTACAAACTATCTTTTTGCCCTAAAGCAAAAGCAGAACGGCGACCCCAACCCTGCACCTTTCGGTCAGAGCTACGAGCTTACAGGCCCCCGCAACAAGTATGATGGCATCCACGTTCCTGTCCATGTTCGTCACTCCAACTTCAAGCTCCCCTCGGACCCCGGTAAGCCTATCATCATGATTGGTCCTGGTACTGGTGTCGCTCCCTTCCGCGGATTCGTTCAGGAGCGTGCTAAGCAAGCCCGTGATGGTGTTGAGGTTGGAAAGACACTCTTGTTCTTTGGTTGCCGAAAGTCAACAGAGGATTTCATGTACCAAAAGGAGTGGCAGGTAAGACAATATAGAGTTCAAACGTTCGGGGTTTATGCTGATTGTTTCTCAGGAATACAAGGAGGCTCTTGGCGATAAGTTTGAGATGATCACCGCCTTTTCTCGAGAAGGCTCCAAGAAGGTTTATGTCCAGCATCGACTTAAGGAGCGATCTAAAGAGGTCAGCGACTTGCTCTCCCAGAAGGCTTATTTCTATGTCTGCGGTGATGCAGCCCACATGGCCCGTGAGGTTAATACCGTCTTGGCACAAATCATTGCCGAGGGGCGTGGGGTGTCTGAGGCCAAGGGTGAGGAGATCGTGAAGAACATGAGGTCAGCGAACCAATACCAGGTATGTAGTGACTTTATTCCTCCCTTCTCACTGTGACGAAACCGCATATGCTAACTCAGAATTACAGGAGGATGTTTGGTCATAGATGTCTCACAGAGCGCGGCTTGCTGAGCTCAAGGCTCTTCGAGAGTCCGGCAAGAAGGTCTTCGATACTTACAAAGTTGCCGATGTCGACAATCTATACGACGAAGTTGACGAGGATGGATATAAGAAGGTTGTTCGGGAACGATTAAATCAGGACGACTTTGTTGTCGACGACAATGGCGAGGGCTACGCAGATGATGGCCGCGAAGACTGGGATCGAGTACAAGCCTATGGCTCAGAAAGCGAAGAAGAGGCCACCGTCCGTGGCCGACCCAGTAAGACGAGTCAGTCTTCCTCCAGGACATGTTCAGGACAGCTCACATACTCACATGTCGTGTAGCGAAGAAGAATCGTCAGGAGGAACAAGCCAAGCGAGCCGCCAATGACAAAGATATCAGTGAATATTTCAAGGGCGCCAACAGGGCCCAGCCAAAACCAAAGGTACGTATTCCGTTTACAACATCGTGGGACGACCCAACTAAGTTAAATTTCTCTATCTAGGTCGTCAAGACAAAGGAGGACGACGACTTCCTTTCAAACCTCCTCGGTGAGGTCGACAACAACATTCCTGCCCCTGCTCCTCATACCTCGAGAGTCGAAAGGTCTGGCGGTCGTCGCAAGGCTAGGGCCCTTTCCCCTGCTCCCGAGCCTGTGCCCAAAAAGACCAAGACCCACGATACCCGGCTACCGTCTCCTCTCCCTCCAGCCCCTGAAGATGACGATGGCTTCTTTCCCTCCGCCGACGATGACATCCTCGAGACTGCCGCCGATGTCCCCATGAGCGATCCTGCGCCCTCCTCTCCAGCCGCAAAGGTAGCGCAGAGAAAGGCACAGATTAAGCAGGAACCAAAGGAA---GACGACGACGACGAAGACATGTTGGAGGTTGCGCATGCTGGAGCCATCGCCACAACCAGTGTCAATCTAGCAAGTTCAAGGCCGATTAAGAAAATTCAGAAAACAGAGTCCTGTCCCACACCTGCCAGCTCCTCTCCTGTTAAGCCCAACGGCGCTCAAGTCGACTCAGCTTCATGGAATGCCCTCACAGAGAGGCTGAACGTCGTCACAAGTTCGCCTGCGGAAACAAAGACAATAGGCAAAATCGACTACAAGGATGCGATCGAGGAAGACGGCAGTCTCAACTTCTTCTGGACAGACTACACTGAGGTCAACGGCAGTCTGTGTCTCTTTGGCAAAGTTCTCAACAAGAAGACGCGATCATACGTCAGCTGCTTTGTCAAAGTCGACAACATCCTGAGAAAGCTCTATTTCTTGCCGCGTCAACACCGCTTGCGAGATGGCGAAGAGGCAGGCGAAGAAGTCGAGATGATGAACGTGTATGACGAGATTGATACCATGATGACCAAGATGAATGTTGGCATGTACAAGATCAAGGCCTGCACCAGGAAATATGCCTTTGAGCTCCGTGATGTCCCCAAGGAAGCACAGTATATGAAACTTCTCTACCCATACAACAGTGAGTGGCCACATTT-CTCCTGTAGGTCCCCCGAAGCAGCTAACAGGTATCCCAGAGCCTGAAGTCGACCCCAATAGACCCGGTGAGACATATTCTCACGTCTTTGGTAGCAACACCGCTCTTTTTGAACAGTTCGTTCTCTGGAAGAATATCATGGGCCCATGCTGGCTGAAGATTGAGGATGCTGATTTTGACAAGCTCAAGAATGCTTCCCACTGCAAGCTTGAGGTTTTGGCCGATCACCCCAACATGGTTTCTGTTCTTAGCGAGTCTGACAACCTCGATGCGCCTCCCCTGACTCTTATGAGTGTCTCGTTACGGACTGCCTTTAACGAGAAGGATAACAAGCAAGAGATTCTGGCTATCAGCGCAAGAATCTACGAGAAGGTATCCCTCAGTGACACAACCCCTGCAGAAAAGCTGCCCTGTCGAACCTTTACGGTTATCCGGCCGCATGGCCAGGCGTTCCCCATGGGCTTCGATCACCTTGCGAAGAAAAGGAATCGTGGCTTGATTGTGCTGAAGAAGCAAGAAGCCGATATCCTCGCCTTCTTCTTGGCCCAGCTGGATGTTGCAGACCCAGATGTAATTCTTGGACACCAATTGGAGGGTGTAGACTACAGTGTGCTCCTCAATCGTCTGTATGAAAAAAAGATACCCGGATGGTCCAGGCTAGGTAGGCTTCGTCGCAGTCAGTGGCCATCGTCAATCGGCAAGACTGGCGGTAACGTTTTTGCCGAACGCCAGATCTTGTCAGGACGTCTGCTATGTGACCTGGCCAACGATGCTGGAAAGTCGGTTATGTTCAAGTGCCAGTCATGGAGCCTGACAGAGATGTGCAGTTTGTACCTCTCTGGAGATAACCGGCGCCGCGATTTTGACAATGAGGCTGCCCTGAAGACGTGGGCCAGGGAGAAGCAGGGACTTCTCGACTACATCACTCATATGGAGGCCGATACACACTACATTGCAGCCCTGGGCCTGGGTGTTCAGATGTTGCCACTGACCAAGGTTCTCACCAATCTGGCGGGTAACTCGTGGGCTCGAACTCTGACCGGCACGCGTGCAGAGCGGAACGAGTACATTTTGTTACACGAGTTCTACCGCAACAAGTACATCTGCCCTGATAAGCAGACTTTCCGCAGTCGCCAGCGTGCCGAAGAGGCACAGCGCGAAGAAGAGGCGGGTGAGGGGAAGAAGAAGGACAAGTACAAGGGTGGCTTGGTTTTCGAGCCAGAGAAAGGTCTATATGATAAGTTTGTGCTTGTCATGGACTTTAATTCCCTTTATCCCTCTATTATTCAGGAGTTCAACATCTGTTTTACAACTGTCGATAGACCAGCCACAGTAAGTTTGTCGAGAATTCTTGCTTGAACCTCAAGACTAATCAAACCCACAGAACAGTGAAGAAGATGAAGTTCCCGAAGTTCCAATCAACCAGGATCAAGGTATCCTACCTAGGCTCATTGCCACTCTCGTCAGTCGCCGTCGACAAGTCAAGAGCCTCATGAAGGACAAGAAGGCTACCCCAGAAGAGCTGGCCACATGGGACATCAAGCAGCTTGCCCTCAAGCTCACTGCCAACTCCATGTACGGGTGTTTGGGTTATACCAAGTCACGCTTCTACGCTCGACCTCTGGCTGTTTTGACAACCTTCAAGGGCCGAGAGATTCTCCGCAGCACCAAGGAGCTGGCCGAGAGCAACTCACTGCAGGTTATCTATGGTGATACTGATTCCGTCATGATCAATGCCAACGTGGATAATGTTGCCGATGCGTTCAAGGTTGGCAACGATTTCAAGAAAGCAGTCAACGAGCAGTACAAGCTGCTTGAGATCGATATAGACAACGTCTTTCGCCGTATCCTCCTTCAAGCGAAAAAGAAGTATGCTGCCATCAACCTTGTAGAGAAGGATGGGAAGTTCATCGAGAAGATGGAAGTCAAGGGTCTTGACATGAAGCGTCGAGAATACTGCGCTCTGTCCAAGGAGATCTCCCAACACCTTCTTAACGAGATTTTGTCGGGTGACGACACCGAAGCCTCAATCGCCCGAATCCATGAGTACTTGAGCGACATTGCTGGCAAGATGCGTGAGCAGACTATCCCTGTCCAGAAGTATATCATCCATACACAGCTTGGAAAAGCACCCAAGGACTATCCCGACTCAAACTCAATGCCTCAGGTCCAAGTCGCTCTTCGTGAAATGGCCAAAGGCAAGACAGTTCGCAAGGGAGATGTTATTGCCTATGTGATTACGGGCGACAGCAAGAGCTCCGAGCCTGCTCCCAAACGAGCCTACACCCCTGGTGATCTCAAGGCAGACCCTACTCTATTACCTGACGTCGAGTGGTATATTGGCAAGCAGATCTTCCCCCCTGTCGAGCGTCTCTGTGCCAATATTGTCGGAACATCAACCTCACAACTAGCAGAGCACCTCGGTCTTGATATCAAGCGCTACAGCTCATTCCAGACTCAGCAGAACAGCTCAAGCAACGACCTCGAGATCCACCCCTTGGACTCTCAGATTCCAGATGAGGTCCGCTTCGGTGGCTGTGCTCGCCTCTCTTTGCGTTGCCGCAAGTGCAAAAGCTCGTCCGTGTTCGAGGGCCTGGCTACGTCCCCCGATCATGTGTCTCAATCCGGTGTCATGTGCGGCTCGTGTGGCAGTTCCATCTCGACGCTCTCTGCCGTGGCCCAGATGGAGCACGCCATCCGCACTCAGACAAGTCGGTACTACGAGGGCTGGCTGGTGTGCGATGATAGCCAGTGCGGCAATCGAACACGGCAAATGAGTGTCTATGGTTCTCGCTGCCTTGGCCCTAAGGGACTTGCCCGAGATTGTCTTGGTCGAATGCGTTACGAATACACAGAAAAGGCTATCTACACTCAGCTTCTCTACTTCGCCAGCCTCTGGGATGTCGACAAGGCCAAGGCCAAGGCCACGAGCACTGAGATGTCCAGGCAAGATCGAGAGAATATCCTCGCATTGGCTGAACATAACCGTGTGCGCTTCGGAAACGTGAAGGGTATTGTTGACAAGTATCTCGATAAGTGTGGTCGGCAATGGGTAGCCATGGATACTCTGTTCACAAAGCTGGGCTTCAAGCCAATGGCCTGA---------ATGCCTAACACAAGTCTTCGTCGCCCTCAGAAGGGCTTCCGCCGAGGAGGGAAAGTTGCCTACCATGGCAACCGAACACGCACATTCGCGGCCTCGTCCAGGAACGAGGCCACGTCGGCAGACGAGAAATGGGAACGAACACGGCTAGCACACAGCATTGACGAGAACATGGGCTTTGCGCGTTACGAGAGCGGAAAGAAGAGAGAAGGCTGGCTAGTCAACATCCAACCCACATCTATCGAGGACGAACGGATACCGGGTGGTCGAGCCGCTATCGACTGCTATTTTATCGAAGAAGACGGCTCGACCTTCAAAGCTACTGTGGAATTTGACCCATACTTCTTGATCGCTGTCAAGAAAGGACGAGAGTCTGAGGTTGAGGAATGGGTCAAAAGAGTTGCCGGAGGTGGCGTTGTCAAGTCAATTCGAAGAGTCGAGAAAGACGATCTCAATATGCCCAACCACTTACTCGGTTACCGAAGGACATTTCTGGAGTTGAGGTTTGCCAATGTCAATGACCTCATGGCTGCGAGAAAAGATATCATGCCTATCGCGGAAAAGAACAAGAAGAATATGAGTGCTATGGATGCCTATGCCGAGGTGGCAACGTAAGTGCTCAACTGATCTTTGGCAAGATCAAGCTAATACGAAACAGCTCAAATGGCGACTTCGACCTTTTTGATGATTCACGAGATGACGACCGAAGTATGAATACTGCCCTTTCTGATGCGAGCGACTTTATCGTCGATATAAGAGAATATGATGTACCATACCATGTACGAGTAATGATAGATTTAGGTATGATCAACCCTTGCCCTTGTCCACACTCTTCTACAAGCTTTACATGATGTTTGCAACCAAGTATTTGCTACTTCAGAGCCCTCAAAGGCCATGAGACCACTATTCACCATTGCCCTGATTATTGCTTTTATGCAGCCCTCCATTCTGCCTTGAACCCTTGCCAATTACCTGCTGACCTGGACACCCAGATATACGAGCCGGAAAGTGGTATTTTGTTGAAGCCAAACATGGTATCACCAAGATTTACCCAAACGAAGAGAGGTCGTTGCCGGCTGAACCTGTAGTAATGGCTTACGATATTGAAACATCAAAGCTGCCTCTCAAATTCCCTGATGCTGCCACCGACCAGATTATCATGATTTCTTACATGATTGATGGCCAAGGGTTCTTAATCACCAATCGCCAAATCCTTTCAGAAGACATTGGCGACTTCGACTACACACCCAAACCAGAATACCCGGGCCCATTCATGATTTTCAACGAACCTGATGAAAAGGCTGTCATCGAGAGATTCTTCCTCCACATCAAGGAGGCACGACCTACCGTCATTGCGACTTACAACGGTGACTTTTTTGATTGGCCCTTTGTGGAAGCACGGGCTAGCATCAATGGAATTGATATGTATCAAGAGATTGGATGGAAGAAGGACAACGAGGATCAGTACAAGTGTAACTACAGTGTGCACATGGACTGCTTCCATTGGGTCAACCGAGATTCGTATCTGCCTCAAGGTTCTCGTGGTCTGAAAGCCGTCACTGTCGCGAAGCTCGGATACGACCCAGACGAGCTGGATCCCGAACTGATGACACCATACGCGACTGAGCGACCCCAAACACTCGCCGAATACTCCGTCTCCGATGCCGTTGCAACATATTATCTATACATGAAATATGTACACCCTTTCATTTTCTCACTCTGTACAATTCTACCTTTGAGTGGTGATGAAGTATTGAGAAAGGGAACTGGTACACTCTGTGAGATGCTGCTGATGGTGCAAGCATATCAACGAGAAATTGTACTTCCGAATAAGTATATCACACCAAAAGAGGCCTTCTGGGACGGACATCTCCTCGATTCAGAGACCTACGTCGGTGGCCACGTGGAAAGTATCGAAGCAGGAGTCTTTCGAGCTGATATCCCAGTGGATTTTGCTGTCGACCCTGGAGCTATTGACGAGCTCCTCGGTGATTTAGATGCTGCCCTCAAATTCGTAATCACAGTTGAGGAGAACAAGAACTTTGATGATGTAGAGAACTACGAAGAAGTCAAGGCTCAGATTGTCGAGAGGTTGAACAAGCTCAAAGAAGCGCCAAACCGTAACGAAAAACCCCTGATTTACCATCTGGATGTCGCATCGATGTACCCCAACATCATGACGACAAACCGACTGCAGCCTGACTCTATGATTCAAGAGTCCGACTGTGCTGCCTGCGACTTCAATCGACCAGGAAAGACATGCGATAGAAGGTTACCTTGGGCTTGGCGAGGAGAATACTTGCCCCCAAAACGAGATGAGTATAACATGATTAAAAATGCCCTTCAGAACGAGAAGTTCCCTGGTAAATTCCCCACTTCTCCTATGAGAACGTTCCAGGAGCTCAGTGCCGATGAGCAAGCCAATCTGGTACGAAAACGTCTTCAGCTATATTCTCAAAAGGTCTACCACAAAATCCATGATTCAACAACTATTGTGCGAGAGGCAATCATTTGCCAAAGAGAGAACCCCTTTTATATCAACACTGTACGAGACTTCCGTGATCGTCGATATGACTACAAGGGCAAAGCCAAGGTTTGGAAAGGAAAGACGTCATCCTTGCAGTCTGCTGGTGCTGCTCAGAGCGAGGTTGATGCTGCCAAGAAGATGATTATTCTCTACGACTCACTGCAATTGGCGCACAAGGTTATTCTAAACTCATTCTACGGATATGTGATGAGAAAGGGATCTCGTTGGTACTCACTCGAAATGGCTGGCGTCACTTGTTTGACAGGTGCTCACATTATTCAAATGGCTCGACAACTGGTCGAACGTCTGGGACGACCTCTGGAATTGGATACCGACGGTATCTGGTGCATGCTTCCCGCAACCTTCCCCGAGAACTTCTCCTTCAAACTCAAGGGCGGCAAGAAACTCAACATCTCATATCCCTGCGTTATGCTTAACCACCACGTCCATGCAAAATTCACCAACCATCAATACCAGACACTCGTTGATAAGAAGACCCTCAAGTACGAAACACACAGCGACAACTCTATTTTTTTCGAAGTCGATGGTCCATACAAAGCCATGGTTCTGCCCACATCGAAAGAAGAAGACAAAAACTTGAAGAAGCGTTACGCTGTCTTCAACGATGACGGCAGTCTGGCTGAGTTGAAAGGGTTTGAGGTGAAACGTCGTGGTGAGCTCAAGCTCATCAAGATCTTCCAGCAACAGATTTTCAAGTTTTTCCTCGAAGGTGAAACGCTGGCCGAATGTTATGGAGCTGTTGCCAAGGTTGCCAACCGTTGGCTGGATGTTCTGCACAGCAAAGGCACAACGTTGGCAGACGAGGAGCTGATGGAACTCATTTCTGAGAATCGAAGCATGTCCAAAACACTGGAGGAGTACGGAAACCAGAAGTCAACCAGTATCACAACTGCCAAGCGTTTGGCAGATTTCTTAGGTGAGCAGATGGTAAAGGACAAGGGATTGAACTGCAAGTTCATCATCTGCGCTCGACCCAAAAATGCACCTGTTACAGAACGAGCTGTTCCGGTGGCCATCTTCTCTGCGGACGAATCTGTCAAACGTACATATCTGAGGAAGTGGCTGAAGGAGGAGCCCACTGACACTGATCCCCGTGCACTGCTTGACTGGGATTATTACCTGGAGCGATTGGGCTCTGTTATCCAGAAGTTGATCACCATTCCTGCGGCTCTCCAAAAGGTCCGCAACCCTGTACCTCGAGTGCCACATCCTGACTGGCTTCAAAGGAGGATCAACATCAAGGACGACAAACTGAAGCAGAAGAAGCTCACTGATCTTTTCAAAAAGAGTCCACTGGAAGACATCACCAACATTAGTGGCTCTCGACTGGATGACGTAGAAGACTTCGGTAACAAGCTTTTGAAGCCCAAACAAGTTAACGCAGTCATTGCATCCTCTCAGGCTGCAACCACAGCTCAGAAGCGCAAGTCTCCTGAGCCAGCAGAGAACCCCGATCCCATGTCTGCACTTCCTGGAGTGATTCCAAGTGCTTCGGAGAACTATGAGGCATTCTTGATGTACCAGAAGAAGAAGTGGAAGTTGCAGAAGCAAGCCAGAATCCGTCGACGGCAATTGTTTGGTGACCGAAGAGGCGGTGCAGTCAACAATCTCCAGCAAACATTCATGAAGCAGGCACACACTACTTACATGAGTAATTGGCAGGTCTTGCACCTCAAAGCGACTGAGACTCCTGGTATTGTCATGGCATATGTCCTAATCGATGCCAAGATTCATACACTTAAGGTCAATGTTCCTCGACAAGTCTTCCTCAACCTCAAGAGTAAGGATCTTCCCGATGTCGAAGTGGAAGGCTGTGAAGTCGAACAGGTCAATTACACTCTTCCCAATGGTCATCCATCCAGCCATCTCTTCAAGTTGACTGTATCGGAAGATGTTTACTTCAACGAGAGCGAAAAGTTCTCACTCCTCTTCAATCATCCTAGTGTTGAGGGTGTATATGAGAAGCAAGTACCCCTGAACATCCGAGCTGTCTTGCGTCTTGGAAATCAGTGCACCATTGATGCGACACAACATGCTGTGCTGGGGAAGGGTCTTGAGCAAGGCTTTGATCTGGCTGGTCTGAAGCGACCAGCTAAGACACGAACGTATCTCGAAACGTCGCCACTGGCCTACATTTACGTTTCTCACATTACAACTGGAGAACGACAGATTTTTGGCATCTTCTCTACCACCAATGACCAAGCTTACGTCGTTATTCTGCAGAAGAACAAGGATTCCGGTCAAGATCTTCCCAATATTTCCAAAATGTATTCAGAGATGCTCGCCAGACGGCATGCGGAGGCAGCTGGTACCAACTGGCAGGATTGTTTTACCTACCAGGAGAAACTCCACATCAAGATCACCCAAGTGACGACCCGACGCAAGGCTCACTTGGAGATAGGTGATGTTGTCAAGAAGATGCGTAAGGACGAGCCACGACCACAGATGATGGTCATCCAGTCGTCCCAGCGTAAGCTGCTCATTCATGATGTCCCTATCTTGGGAGAATTCCCCGTCCTCCCCTTGAAATACGACGTGGGGGATAGCTCTCTGCCTCCTCTTGGGTGGCAATCTGTCATCGCCAAGCGACTTGTTGGCCATTATCTTGGCCTTGGATCCTGGATTCTACACCTTACCGCTTTGGCTCGCTATGGCGATGTGCCTCTGTGTAATTTGGAACGAGACGATCCCCGATTCTTGATCGATGTTGCCTATGCCCGACGCCTCCAAGCCAATGGCGTCGTGCTTTGGTGGTCCCCCGATGCTCGCCCTGACCATGCTGGATATGAAAAGGATGATCTTCTGGGCCCCCTCGACACAGTCAAAATGCCAAATATCAACAATCCAGGAACCTTCTCGTCTGTGTGCATCGACATAGATGTCAGAAATCTGGCTATCAACACTATTCTGACCTCATCTCTTATCAACGAGCTTGAGGGTGCCGACTCCGTCTCGTTCAATCCCGCTGCTGACGACTCAGAGACACTTGCATCTGAGAACGCCTTTGCTAATGCTGGCGTTCAGGTGCTGCGTGAGATGGTGAAGGCGTGGTGGACTGAAGCTTGTCGTGGAAGTACTATGGCCGATGTTCTCGTGCAACATCTTGTTCGCTGGGTTGAGAACCCCGACTCTTTCATGTACGATCGAGCCCTGCACTACTATGTGCAGATGATGTCTCGTAAGGCCTTCCAGCAGCTCATGGCTGACTTCCGTCGAGTGGGATCTCAGGTCATTTTTGCCAACGCCAACCGTCTTATTCTCCAAACCACAAAGGCCGAGGTCGGCAACGCATACGCGTATAGCGAGTATATCCTCAAGTCGATCAAGAGCAAACCGCTCTTTCACTTTATCGACTTGGAGATCAAGGAGTATTGGGACTATCTTGTATGGTACGATGAGTTCAACTACGGAGGCAAGGCTTGCCAGGAGGTTATCGAAGCTGAAGAACAGAACCTCGAAACGATCATGCACTGGCAAATGGCAACCTTCTTGCCTGTTCGACTACAGTCCACATTTCAGGACTGGGTAATTGAGTTCATACAGCTGATGCATCAGCTCAAGCGGCCTCATAATGGCGACCCAGATGGTACACCACGTCTGACACAGCTACCAAGCAAGGGCCTGGAGGACCATGAAGGTCAGATTCTATTAGGCAAGGCATTCGAAAAACCTCTGAAGAAGGACATAATTGGCCTCCTCAACAAGCAGAAGCGTGAGCTACTTCATCCAGAACTTGCACAGGACTACACATTCCCCGTCCTTCCCGGCTCACACCTCAACCCTCGAAATCCCATCCTCGAGCTTGTCAAGTCACTCATGCAAGTTCTATCGCTTGACAAAAACATCACACTTGAAGCTCGATTACTTCGGAAAGAGCTTCTAGCCTTGTTCGAGGTGCGCGAGTTCTCGAAAGACGGTACCTTCACAAACCCATCAGAAAGCCTTCGTCTTCCTCAGATATCTTGTGACAGCTGCACTATGATGCGAGATCTAGACCTATGTAGAGACGAAGATCTCTTTGGCGAAGGTTCTGCTTGGTGCTGCGGCTTCTGTGGCACTGAGTTCGATCGTGTCGCCATAGAAGAGCGATTATTGGGCATAGTAGAGAGCTGGATTGTGGAATGGACAACTCAGGATCTCAAATGTGCTAGGTGTGGTGCACTGAGGCTGAACGACTTTATGGAACACTGTACCTGTAGTGGAGAGTGGAAGGAAATTGTGTCACGGCAAGACGTGAGCAAGAAGCTCGGGGTTATGAGGAGGGTGGCCAAATTCTACGGGCTAAGAATGCTCAGTGATGTGGTCGAGGAACTTCACAAAGGTTTATGAATGCGTCCCGAAGTTGAGCAAGAGCTTGCTCACACGCTGCTCGTTGAATTGCTCGCATACCAGTTTGCTTCTCCTGTTAGATGGATTGAGACTCAAGATGTGTTCCTCGGTGAGAGGACCGCTGAGCGAGTCGTGGAAATTGGTCCTGCCGATACTCTTGGTGTCATGGCTAAGCGAACCTTGAAGTCCAAGTACGAAGCCTACGATGCCGCCAAGTCCGTTCAGCGAAATATCCTCTGCTATAACAAGGATGCTAAGGAGATTTACTATGATGTTGATCCCGTGGAAGAGGAACCTGAGCCTGCGGCTGCTTCCTCTAGTGATGCCCCTGCAGCCCCTGCGGCCGGTGCCGCTGCACCCGCTGCTGCAGCTGCACCCGCTCCCAGTTCAGGTCCTGTCGCCCAGGTTGCCGATGAGCCTGTACAGGCTGTCGACATTGTGCGCACCCTCATTGCGCAAAAGCTCAAGAAGCCTCTCCTCGAGGTTCCTCTCAGCAAGGCCATCAAGGACCTTGTCGGTGGTAAGTCAGACTGAGTCCAGACCAATTGATACATTATTAACGATCTTTCCTGCACAGGCAAATCCACCCTTCAGAACGAGATTCTCGGTGATCTTGGAAAGGAATTCGGTTCCACCCCTGAGAAGCCTGAAGACACTCCTCTCGATGAGCTTGGTGCATCCATGCAAGCCACTTTCGATGGCAACCTCGGCAAGCAATCGCTGTCCTTGATTGCTCGACTTATCTCCTCCAAGATGCCTGGTGGTTTCAACATCACAGCCGCCCGAAAATATCTCGAGAGTCGATGGGGTCTTGGGCCTGGTCGACAAGATGGTGCTCTGCTTCTCGCCCTCACAATGGAGCCTCCTGCGCGACTAGGCTCTGAGGGCGATGCCAAGGCCTTCTTCGATAGCGTCGCCAACAAGTATGCCACCAACGCCGGCATCAGCCTGTCTACAGCTACTGCGGCTGGCCCCGCTGGCGGCTCTAGCGGCGGCATGATGATGGATCCTGCTGCTATTGATGCCCTTACCAAGGACCAGCGTGCCCTCTTCAAGCAACAATTAGAGCTTCTCGCTCGATACCTCAAGATCGACCTCCGTGAGGGTGAGAAGGCTCACCTTAACTCTCAGAAATCTGAGAAGGTTTTGCAAGCCCAGCTTGATCTCTGGACTGCCGAGCATGGTGACTTCTATGCCTCTGGTATCGAGCCTGTCTTCACCCCCCTCAAGGCCCGAACCTACGATTCATCATGGAACTGGGCTCGCCAGGACGCTCTTAGCATGTACTTCGATATCATCTTCGGTCGTCTCCAGGCTGTTGATCGTGAGATTGTTAGCCAGTGCATCCGTCTCATGAACAGATCCAACCCCAAGCTCCTCGACTTCATGCAGTACCATATCGACAACTGCCCCACTGAGCGAGGTGAGACTTACAAGCTTGCTCAGGAGCTCGGACAGCAGCTTATTGAGAACTGCAAGGATGTTCTCAATGTCGCCCCTGTGTACAAGGATGTTTCCCTCCCTACCGGACCCAGGACAACAGTTGACGCCCGGGGCAACCTCAACTACGAGGAAGTCCCGCGTGCGAGCTGTCGCAAGCTCGAGCATTATGTCCAGCAAATGGCTGAGGGCGGCAAGATCTCTGAGTACGGCAACCGCACCAAGGTCCAGAGCGATCTTTCTCGCATCTACAGACTCATCAAGCAGCAGCACAAGCTGTCCAAGACTTCTCAGATTGAGATCAAGAGCCTTTATGGCGAGGTCCTTCGCTCGCTTGCCATGAATGAGAGCCAGATCCTTCCCAAGGACAACAAGGGCCGAAAGGTTCTGAAGAACAGCCAGAGCAAGGGCAAGGTCGAGACCATTCCCTTCCTTCACCTCAAGAAGAAGGGTCTCCATGGCTGGGACTACAGCAAGAAGCTTACAGGCGTGTACCTCAACTGCCTTGAGGATGCTGCCAAGTCTGGTGTCACCTTCCAGGACAAGCACGTTCTAATGACTGGCGCTGGTGCCGGTTCCATCGGTGCCGAGGTCCTTCAGGGTCTCATCAGCGGTGGCGCTAAAGTCATTGTCACCACCAGCCGCTTCTCCCGCGAGGTCACTGAGTACTACCAGGCCATGTATACCCGCTATGGCTCTCGCGGCTCCCAGATTGTCGTTGTTCCCTTCAACCAGGGTAGCAAGCAAGATGTTGAGGCCCTCGTCGAGTACATCTACGATACCAAGGAGGGTCTTGGCTGGGACCTTGACTTCATCGTTCCTTTCGCTGCTATCCCCGAAAATGGTCGCGAGATTGACAGCATTGATTCCAAGTCTGAGCTTGCCCATCGCATCATGCTTACCAACCTTGTTCGTCTCCTCGGATGCGTCAAGGCCCAAAAGACCGAGCGTGGCTTCGAGACCCGACCTGCCCAGGTTGTTCTGCCCCTTTCTCCCAACCACGGCACCTTCGGTAATGACGGTCTTTACTCCGAGTCCAAGCTTGGCCTCGAGACTCTCTTCAACAGGTGGCACTCCGAGAGCTGGGCCAACTACCTCACCATTTGCGGTGCGGTCATTGGCTGGACCCGAGGAACTGGTCTTATGTCTGGTAACAACATCGTTGCTGAGGGCGTTGAGGCTTTCGGTGTCCGCACTTTCTCTCAGCAGGAGATGGCTTTCAACATTCTTGGTCTCATGTCTCCCACTTTGGTAGATCTGTGCCAGAATGAGCCTGTCTTTGCTGACCTCAACGGTGGTCTACAGTTCATTCCTAACCTGAACGAGACCATGACCAAGCTCCGCAAGGATATTATGGAGACTAGCGAGGTTCGCCGTGCTGTTGCCAAAGAGAGCGCCATTGAGAACACCATTGTCAATGGTGCCGCCTCCGAGGTTCTCTACAAGAAGAAGACAATTGATCCTCGTGCCAACATCAAGCTTGACTTCCCCAACCGACCTGACTGGAAGACCGAGATTGAACCACTCAACGAGAACCTTAAGGGCATGGTTGACCTGGAGAAGGTCGTCGTGGTCACTGGTTTCGCTGAAGTTGGTCCTTGGGGTAACTCTCGAACTCGATGGGAGATGGAGGCCTATGGCGAATTCTCCTTGGAGGGTTGCGTTGAAATGGCTTGGATCATGGGTCTCATCAAGAACCACAATGGTCCTATCAAGGGTAAGCCTTACTCCGGCTGGGTTGACGCCAAGACTGGTGAGCCCGTCGACGACAAGGACGTCAAGCCCAAGTATGAGAAGTATGTTCTTGAGCACTCTGGTATTCGTCTGATCGAACCTGAGCTGTTCGAGGGCTACGACCCCAACAAGAAGCAGCTGCTTCACGAGGTCGTTATTGAGGAGGACCTTGAGCCCTTCGAGGCCTCTAAGGAGACTGCCGAGGAGTTCAAGCGTGAGCATGGTGACAAGGTTGAGGTCTTCGAGATTCCGGATAGCGGCGAGTACATCATTCGTCTCAGGAAGGGTGCCTCCCTCTGGATCCCCAAGGCTCTTCGCTTCGATCGTCTGGTCGCTGGTCAGATCCCCACTGGCTGGGACCCCAAGCGATATGGTGTTCCTGAGGATATCGTCTCCCAGGTTGACCCTGTCACCCTGTTCCTTCTTGTGTCTACTGCCGAGGCTCTCCTTTCTTGTGGTATTACCGACCCCTACGAGTTCTACAAGTACGTCCACGTCTCTGAAGTTGGTAACTGTGTTGGTTCCGGTATGGGTGGTGCCGCCGCTCTCCGCGACATGCACCGTACTCGTTTCCTCGACCAGCCAGTGCAGAACGACATTCTCCAAGAGTCCTTCATCAACACCATGGCTGCCTGGGTTAACATGTTGTTGATGTCCTCTTCTGGACCTATCAAGACCCCTGTTGGTGCTTGTGCTACCGCTGTTGAGTCCATTGACACGGGTTATGAAACCATCATGGAGGGCAAGGCTCGCGTCTGCTTTGTCGGTGGCTTCGATGATCTCGGTGAGGAAGGCTCTTATGAGTTCGCCAACATGAAGGCCACCAGCAACACTGTTGACGAGTTTGCTCATGGACGTACTCCTAAGGAGATGTCTCGTCCTACCACTACTACCCGAAACGGATTCATGGAGTCTCAGGGTTGCGGTATCCAGGTCATCATGACTGCCAAGCTTGCTCTTGACATGGGTGTCCCCATCCACGGTATCGTTGCCCTGACCACCACTGCTTCTGACAAGATTGGCCGTTCCGTTCCCGCTCCAGGCCAGGGTGTTCTCACCACGGCTCGCGAGAACCCTGGCAAGTTCCCTTCGCCTCTTCTCGACATCAACTACCGACGCCGCCAGATCGAGCGTCGCAAGAAGACTATCAAGCAATGGCAAGAGTCTGAGCTTGAGTATGTTCATGACGAGATTGATGCCATGAAGTCTCAGGGTGCTTCCTTTGACGAGAAGGAGTATGCCGCGGACCGCTTCGCTCACATTGAGAAGGAAGCTGCCCGACAGGAGAAGGAGCTTCTCCGCAGCATGGGCAACAACTTCTGGAAGAGCGATCCCAGCATCGCCCCTCTGCGCGGTGCCCTCGCCACATGGGGTCTCACTGTCGACGATATCGGTGTTGCCTCGTTCCACGGAACCTCTACTAAGGCCAATGATAAGAACGAGTCCAATGTCATCTGCCAGCAGCTTCGCCATCTTGGTCGCAAGAAGGGCAACGCTGTCTTGGGTATCTTCCAGAAGTACCTCACTGGTCACCCCAAGGGTGCTGCTGGTGCTTGGATGATGAACGGCTGTCTCCAGGTCCTTGACACCGGTCTTGTTCCTGGAAACCGCAACGCGGACAACGTTGACCCTATTATGGAGCAGTATGACCTCATCGTCTACCCCAGCCGCAGCATCCAGACCGATGGTGTCAAGGCCTTCTCCGTCACCTCTTTCGGTTTCGGACAGAAGGGTGCTCAGGCCATTGGTGTGCACCCCAAGTACCTGTTCGCTACTCTTGATGAGAAGACCTACACCGAATACTGCGCCAAGGTTGATGCTCGCCAGAAGAAGGCCTACCGATACTTCCACGATGGCTTCATCAACAACAAGCTGTTCGTCGCCAAGAACAACTCTCCTTACTCTGATGACCAGCTCAGCAAGGTTCTTCTCAACCCCGATGCTCGTGTCTCTGAGGACAAGAAGTCATCTGAGCTCAAGTATGCCCCTGACTTCATGAAGAAGTCAGAAAAGGTTGTTTCATCAGCCAAGGCTAAGGAGACTGAGCAGGTCATGGAAGCTCTGGCCCTCAAGGTCACAAACAAGAACAGCCAGGTTGGAGTTGATGTTGAAGATATTTCCGCTGTCAACATTGATAACGACACTTTCGTCGAGCGTAACTTTACCGCCAACGAGATCTCCTACTGCCGCCAAGCTCCCAGCCCCCAGAGCTCTTTCGCCGGCCGCTGGAGTGCCAAGGAGGCTGTATTCAAGTCTCTTGGTGTCGCCAGTCAAGGCGCTGGTGCTGCTATGAAGGACATTGAGATTGTCAAGGGAGAGAACGGTGCCCCCACTGTTTCTGTAAGTCACC-TTTTATCCAAGTCAAACACGCAAGATGCTAACGTTTGTAGCTTCATGGTGAGGCTGCTGCCGCCGCCAAGAAGGCCGGTGTGAAGGATATCACACTGTCCATCTCACACTCCGATAGCCAGGCTATCGCTGTGGCTGTTGCCAACTTTTAAATGTACGGCGCCGGTCAAGGCCCTCAAACGGGCATTTCCACCCCCAGATCTAGCGCTTCTCTTCGGCCATTGACTCTCTCCCACGGCTCTCTCGAGACCTCTTTTCTCATTCCCACCAACCTCCATTTCCACGCCTCTCAGTTGAAAGACAAGTTTGTCGCTACTCTTCCCGAAGCCACCGACGAGCTTGCCCAGGATGACGAGCCATCATCCGTTCCCGACCTGGTCGCCAGATACCTTGGCCTCATTGCTCACGAGGTTGATGAGGGGGAAGATGATGAGCAAGGCTCATACGAGGAGGTCTTGAAGCTCGTTCTCAACGAGTTCGAGCGCAACTTCCTCCGTGGCAATGAAGCTCACGCCATTGCTGCCAGTTTGCCAGGCATCGAGTCTAAGAAGCTCGACTTCATCCGCAGCTACTACACCGCTCGTGCTGTGTGCAACCGACCAATCAAGCCCCACGCTTCAGCCCTTTTCCGAGCAGCTGAGGATGGCGACGCCGAAATCTACACAATTTTCGGCGGTCAGGGTAATATCGAGGAGTATTTCGAGGAATTGCGAGAGATCTTCAAGACGTACTCGAGCTTTGTCGGTGATCTGATCACCCGCTCAGCTGAGCTGCTCCAGACCCTCTCCAAGAACCCCAAAGCCGAGAAGATGTTCCCCAAGGGTCTTGATATCATGAACTGGCTTCATCACCAGGACTCTACTCCCGATGTCGATTATCTCATTTCAGCACCTGTCAGTTTCCCTCTCATTGGCCTTGTCCAGCTTGCCCATTATGAGGTGACATGTAAGGTTCTTGGTGTGCATCCTGGTATGCTGCGCGAGAGAATCACTGGTTCCACTGGCCACTCACAAGGCATTGTCATGGCCGCTGCAACAGCTGCTGCCGACTCTTGGGACTCGTGGAGAGACATCACCAGCTCTGTTCTTACCATGCTTTTCTGGATCGGAACACGAAGTCAGCAAGCATTCCCCATCACCTCCATGACCCCTACCATGCTTCGCGAGTCACAGGAGCACGGCGAGGGTGCACCCACTCCTATGCTTAGCATTCGAGATCTTCCTCAGGCTGAGGTTCAGAAGCACATCGATGCTACTAACCACTATCTCCCCGAGGACCGTCACATCAGCATCTCTCTCATTAACAGCCCACGGAACTTGGTTGTGACAGGACCCCCAACCTCTCTCTACGGTCTTAACGCTCAGCTGCGCAAGGTCAAGGCCCCTGTTGGCCTGGACCAGAACCGCATTCCCTACACAGAGCGAAAGGTTCGCTTCGCCAACCGATTCCTGCCCATCACAGCACCTTTCCACAGCAAGTACCTCGCCGAGGCTACCTCCATGATTGATGAGGACCTCAAGGATATCTCAATTGACTCCAGTGATCTCGGAATTGCTGTGTTCGATACCAACACTGGTAAAGATCTCCGAGAAGAGGTCAAGGGCAACATTGTTCCCGCTCTTGTTCGTTTGATCACTCGCGACCCTGTGAACTGGGAGAAGGCTACTGTCTTCCCTGATGCTACTCACATTCTTGATTTCGGCCCTGGTGGTGTTTCCGGCCTCGGTGTTCTGACCAGCCGAAACAAGGAGGGAACTGGCGTCCGTGTCATCTTGGCTGGTACTGTCGATGGTGGCATGAACGATCTCGGCTTCAAGGCTGAGCTCTTTGACAGAGACGAGGAAAATGCCGTCAAATATGCCATTGACTGGGTTAAGGAGTTTGGTCCCAAGCTTGTCACCAACAAGAGTGGCCGAACATACCTTGATACCAAAATGAGTCGTCTCCTTGGTCTCCCTCCCATCGTTGTTGCTGGTATGACTCCCGCTACCGTCCCCTGGGATTTCGTCGCCGCTACCATGAACGCCGGATACCACATCGAACTTGCTGGCGGCGGTTACTTCATTGGTCCCATGATGACCGATGCTATTACCAAGATCGAGAAGGCCATCCCCGCTGGTCGTGGTATTTCTGTCAATCTGATCTATGTCAACCCCCGTGCTATGGCATGGCAGATCCCCTTGATCGGCAAGCTTCGATCTGAGGGTGTCCCTATTGAGGGTCTTACCATTGGTGCTGGTGTTCCCTCTATCGAGGTCGCCCAGGAGTACATCGAGACCCTTGGCCTCAAGCATATCAGCTTCAAGCCCGGTTCCGTTGATGCCATCCAGGCTGTTATTAATATCGCCAAGGCCAACCCCCATTTCCCTGTCATGCTTCAGTGGACTGGTGGCCGTGGTGGTGGTCATCACTCTTTCGAGGATTTCCACCAGCCTATCCTCCAGATGTACGGCCGTATCCGACGACAGGAGAACATTATTCTTGTTGCTGGTAGTGGTTTCGGTGGTGCTGATGACACCTACCCCTACATCACTGGTGACTGGGCCAAGAAATACGGTTACCCTCCCATGCCCTTCGACGGTTGCTTGTTCGGTAGCCGCATGATGGTTGCCAAGGAGGCTCACACTAGCAAGGCGGCCAAGGAGGCTATCGTCGCTGCACCTGGTCTTGAGGACAGCGAGTGGGAGCAGACCTACAAGGGACCGGCTGGTGGTGTTCTCACCGTCCGATCTGAGATGGGTGAGCCTATCCACAAGCTTGCTACTCGTGGAGTTCGCTTCTGGGCCGAGATGGACCAGAAGATCTTCAGTCTCCCCAAGGAGAAACGAGTTGCTGAGCTCAACAAGAACAAGGACTACATCATCAAGAAGCTGAACGACGACTGTCAGAAGGTCTGGTTCGGTCGCAACAAGGAGGGCAAGGCCTGTGACCTTGACGACATGACCTATGCTGATGTTCTCCGTCGTCTTGTCGAGCTCCTCTACGTCAAGCACCAGTCTCGCTGGATTGACCGCTCCTACACTGTTCTCGTCGGTGACTACATTCACCGTCTTGAGGAGCGTATGACTACCACCCCTGGCAAAGCCTCTCTTCTCCAGAGCTACTCCGAGCTCAGCGAGCCTTTCGAGGTGATTGACCGCATCGTCGCTGCCTACCCCGACGCCGAGACCCAGATCATCAACGCCCAGGATGTTCAGCACTTCCTTATCATGTGCATGCGACCCACTCAGAAGCCTGTCACTTTCATCCCTGTCTTTGACGACAACTTTGAGTTCTACTTCAAGAAGGACTCCCTGTGGCAATCTGAGGATCTCGATGCCGTCGTTGGCCAGGATGTTGGCCGAACTTGCATCCTCCAGGGACCTGCCGCTGCCAAGTTCTCCACTGAGATCGATCAACCCATCAAGTCTATCCTTGATGGCATCCACGAGTCTCATGTTGAGTACCTTACTCGGGATCTTTACAACGACAACAAGGCTACCATCCCTTACATCGAGTACTTCGGTGGTAAGCTCGTTGACCCCGAGATGCCCCTTGATGTCGAGGGCTTGACTGTCAGCTACGACACCTACAAGAACACCTACCGCTTGTCATCGTCTGCCGCTGCCACTCTCCCTGAGCTTGACTCATGGCTATCTTTGCTTGCTGGACCCAACCGCAACTGGCGCCATGCTCTGCTCATGGCCGATGTTGTTGCTCAAGGCCAGAAGTTCCAGACCAACCCTATCCGACGCATCTTTGCTCCTTCTCGTGGTCTGTTTGTTGAAATCTCTTATCCCAATGACCCTTCCAAGACTACCATTGTTGTTCGTGAGCAGCCTCGTCACAACCAGTACATCGACGTCATCGAGGTTAAGCTCGTCGGCGAGAACAAGATCCAGGTCAACATGATCAAGGAGACCACTGCTCTCGGTAAGCCTGCTGCTCTACCTCTGGAGTTCACCTACCACCCTGAGGCTGGATACTCTCCTATCCGTGAGGTCATGGAGGGCCGTAACGACCGCATCAAGGAGTTTTACTGGAAGGCGTGGTTCGGCGAGGAGCCTCTCGACCTCGACGCTGATGTTACTGCTAAGTTCGATGGTGGCAAGACTACCATTACTGGCGAGGCTATCAACGATTTCGTGCACGCTGTTGGCAACCACGGAGAGGCTTTTGTCGACCGACCTGGTAAGACTGTCTATGCTCCCATGGACTTTGCCATTGTCATCGGCTGGAAGGCCATTACCAAGCCTATCTTCCCTCGCACCATTGATGGTGACCTCCTGAAGCTTGTCCATCTCTCCAACCAGTTCCGCATGATCCCCGGCGCCGAGCCTCTCAAGAAGGGAGACGAGGTCTCCACCACTGCCCAGATCAACGCTGTCATCAACCAGGAAGCTGGGAAGATGGTTGAGGTTTGTGGTACTCTCGTCCGTGACGGAAAGCCTGTCATGGAGGTCACCTCCCAATTCTTGTACCGTGGTACTTACACCGACTACGAGAACACCTTCCAACGAAAGGTTGAGACCCCTATCCAGCTTCATCTGGCCACTACTCGGGATGTTGCTATCCTTCGATCCAAGCAGTGGTTCTCCGTCGACGAGCTTCCTCAGAACATCGACTTGCTTGGCCAGACTCTGACTTTCCGTCTCCAAAGCTTGGTTCGCTACAAGAACAAGGCTGTCTTCAGCAGCATCGAGACACGCGGCCAGGTTCTGCTTGAGCTCCCCACCAAGGAGATCATCCAGGTCGGCAGCGTCGACTATGAGACCGGGGAGTCTCATGGTAACCCCGTTGTTGATTACCTTGAGCGCAACGGCCAACCTATCGACCAGCCCATCAACTTTGAGAACTCCATCCCCCTTAGCGGCAAGTCTCCTCTCGCTCTCCGAGCCCCTGCTTCCAACGAGAATTACGCTCGTGTGTCCGGTGACTACAACCCCATCCACGTCTCTCGTGTATTCTCCAGCTATGCCAACCTCCCTGGTACCATCACCCATGGCATGTACTCTAGCGCATCCGTGCGAAGCCTGATCGAGACCTGGGCCGCCGAGAACAATATTGGCCGTGTCCGAAGCTTCCACGCCTCACTTGTTGGCATGGTTCTGCCCAACGATGAGCTCGAGGTCAAGCTTCAACACACTGGCATGGTCTCTGGCCGCAAGATCATCAAGGTTGAGGTCCGCAACAAGGAGACCGAAGACAAGGTTCTTGAGGGCGAGGCCGAGGTTGAACAGCCTGTGACTGCCTATGTCTTCACTGGACAGGGTTCTCAGGAACAGGGTATGGGTATGGAGTTGTACGCCAGCAGTCCCGTTGCCAAGGAGGTCTGGGATCGTGCCGACAAGTACCTCCTCGACGCCTATGGTAAGTTACATGAATCGGTACTATCAATGTGCATCTGCTAATATGTCTCAGGTTTCTCCATCACTAACATTGTCAAGAACAACCCTAAGGAGCTCACTATTCACTTCGGTGGTCCCCGTGGTAAGGCTATCCGCCAGAACTACATTGCGATGACTTTCGAGACCGTGGCTGCGGATGGTAGCATCAAGTCCGAGAAGATTTTCAAGGAGATTGATGAGACCACTACCTCATACACCTACCGCTCTCCTACTGGTCTTCTCTCGGCCACCCAGTTCACTCAGCCTGCCCTTACCTTGATGGAGAAGGCCAGCTTTGAGGACATGAAGGCCAAGGGACTTGTGCCAAACAACAGCACCTTCGCTGGTCACTCTCTCGGCGAATACTCGGCCCTTGCTGCCCTTGCTGAGGTCATGCCAATTGAGAGTTTGGTGTCCGTTGTGTTCTACCGTGGTCTCACCATGCAGGTTGCCGTCGAGCGTGATGCTGCTGGTCGATCTAACTACTCCATGTGCGCTGTTAACCCCAGCCGCATCAGCAAGACCTTCAACGAAGCCGCTCTCCAGTTCGTTGTTGACAACATTGCTGAGGAGACTGGCTGGCTCCTTGAGATTGTCAACTACAACATTGCCAACATGCAGTATGTTTGCGCTGGTGATCTCCGTGCACTCGACACTCTTGCTGGTGTGACCAACTTTATCAAGATCCAGAAGATTGATATTGAAGAGGTCAAGGACAACATCGAGGAGGTTAAGGGACACCTCCGCGAGATCATCCGCGGCTGTGCCGAGAAGACTCTTGCCAAGCCCACACCTCTTGAGCTGGAGCGTGGCTTCGCTACCATTCCTCTCCGTGGTATTGATGTGCCCTTCCACTCGACCTTCCTTCGATCTGGTGTCAAGCCTTTCCGATCTTTCTTGCTCAAGAAGATCAACAAGACATCCATCGACCCCTCCAAGTTGGTTGGAAAGTATATTCCCAACGTGACGGCCAAGCCGTTCGCGCTGACCAAGGAGTACTTCGAGGATGTGTACAAGCTGACCAACTCGCCAAAGATTGGTGCTGTGCTGGCCAACTGGGAGAAGTATAACCAGGATGAGACCGCTACCAACGGTGTTGAGGGTAGCGACAGCTCCAGTGGCGAGTATGAAGGCTCTGGCCGTGCTGCTTAAATGGCTGATAAACAGCCTTGGCGAAAAGAAGAAGAAGATGAGGAGGAGCAAGAACTCGATGAGAACGTGAGTTG---ATCGAACATTGGTACTCACCCCAACTCCATATTGATCCACCTATAGAACTATAAGGCACAGAAAGATGCCATCTTGCTTGCGATCGATATTAGCAAATCTATGTTAGAACAACCGCCGCCATCAGACTCGAAAAAGGCGGATCGCGACAGCCCTGTCCAGGCGGCCTTAAAATGCGCCTATCATCTCATGGAGCAACGCATCATTTCTAATCCCAAGGACATGATGGGTATTCTTCTCTTTGGAACCAAGAAATCAAAATTCCAGGACTCTGTAGATGGTCGAAGTGGTCTAGGTTACCCTCATTGTTATCTATTCACTGACCTCGACGTGCCTGCGGCAGAGGATATCCAGGCCCTCAAAACCCTTGTCGAAGACGGCGAGGATGAAGATGAGGTACTGACACCTTCGGATGAGCCTGTCAGCATGTCGAATGTGCTATTCTGCGCGAACCAGATATTCACAACAAAGGCTGCGAACTTTGGCAGTCGTCGTTTGTTTATAGTAACTGACAACGACAATCCTCACGCATCTGATAAACTCGCCAAGTCCGCTGCAGCGGTACGAGCTAAGGATCTGTACGACCTTGGGATCCTGATAGATCTATTCCCTATCACCCGTGGAGATGAGAAATTCGAACTCAACAAGTTTTATGATGTAAGAATAGCTTTGAAGATACCGAGAAACCAGCTAACACTCAAAGGATGTTATCTATCGTGACCCTGTTGGAGAGGCGAACTTGACAGAAGTCCGAACATCGAAATCTGGAGACGGATTGACATTACTCAACTCGCTCATCTCAAATGTAAATTCCAAACAAACTGCAAAGAGAGCCCTATTCTCAAATTTGCCATTCGAGATTGCTCCTGGGCTACGCATCTCAGTGAAGGGATATAACATTGTTCATCGTCAAACACCAGCACGCACTTGCTACATTTGGCTGGACGGTGAAAAGCCGCAAATTGCTACAGGTGAAACTACGCGAATTGCGGAGGATAGCGCCCGGACCGTTGAAAAAGCAGAGATAAAGAAGGCGTACAAATTTGGCGGCGAATACGTCTACTTCTCCCCAGACGAACAGAAGTCATTGAAGGATTTCGGATCGCCCATCATTCGTATCATCGGCTTCAAACCGCGCAGTTTGCTCCCCGTATGGGCAAGCACCAAGAAGTCGACATTCATCTTCCCCAGCGAAGAGGATTATGTTGGTTCGACCAGAGTTTTCACAGCACTCTGGCAGAAACTTCTCAAGGATGACAGAATGGGTGTCGCTTGGTGTATCACTCGTGCGAATGCGCAGCCAATATTGGCCGCCATCATACCGTCTAGAGAGCGGTCCGATGATGGCTCGGGAACACCATATCTGCCTGCTGGACTTTGGATCTATCCTCTACCATTCCAGGATGACCTGAGAAACATCAACCCACCAAGTGAAGTGCTGCGAAGTTCCGGAGAACTCACGACGCAGATGCGGACTATCATCCAGCAACTCCAGCTGCCAAAGGCTATGTACGATCCATTAAAATACCCCAATCCCGCGCTGCAGTGGCACTACAGAATCCTTCAGGCTCTTGCTTTGGAGGAGGAGGTTCCCGAGAAGGCAGACGATGCAACGAAGCCAAAATACAAAGCCATTAGCAAACGAGCAGGCGGCTACTTGGAAGAATGGTCTGAGACTCTAGAAGAAGAGGCTGGGAAAGTTGCGAACAAGAAATCGACAAAGCGTGAGACGGACGATGAAGACATGGAAAGACCGGTGAAGAAGTCGAGAGGTTCATCAGAGAAGGCAACTGGTTCTTCCTTCAGTATGGCGCAATTGAAGGCCGCAATCGAAGGTGGGACTATTCAGAAAATGACTGTCGTCCAGCTCAAAGATATTCTAGCTACTAAGGGTTTGAGTACTGCCGGACGAAAGGTTGAACTGATCGAGAGAATCGAGGAATGGATAGAGGAAAGTTCATGAATGCCCCGTCGGCTTAATCCTTTCTCATCCTCACCCTCCATGTCTCAACCCGTCAAGTCGGGCGAGAGGCGCCCCTCTACCTCAAAAGGCAACCGCATCACCAACTTCTTCTCCAGTAGCCCCAAGTCCACTGGTGCCCAGCAGGCCCTTGCCGCTGTACAGCAGAACCAAGCCGCTGCTACTGGATTCTCTCCTTCTCCCGGTCTGCCTACCATCTCTCTCTCAACCGCGAGCCCTGGCGATTCCAACAGCATCGATGCCTCAACAACCACTCTCTTCCAGCCTAAGTCGGCCGAGGAGATCGACCGTCAGAAGCGTGCCGACGCTCAGTTTGGCCCTCTCCTCCACCCAAGCCATCGCTACACCAGCCAGTCTCATGGAGAGCCTCTCCAGGCCCCTGTCGAGGATGAGCCTCCTTACTATTTCATTCTCACCACTTACATCAGCTACCTCATCCTGATCGTTCTGGGTCATATTCGCGACTTCTTTGGCAAGCGTTTCGGAAATCCCAAGCACTATCGCGCCCTCAAAGCCAGCAACGGCTATGCAGCTCTCAACAGCGATTTCGACAATTTCTATGTCAGACGTCTCAAGATGCGCCTGGATGATTGCTTCGCTCGCCCTACCACTGGCGTCCCCGGACGCTTCATCACACTCATGGACCGAAAGTCCGACGACTTCAACCGCACCTATCAATATACTGGCACCTACACTGAGACTCTCAACATGAGTTCGTACAACTATCTTGGTTTTGCCCAGTCTGAAGGTCCTTGTGCCGACGCTGTGGAAGCGTGCGTCAAGCAGTACGGAATCAGCTTCTGCAGCCCCCGTGGTGCTGCTGGTACTTCCGATCTTGCTCTTGAGGTCGAGCGTGAGGTTGCCGAATTTGTTGGCAAGCCCGCTTCTATGGTTTTCTCTATGGGTTATGTCACAAATTCGAGCTCCTTCCCCGCTCTTGTCTCCAAGGGTTGTCTGATCATTTCCGATGAACTCAACCACGCCTCCATCCGTGTTGGTGCTCGTCTTTCTGGTGCCGTTATTCAGAGCTTCAAGCACAATGATATGGCCGATCTGGAACGTGTTGTTCGCGAAGCTATTTCCCAAGGTCAACCCCGCACCCACCGTCCTTGGAAGAAGATTCTGGTCGTCGTCGAAGGTCTCTACTCTATGGAGGGTACCATGTGTGATCTCCCCGGTATTCTTGCTCTGAAGAACAAGTACAAGTTCTATCTGTTCGTTGATGAGGCTCACTCTGTCGGTGCTCTGGGCCCCCGCGGTCGTGGTGTTTGCGACTACTTTGGCATTGACCCCTCCGAAGTTGATATTCTTATGGGAACTCTGACAAAATCTTTTGGTGCCAACGGTGGTTACATCGCAGCCGAGAAACATATCATCGACAAGCTCAAGAGCTCCAACGCCGCTACTCAGTATGGCGAAACTCCTGCTCCTTGTGTGCTCATGCAAATTTTGGCTTCCCTGAAACTCATTACTGGCGAGCTGTGCCCTGGCCAAGGTGAGGAGCGTCTCCAGCGCATTGCCTTCAACTCTCGTTACCTTCGTCTTGGACTTAAGCGTCTTGGCCTTATTGTCTATGGCCACGATGACTCTCCTATCATTCCTGTCATGCTCTACCATCCTGCCAAGCTCCCTGCGTTCAGTCACGAGATGCTTCGACGAAAAATCTCCGTCGTCGTTGTTGGATATCCTGCGACCCCACTCATCAGCTCTCGTGCCCGTTTCTGTGTTTCTGCCGCCCACAACAAGGAGGATCTTGACCGTCTGTTGGCTGCCTGCGACGAAGTCGGTGACATCCTGCAGATCAAGTTCTCGACCGGTGTGGCAGGCGGACTGGAGCATCTTCCCGAGGGTGTTGACCCCAAGAACGAAAATGAATGGAGAAAGGAAAACAGAATCCCCCTTCAGGCCCCCCGTTGGAACCTGGAAGACGTTGTACAACACGGTGTCCAGGATTCAAAGATTCCCCTACGCTAAATGGCGCTGCGCGAGTTCAAGGCCCCTGTCAGCTATGAGAAGCAGCAACGTCAG-TACATTTCCTCCTG-CTACTGCGCTTAGCT---TCCCGCATAAGCTAATCATCAGTATAGATGCCTTTCAGGAGTTCTTGACAGGATTCAAGACATCACCAGAGCAAACCATCACAACTGCACTAGGCAATATCACCATTGGAGAAGATGACCTCGACGACGAGTATGATTTGATGGACGAGGATGGGCAAGATGCAAACCGGCAACAAGCGAAGGAGCGCCGTGCTCCTCAGTACAAGTACAAGAGTATGCTGCAGCAACTCTCGGATCGAACGATTGACGAGGCGACGATCGATCTTGACGATTTAGCAACCGTATGATT-TGCGATACTCCCTTCTCCAGCAAAGTACTAACAAGCTTGTAGTGGGAGAACCAAGCGTTCGATGGTGAGGACAGTATGAGACTTGTTGATTCCATCGAGATGAACACAAAACACTACGTTGAAATATTTTCCCGAGCTGTGGATGAGGTCATGCCTCCAATGAGCGCAGATGTGAAGTGAGTACCCCAGCGACCCAAAGGTTCATGCACCGCCCTGACCAGCGAATAGCTTCAAGGACGATGTTCTCGACGTGTTGATGGCTCGACGACAAATCCGAAACCGAGAATTGGACGAAGCCGCTGAGCGAGACCCTACTGCTGCAGATGACAAGTTCCCTGCCGAGCTCACTCGCAGGTACACCCTCGTGTTCAAGCCCAGGACTAGCACCTCGAGTCAATCCTCAAAAGCCTTGGCAGTTCGACAAGTGCGCGGTGAGCACCTGGGTCATCTTATTACCATTCGTGCGATCGCCACTCGAGTTTCTGATGTCAAACCCATTGTTCAAGTCAGCGCCTACACTTGCGACAGATGTGGTTGTGAAATCTTCCAGCCTGTTACTGACAAACAATATGGCCCCTTAACCATGTGCCCCTCTGAAGACTGCAGACAGAACCAGGCCAAGGGTCAACTTAACCCTTCTTCAAGAGCCTCAAAGTTCTTGCCTTTCCAGGAGGTCAAGGTCCAGGAGATGGCCGAGCAGGTCCCAATTGGTCAGATTCCTCGAAGTCTTACTGTCTTCTGCCACGGCACTCTTGTCCGCCATATCAACCCTGGTGATGTCGTCGATATCTCAGGCATCTTCCTTCCCACCCCTTATACAGGTTTCAAGGCGATGAAAGCTGGCCTGCTCACTGATACTTATCTCGAGGCACATCACGTTCTCCAACACAAAAAGGCATACAGTGAGATGATTGTTGACTCCACACTGGTCCGCCGGATTGAAAAATACCGCCAGACTGGCCAAGTCTACGAACTGTTGGCAAAGTCGATTGCTCCCGAAATCTTCGGACATCTCGATGTCAAGAAAGCTCTTCTTCTTCTGCTTATTGGTGGCGTGACGAAGGAAATGGGAGACGGAATGAAGATTCGTGGCGATATCAACATCTGCTTGATGGGTGATCCTGGTGTGGCTAAGTCTCAGCTCCTCAAGTACATTTCAAAGGTCGCTCCTCGTGGCGTCTACACTTCAGGTCGTGGAAGCAGTGGTGTCGGTCTCACGGCTGCTGTCATGCGTGATCCTGTTACGGATGAAATGGTTCTCGAAGGTGGTGCTCTCGTCCTGGCCGATAACGGAATCTGCTGTATTGATGAGTTCGACAAGATGGACGAGACTGACCGTACTGCCATTCACGAAGTAATGGAACAGCAAACAATTTCCATTTCAAAGGCCGGAATCTCAACAACACTCAATGCTCGCACCTCTATTCTTGCCGCCGCTAACCCTGTTTATGGACGATATAATCCTCGCATCTCCCCTGTCGAAAACATTAATCTCCCCGCCGCGCTGCTGTCCCGTTTCGATATCCTATTCCTGCTTCTTGATACCCCTACGCGCGAAACAGACGAACAGCTTGCCAAACACGTTGCGTTTGTGCACATGAACAGCCGGCATCCCGATATCGGCACTGATAATGTTGTCTTCAGTCCTCATGAAGTGCGATCCTACATCGCCCAAGCAAGGACATACCGACCTGTCGTTCCTGAAACGGTTTCTGAGTACATGATCAAGACATACGTACGCATGCGAGACCAGCAGCAGCGCGCTGAGAAGAAGGGCAAGCAGTTTACCCACACAACCCCTCGTACCCTCTTGGGTGTTGTCCGTCTGGCCCAGGCCCTGGCCCGACTTCGATTCAGCAATGAGGTCACTCAAGACGATGTTGATGAGGCTCTCAGACTGGTCGAGGCTAGCAAAGAAAGTCTGAACAATGATCTTGGCACTGGTCGAGCGCACGCGGATCCCAGCAGCAGAATTTATAATTTCGTCAAGCAGCTTGCTGATGCCGGCCAATGCCGTCCTGAGGATGCCACTGGCGAGGAAGAGCTCGGTATCGAGATGAGCATGACGCAACTAAAGGCTCGAGTCATCGCCCGGGGCTTTACCGCCGACCAGTGGTCCAACGCTGTGCAAGAGTATACCACCATCGATGTAAG----------TT-TT--AAGAGACATTCCTTTGTACATGAACAAATCGCTAACAATCGTTGACAGCTCTGGCAAACCACCAGGAATGGTGCAAGACTGGTGTTTGTCAACGCCGAACCTGACAACGACCAAGAGGATGACATGGACTTTTGAATGTCGCTGTCTAACAAGCTCTCCATCACTGACGTTGACGTCAAGGGCAAGAGAGTCCTCATTCGAGTAAGTTGGCGAG-AAAAAAATGCCCCGCGATGGAATGAAGCTGTTGAGCTTGGTTGAGCT----------CCCCGCATCATAT----CATCAGATGTCACGACGAGCCAGTCGAGGCAATTGATTGCACGAGATATACCTCAATCAATTCCTCGATTAGCCTTTGATCAAGCCGTAGCCATCAAGCTCAACGGCTCAAACGTCCTTGCCAAAAAGCCTCAACAATACCCCGCCATCCTCAAACTCTAGCTAACAAAACCCCTCTCAGGTCGACTTCAACGTCCCTCTCGACGGCGACAAGAACATCACCAACAACCAGCGAATTGTCGGTGCCCTCCCCACCATCAAGTACGCCCTCGAGAATGGCGCCAAGTCCGTCATCTTGATGTCCCATCTCGGCCGCCCCAACGGCTCCCCCAACGAGAAGTACTCCCTCAAGCCCGTTGTCGCCGAGCTCGAGAAGCTTCTCGGCAAGAAGGTCACCTTCGCCCCCGACTGTGTCGGCCCTGAGGTCGAGGAGATCGTCAACAAGGCTGAGGATGGCGCTGTCATCCTCCTCGAGAACCTCCGATTCCACATTGAGGAGGAGGGCTCTTCCAAGGATAAGGAGGGTAACAAGACCAAGGCCGACAAGGCTCAGGTTGAGGCTTTCCGCAAGGGCCTGACTGCCCTTGGTGATGTCTACATCAGTGAGTCTCCAATTGTGCTACAATCCCACGCTACGTGACACTAACAAGAACAGACGACGCTTTCGGCACTGCTCACCGTGCTCACTCCTCCATGGTCGGTGTCGACCTCCCCCAGAAGGCCTCCGGTTTCCTCGTCAAGAAGGAGCTCGAGTACTTCGCCAAGGCTCTCGAAGAGCCCCAGCGTCCTTTCCTCGCCATCCTCGGTGGCGCCAAGGTCTCCGACAAGATCCAGCTCATCGACAACCTCCTTGATAAGGTCAACACCCTGATCATCTGCGGTGGTATGGCTTTCACCTTCAAGAAGACCCTTGAGGGTGTCTCCATCGGAAACTCCCTCTTCGACGAGGCTGGCTCCAAGACCGTCGGCAACCTCGTTGAGAAGGCCAAGGCCAAGGGCGTCAAGCTCGTCCTCCCTGTTGACTACATCACTGCCGACAAGTTCGACAAGGACGCCAACACTGGCTACGCCACCGACAAGGACGGTATCCCCGACGGCTGGCAGGGTCTTGACTGCGGCGAGGAGTCCGTCAAGCTCTACAAGGAGGCCATCGCCGAGGCCAAGACCATCCTCTGGAACGGTCCCGCCGGTGTCTTCGAGTTTGAGAAGTTCGCCAGCGGCACCAAGGCTACCCTCGACGCCGTCGTCGATGCTGTTCAGAAGGACGGCAAGATCGTCATCATCGGAGGTGGTGACACTGCCACCGTCGCCAAGAAGTACGGCGTCGAGGACAAGCTCAGCCACGTCTCCACCGGTGGTGGTGCCAGCTTGGAGCTCCTCGAGGGCAAGGAGCTGCCCGGTGTTACCGCTCTGTCGAGTAAGTAAATGGCTGCCACTCCTGGTCCCGTCGCCAAGACAAGCGGCGGCAACAATGCCTTCCACAACTTCCACAACGACTTTGCTCACATCGCCGACCCCAATGAGCGTCGTCGTCTTGCCCTCGCCGAGATCGACAAGGCTCCCTTCGGATGGTACCATGTCCGCGCCTGCATCGTCGCTGGTGTTGGTTTCTTCACTGACTCCTACGATATCTTCTGCGTGTCCATGTTGACCATCATGCTGGGCATTGTGTACTACCCTGCTAAGGGAAAGCTTGCTACCAGCTCTGACAACGCTATCAAGCTCTCGACTTCTGCTGGTACTGTCATTGGACAGCTTGGATTTGGTATGCTGGCTGATATTGTCGGTCGTAAGAGGATGTATGGTCTGGAGCTTATTGTCATCATCTTTGCGACTCTTGCTCAGGCCCTGACTGCTGGTTCGCCTTCCACCTCGCTTGTTGGGCTTATCATCTTCTGGCGTGTAGTTATGGGAGTGGGTATTGGTGGTGATTATCCCCTTTCTTCCATTATTACCTCTGAGTAAGTCCATTCGCATTCAAAACCACGATGTCCAGGCTAACTAACATCACAGGTTCGCTACTACCAAGTGGCGTGGTGCCATGATGGCTGCCGTCTTTGCCATGCAGGGTATTGGCCAGCTCGTCGCCGCTCTCGTCATGATGTTCCTCACCCTCGGCTTCAAGTCTTCTCTTGAGGGTGCCCCTGATACCAAGCACTGCAGTGGAGACTGCCAAGTCGCCGTCGACAAGATGTGGCGTACCCTTGTTGGTTTCGGTGCCGTCCCTGCTTGCGTTGCCCTCTACTGTAAGTCACTTAC------ACCTCTGCTTCTCCACACATACTGACAATAGTATAGATCGTCTCACCATCCCTGAGACTCCCCGTTACACCTTCGACGTCGCTCGTGACGTTGAGCAAGCCGATGAGGACGTCAAGGCCTACATTAATGGCAAGCGTGAGGGCGACACCGACGAGGTCGCCCGTGCTCAGGTCCGCGCCAGCGCCAAATCCAACCTCCAGGTCCCCAAGGCCGGCTGGAGCGACTTCTGCCAGCACTACAGCAAGTGGAAGAACCTGTCCATCCTCATCGGTACCGCTGGTTCATGGTTCTGTCTTGATGTTGCCTTTTATGGTCTCAGCTTGAACAACGGTACTATCCTCAAGGTTATTGGTTACTCTACCAAGGATGCCAACAACATGTACGAGTACTTGCACAACACTGCTGTTGGTAACATCATCATTGTCTTAGCCGGTGCTGTCCCTGGTTACTGGGTTTCGGTTGCTACTATTGATACCCTTGGACGAAAGACCATTCAGCTTGGTGGTTTCATCATCCTGACTATTCTCTTCATTGTAAGTTGTTGTCCTGGCCGGTGGTTTATGACACTAA-CATGTTCAGGTCATGGGTTTCGCTTACAACCACATCTCCTCCAACGGTCTCCTCGCCATCTACGTCCTTGCCCAGTTCTTCTTCAACTTCGGTAGGGCTTTATTCTACTACTAAAA-ATACAAACTAACAGCTTCAGGCCCCAACACTACCACCTTCATCGTCCCTGGTGAGGTCTTCCCTACCCGCTACCGATCAACGTCCCACGGTATCTCCGCTGCCTCAGGAAAGATCGGTTCCATCATCGGCCAGGGTGCCATCTCCATCCTCCGCACCCACGGTGCCACCGAAACGAACGAGGCCCCCTGGATGGACCACGTCCTTGAGATCTACGCTCTTTTCATGCTTCTTGGTATCTTCACCACTCTTCTCATTCCTGAGACTGCCCGCAAGACTCTTGAGGAGCTCAGTGGTGAGGATGACTATGCCAACAACCCTGAGACTACCATTGATACTGAGGCTCACGCCGGTAAAGATGAGCGAACCAGCAGTTAGATGGCCAACCTTTACTTCACCCACTCGAGCGCCCCGCTCAAGACGGTGGAAGAGATTCAGTTCGGTCTGATGTCTCCCGAGGAGATCAAGAACATGAGTGTCTGCCACATTACTTATCCCGAAACGATGGAGGAGAACAAAACAAAGCCTCGTGACGGTGGCCTCAACGACCCGCTCCTCGGATCGATCGATCGACAATTTCGTTGCAAAACCTGCACACAAGCAATGGGCGAGTGCCCTGGCCACTTCGGTCACATCGAACTGGCCAAACCTGTCTACCATCCAGGATTTATCAAGAAAGTCAAAAAGATTTTGGAGATTGTCTGCCACAATTGTAGCAAAGTGCTAGCCGATGATGTTGGTCTCGCTGTATGACGCTATTT-AATTCTTGATGCTAACCGCCTAATCAGAGAGATCCTGAGTTCGTTAACGCTATTAACACTCGAGATCCTAAAGTCCGTTTTAATCGTGTGTGGGAAGTTTGCAAGAAGAAGCGGAGATGTGAGAACGACGAGGCGAAGCAAAAGGACGATGAGTTCGGCACGAAGACTGGTCCTCCGAGAGGGCACGGTGGCTGCGGTAACATGCAGCCCAACGTTCGACAAGCAGCCCTACAACTCAAAGCCGCCTTTGATGAAGTTACAGTCGATGAAGATGGACAAAAGTCGAAGAAGAAGGAGACAACGCCTATCACCCCCGAGATGGCTCACAGCATTCTGAGAAGGATTACGGAGGATGATCTTGTCAACATGGGCCTCAATTCCGACTACGCTCGACCCGAATGGATGGTTCTTACTGTTCTTCCTGTTCCACCACCCCCAGTCCGTCCCAGTATTTCCATGGATGGCACGGGAACTGGTATGCGCAACGAAGATGATTTGACATACAAGCTGGGTGATATCATTCGTGCCAACGGCAATGTCAAGCAGGCCATTCGTGAAGGATCCCCCCAACACATTGCTCGAGACTTTGAGGAGCTCTTGCAATATCATGTTGCGACCTACATGGACAATGATATTGCTGGTCAACCTCGTGCTCTTCAAAAGAGTGGCCGACCTGTGAAGGCTATTCGTGCTCGTCTAAAGGGTAAGGAGGGTCGTCTTCGAGGTAACTTGATGGGTAAGCGTGTCGACTTTTCGGCACGTACTGTCATTACTGGTGATGCCAACCTTTCTCTACACGAGGTTGGTGTTCCTCGCAGTATTGCCAGGACCCTCACCTACCCCGAAACTGTGACACCCTACAACATCGGGAAGCTGCATCAACTTGTTGAGAATGGACCCAACGAACATCCCGGTGCCAAGTATGTCATCCGAGCTGATGGTCAGCGAATCGATTTACGCCATCACCGTCGTGCCGGTGCGATCTCTCTTGAATACGGATGGAAGGTTGAGCGTCATCTGATGACTGGTGACTACATCATCTTCAATCGTCAGCCCTCTCTGCATAAAGAATCTATGATGGGTCATCGTGTTCGCGTCATGCCGTACTCAACCTTCCGTCTCAACCTCTCTGTTACTTCTCCTTACAACGCCGATTTCGATGGTGATGAGATGAACCTTCACGTCCCCCAGAGCGAGGAAACACGCGCTGAGGTCAAAGAGCTTTGCCTAGTTCCCTTGAACATTGTCTCTCCTCAGAAGAACGGTCCTTTGATGGGTATCGTCCAGGACTCTCTGGCTGGTGCCTACAAGCTTTGCCGTCGAGATGTTTTCCTCACAAAGGAGCAAATCATGAACTGTATGCTCTGGGTGCCTAACTGGGACGGTGTCATTCCTCAGCCCGCTATCTATAAGCCTCGTCCTCGGTGGACTGGTAAGCAGCTTATCAGCATGGTTATCCCTAAGGAAGTTAGCCTGTTCAACGGTACGGATTCTGGTGAAAACGCCCCTCTTAAGGACGAGGGTCTTCTGATCCAAGCCGGCCAACTGATGTATGGTCTTTTGACTAAGAAGAGCGTTGGTGCTGCTGCTGGCGGTATTGTGCATATCAGCTACAACGAACTTGGCCCCGAAGGTGCGATGGCTTTCTTGAACGGTGTCCAGCAGGTTGTCACCTACTGGCTTCTCAACAATGGTCATAGCATTGGTATTGGTGATACAATTCCCGATGCGGCGACCATTGCGAAGGTCCAGGTACATATTGATGAGGAAAAGGCTGAAGTCGCTCGCTTGACAGCAATGGCCACAGCGAACGAGCTTGAGGCCCTACCAGGTATGAACGTTCGTGCAACCTTCGAAAACAAGGTCTCCATGGCTCTGAACCAGGCCCGTGATAAGGCTGGTACCACAACACAGAAGAGTTTGAAGGACTCAAACAACGCTGTAACCATGGCTTCCTCGGGTTCCAAGGGCTCATCTATCAATATTTCTCAAATGACTGCGCTTGTCGGTCAGCAAATTGTCGAAGGCAAGCGTATTCCTTTTGGTTTCAAGTATCGCACATTACCTCACTTCACCAAGGACGATTATTCACCTGAGGCCCGTGGCTTCGTCGAGAACTCTTACCTCCGTGGCCTCACTCCCAGCGAATTCTTCTTCCACGCCATGGCTGGTCGAGAAGGTCTCATTGATACTGCAGTCAAGACTGCCGAAACAGGTTATATTCAGCGACGATTGGTCAAGGCTCTGGAAGATCTTTCTGCCCGCTATGATGGAACTGTGCGAAACTCTCTGGGAGATATTGTTCAGTTCCTCTATGGTGAGGACGGCCTCGATGCCATGATTATTGAGAAGCAGAAATTGGGTATCCTCAATATGTCCAACTCAGCATTTGAAAAGAAGTATCGTCTGGATCTTGCCAACCCTCCGGACTGGTTCAAACACGACTACGAATTCGGTAACGAATTGACTGGCGACAAGGAATCCATGGAGTATCTGGATCAAGAATGGGAAAGGTTATTGGCCGATCGTAGACGAGTCCGGCAGATCAACAAGTCTAAGGGCAATGAGGAGATGATGCAGCTGCCCCTTAACATCACCCGCATCATTGAGTCCGCGAAGCGAGTTTTCAATGTCAAGGCCAATGACCGAAGTAACTTGCGACCGTCGGAAGTCATTCCAGCTGTGCAAAACTTGTTGGACAGCATGAAGATTGTCCGTGGTACTGATGAAATCTCGATTGAAGCTGACGCAAATGCATCCATTCTCTTCAAGGCCTTGCTTCGCTCTCGTCTGGCCTTCAAGGAGGTGGTTAAGGTGCACCGGCTCAATAAATTGGCTTTCGATCATATTCTTGGTGAACTCCAGAATAGATGGGATCGCGCATTTGTCAACCCTGGTGAAATGGTTGGTGTTCTGGCTGCGCAGTCTATTGGTGAGCCTGCTACCCAGATGACACTGAACACCTTCCATTTCGCCGGTGTGTCGTCCAAGAACGTTACCCTCGGTGTGCCACGTCTCAAGGAAATTCTTAACTTGGCCAAAAACATCAAGACTCCCAGTATGGCAGTGTACCTCAACACACCGCTCGCAAGACAAGAACAAGCCAAGAAGCTACGAAGTATGGTAGAATACACCAACCTTCGCTCTGTCACCTCGGTTACTGAGATTTACTATGATCCCAACATCACGGAAACAAACATCCCTGAAGATGTGGACATGGTTGAGTCTTATTACATGATCCCGGATGAGAGCGTGGACCCCACCGCCAACCAATCGCGATGGCTTCTACGTATTACTCTGGACCGACAGAAGCTTCTAGATAAGGAGATTAAGATCGATGATGTTGCTCAGCGCATCAAGGAGGAGTACCCCACTGATCTGGCAGTCATTTTCAGTGACAACAACGCCGACGAGCAGGTTATCCGTATTCGAACCCTCCAAACCGGTGACAAGGATGAGGAGGGTGAAGGTGGCATGGAGGAGGATGTCATGCTCAAGCGCCTGGAGGCCCATCTCTTGGATACTCTCACTCTTCGTGGCGTTCCTGGCATTGAACGTGCTTTCCTCACCAAGGGCACCCGACTCACCGAGGGACCTGACGGAGCTTTGCTTGCTATCAAGGATGACCCTCGCTGCACACAGTGGTATCTGGATACCAGTGGTACTGCCCTGCGCGATGTTTTGGCTGTGGACGGCGTCGATGCGACTCGAACATATACCAACGATCTGTATCAAATCGTTGAGGTCTTTGGTATTGAAGCTGCTCGTGCCGCTTTGGCGAAGGAGTTGACCAACGTGTTGGCCTTTGACGGTTCTTATGTCAACCATCGTCACATTGCCCTCCTTGTTGATGTGATGACATACAGAGGCTCCATTTCAGCGGTCACTCGACATGGTATCAACCGAGCCGACACCGGTGCTCTGATGCGTTGTTCTTTCGAGGAGACAGTCGAGATTCTTCTCGAAGCTGCCGCAACAGGTGAATTGGATGATTGCCGTGGTATCTCGGAAAACGTCATGCTTGGTCAGATGGCGCCCATGGGTACCGGTAACTTTGATGTGCTGCTGGATCCCAAGATGCTTGAGACTGTTATTTCTGACAACTCTCGCATGGGCTTGATGGCAGGCATGCCCACCAAGGGCGGAGATGTTGAAGGAGCCGCTACTCCTTACGACACTGGCTCACCCATGGCTGATTCGGGTTACCTCAGCATGAACTCCCCTGCTGCAGGAAACTTCTCCCCCATCCAGGGTGCTGGATCGGAATCACCTGGTGGCTTCACCGTTGTTGGCGGTGATCATGGATTTGGTGGTGCTAGCCCCTACAACCGCGGAGCGGCCAGCCCCTTCAGCAGTACATCCCCAACATCGCCATTTAGTTACTCGCCGTCATCACCTAATATGGGATACTCTCCGACATCACCGCTCATCGATGGTGGCGGCATGAGTCGCTACGGACCAACATCTCCTTCCTTCAGCCCAACATCACCATCATTCTCTCCCACCTCGCCGATGTTGCGTCCGACAAGCCCCGCAAGCCCCAACTACAGCCCGACGTCGCCCAGCTACTCGCCGACGTCACCTTCGTCTCCTAGACACTACTCGCCTACATCGCCAGCACAATTCAACTCTCCCACGTCTCCTAGTTACTCACCGGCGAGCCCCAACTACAGCCCGACATCTCCCAACATTCATGGGGCTGGACCAACCTCACCCTCTTACTCTCCGGCGTCACCTTCATGGTCTCCAACGTCTCCTGAGGCTTATTCCCCAACAAGCCCAAGCTTCCAGAGGAGCCCTGGTGCACAGCAGTCGCCGACCAGCCCGAGCTACTCCCCGACGTCGCCTGCTTTCTCTCCTCGCACGCCGGGTCCAGGAACGTCTGGCAATCAATAGTGAGTTTGGATTCCTTGGTAATACTTTCGTGACTAGT--CACTAACC-AAGACCAGCTCTCCCAACTCGCCGTCAAATGAGCGATAAATGGATGACTACGAGAACGAATCCGACTACGATTATGGCTACGATGAGGGTATCACCCCCGAGGACTGCTGGACCGTAATCTCGTCCTTCTTCGAGACAAAGGGTCTTGCATCACAACAGACGGACTCCTTTGATGAGTTCACCCAGACAATGGTGCAGGATCTCGTCAACGAGTACTCCACCATCACCCTCGACCAGCACAACCCTCCTGCGCCTCCTGGAGTCAACATCGCTTTGCGACGATATGAGATCAAGTTTGGGAGCGTCATGGTGTCACGTCCCTCTATGAGCGAGACTGATGGAACCGTGACCAACCTCCTACCTTACGAATGTCGTGACCGCAACCTCACCTACGCCGCGCCGACCTACCTCAAGATCACCAAGAAAGTCTCCGTCGCAGTCGACAAGGAGGTTCCTTTGCACGAGATGGATGACGACCAGCAGGCTGAGTACAAGCGAACCGGCGAAAACCCCACAAAGCTGGTATGGGAAGTCGAGGAGGATGCTGGAAGCATAAAAGCTGAGGATGAGCCCTCGGAGATGATCTTTATCGGAAAGATGCCCATCATGGTCAAGTCCAAGATTTGCCATCTCAGCAGCCATTCAGATGAAGACCTCTTCATGCTCAATGAATGTCCTTATGATCAGGGCGGTTACTTCGTTATCAACGGTAGTGAGAAGGTCCTGATCGCCCAGGAACGTTCTGCCGCCAACATCGTCCAAGTCTTCAAGAAGGCCCAGCCTAGTCCTTTCACCTACACTGCTGAAATCCGCAGTGCTCTTGAGAAGGGTTCCCGTCTTATCTCGAGTCTTACGATGAAGCTCTACGGCAAGGGAGATTCTGCGCGCGGTGGCTTTGGCCAGACTATCCAGGCTACTTTGCCTTTCGTCAAGGCAGATCTCCCCGTCGCCATCGTCTTCCGAGCTCTTGGTGTTGTGTCTGATGAGGATATTTTGAACCACATTTGCTACGACCGCAACGATAGCCAGATGCTGGAAATGCTTCGCCCTTGTATTGAGGAGGCTTTCTGTGTCCAGGACCGAGAAGTTGCTCTTGACTTTATCGGAAAGCGTGGAAACAGAGACCAGGCTAGTCTCGGTCGTGAGAAGCGTGTTCGAGTTGCAAAGGATATTCTCCAAAAAGAGACCCTTCCTCACATCTCCCAGTCAGAGGGTAGTGAGACACGTAAGGCCTTCTTTTTGGGTTATATGGTGCACAAGCTTCTGCAATGTGCTCTTGGACGTCGTGAGCCCGATGATCGTGATCACTTTGGCAAGAAGCGACTTGATCTGGCTGGTCCTCTGCTGGCGAAGCTCTTCCGTGGTATCATTCGAAGGATAAACACTGAGCTCTCCAACTACCTCAAGCGATGTGTTGAAAGCAACCGAAACTTCAACCTGACTGTCGCTATCAAGCCATCAACGCTTTCCAACGGCCTCAAGTACTCTTTGGCCACTGGTAACTGGGGTGATCAGAAGAAAGCAGCAAGCTCAACAGCTGGTGTCTCTCAGGTGTTGAACAGATACACCTTTGCTTCTACTCTTTCACATTTGCGCCGAACCAATACTCCCATTGGACGAGATGGTAAATTGGCCAAGCCTCGACAGCTTCACAATACTCATTGGGGTTTGGTGTGTCCCGCCGAAACGCCTGAGGGTCAAGCTTGTGGTCTCGTCAAAAACTTGTCTCTGATGTGTTATGTTAGTGTCGGCTCCCCAGCCGATCCTCTCATTGAATTCATGATCAACAGAGGTATGGAAGTCGTTGAGGAGTACGAGCCGACAAGATATCCCCATGCTACCAAGATTTTCGTCAACGGCAGCTGGGTTGGTGTTCACGCCGACCCCAAGCATCTCGTGAATCAGGTTTTGGACACAAGACGAAAGTCGTATGTTCAGTTCGAAGTATCACTTGTTCGTGATATTCGAGACCGTGAATTCAAGATTTTCTCAGACGCTGGCCGTGTCATGAGACCTGTTTTCACAGTTCACCAAGAGGATGACTATGAGAACAACATCACCAAGGGACAACTAGTGTTGACAAAAGAACATGTAAATAGGCTTGCCCAGGAGCAGGCAGAGCCACCTGCCAACCCCGCAGACAAGTTTGGATGGGATGGCTTGATTCGCGAAGGCGCTGTCGAGTATCTCGACGCTGAGGAAGAAGAGACAGCCATGATTTGCATGACACCAGAGGATCTCGAGCTTTACCGCGAGCAAAAGAATGATGAAGCTACACTCACGGAAGAGGAGAAACGGGCCAAGGCAGAGGCAGAGAAAAGGGAACAAGAGGAGGACCGCAACAAGCGATTGAAGACAAAGGTCAACCCCACAACTCACATGTACACACATTGTGAGATTCACCCCAGCATGATTCTCGGTATCTGTGCCAGTATCATTCCTTTCCCCGATCACAACCAGGTATGTAG-CCCCTTCGACCATGCATGGACTCAACTCACAGTAACAGTCTCCTCGTAACACCTACCAATCTGCTATGGGTAAACAAGCCATGGGTTTCTTCTTGACAAATTACTCTCGCCGCATGGACACCATGGCCAACATTCTTTACTACCCTCAAAAGCCTCTCGCCACTACCCGATCCATGGAGTTCCTCAAGTTCCGTGAATTGCCAGCTGGTCAAAATGCCATTGTCGCAATTGCCTGCTACTCAGGTTATAACCAGGAAGATTCCGTCATTATGAACCAGAGTAGTATTGATCGAGGTCTGTTCCGAAGTCTGTTCTTCCGATCGTACTCAGATCAAGAGAAGAAGGTTGGTCTCAACTACACTGAGATTTTTGAGAAGCCTTTCCAGCAGACAACGCTTCGCATGAAGCATGGAACATACGATAAGCTTGATGAGGATGGTATCGTGGCTCCTGGTGTCCGTGTGTCAGGTGAAGATATCATTATCGGCAAGACTGCACCCATCGACCAAGAAAACCAGGACCTTGGCACAAGAACTCAATCGCATCAACGTCGTGATATCTCGACACCACTGCGAAGTACTGAGAACGGTATCGTTGATCAAGTCATTCTGACGGTCAACGCCGATAACGTCAAGTACGTCAAGGTCCGAGTACGAACCACCAAGATTCCTCAAATTGGTGACAAGTTTGCTTCTCGTCACGGTCAAAAGGGTACAATCGGTGTTACATATCGACAGGAGGATATGCCTTTCAGCCGAGAAGGTCTTACTCCCGATATCATTATCAACCCTCACGCCATTCCGTCGCGAATGACAATTGCCCATTTGATTGAGTGTCTTCTTAGCAAGGTTTCAACGCTGGAAGGTATGGAGGGTGACGCTACACCGTTCACTGATGTCACAGTCGATTCAGTCTCAGAACTTCTGAGGAAGCACGGTTACCAATCTCGAGGTTTCGAGGTCATGTACAATGGTCACACTGGACGAAAGCTCCGTGCCCAGGTGTTCTTCGGACCTACCTACTACCAGCGTCTTCGTCACATGGTGGACGACAAGATTCACGCTCGTGCTCGTGGTCCAGTTCAGATCATGACCCGACAACCTGTCGAGGGTCGTGCTCGTGATGGTGGTCTCCGATTCGGAGAGATGGAACGTGATTGTATGATTGCTCACGGTGCCGCTGCTTTCCTGAAGGAGCGTCTGTTTGAGGTGTCGGATGCTTTCCGTGTCCACGTCTGCGAGATTTGTGGACTCATGACGCCAATTGCGTAAGTTTTCTCCCATAAATACTCATGAATAAGAGCTAACATGTTCCAGGAACCTTTCCAAACAGTCATTCGAATGCCGACCTTGCAAGAACAAGACCAAGATTGCGCAAATTCATATTCCCTACGCTGCCAAGCTGCTCTTCCAGGAGCTGCAGGCCATGAACATCGCCGCAAGAATGTTTACCAACAGATCCGGAGTTTCAAACCGATAAATGGGTAAGGAGGACAAGACTCACCTTAACGTCGTCGTCATCGGCCACGTCGACTCTGGCAAGTCGACCACTGTGAGTACTACCCTCGACGATGA---GCTTATCTGCCATCGTGATCCCGACC-AAGACCTGGCGGGCTA--TCTCA-AAGATAACATGCTGACATCGCTCCACAGACCGGTCACTTGATCTACCAGTGCGGTGGTATCGACAAGCGAACCATCGAGAAGTTCGAGAAGGTTAGTTACTTTCCCTTCGATCGCGCGTCC-TTTGCCCATC-GAT-----TCTCCATACGACTC----GAAACGTGCCCGCTACCCCGCTCGAGACCAAAAATTTTGCGATATGACCGTAA-TTTTTTTGGTGGGGCATTTACCCCGCCACTCGAGCGGCGATGCGCGT-TTCTGCCCTCTCAT-TTCCACAACCTT-CTGAGCGCATCGTCACGTGT-TAAGCAGTCACTAACCATTCGACAATAGGAAGCCGCTGAGCTCGGTAAGGGTTCCTTCAAGTACGCCTGGGTTCTTGACAAGCTCAAGGCCGAGCGTGAGCGTGGTATCACCATCGATATTGCTCTCTGGAAGTTCGAGACTCCTCGCTACTATGTCACCGTCATTGGTATGTTGTCGCTCATGCCTTGTTCTCCCTTCATTC--GTACTAACATATCACTCAGACGCTCCCGGTCATCGTGACTTCATCAAGAACATGATCACTGGTACTTCCCAGGCCGATTGCGCCATTCTCATCATTGCCGCCGGTACTGGTGAGTTCGAGGCTGGTATCTCCAAGGATGGCCAGACCCGTGAGCACGCTCTTCTTGCCTACACCCTTGGTGTCAAGAACCTCATCGTCGCCATCAACAAGATGGACACCACCAAGTGGTCTGAGGCCCGTTACCAGGAGATCATCAAGGAGACCTCCTCTTTCATCAAGAAGGTCGGCTACAACCCCAAGGCTGTCGCTTTCGTCCCCATCTCCGGTTTCAACGGTGACAACATGCTTACCCCCTCCACCAACTGCCCCTGGTACAAGGGTTGGGAGCGTGAGATCAAGTCCGGCAAGCTCTCTGGCAAGACCCTCCTCGAGGCCATTGACTCCATCGAGCCCCCCAAGCGTCCTGTTGACAAGCCCCTCCGTCTTCCCCTCCAGGATGTCTACAAGATCGGTGGTATTGGAACGGTTCCCGTCGGCCGTATCGAGACTGGTGTCATCAAGCCCGGCATGGTCGTTACCTTCGCTCCTTCCAACGTTACCACTGAAGTCAAGTCCGTCGAGATGCACCACGAGCAGCTCACTGAGGGCCAGCCCGGTGACAACGTTGGTTTCAACGTGAAGAACGTCTCCGTCAAGGACATCCGACGTGGTAACGTCGCTGGTGACTCCAAGAACGACCCTCCCATGGGTGCCGCTTCTTTCACCGCCCAGGTCATCGTCCTCAACCACCCCGGTCAGGTCGGTGCTGGTTACGCTCCCGTCCTCGATTGCCACACTGCCCACATTGCCTGCAAGTTCGCCGAGATCCAGGAGAAGATCGACCGCCGAACCGGTAAGGCTACTGAGTCCGCCCCCAAGTTCATCAAGTCTGGTGACTCTGCCATCGTCAAGATGGTTCCCTCCAAGCCCATGTGTGTTGAGGCTTTCACTGACTACCCTCCTCTGGGTCGTTTCGCCGTCCGTGACATGCGACAGACCGTCGCCGTCGGTGTCATCAAGGCCGTCGAGAAGTCCTCTGGTGCTGCCGGCAAGGTCACCAAGTCCGCTGCCAAGGCCGCCAAGAAATAAATGAGTTACAGCTCTGACGACGATCGCCCTCTTGCGAGGGCCAACGGCCATAAACGTGAGTTGTG-TTTTTTTGTCAATTATCATGCTGCTTCGCTGGGTTTTGTTCCCGCGCTCAGGCGTCCTCATCACGTTGGCGT-TTTCAAAACAAAGTTTAGCT---ACAACAACACCACCTACTACGCGCATGTTTTTGCTGGTCCCTATTCTAACACATGGATTTCCTATAGTCTCCTCGTCTAAGATTTCTCGCGCCGAAGATGATGCTCTTGATCAGCCAGTGTCCAAGCAGGCTGCTAAGATGGCTGGTCTGTCCGTTCGCAATGGTCCTCTTGAAGACGCAATGGACATCGATGAACCAGCTACCAACGGCGCTAGCAAACGTAAATCGCGTACCTCTATCAGCAAGGTCAACTACAAGGACGATGAGTCGAGTGATGATGCTGCCCCTCTGGTTCGTATTCTTGACATAGGAAACCCCTTCCTGTGGGGCCAGGTATGCTGACGATACTATTGCAGGCCAAGCGGCAAAAGAAGCAAGCCAACAGAGTTCCCGAATCCGACTCCGACGATGAACCCATTGCAAGAGCCCGAGGAAAGAAACTTCCCCCTTCCTACGACGAGACTGCCTTGCCCGAGTCCTCGGGCGATGACGACGAGCCCCTTAGTGTGAAGCTCGCGCAAAAGAAGCGTGGCATGGAGAAGGAAGCTGAGAAGCAAGCCAAAGTCATCCGAGCCAAAGAAAGAGCCAAGAAGCCTGCGGCAAAGAACGCTGTTAAAGATGAGTCCGACGACGATGTCCCACTTGCAAAATCTTCAGCGAGTAAGCGTCGATCTAACGGAACTGCTGCGAAGCGAAAGTCGAATGGTGTCAAGAAAGAAGAGTCAGATTCGGATGCGCCCATCTCCAAGAAAGCCAAGGCTAAACCGACCTCATCTGCCAAGAAGGCCGTCAAGGCAGAATCCAAGAAGGCCAGCGAGAGTGAGGACGAAGAAGAATATGCTTGGTGGAACGCGCCAAAGAAGGAAAATGATGATATCAAATGGACAACTCTTGAGCACAATGGCGTTCTTTTCCCGCCTGATTACGAGCCTTTGCCCAAGCACGTCAAGATGCTCTACGATGGACAACCAGTTACTCTTGCTCCCGAGGTTGAAGAGGTCGCTACCTTTTGGGTTGCCATGATGACTCCTGCATCCTCCCATCACCTAGAGAACCCTGTTTTCCGCAAAAACTTCTTTGAAGATTTTAAAGAATACTGCGACAAGTACGGTGTTAAGGATGCACAGGGAAAGAAGGTCGCCGTCAAATCGCTCGAAAAATGCAACTTCGATAAAATTTACGCATATTGGAGCGAGAAGGTGGAACAGAATAAATCCAAAAACATGACCAAGGAAGAGAGGGAGGCTGCAAAGGCGAAGAAGGATGCCCTCGAAGCGCCCTTCACTCACTGTTTATGGGATGGTAGAAAGCAGAAGGTTGGCAACTTCAGAGTCGAGCCTCCAAGCTTGTTCCGTGGACGTGGTGAACATCCCAAGACCGGTAAAGTCAAGCAGCGTGTTCAACCCGAACAAATCACCATCAACATCGGCAAGGGTGCCAAGGTTCCTGAACCTCCCAAGGGACACAAGTGGAAGGCTGTGCAGCACGACCAGAAGGCAACCTGGTTAGCCATGTGGCAGGAGAATATCAACCAAAACTACAAGTACGTCATGCTTGGAGCTGATAGCGATATCAAAGGTCAGAGTGACTTCAAGAAGTTTGAGAAGGCACGGGAACTCAAAAAGCATATCGACAAGATTCGCAAGGACTACACCAAGGAGCTCAAGAGTGAAATAATGGCAGATCGTCAACGAGCCACCGCCATGTATCTGATCGACAAAATGGCACTTCGAGCCGGTAACGAGAAAGACACAGAAAACGAGGCCGACACTGTGGGTTGCTGCTCTCTCAAGTACGAGCATATTACACTTGAGCCTCCCAACAAGGTTACATTCGATTTCCTCGGAAAGGACAGTATTCCATACAGAGAGACTGCCATTGTTGAGCCTCAGGTCTTCAAGAACCTGAAACTTTTCAAGAAAGCGCCCAAGACTACAGGAGATGATCTCTTCGACCGCCTCAACGTGAGTTCCTTTTCTTTCCCTTTTT-ATTTTTATTTTTCCCTGTTCGTTGTATAAGAA-TTAGATGCTGACAGAGTTACAGACGGCTCAGCTGAATAGGCATTTGACCGGCTACATGAAAGGTCTGACCGCAAAGGTTTTTCGTACTTACAACGCTTCCTGGACAATGTCAGAACTGCTCAGGAAGCTCGCTTCGGATCCTCGCTCCCGCGGCACAGTTGCTGAAAAAGTAAAACTGTACAATGACTGTAACCGCGAAGTTGCCGTTCTGTGCAACCATAAGCGAACCGTTGGCGCTGGGCACGAGCAGCAAATGGCCAAGCTTGGTGACAGGGTAAGTCTGACTTCTGTATAAGTCGACCACTCCAGGTACTGATTCTCTTCTAGATTAAAGGCCTCCGCTACCAGCAATGGCGAACAAAGATGATGATTCTCGATATTGAATCTGGTTATAAGAAGAAGAAGGGTGCCGCCTGGTTTGAGAGGGATGAAGAATTAAATGACGAGTGGGTCAAGGAGCATCAGCAATTCTTACTTGAGGAGCAGCGCACCAAAATTACCAAAAAATTCGAGAAGGACAACGAAAAGCGCAAGGCGGACAAAGAGAAGCCTCTCCCCGAGAAGGAACTGAAAGAACGTCTTCAGGCTGTCAAGGAGATGGAGTCCAAGTTCAAAAAGGAGAACAAGACCAAGAAGGTTGAGGCTGAAGGCAGGGGCGTTACTGTCGACAAGCTCCTAAAGGCTGTGGACAAGTTTGATGAGCGCATCAAGACACTGGAGCTTCAAGCCCAGGATCGTGATGGCAACAAGGAGGTAGCCCTCGGCACCTCCAAGATCGTGAGTACCACC-AAAACAGGTTGAAATTTGTTGACTGACTTATCATTCAAAGAACTACATTGATCCTCGCCTCACAGTGGTCTTCTCCAAGAAGTTCGACGTTCCTATCGAAAAGTTCTTTTCCAAGACTCTTCGTGACAAGTTCCGATGGGCCATCAAGTCTGTGGAGGATGAGGACGACTGGACCTTCTAAATGCCCGTCGCTGTGGCTCATTCCCATAGGCCAACCACAAAGGTTACACACAAGGCCTTCAAGTCACGGGCTGCTTCTAAGCATGAGTTGAGGGACCGCGCAAAGGGTAAGACTCTCCCGAAATTTTGTTATT-TCTCCAATTCTGACACAAACACAGGCCGAGTTGCCGACGAAAAGGGCAACAGAAAGACTCCCCATCAACAAGTCATGTCTAAATTCGACCGACGAAACCAGGCCAAGCAGGCCCGATTGAACAAGCACAAGGAACATGTTAAGGAAACCTCTGTTTTCGCTGGAAAGGATGGCGCTCCTCGACATGTCGCCGTTATTCCCCTTTGCGCTGGAACCGACCTTGACGCTGCGATCAAGCAGCTGAACAACAGCGTCGATATCGAGGACAACACCGAGAGTGGGAACTACCGAGTCACAGTCGACCGATTCAAGCAAAAATTACAATACATTCCTATCGAGCGAGACCTGAACGCCTGTCTCGACGCTGCCCGTGTTGCTGACTTCGTCATTGTCGTTCTGTCCGCCAACGTTGAGGTTGATGAACTCGGAGAGTTGATCTTGCGAAGTGTTGAGAGCCAGGGCATGTCCACCCTCTTTACTATCGTTGAAGGTCTCGACAAGGTTGAGCCCGCGAAGCAGCGACAAAGTGTTCTAGTCTCTCTCAAATCTTTCATCACACATTTTCACCCTGAGCAAGAGAAGCTTTACAGTATCGAGAACCGACAAGATTGTGCCAACCTCATGCGATCACTGTGCAGCACAACACCAAAGGGCATCCGATGGAGAGACGAGAGGAGTTGGATGCTTGCGGAGGATATCAAATTCGCCTACTCCGAGTCCGATTCAACAGTTATCACTGGTGTTGTCCGCGGCAAGGGCCTCAAGGCAGACCGTCTTCTTCAGGTTGGCAACTGGGGAACTTTCCAGATTGAGAAGATTGAGGCTGCTCCTCTGCCCAAACAGGTCAAGAAGAAGGGAGAGGAGATGACCGTTGACCCCGAAGAGGCTGGCAAGCTTCTGGAGGAGCCTTCTGAGGATCGAGATGACTTGGTGGAGCTGGCTCCTGAGGAGGTCATGATGGACGACGCTGATGACGCCATGACAACTGACGCCACTGAGAAGAAGGGTGTTCTTCTGGATGATCACCACTATTTCTCAGATGAGGAGGCTGAGGCAAGAAAGATCAAGAAGAAGGTTCCCAAGGGTACATCCAACTACCAGTCAGCTTGGTATCTGGAGGATGTCTCTGACTCAGAGTCCGATATGGAGGACTTTGAGATGAAGGATGAGGCTGGA---GAGGAGGCCCGTCCTGAGGATGGTCTTGAGGGCTATGCACCTGCACCTGCTACTGAGGGTGCCCCCTCAGAATATCCTCAATCGGAGATGATGATTGAGCCGGATGAGGAGGAGGATGCTAAGCAGCTTGAGCAATATCGAGCTGGAAAGCGAAATGAGGTTGAGGACGATATGGAGTTTCCCGATGAGATTGAGTTGCACCCTAATGTCTTGGCCCGAGAGCGTCTGGCCAGATATCGTGGTCTGAAGAGTCTGCGAACCAGTACCTGGCAGGAGGATGAGGACCGCGCACATGAGCCTGAGGAGTGGAGACGTCTTCTTCAAGTTCCAAATTATCAATCCTCAAAATCCCAAGCCACAAGAGAGGCTCTGGTCGGTGGTGTTGAGCCTGGTACCCGTGTTCACATCTACGTCAAGGGCATCTCTCCTATCCAGGAGAAGACCTACAACCCCAAGAAGCCACTCACTCTCTTTTCTCTTCTACGACATGAGAACAAGAAGACGGCCGTCAACTACCTTTTCAACCTCAGCTCCGATTTCACCAAGTCTATCAAGGCTAAGGAGGAGCTCATTGTCCAGTGTGGACCTCGCCGAATGGTTATCAAGCCTCTCTTCTCCCAGCCTGGTCAAACACCAAATGATGTTCACAAGTACTGCCGGTTCCTCCACCCCGGTCAGTCAGCCATTGCGACCTTCATGGGTCCTCTAACATGGGGTGCTGTGCCTGTTCTGTTCTTCAAGCGAACCACAGCCGAGGAGGTTGAGAAGGACGAGAACGAGGATGGCCCTCACATTGGTCTTTCACTCATCGGCACAGGAACCGCGCTACCACCATCCACATCTCGCGTCATCGCCAAACGCATTATCCTCACTGGCCATCCTTACCATATTCACAAGAAGATCGTCACTATCCGATACATGTTCTTCAACCGAGAGGATGTCGAGTGGTTCAAGGCTCTACCTCTGTGGACCAAGCGTGGCCGCAGCGGTTTCGTCAAGGAGCCTCTCGGTACACATGGTTACTTCAAGGCAACATTCGATGGACGTATCAACCCTCAAGACTCCATCGGCGTCAGTCTTTACAAGCGGGTGTGGCCTCGAAATGCTGCTCCTGTGGAGGGACCCCTATTGGAGATCGAGCCCAGCGCAGTGCAAGCTGATGGCGATATGATGATGGATGACCAGGCATAGATGCGTGAGGTCATTAGCATCAACGGTAAGCTATTCCTCCCTTTGGCGTTGGGCTTTCACCGCA--TCTCTGTCTGGTTTGTTGCGATGCTAACTGAGCTATTCTAGTTGGTCAGGCTGGTTGCCAAATCGCCAACTCCTGCTGGGAGGTGAGTTTTGTCAAAACTTTGTTTGTATTGCTCCGTACTGATTGTTTTCCTAGCTTTACTGCCTCGAGCACGGTATCCAGGTACACACGATAACCCCTAAATTTGTCAACAAACACCATACCCAAATACTGACCAACTCCAGCCCGATGGTTACCTCACAGAGGAGCGAAAGTCCCAAGACCCCGATCAGGGTTTCAGCACTTTCTTCTCCGAGACTGGTATGGCTTAACCTGGGACTTGACGGCAGTGCTGCTGTTCTAACACTCATTTCTAGGTCAGGGCAAGTACGTCCCCCGCGCCATCTACTGTGATTTGGAGCCCAATGTCGTCGACGAGGTCCGCACCGGTGCCTACCGAAATCTCTTCCACCCTGAGATGATGATCACTGGCAAGGAGGATGCCTCAAACAACTACGCCCGTGGTCACTACACCGTCGGAAAGGAGCTTATCGATGGCGTCCTCGACAAGATTCGCCGTGTTGCCGACAACTGTGTTGGCCTCCAGGGCTTCCTCGTGTTCCACTCTTTCGGTGGTGGCACTGGTTCTGGTTTCGGCGCTCTTCTGATGGAGCGCCTGTCGGTCGACTACGGCAAGAAGAGCAAGCTGGAGTTCTGTGTTTATCCCGCGCCCCAGACTGCCACATCCGTTGTCGAGCCATACAACTCTATCCTTACCACACACACCACCCTTGAGCACTCCGACTGCTCTTTCATGGTCGACAATGAAGCCATTTACGACATCTGCCGCCGAAACCTTGGCCTCGAGCGCCCCAACTACGAGAACCTCAACCGTCTCATTGCTCAGGGTATGTTACAGCTGTTGGGCTA-GCAGTTGCCGGTTGACTAACAACGTATAGTCGTCTCTTCTATTACTGCCTCTTTGCGATTCGATGGATCCCTGAACGTCGACTTGAATGAATTCCAGACCAACTTGGTTCCTTACCCCAGAATCCATTTCCCTCTGGTCGCCTACGCCCCAGTCATCTCCGCTGCTAAGGCTGCCCACGAAGCCAACTCAGTCCAAGAGATGACAATGTCCTGCTTCGAGCCCAACAACCAGATGGTCAAGTGTGACCCCCGTCACGGCAAGTACATGGCTACCTGCTTGCTGTACCGTGGTGACGTCGTTCCCAACGACGCTCATGCTGCTGTTGCTACATTGAAGACCAAGCGAACTATCCAGTTCGTCGATTGGTGCCCCACTGGTTTCAAGCTTGGTATCTGCTACCAGGCTCCCGAGAATGTGCCTAACGGCGACCTCGCCAAGGTCAGCCGCGCTGTGTAAGTCGATTCCTTGTGATTTAATGGATGGAACGAAAGAACTAATGCCAAAACAGCTGCATGCTCTCTAATACTACCGCCATCGCTGAGGCATGGTCTTCGCTTTCTCTCAAGTTCGATCTCATGCACTCCAAGCGTGCCTTCGTCCACTGGTACGTTGGTGAAGGTATGGAGGAAGGCGAGTTCTCTGAGGCTCGTGAGGATCTTGCTGCCCTGGAGCGTGATTACGAGGAGGTCGCTACCGACTCCATGGGTGAGGAGGAGCTCGAGGCTGAGTACTAAATGCGTGAGATTGTAAGTGCCTCTC-TTTTTAAGTTCGTGTTGTGCTGTTGCACGCGTTGAGTTTATGGTGCCCCTGATTCTACCCCGCTGGGCGGTGGCAGCTCAACGACAATGCAC----GATAGCTAGCAGCTTTAA-ATACCTTCTGTCAAGATGAAGAAGCTAATCAGATC-----TTTTCTCTGCGATAGGTTCACCTCCAGACCGGTCAGTGCGTAAGTGCTCATCGCTTCCTCGACGTCGCATG-TGGGGGATGCTCACGATGTTTATCAGGGTAACCAAATTGGTGCTGCTTTCTGGCAAACCATCTCTGGCGAGCACGGCCTCGACAGCAATGGTGTCTACAACGGTACCTCCGAGCTCCAGCTCGAGCGTATGAGTGTCTACTTCAACGAGGTATGCTTTAACAGTCAATGCCAAGAATTCCCAAGCTCACACAACTAGGCCTCTGGCAACAAGTATGTTCCCCGAGCCGTCCTCGTCGATCTTGAGCCTGGTACCATGGACGCCGTCCGAGCTGGTCCCTTCGGTCAGCTCTTCCGTCCCGACAACTTCGTTTTCGGTCAGTCCGGTGCTGGAAACAACTGGGCCAAGGGTCACTACACTGAGGGTGCCGAACTAGTCGACCAGGTCCTCGACGTCGTCCGCCGCGAGGCCGAGGGCTGCGATTGCCTTCAGGGTTTCCAGATCACCCACTCTCTCGGTGGTGGTACCGGTGCCGGTATGGGTACCTTGCTCATTTCCAAGATCCGCGAGGAATTCCCCGACCGAATGATGGCCACCTTCTCCGTCGTTCCCTCCCCCAAGGTCTCTGACACCGTCGTTGAGCCCTACAATGCCACCCTCTCCGTCCACCAGCTGGTCGAGAACTCTGACGAGACCTTCTGTATCGATAACGAGGCCCTCTACGATATCTGCATGCGCACCTTGAAGCTATCCAACCCCTCCTACGGTGACCTCAACTACCTCGTTTCTGCTGTCATGTCCGGTGTCACGACCTGTCTGCGTTTCCCCGGTCAGCTGAACTCCGATCTCCGAAAGCTCGCCGTCAACATGGTGCCTTTCCCTCGTCTACACTTCTTCATGGTTGGCTTTGCCCCTCTGACCAGCCGTGGTGCTCACTCTTTCCGCGCTGTCAGCGTTCCTGAGTTGACCCAACAGATGTTCGACCCCAAGAACATGATGGCTGCTTCAGACTTCCGCAACGGTCGCTACCTGACCTGCTCGGCCATTTTGTGAGTGAATCTGATTTTGCACATGGTGATTATTTGCTAACGTTCTACAGCCGTGGCCGTGTCGCTATGAAGGAGGTCGAGGACCAGATGCGCAATGTCCAGAGCAAGAACTCTTCTTACTTTGTTGAATGGATTCCCAACAACATCCAGACAGCGCTTTGTGCCATCCCTCCCCGAGGACTTACGATGTCCTCGACCTTCATCGGAAACTCTACCTCTATCCAGGAGCTCTTCAAGCGTGTTGGTGAGCAGTTCACTGCCATGTTCCGACGCAAGGCTTTCTTGCATTGGTATACTGGTGAGGGTATGGACGAGATGGAGTTCACTGAGGCTGAGTCCAACATGAATGATCTTGTCTCCGAATACCAGCAGTACCAGGATGCTGGTATTGATGAGGAGGAAGAGGAGTACGAGGAGGAGCTCCCTGAGGGTGAAGAGTAA [60357 bp]
'F begoniae 25300' ATGTCCGCCAAATCGATTCTCGAGGCCGACGGCAAGGCCATCCTCAACTACCACCTCACCCGCGCTCCCGTTATCAAGCCCAGCCCTCTTCCTGCGCCTACTACTCACAACCCCCCCAGCAGACTCGCCTCGCTGCACTTCCCAGAGGACGCCAGTGTTGAGGATATTCTGAACCAGGCTGAGGTCACCTACCCTTGGCTCCTCCAGCCCGACGCCAAGTTCGTTGCCAAGCCCGATCAGCTCATCAAGCGACGAGGAAAGAGTGGTCTTTTGGCTCTTAACAAGACCTGGCCTGAGGCTAAGGCTTGGGTCGCTGAGCGAGCCGGTAAGGAGCAGCAGGTTGAGCACACCACTGGTGTGTTGAGACAGTTCCTCGTCGAGCCTTTTGTTCCTCATCCCCAAGACACTGAGTACTACATCAACATCAACTCAGTCCGTGATGTAAGTTGAAGCAATGTTCCCTCTTG---TGTTTTTGGATGAGTTCCTTGGGCACTTCATATTCCCAGTATGAAGATCCTGAAATCGAAAGAAGGGAATAGGAAGAGAGGGAAAGAATCTGAAGAGAAGAAAGGGGT-CTGCAGCGACTTGTATTTGCTGCTCGGCGTTGCATAGTCTAATTGTGGGCTCCCTCTACCTGTGCCGGCAATCCTTCTTTGTACCGAAACGGGCGAACGGATGCCGCGATAAGAAATCGTCGGGAACAACCCCCGTTCTTCTCGGTCCCTTCCGCGATCAACCCCACAACCAGTACCGGTTTTCCGGCCTACACCCAACTGCCAAACTATCTGGACCTAATTTACTGACGCTTT-CATCTATAGGGCGACTGGATCCTCTTCACCCACGAGGGCGGTGTTGATGTCGGTGATGTTGACGCTAAGGCTGAGAAGCTTTTGATCCCTGTGGATCTCGCCGAATACCCTTCCAACGAGGAGATTGCTGCTACTCTCCTCAAGAAGGTTCCCCAGGGCGTCCACAACGTCCTGGTTGACTTCATCACCCGCCTCTATGCCGTCTACGTTGACTGTCAGTTCACTTATCTCGAGATCAACCCTCTCGTTGTCATTCCCAATGAGGACAAGACCTCCGCCGCTGTCCACTTCCTCGATCTTGCTGCCAAGCTCGACCAGACTGCCGACTTCGAGTGTGGTGTCAAGTGGGCCATTGCTCGATCTCCCGCTGCTCTCGGTCTTACCAACATTGCTCCCTCTGCTGATGGCAAGATCAACATCGATGCTGGCCCTCCCATGGAGTTCCCCGCCCCCTTCGGTCGTGAGCTGACCAAGGAGGAGGCTTACATCGCTGACCTCGACGCTAAGACTGGTGCTTCCCTGAAGCTCACCGTACTGAACGCCAAGGGCCGTATCTGGACCCTTGTTGCTGGTGGTGGTGCTTCCGTCGTCTACGCCGATGCCATTGCCTCTGCTGGTTTTGCCGACGAGCTCGCCAACTACGGTGAGTACTCCGGTGCTCCCACCGAGTCTCAGACCTACCACTACGCTCGAACTGTTCTGGACCTTCTCCTCCGTGCTCCCCAAAACGATGAGGGCAAGGTTCTCTTCATCGGTGGTGGTATTGCCAACTTCACCAACGTCGCCAGCACTTTCAAGGGTGTTATCAGGGCTCTGCGAGACTTCGCTCCTAAGCTGATCGAGCACAATGTTTCCATCTGGGTGCGACGTGCCGGTCCCAACTACCAAGAGGGTCTGAAGAACATGAAGGCCGCCACTCAGGAGCTCGGCCTCAACGCCAAGATCTTTGGCCCTGAGATGCACGTCTCCGGTATTGTACCTCTGGCCCTTGTCCCTGGCAAGTGGGAGGAGAGCAAGGCACAGGAGTTCCAGGCTTAAATGGCTCAACAGCCCCTTCCCACGTCTATGCAGCCCACTGACATCTATGGAGGAGGTACGCGCAGCTCTAGCTCCCCATGTCGCGTCAGCCCGCCAAAGAT-CTCCACTAACATATGTTTATATAGATGAGGTTTCTGCCCTCGTTCTCGATCCTGGATACTGCTACACTCGAGCTGGCTTCGCTGGTGAAGATGTTCCCAAATCTATCCTCCCATCGTTTTACGGCCACACAACCGGCGACAACTCTAAAGATCTGTTTGGCGATGAGTGCCTCATCCCTCGCCCCGACTTCGAAGTCCGCAACTACATGAACAAGGATAGTGTGGTGGAGGATTGGGATGTTGCGGCTCGAATTTGGGAGAACATGCTTGTGAAGCGCTTACAACCCGAGCGACAAACACCTCCCTCGAAGAACGGTCTAAACGACGACCCCAAGGCAGAAGGCCAGGACGGAGAGGGCGATGTGGCCATGGACGATGCCGATGCTGCCGAATCTGTCGAGAAGCCGTTGGGTGAGAATCCCCTCCTGATCACAGAGGCTCCCTGGAACACACCCAAGGCTCGTGAGAAGGCTATTGAGATCATCATGGAGAATTGGGGGTGCCCTGCCTTCTGGCTGAGTCGCACTCCGGTATTGGCAGCATTCGCTGCTGGCAAGGCTACCTCACTGGTTATTGACGTGGGCGGTGCCAACACCTCGGTCACAGCTATTCACGACGGCATGGTACTGAAGCGATCTATCCAGAAATCTCCTGTTGGTGGTATCTGGCTCTCTTCTCAGATTCGAAATCTCTTTGAAACATCAGAGCCCAAGGTCGATCTGACACCCACCTTCATGATCGAGAACAAGACACCTGTCGACGCCTTGGCACCTCCTTCAGTCCGACTACGACACTTCCCCTTTCAGATCAACGATTCATTCCGCGCATATGAGGAAGAGCGTGTGTTGACGGAATTCAAGGAGTCAGTAGTAGAAGTCTGGCGAGGCCCTGGTCGTTACAGTGTTTCCGGCAATGAGGATTATGTTAAGACGCAACCCGGCCGGGTATTCGAAATGCCAGACGGCTATAACCAGATGTGGCGCGAGCAACGATTCAGAGTGACAGAGGGCATGTTTGACGAGACCGTCGGATATAATGGCTCTGATGCTGAGCAACTCACCAAAGCCCAAACCATCCCTGAGCTCATCCGCTCTGCTTTGAACGCAGTTGACGTCGATCTCCGGGGTAATCTCCTGGCTAACGTCGTTGTAACTGGCAGCACCAGTCTGATCAATGGATTCAACGACCGCCTAAACAACGAGTTGATCGCGATGTATCCTGGACTCAAGATCAAGATTCATGCGGCAGGTCTCACGAGCGAACGACGCTTCGGTGCCTGGATCGGCGGTAGCATTCTCGCTAGTTTGGGAACCTTCCACCAGATGTGGATTTCGCGAAAGGAGTACGAGGAGAATGGACCTAATGTGGTTGAGAAGCGATGCAAGTAAATGGTGAGCATGACCTGTCCGTTGCTTGGTTGCGCGACCTACCCATCAATCAGCATTTGCTTTACCGCCTTGTCCTCTGGCGTTATCGCCAATGAGCATTGACCCCGCGGCTCTGTTGAGAGGGGCTGCAGTTGATGTTCTGGTGATGCCGTTCGAGAGTTTGGACTGACAACTTTATTTCTATAGGCCGACTCACTTACTGAAGAGCAAGTCTCCGAGTTCAAGGAGGCCTTCTCTCTCTTTGTAAGCTATCCC-CTTTGTTTCGCCGCCTTGCTTAGCCGTGTC-TTGCTAGAAGCTGTCGCTAACCTCTTTATGTAGGACAAGGATGGCGATGGTGAGTGATGCTCCCCTTTCCGCGATGTTTCTTCGTTGGCCCCGTGCGAAACCC-AAATCGATCCAACGAAGCATGCATCAGACCACTATAATCCTCTACATCTCTGTCTATGCGATATTCTTAAATCGAAAGCATGAGCTAAACGCCTCGCTCTAGGCCAAATTACCACTAAGGAGCTCGGTACCGTTATGCGCTCTCTCGGCCAGAATCCCTCCGAGTCTGAGCTTCAGGACATGATCAACGAGGTTGACGCCGACAACAACGGCACCATCGACTTTCCTGGTGCGTAGTATTCCAAGGCGATCAGAGGACGGTC-AGTACTAACCACTGGGTAAAGAGTTCCTCACCATGATGGCGCGCAAGATGAAGGATACCGACTCCGAGGAGGAGATCCGTGAGGCTTTCAAGGTGTTCGACCGTGACAACAACGGTTTCATTTCTGCTGCTGAGCTTCGACATGTCATGACCTCCATCGGCGAGAAGCTCACTGATGATGAGGTTGATGAGATGATCCGAGAGGCTGACCAGGATGGCGATGGCCGAATCGACTGTGAGTTGCCTGAGATTAGATATATAATACCAACGTCCA--TACTGACAAGACCACAGACAACGAGTTCGTCCAGCTCATGATGCAAAAATAAATGGCTGAACTCGACACTCTGGACATCGTCGTCCTCGGCGTTATCTTCCTCGGAACGGTTGCATACTTTACAAAGGGCAAGCTATGGGGTGTTACCAAGGACCCCTATGCGAATGGCTTCGCTGCCGGCGGCGCTTCTAAGCCGGGTCGCACGAGGAACATCGTTGAGGCAATGGAAGAATCCGGCAAGAACTGTGTTGTCTTCTATGGTTCTCAGACCGGTACTGCTGAAGATTACGCTTCTCGCCTCGCCAAGGAGGGTAAGAGTCGATTTGGACTAAACACCATGATTGCCGATCTTGAGGACTACGATTTCGACAACCTGGATACCGTCCCAAGTGATAACATCGTCATGTTCGTTCTCGCAACTTATGGTGAAGGCGAGCCTACCGATAACGCGGTCGACTTCTATGAATTCATTACCGGCGAGGATGCCAGCTTCAATGAGGGCAATGATCCTGCGCTGGGTAACCTCAACTACGTTGCTTTCGGTCTCGGAAACAACACGTACGAGCACTACAACTCTATGGTCCGCAATGTTAACAAGGCTCTCGAGAAACTTGGCGCTCACCGCATCGGTGAAGCTGGTGAGGGTGATGATGGTGCTGGTACCATGGAAGAGGATTTCCTGGCTTGGAAGGATCCCATGTGGGAAGCCCTCGCTAAGAAAATGGGACTGGAAGAGCGTGAAGCCGTCTACGAGCCTATCTTTGCCATTAGCGAACGCGACGACCTGACTCCTGAAGCCAATGAAGTGTATCTCGGTGAGCCCAACAAGCTGCACCTCGAAGGCACCGCCAAGGGACCGTTCAACTCTCACAACCCCTACATTGCCCCTATCGCTGAATCTTACGAGTTGTTCTCCGCCAAGGACAGAAACTGCCTCCACATGGAAGTTGACATCAGTGGTTCTAACCTCAAGTACGAGACTGGAGACCATATTGCTATCTGGCCTACCAACCCTGGTGAGGAGGTCAACAAATTCCTGGATATTCTCGACCTCTCCGGCAAGCAGCACAGCGTTGTCACTGTCAAGGCTCTCGAGCCCACCGCCAAGGTTCCTTTCCCCAACCCTACTACCTACGATGCCATTCTGCGATACCACCTCGAGATCTGCGCTCCTGTTTCACGTCAATTCGTCTCTACTCTCGCCGCATTCGCTCCCAACGATGATATCAAGGCTGAGATGAACCGCCTTGGCAGCGATAAGGATTATTTCCACGAGAAGACAGGCCCGCATTACTACAACATAGCCCGTTTCCTCGCCAGCGTCAGCAAGGGAGAGAAGTGGGCCAAAATCCCCTTCTCTGCCTTCATTGAGGGTCTTACCAAGCTCCAGCCTCGTTACTACTCTATTTCGTCATCGTCTCTGGTTCAGCCCAAGAAGATCTCCATCACTGCCGTCGTTGAGTCCCAGCAGATTCCTGGCCGAGATGATCCTTTCCGTGGTGTTGCTACAAACTATCTTTTTGCCCTAAAGCAAAAGCAGAACGGCGACCCCAACCCTGCACCTTTCGGTCAGAGCTACGAGCTTACAGGCCCCCGCAACAAGTACGATGGCATCCACGTTCCTGTGCATGTTCGTCACTCCAACTTCAAGCTCCCCTCGGACCCCGGTAAGCCTATCATCATGATTGGTCCTGGTACTGGTGTCGCTCCCTTCCGCGGATTCGTTCAGGAGCGTGCTAAGCAAGCCCGTGATGGTGTTGAGGTTGGAAAGACACTCTTGTTCTTTGGTTGCCGAAAGTCAACAGAGGATTTCATGTACCAAAAGGAGTGGCAGGTAAGACAATATAGAGTTCAAACGTTCAGGGTTTATGCTGATTGTTTCTCAGGAATACAAGGAAGCTCTTGGCGATAAGTTCGAGATGATCACCGCCTTCTCTCGAGAAGGCTCCAAGAAGGTTTATGTCCAGCATCGACTTAAGGAGCGATCTAAGGAGGTCAGCGACCTGCTCTCCCAGAAGGCTTATTTCTATGTCTGCGGTGATGCAGCCCACATGGCCCGTGAGGTTAATACCGTCTTGGCACAAATCATTGCCGAAGGGCGTGGGGTGTCTGAGGCCAAGGGTGAGGAGATCGTGAAGAACATGAGGTCAGCGAACCAATACCAGGTATGTAGTGACTTTATTACTCCCTTCTCACTGTGACGAAACCGCATATGCTAACTCAGAATTACAGGAGGATGTTTGGTCATAGATGTCTCACAGAGCGCGGCTTGCTGAGCTCAAGGCTCTTCGAGAGTCCGGCAAGAAGGTCTTTGATACTTACAAAGTTGCCGATGTCGACAATCTATACGACGAAGTTGATGAGGATGGATATAAGAAGGTTGTTCGGGAACGATTAAATCAGGACGACTTTGTTGTCGACGACAATGGCGAGGGCTACGCAGATGATGGCCGCGAAGACTGGGACCGAGTACAAGCCTATGGCTCAGAAAGCGAAGAAGAGGCCACCGTCCGTGGCCGACCCAGTAAGACGAGTCAGTCTTCCTCCAGGACATGTTCAGGACAGCCCACATACTCACATGTCGTGTAGCGAAGAAGAATCGTCAGGAGGAGCAAGCCAAGCGAGCCGCCAATGACAAAGATATCAGTGAATACTTCAAGGGCGCCAACAGGGCCCAGCCAAAACCAAAGGTACGTATTCCGTTTACAACATCGTGGGACGACCCAACTAAGTTAAATTTCTCTATCTAGGTCGTCAAGACAAAGGAGGACGACGACTTCCTTTCAAACCTCCTCGGTGAGGTCGACAACAACATTCCTGCCCCTGCTCCTCATACCTCTAGAGTCGAAAGGTCTGGCGGTCGTCGCAAGGCTAGGGCCCTTTCACCTGCTCCCGAGCCTGTGCCCAAAAAGACCAAGACCCGCGATACCCGGCTACCGTCTCCTCTCCCTCCAGCCCCTGAAGATGACGATGGCTTCTTTCCCTCCGCCGACGACGACATCCTCGAGACTGCCGCCGATGTCCCCATGAGCGATCCTGCGCCCTCCTCTCCAGCCGCAAAGGTAGCGCAGAGAAAGGCACAGATTAAGCAGGAACCAAAGGAA---GACGACGACGACGAAGACATGATGGAGGTTGCGCATGCTGGAGCCATCGCCACAACCAGTGTCAATCTAGCAAGTTCAAGGCCGATTAAGAAAATTCAGAAAACAGAGTCCTATCCCACACCTGCCAGCTCCTCTCCTGTTAAGCCCAACGGCGCTCAAGTCGACTCAGCTTCATGGAATGCCCTCACAGAGAGGCTGAACGTCGTCACAAGTTCGCCTGCGGAAACAAAGACAATAGGCAAAATCGACTACAAGGATGCGATCGAGGAAGACGGCAGTCTCAACTTCTTCTGGACAGACTACACTGAGGTCAACGGCAGTCTGTGTCTCTTTGGCAAAGTTCTCAACAAGAAGACGCGATCATACGTCAGCTGCTTTGTCAAAGTCGACAACATCCTGAGAAAGCTCTATTTCTTGCCGCGTCAACACCGCTTGCAAGATGGCGAAGAGGCAGGCGAAGAAGTCGAGATGATGAACGTGTATGACGAGATTGATACCATGATGACCAAGATGAATGTTGGCATGTACAAGATCAAGGCCTGCACCAGGAAATATGCCTTTGAGCTCCGTGATGTCCCCAAGGAAGCACAGTATATGAAACTTCTCTACCCATACAACAGTGAGTGGCCACATTT-CTCCTGTAGGTCCCCCGAAGCAGCTAACAGGTATCCCAGAGCCTGAAGTCGACCCCAACAGACCCGGTGAGACATATTCTCACGTCTTTGGTAGCAACACCGCTCTTTTTGAACAGTTCGTTCTCTGGAAGAATATCATGGGCCCATGCTGGCTGAAGATTGAGGATGCTGATTTTGACAAGCTCAAGAATGCTTCCCACTGCAAGCTTGAGGTTTTGGCCGATCACCCCAACATGGTTTCTGTTCTTAGCGAGTCTGACAACCTCGATGCGCCTCCCCTGACTCTTATGAGTGTCTCGTTACGGACTGCCTTTAACGAGAAGGATAACAAGCAAGAGATTCTGGCTATCAGCGCAAGAATCTACGAGAAGGTATCCCTCAGTGACACGACCCCTGCAGAAAAGCTGCCCTGTCGAACCTTTACGGTTATCCGGCCGCATGGCCAGGCGTTCCCCATGGGCTTCGATCACCTTGCGAAGAAAAGGAATCGTGGCTTGATTGTGCTGAAGAAGCAAGAAGCCGATATCCTCGCCTTCTTCTTGGCCCAGCTGGATGTTGCAGACCCAGATGTAATTCTTGGACACCAATTGGAGGGTGTAGACTACAGTGTGCTCCTCAATCGTCTGTATGAAAAAAAGATACCCGGATGGTCCAGGCTAGGTAGACTTCGTCGCAGTCAGTGGCCATCGTCAATCGGCAAGACTGGCGGTAACGTTTTTGCCGAACGCCAGATCTTGTCAGGACGCCTGCTATGTGACCTGGCCAACGATGCTGGAAAGTCGGTCATGTTCAAGTGCCAGTCATGGAGCCTGACAGAGATGTGCAGTTTGTACCTCTCTGGAGATAACCGGCGCCGCGATTTTGACAATGAGGCTGCCCTGAAGACGTGGGCCAGGGAGAAGCAGGGACTTCTCGACTACATCACTCATATGGAGGCCGATACACACTACATTGCAGCCCTGGGCCTGGGTGTTCAGATGTTGCCACTGACCAAGGTTCTCACCAATCTGGCGGGTAACTCGTGGGCTCGAACGCTGACCGGCACGCGTGCAGAGCGGAACGAGTACATTTTGCTACACGAGTTCTATCGCAACAAGTACATCTGCCCTGATAAGCAGACTTTCCGCAGTCGCCAGCGTGCCGAAGAGGCACAGCGTGAAGAAGAGGCGGGTGAGGGGAAGAAGAAGGACAAGTACAAGGGTGGCTTGGTTTTCGAGCCAGAGAAAGGTCTATATGATAAGTTTGTGCTTGTCATGGACTTTAATTCCCTTTATCCCTCTATTATTCAGGAGTTCAACATCTGTTTTACAACTGTCGATAGACCAGCCACAGTAAGTTTGTCGAGAATTCTTGCTTGAACCTCGAGACTAATCAAGCTCACAGAACAGTGAAGAAGATGAAGTTCCCGAAGTTCCAATCAACCAGGATCAAGGTATCCTACCTAGGCTCATTGCTACTCTCGTCAGTCGCCGTCGACAAGTCAAGAGCCTCATGAAGGACAAGAAGGCTACCCCAGAAGAGCTGGCCACATGGGACATCAAGCAGCTTGCCCTCAAGCTCACTGCCAACTCCATGTACGGATGTTTGGGTTATACCAAGTCACGCTTCTACGCTCGACCTCTGGCTGTTTTGACAACCTTCAAGGGCCGAGAGATTCTCCGCAGCACCAAGGAGCTGGCCGAGAGCAACTCACTGCAGGTTATCTATGGTGATACTGATTCCGTCATGATCAATGCCAACGTGGATAATGTTGCCGATGCGTTCAAGGTTGGCAACGATTTCAAGAAAGCAGTCAACGAGCAGTATAAGCTGCTTGAGATCGATATTGACAACGTCTTTCGCCGTATCCTCCTTCAAGCGAAAAAGAAGTATGCTGCCATCAACCTTGTAGAGAAGGATGGGAAGTTCATCGAGAAGATGGAAGTCAAGGGTCTTGACATGAAGCGTCGAGAATACTGTGCTCTGTCCAAGGAGATCTCCCAACACCTTCTTAACGAGATTTTGTCGGGTGACGACACCGAAGTCTCAATCGCCCGAATCCATGAGTACTTGAGCGACATTGCTAGCAAGATGCGTGAGCAGACTATCCCTGTCCAGAAGTATATCATCCATACACAGCTTGGAAAAGCACCCAAGGACTATCCCGACTCAAACTCCATGCCTCAGGTCCAAGTCGCTCTTCGTGAAATGGCCAAAGGCAAGACAGTTCGCAAGGGAGATGTTATCGCCTACGTGATTACGGGCGACAGCAAGAGCTCCGAGCCTGCTCCCAAACGAGCCTACACCCCTGGTGATCTCAAGGCAGACCCTACTCTACTACCTGACGTCGAGTGGTATATTGGCAAGCAGATCTTCCCCCCTGTCGAGCGTCTCTGTGCCAATATTGTCGGAACATCAACCTCACAACTAGCAGAGCACCTTGGTCTTGATATCAAGCGCTACAGCTCATTCCAGACTCAGCAGAACAGCTCAACCAACGACCTTGAGATCCACCCCTTGGACTCTCAGATTCCAGATGAGGTCCGCTTCGGTGACTGTGCTCGCCTCTCTTTGCGTTGCCGCAAGTGTAAAAGCTCGTCCGTGTTCGAGGGCCTGGCTGCGTCCCCCGATCATGTGTCCCAATCCGGTGTCATGTGCGGCTCGTGTGGCAGTCCCATCTCGACACTCTCTGCCGTGGCCCAGATGGAGCACGCCATCCGCACTCAGACAAGTCGGTACTACGAGGGCTGGCTGGTCTGCGATGATAGCCAGTGCGGCAATCGAACACGGCAAATGAGTGTTTATGGTTCTCGCTGCCTTGGCCCTAAGGGACTTGCCCGAGATTGTCTCGGTCGAATGCGTTACGAATACACAGAAAAGGCTATCTACACTCAGCTTCTCTACTTCGCCAGCCTGTGGGATGTCGACAAGGCCAAGGCCAAGGCCACGAGCACTGAGATGTCCAGGCAAGATCGAGAGAATATCCTCGCATTGGCTGAACATAACCGTGTGCGCTTCGGAAACGTGAAGGGTATTGTTGACAAGTATCTCGATAAGTGTGGTCGGCAATGGGTAGCCATGGATACTCTGTTCACAAAGCTGGGCTTCAAGCCAATGGCCTGA---------ATGCCTAACACAAGTCTTCGTCGCCCTCAGAAGGGCTTCCGCCGAGGAGGAAAAGTTGCCTACCATGGCAACCGAACACGCACATTCGCGGCCTCGTCCAGGAACGAGGCCACGTCGGCAGACGAGAAATGGGAACGAACACGGCTAGCACACAGCATTGACGAGAACATGGGCTTTGCGCGTTACGAGAGCGGAAAGAAGAGAGAAGGCTGGCTAGTTAACATCCAACCTACATCTATCGAGGACGAACGGATACCGGGTGGTCGAGCCGCTGTTGACTGCTATTTCATCGAAGAAGACGGCTCGACCTTCAAAGCTACTGTGGAATTTGACCCATACTTCTTGATCGCTGTCAAGAAAGGACGAGAGTCTGAGGTTGAGGAATGGGTCAAGAGAGTTGCCGGAGGTGGCGTTGTCAAGTCGATTCGAAGAGTCGAGAAAGACGATCTCAATATGCCCAACCACTTACTCGGTTACCGAAGGACATTTCTGGAGTTGAGGTTTGCCAATGTCAATGACCTCATGGCTGCGAGAAAAGATATCATGCCTATCGCGGAAAAGAACAAGAAGAATATGAGTGCTATGGATGCCTATGCCGAGGTGGCAACGTAAGTGCTCAACTGATCTTTGGCAGGATCAAGCTAATACGAAACAGCTCAAATGGCGACTTCGACCTTTTTGATGATTCACGAGATGACGACCGAAATATGAATACTGCCCTTTCTGATGCGAGCGACTTTATCGTCGATATAAGAGAATATGATGTACCATACCATGTACGAGTAATGATAGATTTAGGTATGATCAACCCTTGC------CCACACTCTTCTACCAGCTTTACATGATGTTTGCAACCAAGTATTTGCTACTTCAGAGCCCTCAAAGGCCATGAGACCACTATTCACCATTGCCCTGATTATTGCTT-TATGCATCCCTCCATTCTGCCTTGAACCCTTGCCAATTACCTACTGACCTGGACACCCAGATATACGAGCCGGAAAGTGGTATTTTGTTGAAGCCAAACATGGTGTCACCAAGATTTACCCAAACGAAGAGAGGTCGTTGCCGGCTGAACCTGTAGTAATGGCTTATGATATTGAAACATCAAAGCTGCCTCTCAAATTCCCTGATGCTGCCACCGACCAGATTATCATGATTTCTTACATGATTGATGGCCAAGGGTTCTTAATTACCAATCGCCAAATCCTTTCAGAAGACATTGGCGACTTCGACTACACACCCAAACCAGAATACCCGGGCCCATTCATGATTTTCAACGAACCTGATGAAAAGGCTGTCATCGAGAGATTCTTCCTCCACATCAAGGAGGCACGACCTACCGTCATTGCGACTTACAACGGTGACTTTTTTGATTGGCCTTTTGTGGAAGCACGGGCTAGCATCAATGGAATTGATATGTATCAAGAGATTGGATGGAAGAAGGACAACGAGGATCAGTACAAGTGTAACTACAGTGTGCACATGGACTGCTTCCATTGGGTCAACCGAGATTCGTATCTACCTCAAGGTTCTCGTGGTCTGAAAGCCGTCACTGTCGCGAAGCTCGGATACGACCCAGACGAGCTAGATCCCGAACTGATGACACCATACGCGACTGAGCGACCCCAAACACTCGCCGAATACTCCGTCTCCGATGCCGTTGCAACATATTATCTATACATGAAATATGTACACCCTTTCATTTTCTCACTCTGTACAATTCTACCTTTGAGTGGTGATGAAGTATTGAGAAAGGGAACTGGTACACTCTGTGAGATGCTGCTGATGGTGCAAGCATATCAACGAGAAATTGTACTTCCGAATAAGTATATCACACCAAAAGAGGCCTTCTGGGACGGACATCTCCTCGATTCAGAGACCTACGTCGGTGGTCACGTGGAAAGTATCGAAGCAGGAGTCTTTCGAGCTGATATCCCGGTGGATTTTGCTGTCGACCCTGGAGCCATTGACGAGCTCCTCGGTGATTTAGATGCTGCCCTCAAATTCGTAATCACAGTTGAGGAGAACAAGAACTTTGATGATGTAGAGAACTACGAAGAAGTCAAGGCTCAGATTGTCGAGAGGTTGAACAAGCTCAAAGAAGCGCCAAACCGTAACGAAAAACCCCTGATTTACCATCTGGATGTCGCATCGATGTACCCCAACATCATGACGACAAACCGACTGCAGCCTGACTCTATGATTCAAGAGTCCGACTGTGCTGCCTGCGACTTCAATCGACCAGGAAAGACATGCGATAGAAGGTTACCTTGGGCTTGGCGAGGAGAATACTTGCCCCCAAAACGAGATGAGTATAACATGATTAAAAATGCCCTTCAGAACGAGAAGTTCCCTGGTAAATTCCCCACTTCTCCTATGAGAACGTTCCAGGAGCTCAGTGCCGATGAGCAAGCCAATCTGGTACGAAAACGTCTTCAGCTATATTCTCAGAAGGTCTACCACAAAATCCATGATTCAACAACTATTGTGCGAGAGGCAATCATTTGCCAAAGAGAGAACCCCTTTTATATCAACACTGTACGAGACTTCCGTGATCGTCGATATGACTACAAGGGCAAAGCCAAGGTTTGGAAAGGAAAGACGTCATCCTTGCAGTCTGCTGGTGCTGCTCAGAGCGAGGTTGATGCTGCCAAGAAGATGATTATTCTCTACGACTCACTGCAATTGGCGCACAAGGTTATTCTAAACTCGTTCTACGGATATGTGATGAGGAAGGGATCTCGTTGGTACTCACTCGAAATGGCTGGCGTCACTTGTTTGACAGGTGCTCACATTATTCAAATGGCTCGACAACTGGTCGAACGTCTGGGACGACCTCTGGAGTTGGATACCGACGGTATCTGGTGCATGCTTCCCGCAACCTTCCCCGAGAACTTCTCCTTCAAACTCAAGGGTGGCAAGAAACTCAACATCTCATATCCCTGCGTTATGCTTAACCACCACGTCCACGCAAAATTCACCAACCATCAATACCAGACACTCGTTGATAAGAAGACCCTCAAGTACGAAACACACAGCGACAACTCTATTTTTTTCGAAGTCGATGGTCCATACAAAGCCATGGTTCTGCCCACATCGAAAGAAGAAGACAAAAACTTGAAGAAGCGCTACGCTGTCTTCAACGATGACGGCAGTCTGGCTGAGTTGAAAGGGTTTGAGGTGAAACGTCGTGGTGAGCTCAAGCTCATCAAGATCTTCCAGCAACAGATTTTCAAGTTTTTCCTCGAAGGTGAAACGCTGGCCGAATGTTATGGAGCTGTTGCCAAGGTTGCCAACCGTTGGCTGGATGTTCTGCACAGCAAAGGCACAACGTTGGCAGACGAGGAGCTGATGGAACTCATTTCTGAGAATCGAAGCATGTCCAAAACACTGGAGGAGTACGGAAACCAGAAGTCAACCAGTATCACGACTGCCAAGCGTTTGGCAGATTTCTTAGGTGAGCAGATGGTAAAGGACAAGGGATTGAACTGTAAGTTCATCATCTGCGCTCGACCCAAAAATGCACCTGTTACAGAACGAGCTGTTCCGGTGGCCATCTTCTCTGCGGAGGAATCTGTCAAACGTACATATTTGAGGAAGTGGCTGAAGGAGGAGCCCACTGACACTGATCCCCGTGCACTGCTTGACTGGGATTATTACCTGGAGCGATTGGGCTCTGTTATCCAGAAGCTGATCACCATTCCTGCGGCTCTCCAAAAGGTCCGCAACCCTGTACCTCGAGTGCCACATCCTGACTGGCTTCAAAGGAGGATCAACATCAAGGACGACAAACTGAAGCAGAAGAAGCTCACTGATCTTTTCAAAAAGAGTCCACTGGAAGACATCACCAACATTAGTGGCTCTCGACTGGATGACGTAGAAGACTTCGGTAGCAAGCTTTTGAAGCCCAAACAAGTCAACGCAGTCGTTGCATCCTCTCAGGCTGCAACCACAGTTCAGAAGCGCAAGTCTCCTGAGCCAGCAGAGAACCCCGATCCCATGTCTGCACTTCCTGAAGTAACTCCAAGTGCTTCGGAGAACTATGAGGCATTCTTGATGTATCAGAAGAAGAAGTGGAAGTTGCAGAAGCAAGCCAGAATCCGTCGACGGCAATTGTTTGGTGACCGAAGAGGCGGTGCAGTCAACAATCTCCAGCAAACATTCATGAAGCAGGCACACACTACTTACATGAGTAATTGGCAGGTCTTGCACCTCAAAGCGACTGAGACTCCTGGTATTGTCATGGCATATGTCCTAATCGATGCCAAGATTCATACACTTAAGGTCAATGTTCCTCGACAAGTCTTCCTCAACCTCAAGAGTAAGGATCTTCCTGATGTCGAAGTGGAAGGCTGTGAAGTCGAACAAGTCAATTACACTCTTCCCAATGGTCATCCATCCAGCCATCTCTTCAAGTTGACTGTATCGGAAGATGTTTACTTCAACGAGAGCGAAAAGTTCTCACTCCTCTTCAATCATCCTAGTGTTGAGGGTGTATATGAGAAGCAAGTACCCCTGAACATCCGAGCTGTCTTGCGTCTTGGAAATCAGTGCACCATTGATGCGACACAACATGCTGTGTTGGGGAAGGGTCTTGAGCAAGGCTTTGATCTGGCTGGTCTCAAGCGACCAGCTAAGACACGAACGTATCTCGAAACGTCGCCACTGGCCTACATTTACGTTTCTCACATTACAACTGGAGAACGACAGATTTTTGGCATCTTCTCTACCACCAATGACCAAGCTCACGTCGTTATTCTGCAGAAGAACAAGGATTCCGGTCAAGATCTTCCCAATATTTCCAAAATGTATTCAGAGATGCTCGCCAGACGGCATGCGGAGGCAGCTGGTACCAACTGGCAGGATTGTTTTACCTACCAGGAGAAACTCCACATCAAGATCACCCAAGTGACGACCCGACGCAAGGCTCACTTGGAGATAGGTGATGTTGTCAAGAAGATGCGTAAGGACGAGCCACGACCACAGATGATGGTCATCCAGTCGTCCCAGCGTAAGCTGCTCATTCATGATGTCCCTATCTTGGGAGAATTCCCTGTCCTCCCCTTGAAATACGATGTGGGGGATAGCTCTCTGCCTCCTCTTGGGTGGCAATCTGTCATCGCCAAGCGACTTGTTGGCCATTATCTTGGCCTTGGATCCTGGATTCTACACCTTACCGCTTTGGCTCGCTATGGCGATGTGCCTCTGTGTAATTTGGAACGAGACGATCCCCGATTCTTGATCGATGTTGCCTATGCCCGACGCCTCCAAGCCAATGGCGTCGTGCTTTGGTGGTCCCCCGATGCTCGCCCTGACCATGCTGGATATGAAAAGGATGATCTTCTGGGCCCCCTCGACACAGTCAAAATGCCAAATGTCAACAATCCAGGAACCTTCTCGTCTGTGTGTATCGACATAGATGTCAGAAATCTGGCTATCAACACTATTCTGACCTCATCTCTTATCAACGAGCTTGAGGGTGCCGACTCCGTCTCGTTCAATCCCGCTGCTGACGACTCAGAGACACTTGCATCTGAGAACGCCTTTGCCAACGCTGGCGTTCAGGTGCTGCGTGAGATGGTGAAGGCATGGTGGACTGAAGCTTGTCGTGGAAGTACTATGGCCGATGTTCTCGTGCAACATCTTGTTCGCTGGGTTGAGAACCCCGACTCTTTCATGTACGATCGAGCCCTGCACTACTATGTGCAGATGATGTCTCGTAAGGCCTTCCAGCAGCTCATGGCTGACTTCCGTCGAGTGGGATCTCAGGTCATTTTTGCCAACGCCAACCGTCTTATTCTCCAAACCACAAAGGCCGAGGTCGGCAACGCATACGCGTATAGCGACTATATCCTCAAGTCGATCAAGAGCAAGCCGCTCTTTCACTTTATCGACTTGGAGATCAAGGAGTACTGGGACTATCTTGTATGGTACGATGAGTTCAACTACGGAGGCAAGGCTTGCCAGGAGGTTATCGAAGCTGAAGAACAGAACCTCGAAACGATCATGCACTGGCAAATGGCAACCTTTTTGCCTGTTCGACTACAGTCCACATTTCAGGACTGGGTAATTGAGTTCATACAGCTGATGCATCAACTCAAGCGGCCTCATAACAGCGACCCAGATGGTACACCACGTCTGACACAGCTACCAAGCAAGGGCCTGGAGGACCATGAAGGTCAGATTCTATTAGGCAAGGCATTCGAAAAACCTCTGAAGAAGGACATAATTGGCCTCCTCAACAAGCAGAAGCGTGAGCTACTTCATCCAGAGCTTGCACAGGACTACACATTCCCCATCCTTCCCGGCTCACACCTCAACCCTCGAAATCCCATCCTCGAGCTTGTCAAGTCACTCATGCAAGTTCTATCGCTTGACAAAAACATCACACTTGAAGCTCGATTACTTCGGAAAGAGCTTCTAGCCTTGTTCGAGGTGCGCGAGTTCTCGAAAGACGGTACCTTCACAAACCCATCAGAAAGCCTTCGTCTTCCTCAGATATCTTGTGACAGCTGCACTATGATGCGAGATCTAGACCTATGTAGAGACGAAGATCTCTTTGGCGAAGGTTCTGCTTGGTGCTGCGGCTTCTGTGGCACTGAGTTCGATCGTGTCGCCATAGAAGAGCGATTATTGGGCATAGTAGAGAGCTGGATTGTGGAATGGACAACTCAGGATCTCAAATGTGCCAGGTGCGGTGCACTGAGACTGAACGACTTTATGGAACACTGTACCTGTAGTGGAGAGTGGAAGGAAATTGTGTCACGGCAAGACGTGAGCAAGAAGCTCGGGGTTATGAGGAGGGTGGCCAAATTCTACGAGCTAAGAATGCTCAGTGATGTGGTCGAGGAACTTCACAAAGGTTTATGAATGCGTCCCGAAGTTGAGCAAGAGCTTGCTCACACGCTGCTCGTTGAATTGCTCGCATACCAGTTTGCTTCTCCTGTTAGATGGATTGAGACTCAAGATGTGTTCCTCGGTGAGAGGACCGCTGAGCGAGTCGTGGAAATTGGTCCTGCCGATACTCTTGGTGTCATGGCTAAGCGAACCTTGAAGTCCAAGTACGAAGCCTACGATGCCGCCAAGTCCGTTCAGCGAAATATCCTCTGCTATAACAAGGATGCTAAGGAGATTTACTATGATGTTGATCCCGTGGAAGAGGAACCTGAGCCTGCGGCTGCTTCCTCTAGTGATGCCCCTGCAGCCCCTGCGGCCGGTGCCGCTGCACCCGCTGCTGTAGCTGCACCCGCTCCCAGTTCAGGTCCTGTCGCCCAGGTTGCCGATGAGCCTGTACAGGCTGTCGACATTGTGCGCACCCTCATTGCGCAAAAGCTCAAGAAGCCTCTCCTCGAGGTTCCTCTTAGCAAGGCCATCAAGGACCTTGTCGGTGGTAAGTCAGACTGAGTCCGCATCAATTGGTATATTATTAACGATCTTTCCTGCACAGGCAAATCCACCCTTCAGAACGAGATTCTCGGTGATCTTGGAAAGGAATTCGGTTCCACCCCTGAGAAACCTGAAGACACTCCTCTCGATGAGCTTGGTGCATCCATGCAAGCCACTTTCGATGGCAACCTCGGCAAGCAATCGCTGTCCTTGATTGCTCGACTTATCTCCTCCAAGATGCCTGGTGGTTTCAATATCACAGCCGCCCGAAAATATCTCGAGAGTCGATGGGGTCTTGGACCTGGCCGACAAGATGGTGCTCTGCTCCTCGCCCTCACAATGGAGCCTCCTGCGCGACTAGGCTCTGAGGGCGATGCCAAGGCCTTCTTCGACAGTGTCGCCAACAAGTATGCCACCAACGCCGGCATCAGCCTGTCTACAGCTACTGCGGCTGGCCCCGCTGGCGGCTCTAGCGGCGGCATGATGATGGATCCTGCTGCTATCGATGCCCTTACCAAGGACCAGCGTGCCCTCTTCAAGCAACAATTAGAGCTTCTCGCTCGATACCTCAAGATCGACCTCCGTGAGGGCGAGAAGGCTCACCTTAACTCTCAGAAATCCGAGAAGGTTTTGCAAGCCCAGCTTGATCTCTGGACTGCCGAGCATGGTGACTTCTATGCCTCTGGTATCGAGCCTGTCTTCACCCCCCTCAAGGCCCGAACCTACGATTCATCATGGAACTGGGCTCGCCAGGACGCTCTTAGCATGTACTTCGATATCATCTTCGGTCGTCTCCAGGCTGTTGATCGTGAGATTGTCAGCCAGTGCATCCGTCTCATGAACAGATCCAACCCCAAGCTCCTCGACTTCATGCAGTACCATATCGACAACTGCCCCACTGAGCGAGGTGAGACTTACAAGCTTGCTCAGGAGCTCGGACAGCAGCTTATCGAGAACTGCAAGGATGTTCTTAATGTCGCCCCTGTGTACAAGGATGTTTCTCTCCCTACCGGACCCAGGACAACAGTTGACGCCCGGGGCAACCTCAACTACGAGGAAGTCCCGCGTGCGAGCTGTCGCAAGCTCGAGCATTACGTCCAGCAAATGGCTGAGGGCGGCAAGATCTCTGAGTACGGCAACCGCACCAAGGTCCAGAGCGATCTTTCTCGCATCTACAGACTCATCAAGCAGCAGCACAAGCTGTCCAAGACTTCTCAGATTGAGATCAAGAGCCTTTATGGCGAGGTCCTTCGCTCGCTTGCCATGAATGAGAGCCAGATCCTTCCCAAGGACAACAAGGGCCGAAAGGTTCTGAAGAACAGCCAGAGCAAGGGCAAGGTCGAGACCATTCCCTTCCTTCACCTCAAGAAGAAGGGTCTCCATGGCTGGGACTACAGCAAGAAGCTTACAGGCGTGTACCTCAACTGCCTTGAGGATGCTGCCAAGTCTGGTGTTACCTTCCAGGACAAGCACGTTCTAATGACTGGCGCTGGTGCCGGTTCCATCGGTGCCGAGGTCCTTCAGGGTCTCATCAGCGGTGGCGCTAAAGTCATTGTTACCACCAGCCGCTTCTCCCGCGAGGTCACTGAGTACTACCAGGCCATGTACACCCGCTATGGCTCTCGCGGCTCCCAGATTGTTGTTGTTCCCTTCAATCAGGGTAGCAAGCAAGATGTTGAGGCCCTCGTCGAGTACATCTACGATACCAAGGAGGGTCTTGGCTGGGATCTTGACTTCATCGTTCCTTTCGCTGCTATCCCCGAGAATGGTCGCGAGATTGACAGCATTGATTCCAAGTCTGAGCTTGCCCATCGTATCATGCTTACCAACCTTGTTCGTCTTCTCGGATGCGTCAAGGCCCAAAAGACTGAGCGTGGCTTCGAGACCCGACCTGCCCAGGTTGTTCTGCCCCTTTCTCCCAACCACGGCACCTTCGGTAATGACGGTCTTTACTCCGAGTCCAAGCTTGGCCTCGAGACTCTCTTCAACAGGTGGCACTCCGAGAGCTGGGCCAACTACCTCACCATTTGCGGTGCGGTCATTGGATGGACCCGAGGAACTGGTCTCATGTCTGGTAACAACATCGTTGCTGAGGGCGTTGAGGCTTTCGGCGTCCGCACTTTCTCTCAGCAGGAGATGGCTTTCAACATTCTTGGTCTCATGTCTCCCACTTTGGTTGATCTGTGCCAGAATGAGCCCGTCTTTGCTGACCTCAACGGTGGTCTGCAGTTCATTCCTAACCTCAACGAGACCATGACCAAGCTCCGCAAGGACATCATGGAGACTAGCGAGGTTCGCCGTGCTGTTGCCAAAGAGAGCGCCATTGAGAACACCATTGTCAACGGTGCCGCCTCTGAGGTTCTCTACAAGAAGAAGACAATTGATCCTCGTGCCAACATCAAGCTTGACTTCCCCAACCGACCTGACTGGAAGACCGAGATTGAACCACTCAACGAGAACCTTAAGAGCATGGTTGACCTGGAGAAGGTCGTCGTGGTCACTGGTTTCGCTGAAGTTGGTCCTTGGGGTAACTCTCGAACTCGATGGGAGATGGAGGCCTATGGCGAATTCTCCTTGGAGGGTTGCGTTGAAATGGCTTGGATCATGGGTCTCATCAAGAACCACAATGGTCCTATCAAGGGTAAGCCTTACTCCGGCTGGGTTGACGCCAAGACTGGTGAGCCCGTCGACGACAAGGACGTCAAGCCCAAGTATGAGAAGTATGTTCTAGAGCACTCTGGTATTCGTCTGATCGAACCTGAGCTGTTCGAGGGCTACGACCCCAACAAGAAGCAGCTGCTTCATGAGGTCGTCATTGAGGAGGATCTTGAGCCCTTTGAGGCCTCTAAGGAGACTGCTGAGGAGTTCAAGCGTGAGCATGGTGACAAGGTTGAGGTCTTCGAGATCCCGGATAGCGGCGAGTACATCATTCGTCTCAGGAAGGGTGCCTCCCTCTGGATCCCCAAGGCTCTTCGCTTCGATCGTCTGGTCGCTGGTCAGATCCCCACTGGCTGGGACCCTAAGCGATATGGTGTTCCTGAGGATATCGTCTCCCAGGTTGACCCTGTCACACTGTTCCTTCTTGTGTCTACTGCCGAGGCTCTCCTTTCTTGTGGTATTACCGACCCCTACGAGTTCTACAAGTACGTCCACGTCTCTGAAGTTGGTAACTGTGTTGGTTCCGGTATGGGTGGTGCCGCCGCTCTCCGCGACATGCACCGCACTCGCTTCCTCGACCAGCCAGTGCAGAACGACATTCTCCAAGAGTCTTTCATCAACACCATGGCTGCCTGGGTTAACATGTTGTTGATGTCCTCTTCTGGACCTATCAAGACCCCTGTTGGTGCTTGTGCTACCGCTGTTGAGTCCATTGACACGGGTTATGAAACCATCATGGAGGGCAAGGCTCGCGTCTGCTTTGTCGGTGGCTTCGATGATCTCGGTGAGGAAGGCTCTTATGAGTTCGCCAACATGAAGGCCACCAGCAATACTGTTGACGAGTTTGCTCATGGACGTACTCCTAAGGAGATGTCTCGTCCTACCACTACTACCCGAAACGGATTCATGGAGTCTCAGGGTTGCGGTATCCAGGTCATCATGACTGCCAAGCTTGCTCTTGACATGGGTGTCCCCATCCACGGCATCGTTGCCCTGACCACCACTGCCTCTGACAAGATTGGCCGTTCCGTTCCCGCTCCAGGCCAGGGTGTTCTCACCACAGCTCGCGAGAACCCTGGCAAGTTCCCTTCGCCTCTTCTCGACATCAACTACCGACGCCGCCAGATCGAGCGTCGCAAGAAGACTATCAAGCAATGGCAAGAGTCTGAGCTTGAGTATGTTCATGACGAGATTGATGCCATGAAGTCTCAGGGTGCTTCCTTTGACGAGAAGGAGTATGCCGCGGACCGCTTCGCTCACATTGAGAAGGAAGCTGCCCGACAGGAGAAGGAGCTTCTCCGCAGCATGGGCAACAACTTCTGGAAGAGCGATCCCAGCATTGCCCCTCTGCGCGGTGCCCTCGCCACATGGGGTCTCACTGTCGACGATATCGGTGTTGCCTCGTTCCACGGAACCTCTACCAAGGCCAATGATAAGAACGAGTCTAATGTTATCTGCCAGCAGCTTCGCCATCTTGGTCGCAAGAAGGGCAACGCTGTCTTGGGTATCTTCCAGAAGTACCTCACTGGTCACCCCAAGGGTGCTGCTGGTGCTTGGATGATGAACGGTTGTCTCCAGGTCCTTGACACCGGTCTTGTTCCTGGAAACCGCAACGCGGACAACGTTGACCCCATTATGGAGCAGTATGACCTCATCGTCTACCCCAGCCGTAGCATCCAGACCGACGGTGTCAAGGCCTTCTCCGTTACCTCTTTCGGTTTCGGACAGAAGGGTGCTCAGGCCATTGGTGTCCACCCCAAGTACCTGTTCGCTACTCTTGATGAGAAGACCTACGCCGATTACTGCGCCAAGGTTGATGCTCGCCAGAAGAAGGCCTACCGATACTTCCACGATGGCTTCATCAACAACAAGCTGTTCGTCGCAAAGAACAACTCTCCTTACTCCGATGACCAGCTCAGCAAGGTTCTTCTCAACCCTGATGCTCGTGTCTCTGAGGACAAGAAGTCATCTGAGCTCAAGTATGCCACTGACTTCATGAAGAAGTCAGAGAAGGTTGTTTCATCAGCCAAGGCCAAGGAGACTGAGCAGGTCATGGAAGCTCTGGCCCTCAAGGTCACAAACAAGAACAGCCAGGTTGGAGTTGATGTTGAAGATATTTCCGCTGTCAACATTGACAACGACACTTTCGTCGAGCGTAACTTTACCGCCAATGAGATCTCCTACTGCCGCCAAGCTCCCAGCCCCCAGAGCTCTTTCGCCGGCCGCTGGAGTGCCAAGGAGGCTGTATTCAAGTCTCTTGGTGTCGCCAGCCAAGGCGCTGGTGCTGCTATGAAGGACATTGAGATTGTCAAGGGAGAGAACGGTGCCCCCACTGTTTCTGTAAGTCACCTTTTTATCCAAGTCAAACACGCAAGATGCTAACGTTTGTAGCTTCATGGTGAGGCTGCTGCCGCTGCCAAGAAGGCCGGTGTGAAGGATATCACACTGTCCATCTCACACTCCGATAGCCAGGCTATCGCTGTAGCTGTTGCCAACTTTTAAATGTACGGCGCCGGTCAAGGCCCTCAAACGGGCATTTCCACCCCCAGATCTAGCGCTTCTCTTCGGCCGTTGACTCTCTCCCACGGCTCTCTCGAGACCTCTTTTCTCATTCCCACCAACCTCCATTTCCACGCCTCTCAGTTGAAAGACAAGTTTGTCGCTACTCTTCCCGAAGCCACCGACGAGCTTGCCCAGGATGACGAGCCATCATCCGTTCCCGACCTGGTCGCCAGATACCTTGGCCTCATTGCTCACGAGGTTGATGAGGGTGAAGATGATGAGCAAGGCTCATACGAGGAGGTCTTGAAGCTCGTTCTCAACGAGTTCGAGCGCAATTTCCTCCGTGGCAATGAAGCGCACGCCATTGCTGCCAGTTTGCCAGGCATCGAGTCTAAGAAGCTCGACTTCATCCGCAGCTACTACACCGCTCGTGCTGTGTGCAACCGACCGATCAAGCCCCACGCTTCAGCCCTTTTCCGAGCAGCTGAGGATGGTGACGCCGAAATCTACACAATTTTCGGCGGTCAGGGTAATATTGAGGAGTATTTCGAGGAATTGCGAGAGATCTTCAAGACGTACTCAAGCTTTGTCGGTGATCTTATCACCCGCTCAGCTGAGCTGCTCCAGACTCTCTCCAAGAACCCCAAAGCCGAGAAGATGTTCCCCAAGGGTCTTGATATCATGAACTGGCTTCATCACCAGGACTCTACCCCCGATGTCGATTATCTCATTTCGGCACCTGTCAGTTTCCCTCTCATTGGCCTTGTCCAGCTTGCCCATTATGAGGTGACATGTAAGGTTCTTGGTGTGCATCCTGGTATGCTGCGCGAGAGAATCACTGGTTCCACTGGCCACTCACAAGGCATTGTCATGGCCGCTGCAACAGCTGCCGCCGATTCTTGGGACTCGTGGAGAGACATCACCAGCTCTGTTCTTACCATGCTTTTCTGGATCGGAACACGAAGCCAGCAAGCATTCCCCATCACCTCCATGACCCCTACCATGCTTCGCGAGTCACAGGAGCACGGCGAGGGTGCACCCACTCCTATGCTTAGCATTCGAGATCTTCCTCAGGCTGAGGTTCAGAAGCACATCGATGCTACTAACCACTATCTCCCCGAGGACCGTCACATCAGCATCTCTCTCATTAACAGCCCACGGAACTTGGTTGTGACAGGACCCCCAACCTCTCTCTACGGTCTTAACGCTCAGTTGCGCAAGGTCAAGGCCCCTGTTGGCCTGGACCAGAACCGCATTCCCTACACAGAGCGAAAGGTTCGCTTCGCCAACCGATTCCTGCCCATCACCGCACCTTTCCACAGCAAGTACCTCGCCGAGGCTACCTCCATGATTGATGAGGATCTCAAGGATATCTCAATTGACTCCAGTGATCTCGGAATTGCCGTGTTCGACACCAACACTGGTAAAGATCTCCGAGAAGAGGTCAAGGGCAACATTGTTCCCGCTCTTGTTCGTTTGATCACTCGCGACCCCGTGAACTGGGAGAAGGCTACTGTCTTCCCTGATGCCACTCACATTCTTGATTTCGGCCCTGGTGGTGTTTCCGGCCTCGGTGTCTTGACCAGCCGAAACAAGGAGGGAACTGGCGTCCGTGTCATCTTGGCTGGTACTGTCGATGGTGGCATGAACGATCTCGGCTACAAGGCTGAGCTCTTTGATAGAGATGAGGAAAATGCCGTCAAATATGCCATTGACTGGGTTAAGGAGTTTGGTCCCAAGCTTGTCACCAACAAGAGTGGCCGAACATACCTTGATACCAAAATGAGTCGTCTCCTTGGTCTCCCTCCCATCGTTGTTGCTGGTATGACTCCCGCTACCGTCCCCTGGGATTTCGTCGCCGCTACCATGAACGCTGGATACCACATCGAACTTGCTGGCGGCGGTTACTTCATCGGCCCCATGATGACCGATGCTATTACCAAGATCGAGAAGGCCATCCCCGCTGGTCGTGGTATTTCTGTCAACCTGATCTATGTCAACCCCCGTGCTATGGCATGGCAGATCCCCTTGATCGGCAAGCTTCGATCTGAGGGTGTCCCTATTGAGGGTCTTACCATCGGTGCTGGTGTTCCCTCTATCGAGGTCGCCCAGGAGTACATCGAGACCCTTGGCCTCAAGCACATCAGCTTCAAGCCCGGTTCCGTCGATGCCATCCAGGCTGTTATTAATATCGCCAAGGCCAACCCCCATTTCCCTGTCATGCTTCAGTGGACTGGTGGCCGTGGTGGTGGTCATCACTCTTTCGAGGATTTCCACCAGCCTATCCTCCAGATGTACGGCCGTATTCGACGACAGGAGAACATTATTCTTGTTGCTGGTAGTGGTTTCGGTGGTGCTGATGACACCTACCCCTACATCACTGGTGACTGGGCCAAGAAATACGGTTACCCTCCCATGCCCTTCGACGGTTGCTTGTTCGGTAGCCGCATGATGGTTGCCAAGGAGGCTCACACTAGCAAGGCGGCCAAGGAGGCTATCGTCGCTGCACCTGGTCTTGAGGACAACGAGTGGGAGCAGACCTACAAGGGACCGGCTGGTGGTGTTCTCACCGTCCGATCTGAGATGGGTGAGCCTATCCACAAGCTTGCTACTCGTGGAGTTCGCTTCTGGGCCGAGATGGACCAGAAGATCTTCAGTCTCCCCAAGGAGAAACGAGTTGCTGAGCTCAACAAGAACAAGGACTACATCATCAAGAAGCTGAACGACGACTGTCAGAAGGTCTGGTTCGGTCGCAACAAGGAGGGCAAGGCCTGTGACCTTGACGACATGACCTATGCTGATGTTCTCCGTCGTCTTGTCGAGCTCCTCTACGTCAAGCACCAGTCTCGCTGGATTGACCGCTCCTACACTGTTCTCGTCGGTGACTACATTCACCGTCTTGAGGAGCGTATGACTACCACCCCTGGCAAAGCCTCTCTTCTCCAGAGCTACTCCGAGCTCAGCGAGCCTTTCGAGGTGATTGACCGCATCGTCGCTGCCTACCCTGACGCCGAGACCCAGATCATCAACGCCCAGGATGTTCAGCACTTCCTTATCATGTGCATGCGACCCACTCAGAAGCCTGTCACTTTCATCCCTGTCTTTGACGACAACTTTGAGTTCTACTTCAAGAAGGACTCCCTGTGGCAATCTGAGGATCTCGATGCCGTCGTTGGCCAGGATGTTGGCCGAACTTGCATCCTTCAGGGACCTGCCGCTGCCAAGTTCTCCACTGAGATCGATCAACCCATCAAGTCTATCCTTGATGGCATCCACGAGTCTCATGTTGAGTACCTTACTCGGGATCTTTACAACGACAACAAGGCTACCATCCCTTACATCGAGTACTTCGGTGGTAAGCTCGTTGACCCCGAGATGCCCCTTGATGTCGAGGGCTTGACTGTCAGCTACGACACCTACAAGAACACCTACCGCTTGTCATCGTCTGCCGCTGCCACTCTCCCTGAGCTCGACTCATGGCTATCTTTGCTTGCTGGACCCAACCGCAACTGGCGCCACGCTCTGCTCATGGCCGATGTTGTTGCTCAAGGCCAGAAGTTCCAGACCAACCCTATCCGACGCATCTTTGCTCCTTCTCGTGGTCTGTTTGTTGAAATCTCTTATCCCAATGACCCTTCCAAGACTACCATTGTTGTTCGTGAGCAGCCTCGTCACAACCAGTACATCGACGTCATCGAGGTTAAGCTCGTCGGCGAGAACAAGATCCAGGTCAACATGATCAAGGAGACCACTGCTCTCGGTAAGCCTGCTGCTCTACCTCTGGAGTTCACCTACCACCCCGAGGCTGGATACTCTCCTATCCGTGAGGTCATGGAGGGCCGCAACGACCGCATCAAGGAGTTTTACTGGAAGGCGTGGTTCGGCGAGGAGCCTCTCGACCTCGACGCTGATGTTACTGCTAAGTTCGATGGTGGCAAGACTACCATTACTGGCGAGGCTATCAACGATTTCGTGCACGCTGTTGGCAACCACGGAGAGGCTTTTGTCGACCGACCTGGTAAGACTGTCTATGCTCCCATGGACTTTGCCATTGTTATCGGCTGGAAGGCCATTACCAAGCCTATCTTCCCTCGCACCATTGATGGCGACCTCCTGAAGCTTGTCCATCTCTCCAACCAGTTCCGCATGATCCCCGGCGCCGAGCCTCTCAAGAAGGGAGACGAGGTCTCCACTACTGCCCAGATCAACGCTGTCATCAACCAGGAAGCTGGAAAGATGGTTGAGGTTTGTGGTACTCTCGTCCGTGACGGAAAGCCTGTCATGGAGGTGACCTCCCAATTCTTGTACCGTGGTACTTACACCGACTACGAGAACACCTTCCAACGAAAGGTTGAGACCCCTATCCAGCTTCATCTGGCCACTACTCGGGATGTTGCTATCCTTCGATCCAAGCAGTGGTTCTCCGTCGACGAGCTTCCTCAGAACATCGACTTGCTTGGTCAGACTCTGACTTTCCGTCTCCAAAGCTTGGTTCGCTACAAGAACAAGGCTGTCTTCAGCAGCATTGAGACACGCGGCCAGGTTCTGCTTGAGCTCCCCACCAAGGAGATCATCCAGGTCGGCAGCGTCGACTATGAGACCGGGGAGTCTCATGGTAACCCCGTTGTTGATTACCTTGAGCGCAACGGCCAACCTATCGACCAGCCCATCAACTTTGAGAACTCCATCCCCCTTAGCGGCAAGTCTCCTCTCGCTCTCCGAGCCCCTGCTTCCAACGAGAATTACGCTCGTGTGTCCGGTGACTACAACCCCATCCACGTCTCTCGTGTATTCTCCAGCTATGCCAACCTCCCTGGTACCATCACCCATGGCATGTACTCTAGCGCATCCGTGCGAAGCCTGATCGAGACCTGGGCCGCCGAGAACAATATTGGCCGTGTCCGAAGCTTCCACGCCTCGCTTGTTGGCATGGTTCTGCCCAACGATGAGCTCGAGGTTAAGCTTCAACACACTGGCATGGTCTCTGGCCGCAAGATCATCAAGGTTGAGGTCCGCAACAAGGAGACCGAAGACAAGGTTCTTGAGGGCGAGGCCGAGGTTGAACAGCCTGTGACTGCCTATGTCTTCACTGGACAGGGTTCTCAGGAACAGGGTATGGGTATGGAGTTGTACGCCAGCAGTCCCGTTGCCAAGGAGGTCTGGGATCGCGCCGACAAGTACCTCCTCGACGCCTATGGTAAGTTACATGAATCGGTACTATCAATGTGCATCTGCTAATATATCTCAGGTTTCTCCATCACCAACATTGTCAAGAACAACCCTAAGGAGCTCACTATTCACTTCGGTGGTCCCCGTGGTAAGGCTATCCGCCAGAACTACATTGCGATGACTTTCGAGACCGTGGCTGCGGATGGTAGCATCAAGTCCGAGAAGATTTTCAAGGAGATTGATGAGACCACTACCTCATACACCTACCGCTCCCCTACTGGTCTTCTCTCGGCCACCCAGTTCACTCAGCCTGCCCTTACCTTGATGGAGAAGGCCAGCTTTGAGGACATGAAGGCTAAGGGACTTGTGCCAAACAACAGCACTTTCGCTGGTCACTCTCTCGGCGAATACTCGGCCCTTGCTGCCCTTGCTGAGGTCATGCCAATTGAGAGTTTGGTGTCCGTTGTGTTCTACCGTGGTCTCACCATGCAGGTTGCCGTCGAGCGTGATGCTGCTGGCCGATCTAACTACTCCATGTGCGCTGTTAACCCCAGCCGCATCAGCAAGACCTTCAACGAAGCCGCTCTCCAGTTCGTTGTTGACAACATTGCTGAGGAGACTGGCTGGCTCCTTGAGATTGTCAACTACAACATTGCCAACATGCAGTATGTTTGCGCTGGTGATCTCCGTGCACTCGACACTCTTGCTGGTGTGACCAACTTTATCAAGATCCAGAAGATTGATATTGAAGAGGTCAAGGACAACATCGAGGAGGTTAAGGGACACCTCCGCGAGATCATCCGCGGCTGTGCCGAGAAGACTCTTGCCAAGCCCACACCTCTTGAGCTGGAGCGTGGCTTCGCTACCATTCCTCTCCGTGGTATTGATGTGCCCTTCCACTCGACCTTCCTTCGATCTGGTGTCAAGCCTTTCCGATCTTTCTTGCTCAAGAAGATCAACAAGACATCCATCGACCCCTCCAAGTTGGTTGGAAAGTATATTCCCAACGTGACGGCCAAGCCGTTCGCGCTGACCAAGGAGTACTTCGAGGATGTGTACAAGCTGACCAACTCGCCAAAGATTGGTGCCGTGTTGGCCAACTGGGAGAAGTATAACCAGGATGAGACCGCTACCAACGGTGTTGAGGGTAGCGACAGCTCCAGTGGCGAGTATGAAGGCTCTGGCCGTGCTGCTTAAATGGCTGATAAACAGCCTTGGCGAAAGGAAGAAGAAGATGAGGAGGAGCAAGAACTCGATGAGAACGTGAGTTG---ATCGAACATTGGTACTCACCCCAACTCTATATTGATCCACCCATAGAACTATAAGGCACAGAAGGATGCCATCTTGCTTGCGATCGATGTCAGCAAATCAATGTTAGAACCACCGCCGCCATCAGACTCGAAAAAGGCGGATCGCGACAGCCCTGTCCAGGCGGCCTTAAAATGCGCCTATCATCTCATGGAGCAACGCATCATTTCTAATCCTAAGGACATGATGGGTATTCTGCTCTTTGGAACCAAGAAATCAAAATTCCAGGACTCTGTAGATGGTCGAAGTGGTCTAGGTTACCCTCATTGTTATCTATTCACTGACCTCGACGTGCCTGCGGCAGAGGATATCCAGGCACTCAAAACCCTTGTCGAAGACGGCGAGGATGAAGATGAGGTACTGACACCTTCGGATGAGCCTGTCAGCATGTCGAATGTGCTATTCTGCGCGAACCAGATATTCACAACAAAGGCTGCGAACTTTGGCAGTCGTCGTTTGTTTATAGTAACTGACAACGACAATCCTCACGCATCTGACAAACTCGCGAAGTCCGCTGCAGCGGTACGAGCTAAGGATCTGTACGACCTTGGGATCCTGATAGATCTATTCCCTATCACCCGTGGAGATGAGAAATTCGAACTCAACAAGTTTTATGATGTAAGAATAGCTTTGAAGATACCAGGGAACTAGCTAACACGCAAAGGATGTTATCTATCGTGATCCTGTTGGAGAGGCGAACATGACAGAAGTCCGAACATCGAAATCTGGAGACGGATTGACATTACTCAACTCGCTCATCTCAAATGTAAACTCCAAACAAACTGCAAAGAGAGCACTGTTCTCAAATTTGCCATTCGAGATTGCTCCTGGGCTACGCATCTCAGTGAAGGGATATAACATTGTTCATCGTCAAACACCAGCACGCACTTGCTACATTTGGCTGGACGGTGAAAAGCCGCAAATTGCTACAGGTGAAACTACGCGAATTGCGGAGGATAGCGCCAGGACCGTTGAAAAAGCCGAGATAAAGAAGGCGTACAAATTTGGCGGCGAATACGTCTACTTCTCCCCAGACGAACAGAAGTCATTGAAGGATTTCGGATCACCCATCATTCGTATCATCGGCTTCAAACCGCGCAGTTTGCTCCCTGTATGGGCAAGCACCAAGAAGTCGACATTCATCTTCCCCAGCGAAGAGGATTATGTTGGTTCGACCAGAGTTTTCACAGCACTCTGGCAGAAACTTCTCAAGGATGACAGAATGGGTGTCGCTTGGTGTATCACTCGTGCGAATGCGCAGCCAATATTGGCCGCCATCATACCGTCTAGAGAGCGGTCCGATGATGGCTCGGGAACACCATATCTGCCTGCTGGACTTTGGATCTATCCTCTACCATTCCAGGATGACCTACGAAATATCAACCCACCAAGTGAAGTGCTGCGAAGTTCCGGAGAACTCACGACGCAGATGCGGACTATCATCCAGCAACTCCAGCTGCCAAAGGCTATGTACGATCCACTGAAATACCCCAATCCCGCGTTGCAGTGGCACTACAGAATCCTTCAGGCTCTTGCTTTGGAGGAGGAGGTTCCCGAGAAGGCAGACGATGCAACGGAGCCAAAATACAAAGCGATTAGCAAACGAGCAGGCGGCTACTTGGAAGAATGGTCTGAGACTCTAGAAGAAGAGGCTGGGAAAGTTGCGAACAAGAAATCGACAAAGCGTGAGACGGACGATGAAGACATGGAAAGACCGGTGAAGAAGTCGAGAGGTTCATCAGAGAAGGCAACTGGTTCTTCCTTCAGTATGGCGCAATTGAAGGCCGCAATCGAGGGTGGGACTATTCAGAAAATGACTGTCGTCCAGCTCAAAGATATTCTAGCTACTAAGGGTTTGAGTACTGCCGGACGAAAGGTTGAATTGATCGAGAGAATCGAGGAATGGATAGAGGAAAGTTCATGAATGCCCCGTCGGCTTAATCCTTTCTCATCCTCACCCTCCATGTCTCAACCCGTCAAGTCGGGCGAGAGGCGCCCCTCTACCTCAAAAGGCAACCGTATCACCAACTTCTTCTCCAGTAGCCCCAAGTCCACTGGTGCCCAGCAGGCCCTTGCCGCTGTACAGCAGAACCAAGCCGCTGCTACTGGATTCTCTCCTTCTCCCGGTCTGCCTACCATCTCTCTCTCAACCGCGAGCCCTGGCGACCCCAACAGCATCGATGCCTCAACAACCACTCTCTTCCAGCCTAAGTCGGCCGAGGAGATCGACCGTCAGAAGCGTGCCGACGCTCAGTTTGGCCCTCTCCTCCACTCAAGCCATCGTTACACCAGCCAGTCTCATGGAGAGCCTCTCCAGGCCCCTGTCGAGGATGAGCCTCCTTACTATTTCATTCTCACCACTTACATCAGCTACCTCATCCTGATCGTTCTGGGTCATATTCGCGACTTCTTTGGCAAGCGTTTCGGAAATCCCAAGCACTATCGCGCCCTCAAAGCCAGCAACGGCTATGCAGCTCTCAACAGCGATTTCGACAATTTCTATGTCAGACGTCTCAAGATGCGCCTGGATGATTGCTTCGCTCGCCCTACCACTGGCGTCCCCGGACGCTTCATCACACTCATGGACCGCAAGTCCGACGACTTCAACCGCACCTATCAATATACTGGCACCTACACTGAGACTCTCAACATGAGTTCGTACAACTATCTTGGTTTTGCCCAGTCTGAAGGTCCTTGTGCCGACGCTGTGGAAGCGTGCGTCAAACAGTACGGAATCAGCTTCTGCAGCCCCCGTGGTGCTGCTGGTACTTCCGATCTTGCTCTTGAGGTCGAGCGTGAGGTTGCCGAATTTGTTGGCAAGCCCGCTTCTATGGTTTTCTCTATGGGTTATGTCACAAATTCGAGCTCCTTCCCCGCTCTTGTCTCCAAGGGTTGTCTGATCATTTCCGATGAACTCAACCACGCCTCCATCCGTGTTGGTGCTCGTCTTTCTGGTGCCGTTATTCAGAGCTTCAAGCACAATGACATGGCCGATCTGGAACGTGTTGTTCGCGAAGCTATTTCCCAAGGTCAACCCCGCACCCACCGTCCTTGGAAGAAGATTCTGGTCGTCGTCGAAGGTCTCTACTCTATGGAGGGTACCATGTGTGATCTCCCCGGTATTCTTGCTCTGAAGAACAAGTACAAGTTCTATCTGTTCGTTGACGAGGCTCACTCTGTCGGTGCTCTCGGCCCCCGCGGTCGTGGTGTTTGCGACTACTTTGGCATTGACCCCTCCGAAGTTGATATTCTTATGGGAACTCTGACAAAATCTTTTGGTGCCAACGGTGGTTACGTCGCAGCCGAGAAACATATCATCGACAAGCTCAAGAGCTCCAACGCTGCTACTCAGTATGGCGAAACTCCTGCTCCTTGTGTGCTCATGCAAATTTTGGCTTCCCTGAAACTCATTACTGGCGAGCTGTGCCCTGGCCAAGGTGAGGAGCGTCTCCAGCGCATTGCCTTCAACTCTCGTTACCTTCGTCTTGGACTTAAGCGTCTTGGCCTTATTGTCTATGGCCACGACGACTCTCCTATCATTCCTGTCATGCTCTACCACCCCGCCAAGCTTCCTGCGTTCAGTCACGAGATGCTTCGACGAAAAATCTCTGTCGTCGTTGTTGGATATCCTGCGACCCCACTCATCAGCTCTCGTGCCCGTTTCTGTGTTTCTGCCGCCCACAACAAGGAGGATCTTGACCGTCTGTTGGCTGCCTGCGACGAAGTCGGTGACATCCTGCAGATCAAGTTCTCGACCGGTGTGGCAGGCGGACTGGAGCATCTTCCCGAGGGTGTTGACCCCAAGAACGAAAATGAATGGAGAAAGGAAAACAGGATCCCCCTTCAGGCCCCCCGTTGGAACCTGGAAGACGTTGTACAACACGGTGTCCAGGATTCAAAGATTCCCCTACGCTAAATGGCGCTGCGCGAGTTCAAGGCCCCTGTCAGCTATGAGAAGCAGCAACGTCAG-TACATTTCCTCCTG-CTACTGCGCTTAGCT---TCCCGCATAAGCTAATCATCATTATAGATGCCTTTCAGGAGTTCTTGACAGGATTCAAGACATCACCAGAGCAAACCATCACAACTGCACTGGGCAATATCACCATTGGAGAAGATGACCTCGACGACGAGTATGATTTGATGGACGAGGATGGGCAAGATGCAAACCGGCAACAAGCGAAGGAGCGCCGTGCTCCTCAGTATAAGTACAAGAGTATGCTGCAGCAACTCTCGGATCGAACGATTGACGAGGCGACGATTGATCTTGACGATTTAGCAACCGTATGATT-TGCGATACTTCCTTCTCCAGCAAAGTACTAACAAGCTTGTAGTGGGAGAACCAAGCGTTCGATGGTGAGGACAGTATGAGACTTGTTGATTCCATCGAGATGAACACAAAACACTACGTTGAAATATTTTCCCGGGCTGTGGATGAGGTCATGCCTCCAATGAGCGCAGATGTGAAGTGAGTACTCCAGTGACCCAAATGTTGATGCACCGCCCTGACCAGCGAATAGCTTCAAGGACGATGTTCTCGACGTGTTGATGGCTCGACGACAAATCCGAAACCGAGAACTGGACGAAGCCGCTGAGCGAGACCCTACTGCTGCAGATGACAAGTTCCCTGCCGAGCTCACTCGCAGGTACACCCTCGTGTTCAAGCCCAGGACTAGCACCTTGAGTCAGTCCTCAAAAGCCTTGGCAGTTCGACAAGTGCGCGGTGAGCACCTGGGTCATCTTATTACCATTCGTGCGATCGCCACTCGAGTTTCTGATGTCAAACCCATTGTTCAAGTCAGCGCCTACACTTGCGACAGATGTGGATGTGAAATCTTCCAGCCTGTTACTGACAAACAATATGGCCCCTTAACCATGTGCCCCTCTGAAGACTGCAGGCAGAACCAGGCCAAGGGTCAACTTAACCCTTCTTCAAGAGCCTCAAAGTTCTTGCCTTTCCAGGAGGTCAAGGTCCAGGAGATGGCCGAGCAGGTCCCAATTGGTCAGATTCCTCGAAGTCTTACTGTCCTCTGCCACGGCACTCTTGTCCGCCATATCAACCCTGGTGATGTTGTCGACATCTCAGGCATCTTCCTTCCCACCCCTTATACAGGTTTCAAGGCGATGAAAGCTGGCCTGCTCACTGATACTTATCTCGAGGCACATCACGTTCTCCAACACAAAAAGGCATACAGTGAGATGATTGTTGACTCCACACTGGTCCGCCGGATTGAAAAATACCGCCAGACTGGCCAAGTCTACGAACTGTTGGCAAAGTCGATTGCTCCCGAGATCTTCGGACATCTCGATGTCAAGAAAGCTCTTCTTCTTCTGCTTATTGGTGGCGTGACGAAGGAAATGGGAGACGGAATGAAGATTCGTGGCGATATCAACATCTGCTTGATGGGTGATCCTGGTGTGGCCAAGTCTCAGCTCCTCAAGTACATTTCAAAAGTCGCCCCTCGTGGCGTCTACACTTCAGGTCGTGGAAGCAGTGGTGTCGGTCTCACGGCTGCTGTCATGCGTGATCCTGTTACGGATGAAATGGTTCTCGAAGGTGGTGCTCTCGTCCTGGCCGATAACGGAATCTGCTGTATTGATGAGTTCGACAAGATGGACGAGACTGACCGTACTGCCATTCACGAAGTAATGGAACAGCAAACAATTTCCATTTCAAAGGCCGGAATCTCAACAACACTCAATGCTCGCACCTCTATTCTTGCCGCCGCTAACCCTGTTTATGGACGATATAATCCTCGCATCTCCCCTGTCGAAAACATTAATCTCCCCGCCGCGCTGCTGTCCCGTTTCGATATCCTATTCCTGCTTCTTGATACCCCTACGCGCGAAACAGACGAACAGCTTGCCAAACACGTTACGTTTGTGCACATGAACAGCCGACATCCCGATATCGGCACTGACAATGTTGTCTTCAGTCCTCATGAAGTGCGATCCTACATCGCCCAAGCAAGGACATACCGACCTGTCGTTCCTGAAACGGTTTCTGAGTACATGATCAAGACATACGTACGCATGCGAGACCAGCAGCAGCGCGCTGAGAAGAAGGGCAAGCAGTTTACCCACACAACCCCTCGTACCCTCTTGGGTGTTGTCCGTCTGGCACAGGCCCTGGCCCGACTTCGATTCAGCAATGAGGTCACTCAAGACGATGTTGATGAGGCTCTCAGACTGGTCGAGGCTAGCAAAGAAAGTCTGAACAATGATCTTGGCACTGGTCGAGCGCACGCAGATCCTAGCAGCAGAATTTATAATTTCGTCAAGCAGCTTGCTGATGCCGGCCAATGCCGTCCTGAGGATGCCACTGGCGAGGAAGAGCTCGGTATTGAGATGAGCATGACGCAACTAAAGGCTCGAGTCATCGCCCGGGGCTTTACCGCCGACCAGTGGTCCAACGCTGTGCAAGAGTACACCACCATGGATGTAAG----------TT-TT--AAGAGACATTCCTTTGTACATGAACAAATCACTAACAATCGTTAACAGATCTGGCAAACCACCAGGAATGGTGCAAGACTGGTGTTTGTCAACGCCGAACCTGACAACGACCAAGAGGATGACATGGACTTTTGAATGTCGCTGTCTAACAAGCTCTCCATCACTGACGTTGACGTCAAGGGCAAGAGAGTCCTCATTCGAGTAAGTTGGCGAG-AAAAAAATGCCCCGCGATGGAATGAAGCT----------GTTGAGCTTGGTTGAGCTCCCCGCATCATAT----CATCAGATGTCACGACGAGCCAGTCGAGGCA----ATTGGACGAGATATATCTCAATCAATTCCTCGATTAGCCTTTGATCAAGCGGTAGCCATCAAGCTCTACGGCTCAAACGTCCTTGCCAAAAAGCCTCAACAATACCCCGCCATCCTCAAACTCTAGCTAACAAAACCCCTCTCAGGTCGACTTCAACGTCCCTCTCGACGCCGACAAGAACATCACCAACAACCAGCGAATTGTCGGTGCCCTCCCCACCATCAAGTACGCCCTCGAGAATGGCGCCAAGTCCGTCATCTTGATGTCCCATCTCGGCCGCCCCAACGGCTCCCCCAACGAGAAGTACTCCCTCAAGCCCGTTGTCGCCGAGCTCGAGAAGCTTCTCGGCAAGAAGGTCACCTTCGCCCCCGACTGTGTCGGCCCTGAGGTCGAGGAGATCGTCAACAAGGCTGAGGATGGCGCTGTCATCCTCCTCGAGAACCTCCGATTCCACATTGAGGAGGAGGGCTCTTCCAAGGATAAGGATGGTAACAAGACCAAGGCCGACAAGGCTCAGGTTGAGGCTTTCCGCAAGGGCCTGACTGCCCTTGGTGATGTCTACATCAGTGAGTCTCCAATTGTGCTACAATCCCACGCTACGTGATGCTAACAAGAACAGACGACGCTTTCGGCACTGCTCACCGTGCTCACTCCTCCATGGTCGGTGTCGACCTCCCCCAGAAGGCCTCCGGTTTCCTCGTCAAGAAGGAGCTCGAGTACTTCGCCAAGGCTCTCGAGGAGCCCCAGCGTCCTTTCCTCGCCATCCTCGGTGGCGCCAAGGTCTCCGACAAGATCCAGCTCATCGACAACCTCCTTGACAAGGTCAACACCCTGATCATCTGCGGTGGTATGGCTTTCACCTTCAAGAAGACCCTCGAGGGTGTCTCCATCGGTAACTCCCTCTTCGACGAGGCTGGCGCCAAGACCGTCGGCAACCTCGTTGAGAAGGCCAAGGCCAAGGGCGTCAAGCTCGTCCTCCCTGTTGACTACATCACTGCCGACAAGTTCGACAAGGACGCCAACACTGGCTACGCCACCGACAAGGACGGTATCCCCGACGGCTGGCAGGGTCTTGACTGCGGCGAGGAGTCCGTCAAGCTCTACAAGGAGGCCATCGCCGAGGCCAAGACCATCCTCTGGAACGGTCCCGCCGGTGTCTTTGAGTTCGAGAAGTTCGCCAGCGGCACCAAGGCTACCCTCGACGCCGTCGTCGATGCTGTTCAGAAGGAAGGCAAGATCGTCATCATCGGAGGTGGTGACACTGCCACCGTCGCCAAGAAGTACGGCGTCGAGGACAAGCTCAGCCACGTCTCCACCGGTGGTGGTGCCAGCTTGGAGCTCCTCGAGGGCAAGGAGCTGCCCGGTGTTACCGCTCTGTCGAGTAAGTAAATGGCTGCCACTCCTGGTCCCGTCGCCAAGACAAGCGGCGGCAACAATGCCTTCCACAACTTCCACAACGACTTTGCTCACATCGCCGACCCCAATGAGCGTCGTCGTCTTGCCCTCGCCGAGATCGACAAGGCTCCCTTCGGATGGTACCATGTCCGCGCCTGTGTCGTCGCTGGTGTTGGTTTCTTCACTGACTCCTACGACATCTTCTGCGTGTCCATGTTGACCATCATGCTGGGCATTGTGTACTACCCTGCCAAGGGAAAGCTCGCTACCAGCTCTGATAACGCTATCAAGCTCTCGACTTCTGCCGGTACTGTCATTGGACAGCTTGGATTTGGTATGCTGGCCGATATTGTCGGTCGTAAGAGGATGTATGGTCTGGAGCTTATTGTCATCATCTTTGCGACTCTTGCTCAGGCCCTGACTGCTGGTTCGCCCTCCACCTCGCTTGTTGGTCTTATCATCTTCTGGCGTGTAGTTATGGGAGTGGGCATTGGTGGTGATTATCCCCTTTCTTCCATCATTACCTCCGAGTAAGTCCATACACATTCACAACTACGATGTCCAGGTTAACTAACATCACAGGTTCGCTACCACCAAGTGGCGTGGTGCCATGATGGCTGCCGTCTTTGCCATGCAGGGTATTGGTCAGCTCGTCGCCGCTCTCGTCATGATGTTCCTCACCCTCGGCTTCAAGTCTTCTCTCGAGGGTGCCCCTGATACCAAGCACTGCAGTGGAGACTGCCAAGTTGCCGTCGACAAGATGTGGCGTACCCTTGTTGGTTTCGGTGCCGTCCCTGCTTGCATTGCCCTCTACTGTAAGTCACTTAC------ACCTCTACCTCTCAACACATACTGACACTGGTATAGACCGTCTCACCATCCCTGAGACTCCCCGTTATACCTTCGACGTCGCCCGTGACGTTGAACAAGCCGATGAGGACGTCAAAGCCTACATCAATGGTAAGCGTGAGGGTGACACCGATGAGGTCGCCCGTGCTCAGGCCCAAGCCAGCGCCAAGTCCAACCTCCAGGTCCCCAAGGCCGGCTGGAGCGACTTCTGCCAGCACTACAGCAAGTGGAAGAACCTGTCCATCCTCATCGGTACCGCTGGTTCATGGTTCTGTCTTGATGTTGCCTTTTATGGTCTCAGCTTGAACAACGGTACTATCCTCAAGGTTATTGGTTACTCTACCAAGGATGCCAACAACATGTACGAGTACTTGCACAACACTGCTGTTGGTAACATCATCATTGTCTTGGCCGGTGCTGTCCCTGGTTACTGGGTTTCGGTTGCTACTATTGATACCCTTGGACGAAAGACTATTCAGCTTGGTGGTTTCATCATCTTGACTATTCTCTTCATTGTAAGTTGTTGTCGTGGCCAGGGGTTTACAACACTAA-CATGTTTAGGTCATGGGTTTCGCTTACAACCACATCTCCTCCAACGGTCTCCTCGCCATCTACGTCCTTGCCCAGTTCTTCTTCAACTTCGGTATGTCTTTATTCCACTACTAAAA-ATACACACTAACAGCTTCAGGCCCCAACACTACCACCTTCATCGTCCCTGGTGAGGTCTTCCCTACCCGCTACCGATCTACCTCCCACGGTATCTCCGCTGCCTCAGGAAAGATCGGTTCCATCATCGGCCAGGGTGCCATCTCCATCCTCCGCACCCACGGTGCCACCGAAACGAACGAGGCCCCCTGGATGGACCACGTCCTTGAGATCTACGCTCTTTTCATGCTTCTCGGTGTCTTCACCACTCTCCTCATCCCTGAGACTGCTCGCAAGACTCTTGAGGAGCTCAGTGGTGAGGATGACTACGCCAACAACCCTGCGACTACCATTGATACTGAGGCTCACGCCGGTAAGGATGAGCGAACCAGCAGTTAGATGGCCAACCTTTACTTCACCCACTCGAGCGCTCCGCTCAAGACGGTGGAAGAGATTCAGTTCGGTCTGATGTCTCCCGAGGAGATCAAGAACATGAGTGTCTGCCACATTACTTACCCCGAAACGATGGAGGAGAACAAGACAAAGCCTCGTGACGGTGGCCTCAACGACCCGCTCCTAGGATCGATCGATCGACAATTCCGTTGCAAAACCTGCACACAAGCAATGGGCGAGTGCCCTGGCCACTTCGGTCACATCGAACTGGCCAAACCTGTCTACCATCCAGGATTTATCAAGAAAGTCAAAAAGATTTTGGAGATTGTCTGCCACAATTGTAGCAAAGTGCTAGCCGATGATGTTGGTCTCGCTGTATGACGCTATTT-AATTCTTGATGCTAACCGCCTAATCAGAGAGATCCTGAGTTCGTTAACGCTATTAACACTCGAGATCCTAAAGTCCGTTTTAATCGTGTGTGGGAAGTTTGCAAGAAGAAGCGGAGATGTGAGAACGACGAGGCGAAGCAAAAGGACGATGAGTTCGGCACGAAGACTGGTCCTCCGAGAGGGCACGGTGGCTGCGGTAACATGCAGCCCAACGTTCGACAAGCAGCCCTACAACTCAAAGCCGCCTTTGATGAAGTTACAGTCGATGAAGATGGACAGAAGTCGAAGAAGAAGGAGACAACGCCTATCACCCCCGAGATGGCTCACAGCATTCTGAGAAGGATTACGGAGGATGATCTTGTCAACATGGGCCTCAACTCCGACTACGCTCGACCCGAATGGATGGTTCTTACTGTTCTTCCTGTGCCACCACCCCCAGTCCGTCCCAGTATTTCCATGGATGGCACGGGAACTGGTATGCGCAACGAAGATGATTTGACATACAAGCTTGGTGATATCATTCGTGCCAACGGCAATGTCAAGCAGGCCATTCGTGAAGGATCCCCCCAACACATTGCCCGAGACTTTGAGGAGCTCTTGCAATATCATGTTGCGACCTACATGGACAATGATATTGCTGGTCAACCTCGTGCTCTCCAAAAGAGTGGCCGACCTGTGAAGGCTATTCGTGCACGTCTAAAGGGTAAGGAGGGTCGTCTTCGAGGTAACTTGATGGGTAAGCGTGTCGACTTTTCGGCACGTACTGTCATTACTGGTGATGCCAACCTTTCTCTACACGAGGTTGGTGTTCCTCGCAGTATTGCCAGGACCCTCACCTACCCCGAAACTGTGACACCCTACAACATTGGCAAGCTGCATCAACTTGTTGAGAATGGACCCAACGAACATCCCGGTGCCAAGTATGTCATCCGAGCTGATGGTCAGCGAATCGATTTACGCCATCACCGTCGTGCCGGTGCGATCTCTCTTGAATACGGATGGAAGGTTGAGCGTCATTTGATGACTGGTGACTACATCATCTTCAATCGTCAGCCCTCTCTGCATAAAGAATCTATGATGGGTCATCGTGTTCGCGTCATGCCGTACTCAACTTTCCGTCTCAACCTCTCTGTTACTTCTCCTTACAACGCCGATTTCGATGGTGATGAGATGAACCTTCACGTCCCCCAGAGCGAGGAAACACGCGCTGAGGTCAAAGAGCTTTGTCTAGTTCCCTTGAACATTGTCTCTCCTCAGAAGAACGGTCCTTTGATGGGTATCGTCCAGGACTCTCTGGCTGGTGCCTACAAGCTTTGCCGTCGAGATGTTTTCCTCACAAAGGAGCAAATCATGAACTGTATGCTCTGGGTACCTAACTGGGACGGTGTCATTCCTCAGCCCGCTATCTATAAGCCTCGTCCTCGGTGGACTGGTAAGCAGCTTATCAGCATGGTTATCCCTAAGGAAGTTAGCCTGTTCAACGGTACGGATTCTGGTGAAAACGCCCCTCTTAAGGATGAGGGTCTTCTGATCCAAGCCGGCCAACTGATGTATGGTCTTTTGACTAAGAAGAGCGTTGGTGCTGCTGCGGGCGGTATTGTGCATATCAGCTACAACGAGCTTGGCCCCGAAGGTGCGATGGCTTTCTTGAACGGTGTCCAGCAGGTTGTCACCTACTGGCTTCTCAACAATGGTCATAGCATTGGTATTGGTGATACAATTCCCGATGCGGCGACCATTGCTAAGGTTCAGGTACATATTGATGAGGAAAAGGCTGAAGTTGCTCGCTTGACAGCAATGGCCACAGCGAACGAGCTTGAGGCCCTACCAGGTATGAACGTTCGTGCAACCTTCGAAAACAAGGTCTCCATGGCTCTGAACCAGGCCCGTGATAAGGCTGGTACCACAACACAGAAGAGTTTGAAGGACTCGAACAACGCTGTCACCATGGCTTCCTCGGGTTCCAAGGGCTCATCTATCAATATTTCTCAAATGACTGCGCTTGTCGGTCAGCAAATTGTCGAAGGCAAGCGTATTCCTTTTGGTTTCAAGTATCGCACATTACCTCACTTCACCAAGGACGATTACTCACCTGAGGCCCGTGGCTTCGTCGAGAACTCTTACCTCCGTGGTCTCACTCCCAGCGAATTCTTCTTCCACGCCATGGCTGGTCGAGAAGGTCTCATTGATACTGCAGTCAAGACTGCCGAAACAGGTTATATTCAGCGACGATTGGTCAAGGCTCTGGAAGATCTTTCTGCCCGTTATGATGGAACTGTCCGAAACTCTCTGGGAGATATTGTTCAGTTCCTCTATGGTGAGGACGGCCTCGACGCCATGATTATTGAGAAGCAGAAATTGGGTATCCTCAATATGTCTAACTCGGCATTTGAAAAGAAGTATCGTCTAGATCTTGCCAACCCTCCGGACTGGTTCAAGCACGACTACGAATTTGGTAACGAATTGACTGGCGACAAGGAATCCATGGAGTATCTGGATCAAGAATGGGAAAGGTTATTGGCCGATCGCAGACGAGTCCGGCAGATCAACAAGTCTAAGGGCAATGAGGAGATGATGCAGCTGCCCCTTAACATCACCCGCATCATCGAGTCCGCGAAGCGAGTTTTCAATGTCAAGGCCAATGACCGAAGTAACTTGCGACCGTCGGAAGTCATTCCAGCTGTGCAAAACTTGTTGGACAGCATGAAGATTGTCCGTGGTACTGATGAAATCTCGATTGAAGCTGACGCAAATGCATCCATTCTCTTCAAGGCCTTGCTTCTCTCTCGTCTGGCCTTCAAGGAGGTGGTCAAGGTGCACCGGCTGAACAAATTGGCTTTCGATCATATTCTTGGTGAACTCCAGAATAGATGGGATCGCGCATTTGTCAACCCTGGTGAAATGGTTGGTGTTCTGGCTGCGCAGTCTATTGGTGAGCCTGCTACCCAGATGACACTGAACACCTTCCATTTCGCTGGTGTGTCGTCCAAGAACGTTACCCTCGGTGTGCCACGTCTCAAGGAAATTCTCAACTTGGCCAAAAACATCAAGACTCCCAGTATGGCAGTGTACCTCAACACACCGCTCGCAAGACAAGAACAAGCCAAGAAGCTACGAAGTATGGTAGAATACACCAACCTTCGCTCCGTCACCTCGGTTACTGAGATTTACTATGATCCCAACATCACGGAAACAAACATCCCTGAAGATGTGGACATGGTTGAGTCTTACTACATGATCCCGGATGAGAGCGTTGACCCCACCGCCAACCAATCGCGATGGCTTCTACGTATTACTCTGGACCGACAGAAGCTTCTAGATAAGGAGATCAAGATCGATGATGTTGCTCAGCGCATCAAGGAGGAGTACCCCACTGATCTGGCAGTCATTTTCAGTGACAACAACGCCGATGAGCAGGTTATTCGTATTCGAACCCTCCAAACCGGTGACAAGGATGAGGAGGGTGAAGGTGGCATGGAGGAGGATGTCATGCTCAAGCGCCTGGAGGCCCATCTCTTGGATACTCTCACTCTTCGTGGCGTTCCTGGCATTGAACGTGCTTTCCTCACCAAGGGTACCCGACTCACCGAGGGACCTGACGGAGCTTTGCTTGCTATCAAGGATGACCCCCGCTGCACGCAGTGGTATCTGGATACCAGTGGTACTGCCCTGCGCGATGTTTTGGCTGTGGACGGCGTCGATGCGACTCGAACATATACTAACGATCTGTATCAAATCGTTGAGGTCTTTGGTATTGAAGCTGCTCGTGCCGCGTTGGCGAAGGAGTTGACCAACGTGTTGGCCTTTGACGGTTCTTATGTCAACCATCGTCACATTGCCCTCCTTGTTGATGTGATGACATACAGAGGCTCCATTTCAGCGGTCACTCGACATGGTATCAACCGAGCCGACACCGGTGCTCTGATGCGTTGTTCTTTCGAGGAGACAGTCGAGATTCTTCTCGAAGCTGCCGCGACAGGTGAATTGGATGATTGCCGTGGTATCTCAGAAAACGTCATGCTTGGTCAGATGGCGCCCATGGGTACCGGTAACTTTGATGTGCTGCTGGATCCCAAGATGCTTGAGACTGTTATTTCTGACAACTCTCGCATGGGCTTGATGGCAGGCATGCCCACCAAGGGCGGAGATGTTGGAGGAGCTGCTACTCCTTACGACACTGGCTCCCCAATGGCTGATTCGGGTTATCTTAGCATGAACTCCCCGGCTGCAGGAAACTTCTCCCCCATCCAGGGTGCTGGATCGGAATCACCTGGTGGCTTCACCGTTGTTGGCGGTGATCATGGATTTGGTGGTGCTAGCCCCTACAACCGCGGAGCGGCCAGCCCCTTCAGCAGTACATCCCCAACATCGCCATTCAGTTACTCGCCGTCATCACCTAATATGGGATACTCTCCGACATCACCGCTCATCGATGGTGGCGGCATGAGTCGCTATGGACCAACATCTCCATCCTTCAGCCCATCATCACCATCATTCTCTCCCACCTCGCCGATGTTGCGTCCGACAAGCCCCGCAAGCCCCAACTACAGCCCGACGTCGCCCAGCTACTCGCCGACGTCACCTTCGTCTCCTAGACACTACTCGCCGACATCGCCAGCACAATTCAACTCTCCCACGTCTCCTAGTTACTCACCGGCGAGCCCCAACTACAGCCCGACATCTCCCAACATTCATGGGGCTGGACCAACCTCACCCTCTTACTCTCCGGCGTCACCTTCATGGTCTCCAACGTCTCCTGAGGCTTATTCCCCAACAAGCCCAAGCTTCCAGAGGAGCCCTGGTGCACAGCAGTCGCCGACCAGCCCGAGCTACTCCCCGACGTCGCCTGCTTTCTCTCCTCGCACGCCGGGTCCAGGAACGTCTGGCAATCAATAGTGAGTTTGGGTTCCTTGATGATACTTTAGTGACTAGT--CACTAACC-AAGAACAGCTCTCCCAACTCGCCGTCAAATGAGCGATAAATGGACGACTACGAGAACGAATCCGACTACGATTATGGCTACGATGAGGGTATCACCCCCGAGGACTGCTGGACCGTAATCTCGTCCTTCTTCGAGACAAAGGGTCTTGCGTCGCAACAGACCGACTCCTTTGACGAGTTCACCCAGACAATGGTGCAGGATCTCGTCAACGAGTACTCCACCATCACACTCGACCAGCACAACCCTCCTGCCCCCCCTGGAGTCAACATCGCTTTGCGACGATATGAGATCAAGTTCGGGAGCGTCATGGTGTCACGTCCCTCTATGAGCGAGACTGATGGAACCGTGACCAACCTCCTACCTTACGAATGTCGTGACCGCAACCTCACCTACGCCGCGCCGACCTACCTCAAGATCACCAAGAAAGTGTCCGTCGCAGTCGACAAGGAGGTTCCCTTGCACGAGATGGACGACGATCAGCAGGCTGAGTACAAGCGAACCGGCGAAAACCCCACAAAGCTGGTATGGGAAGTCGAGGAGGATGCTGGAAGCATAAAAGCTGAGGATGAGCCCTCAGAGATGATCTTTATCGGAAAGATGCCCATCATGGTCAAGTCTAAGATTTGCCATCTGAGCAGCCATTCAGATGAAGACCTCTTCATGCTCAATGAATGTCCTTATGATCAGGGCGGTTACTTCGTTATCAACGGTAGTGAGAAGGTCCTGATCGCCCAGGAACGTTCTGCCGCCAACATCGTCCAAGTCTTCAAGAAGGCCCAGCCTAGTCCTTTCACCTACACTGCTGAGATCCGCAGTGCTCTTGAGAAGGGCTCTCGTCTTATCTCCAGTCTTACGATGAAGCTCTACGGCAAGGGAGATTCTGCGCGCGGTGGCTTTGGCCAGACTATCCAGGCTACTTTGCCTTTCGTCAAGGCAGATCTCCCCGTCGCCATCGTCTTCCGAGCTCTTGGTGTTGTGTCTGATGAGGATATTCTGAACCACATTTGCTACGACCGCAACGATAGCCAGATGCTGGAAATGCTTCGCCCTTGTATTGAGGAGGCTTTCTGTGTCCAGGACCGAGAAGTTGCCCTTGATTTTATCGGAAAGCGTGGAAACAGAGACCAGGCTAGTCTCGGTCGTGAGAAGCGTGTTCGAGTTGCAAAGGATATTCTCCAAAAAGAGACCCTTCCTCACATCTCCCAGTCAGAGGGTAGTGAGACACGTAAGGCCTTCTTTTTGGGTTATATGGTGCACAAGCTTCTGCAATGTGCTCTTGGACGTCGTGAGCCCGATGATCGTGATCACTTTGGCAAGAAGCGACTTGATCTGGCTGGTCCTCTGCTGGCGAAGCTCTTCCGTGGTATCATTCGAAGGATAAACACTGAGCTCTCCAACTACCTCAAGCGATGTGTTGAGAGTAACCGAAACTTCAACCTAACTGTCGCTATCAAGCCATCAACGCTTTCCAACGGTCTCAAGTACTCTTTGGCCACTGGTAACTGGGGTGATCAGAAGAAGGCAGCAAGCTCGACAGCTGGTGTCTCTCAGGTGTTGAACAGATACACCTTTGCTTCTACCCTTTCACATTTGCGCCGAACCAATACTCCCATTGGACGAGATGGTAAATTGGCCAAGCCTCGACAGCTTCACAATACTCATTGGGGTTTGGTGTGTCCCGCCGAAACGCCTGAGGGTCAAGCTTGTGGTCTCGTCAAAAACTTGTCTCTGATGTGTTATGTTAGTGTCGGCTCCCCAGCCGATCCTCTCATTGAATTCATGATCAACAGAGGTATGGAAGTCGTTGAGGAGTACGAGCCAACAAGATATCCCCACGCTACAAAGATTTTTGTCAACGGTAGCTGGGTTGGTGTTCACGCGGACCCCAAGCATCTCGTGAATCAGGTTTTGGACACAAGACGAAAGTCGTATGTTCAGTTCGAAGTATCACTTGTCCGTGATATTCGAGACCGTGAATTCAAGATTTTCTCAGACGCTGGCCGTGTCATGAGACCCGTCTTCACAGTTCACCAGGAGGATGACTATGAGAACAACATCACCAAGGGACAACTAGTGTTGACAAAAGAACATGTCAATAGGCTAGCCCAGGAGCAGGCAGAGCCACCTGCCAACCCCGCGGACAAGTTTGGATGGGATGGCTTGATCCGCGAAGGAGCTGTTGAGTATCTCGACGCTGAGGAAGAAGAGACAGCCATGATTTGCATGACACCAGAGGATCTCGAGCTTTACCGTGAGCAAAAGAATGATGAAGCTACACTCACGGAAGAGGAGAAGCGGGCCAAGGCAGAGGCAGAGAAGAGGGAACAAGAGGAGGACCGCAACAAGCGATTGAAGACAAAGGTCAACCCCACAACTCACATGTACACACATTGTGAGATTCACCCCAGTATGATCCTAGGTATCTGTGCCAGTATCATTCCTTTCCCCGATCACAACCAGGTATGTAG-CCCTTTTGACCATGCATGGACTCAACTAACAGCAATAGTCTCCGCGTAACACCTACCAATCTGCTATGGGTAAACAAGCCATGGGTTTCTTCTTGACAAATTACTCTCGCCGCATGGACACCATGGCCAACATTCTCTACTACCCTCAAAAGCCTCTCGCCACTACCCGATCCATGGAGTTCCTCAAGTTCCGTGAATTGCCAGCTGGTCAAAATGCCATTGTCGCAATTGCTTGCTACTCAGGTTATAACCAGGAAGATTCCGTCATTATGAACCAGAGTAGTATTGATCGAGGTCTGTTCCGAAGTCTGTTCTTCCGATCGTACTCAGATCAAGAGAAGAAGGTTGGTCTCAACTACACTGAGATCTTTGAGAAGCCTTTCCAGCAGACAACGCTTCGCATGAAGCATGGAACATACGATAAGCTTGATGAGGATGGTATCGTGGCCCCTGGTGTCCGTGTGTCAGGTGAAGATATCATTATCGGCAAGACTGCACCCATCGACCAAGAAAACCAGGACCTTGGCACAAGAACTCAATCGCATCAACGTCGTGATATCTCGACACCACTGCGAAGTACTGAGAACGGTATCGTTGATCAAGTCATTCTGACAGTCAACGCCGATAACGTGAAGTACGTCAAGGTCCGAGTACGAACCACCAAGATTCCTCAAATTGGTGACAAGTTTGCTTCTCGTCACGGTCAAAAGGGTACAATCGGTGTTACATATCGACAGGAGGATATGCCTTTCAGCCGAGAAGGTCTTACTCCCGATATCATTATCAACCCTCACGCCATTCCGTCGCGAATGACAATTGCCCATTTGATTGAGTGTCTTCTTAGCAAGGTTTCAACGCTGGAAGGTATGGAGGGTGACGCTACACCGTTCACTGATGTCACAGTCGATTCAGTCTCAGAACTTCTGAGGAAGCACGGTTACCAATCTCGAGGTTTCGAAGTCATGTACAATGGTCACACTGGACGAAAGCTCCGTGCCCAGGTGTTCTTCGGACCTACCTACTACCAGCGTCTTCGTCACATGGTGGACGACAAGATTCACGCTCGTGCTCGTGGTCCAGTTCAGATCATGACCCGACAACCTGTCGAGGGTCGTGCTCGTGATGGTGGTCTCCGATTCGGAGAGATGGAACGTGATTGTATGATTGCTCACGGTGCCGCTGCTTTCCTGAAGGAGCGTCTGTTTGAGGTGTCGGATGCTTTCCGTGTCCACGTCTGCGAGATTTGTGGACTCATGACGCCAATTGCGTAGGTTTTCTCCTGTAAATACTCATGAATAAGAGCTAACATGTCCCAGAAACCTTTCCAAACAGTCATTCGAATGCCGACCTTGCAAGAACAAGACCAAGATTGCGCAAATTCATATTCCGTACGCTGCCAAGCTGCTCTTCCAGGAGCTGCAGGCCATGAACATCGCCGCAAGAATGTTTACCAACAGATCCGGAGTTTCAAACCGATAAATGGGTAAGGAGGACAAGACTCACCTTAACGTCGTCGTCATCGGCCACGTCGACTCTGGCAAGTCGACCACTGTGAGTACTACCCTCGACGATGA---GCTTATCTGCCATCGTTATCCCGACC-AAGACCTGGCGGGGTA--TCTCA-AAGATAACATGCTGACATCGCTCCACAGACCGGTCACTTGATCTACCAGTGCGGTGGTATCGACAAGCGAACCATCGAGAAGTTCGAGAAGGTTAGTTACTTTCCCTTCGATCGCGCGTCC-TTTGCCCATC-GAT-----TCTCCATACGACTC----GAAACGTGCCCGCTACCCCGCTCGAGACCAAAAATTTTGCGATATGACCGTAA-TTTTTTTGGTGGGGCATTTACCCCGCCACTCGAGCG---ATGCGCGT-TTCTGCCCTCTCAT-TGCCACAACCTT-CTGAGCGCATCGTCACGTGT-TAAGCAGTCACTAACCATTCGACAATAGGAAGCCGCTGAGCTCGGTAAGGGTTCCTTCAAGTATGCCTGGGTTCTTGACAAGCTCAAGGCCGAGCGTGAGCGTGGTATCACCATCGATATTGCTCTCTGGAAGTTCGAGACTCCTCGCTACTATGTCACCGTCATTGGTATGTTGTCGCTCATGCCTCGTTCTCCCTTTATTC--ATACTAACATGTCACTCAGACGCTCCCGGTCATCGTGACTTCATCAAGAACATGATCACTGGTACTTCCCAGGCCGATTGCGCCATTCTCATCATTGCCGCCGGTACTGGTGAGTTCGAGGCTGGTATCTCCAAGGATGGCCAGACCCGTGAGCACGCTCTTCTTGCCTACACCCTTGGTGTCAAGAACCTCATCGTCGCCATCAACAAGATGGACACCACCAAGTGGTCTGAGGCCCGTTACCAGGAGATCATCAAGGAGACCTCCTCTTTCATCAAGAAGGTCGGCTACAACCCCAAGGCTGTCGCTTTCGTCCCCATCTCCGGTTTCAACGGTGACAACATGCTTACCCCCTCCACCAACTGCCCCTGGTACAAGGGTTGGGAGCGTGAGATCAAGTCCGGCAAGCTCTCTGGCAAGACCCTCCTCGAGGCCATTGACTCCATCGAGCCCCCCAAGCGTCCCGTTGACAAGCCCCTCCGTCTTCCCCTCCAGGATGTCTACAAGATCGGTGGTATTGGAACGGTTCCCGTCGGCCGTATCGAGACTGGTGTCATCAAGCCCGGTATGGTCGTTACCTTCGCTCCTTCCAACGTCACCACTGAAGTCAAGTCCGTCGAGATGCACCACGAGCAGCTCACTGAGGGCCAGCCCGGTGACAACGTTGGTTTCAACGTGAAGAACGTCTCCGTCAAGGACATCCGACGTGGTAACGTCGCTGGTGACTCCAAGAACGACCCTCCCATGGCTGCCGCTTCTTTCACCGCCCAGGTCATCGTCCTCAACCACCCCGGTCAGGTCGGTGCTGGTTACGCTCCCGTCCTCGATTGCCACACTGCCCACATTGCCTGCAAGTTCGCCGAGATCCAGGAGAAGATCGACCGCCGAACCGGTAAGGCTACTGAGTCCGCCCCCAAGTTCATCAAGTCTGGTGACTCTGCCATCGTCAAGATGGTTCCCTCCAAGCCCATGTGTGTTGAGGCTTTCACTGACTACCCTCCTCTGGGTCGTTTCGCCGTCCGTGACATGCGACAGACCGTCGCCGTCGGTGTCATCAAGGCCGTCGAGAAGTCCTCTGGTGCTGCCGGCAAGGTCACCAAGTCCGCTGCCAAGGCCGCCAAGAAATAAATGAGTTACAGCTCTGACGACGATCGCCCTCTTGCGAGGGCCAACGGTCATAAACGTGAGTTGTGTTTTTTTTGTCAATTATCATGCTGCTTCGCTGGGTTTTGTTCCCGCGCTCAGGCGTCCTCATCACGTTGGCGT-TTTCAAAACAAAGTTTAGCT---ACAACAACACCACCTACTACGCGCATGTTTTTGCTGGTCGCTATTCTAACACATGGATTTCCTATAGTCTCCTCGTCTAAGATTTCTCGCGCCGAAGATGATGCTCTTGATCAGCCAGTGTCCAAGCAGGCTGCTAAGATGGCTGGTCTGTCCGTTCGCAATGGTCCTCTTGAAGACGCAATGGACATCGATGAACCAGCTACCAACGGAGCTAGCAAACGTAAATCGCGTACCTCTATCAGCAAGGTCAACTACAAGGACGATGAGTCGAGTGATGATGCTGCCCCTCTGGTTCGTATTCTTGACACAGGAAAACCCTTCCTGTGGGGCCAGGTATGCTGACGATACTATTGCAGGCCAAGCGGCAAAAGAAGCAAGCCAACAGAGTTCCCGAATCCGACTCCGACGATGAACCCATTGCAAGAGCCCGAGGAAAGAAACTTCCCCCTTCCTACGACGAGACTGCCTTGCCCGAGTCCTCGGGCGATGACGACGAGCCCCTTAGTGTGAAGCTCGCGCAAAAGAAGCGTGGCATGGAGAAGGAAGCTGAGAAGCAAGCCAAAATCATCCGAGCCAAAGAAAGAGCCAAGAAGCCTGCGGCAAAGAACGCTGTCAAAGATGAGTCCGACGACGATGTCCCACTTGCAAAATCTTCAGCGAGTAAGCGTCGATCTAACGGAACTGCTGCGAAGCGAAAGTCGAATGGTGTCAAGAAAGAAGAGTCAGATTCGGATGCGCCCATCTCCAAGAAAACCAAGGCTAAACCGACCTCATCTGCCAAGAAGGCCGTCAAGGCAGAATCCAAGAAGGCCAGCGAGAGTGAGGACGAAGAAGAATATGCTTGGTGGAACGCGCCAAAGAAGGAAAATGATGATATCAAGTGGACAACTCTTGAGCACAATGGCGTTCTTTTCCCGCCTGATTACGAGCCTTTGCCCAAGCACGTCAAGATGCTCTACGATGGACAACCAGTTACTCTTGCTCCCGAGGTTGAAGAGGTTGCCACCTTTTGGGTTGCCATGATGACTCCTGCATCCTCCCATCACCTAGAGAACCCTGTTTTCCGCAAAAACTTCTTTGAAGATTTTAAAGAATACTGCGACAAGTACGGTGTTAAAGATACACAGGGAAAGAAGGTCGCCGTCAAATCGCTTGAAAAATGCAACTTCGATAAGATTTACGCATATTGGAGCGAGAAGGTGGAACAGAATAAATCCAAAAACATGACCAAGGAAGAGAGGGAGGCTGCAAAGGCGAAGAAGGATGCCCTCGAAGCGCCCTTCACTCACTGTTTATGGGATGGTAGAAAGCAGAAGGTTGGCAACTTCAGAGTCGAGCCTCCAAGCTTGTTCCGTGGACGTGGTGAACATCCCAAGACCGGTAAAGTCAAGCAGCGTGTTCAACCCGAACAAATCACCATAAACATCGGCAAGGGTGCCAAGGTCCCTGAACCTCCCAAGGGACACAAGTGGAAGGCTGTGCAGCACGACCAAAAGGCAACCTGGTTAGCCATGTGGCAGGAGAATATCAACCAAAACTACAAGTACGTCATGCTTGGAGCTGATAGCGATATCAAAGGTCAGAGTGACTTCAAGAAGTTTGAGAAGGCACGGGAACTCAAAAAGCATATCGACAAGATTCGCAAGGATTACACCAAGGAGCTCAAGAGTGAAATAATGGCAGATCGTCAACGAGCCACCGCCATGTATCTGATCGACAAAATGGCACTTCGAGCCGGCAACGAGAAAGACACAGAAAACGAGGCCGACACCGTGGGTTGCTGCTCTCTCAAGTACGAGCATATCACACTTGAGCCTCCCAACAAGGTTACATTCGATTTCCTCGGAAAGGACAGTATTCCATACAGAGAGACTGCCATTGTTGAGCCTCAGGTCTTCAAGAACCTGAAACTTTTCAAGAAAGCGCCCAAGACTACAGGAGATGATCTCTTCGACCGCCTCAACGTCAGTTCCTTTTCTTTCCCT------------CCTCCCCTCGTTCGTTGTATAAGAA-TTAGATGCTGACAAAGTTACAGACGGCTCAGCTGAATAGGCATTTGACCGGCTACATGAAGGGTCTGACCGCCAAGGTTTTCCGTACTTACAACGCTTCCTGGACAATGTCAGAACTGCTCAGGAAGCTCGCTTCGGATCCTCGCTCCCGCGGCACAGTTGCTGAAAAAGTAAAGCTGTACAATGACTGTAACCGCGAAGTTGCCGTTCTGTGCAACCATAAGCGAACCGTTGGCGCTGGGCACGAGCAGCAAATGGCCAAGCTTGGTGACAGGGTAAGTTTGACTTCTTTATAAGTCGACCACTCCAGGTACTGATTCTCTTCTAGATTAAAGGCCTCCGCTACCAGCAATGGCGAACAAAGATGATGATTCTCGATATTGAATCTGGTTATAAGAAGAAGAAGGGTGCCGCCTGGTTTGAGAGGGATGAAGAATTAAATGACGAGTGGGTCAAGGAGCATCAGCAATTCTTACTTGAGGAGCAGCGCACAAAGATTACCAAGAAATTCGAGAAGGACAACGAAAAGCGCAAGGCGGACAAAGAGAAGCCTCTCCCCGAGAAGGAACTGAAAGAACGTCTTCAGGCTGTCAAGGAGATGGAGTCCAAGTTCAAAAAGGAGAACAAGACCAAGAAGGTTGAGGCTGAAGGCAGGGGCGTTACTGTCGACAAGCTCCTAAAGGCTGTGGACAAGTTTGATGAGCGCATCAAGACACTGGAGCTTCAAGCCCAGGATCGTGATGGCAACAAGGAGGTAGCCCTCGGCACCTCCAAGATCGTGAGTACCACC-AAAACAGGTTGAAATTCGTTGACTGACTCATCATTCAAAGAACTACATTGATCCTCGCCTCACAGTGGTCTTCTCCAAGAAGTTCGACGTTCCTATCGAAAAGTTCTTTTCCAAGACTCTTCGTGACAAGTTCCGATGGGCCATTAAGTCTGTTGAGGATGAGGATGACTGGACCTTCTAAATGCCCGTCGCTGTGGCTCATTCCCATAGGCCAACCACAAAGGTTACACACAAGGCCTTCAAGTCACGGGCTGCTTCTAAGCATGAGTTGAGGGACCGCGCAAAGGGTAAGACTCTCCCGAAATTTTGTTATT-TCTCCAATTCTGACACAGAAACAGGCCGAGTTGCCGATGAAAAGGGCAACAGAAAGACTCCTCATCAACAAGTCATGTCTAAATTCGACCGACGAAACCAGGCCAAGCAGGCCCGATTGAACAAGCACAAGGAACATGTTAAGGAAACCTCTGTTTTCGCTGGAAAGGATGGCGCTCCTCGACATGTCGCCGTCATTCCCCTTTGCGCTGGAACCGACCTTGACGCTGCGATCAAGCAGCTGAACAACAGCGTCGACATCGAGGACAACACCGAGAGTGGCAACTACCGAGTCACAGTTGACCGATTCAAGCAAAAGTTACAATACATCCCTATCGAGCGAGACCTGAACGCCTGCCTCGACGCTGCCCGTGTTGCCGACTTCGTCATTGTCGTTCTGTCCGCCAACGTTGAGGTCGATGAACTTGGAGAGTTGATCTTGCGAAGTGTTGAGAGTCAGGGCATGTCAACCCTCTTTACTATTGTTGAAGGTCTCGACAAGGTTGAGCCCGCGAAGCAGCGACAAAGTGTTCTAGTCTCCCTCAGATCTTTCATCACACATTTCCACCCTGAGCAAGAGAAGCTTTACAGCATCGAGAACCGACAAGATTGTGCCAACCTCATGCGATCACTGTGCAGCACAACACCAAAGGGTATCCGATGGAGAGACGAGAGGAGTTGGATGCTTGCGGAGGATATCAAATTCGCCTACTCCGAGTCCGATTCAACAGTTATCACTGGTGTTGTCCGAGGCAGGGGCCTCAAAGCCGACCGTCTTCTTCAGGTTGGCGACTGGGGAACTTTCCAGATTGAGAAGATTGAGGCTGCTCCTCTGCCCAAACAGGTCAAGAAGAAGGGAGAGGAGATGACCGTTGACCCCGAAGAGGCTGGTAAGCTTCTGGAGGAGCCTTCTGAGGATCGTGATGACTTGGTGGAGCTGGCTCCTGAGGAGGTCATGATGGACGATGCTGATGACGCTATGACAACTGATGCCACTGAGAAGAAGGGTGTTCTTCTGGATGATCACCACTATTTCTCAGATGAGGAGGCTGAGGCAAGAAAGATCAAGAAGAAGGTTCCCAAGGGTACATCCAACTACCAGTCAGCTTGGTATTTGGAGGATGTCTCTGACTCGGAGTCCGATATGGAGGACTTTGAGATGAAGGATGAGGCTGGA---GAGGAGGCCCGTCCTGAGGATGGTCTTGAGGGCTACGCACCTGCACCTGCTACTGAGGGTGCCCCCTCAGAATATCCTCAGTCAGAGATGATGATTGAGCCGGATGAGGAGGAGGATGCTAAGCAGCTTGAGCAATATCGAGCTGGAAAGCGAAATGAGGTTGAGGACGATATGGAGTTCCCCGATGAGATTGAGTTGCACCCTAATGTCTTGGCTCGAGAGCGTCTGGCCAGATATCGTGGTCTGAAGAGTCTGCGAACCAGTACCTGGCAGGAGGATGAGGACCGCGCACATGAGCCTGAGGAGTGGAGACGTCTTCTTCAAGTTCCAAATTATCAATCCTCAAAATCTCAAGCCACAAGAGAGGCTCTGGTCGGTGGTGTTGAGCCTGGTACCCGTGTTCACATCTACGTCAAGGGTATCTCTCCTATCCAGGAGAAGACTTACAACCCCAAGAAGCCACTCACTCTCTTTTCTCTTCTACGACATGAGAACAAGAAGACGGCCGTCAACTACCTTTTCAACCTGAGCTCCGATTTCACCAAGTCTATCAAGGCTAAGGAGGAGCTTATTGTCCAGTGTGGACCTCGCCGAATGGTTATCAAGCCTCTCTTCTCCCAACCTGGACAAACACCAAACGATGTTCACAAGTACTGCCGGTTCCTCCACCCCGGTCAGTCAGCTATTGCGACATTCATGGGTCCTCTAACATGGGGTGCTGTTCCTGTTCTGTTCTTCAAGCGAACCACAGCTGAGGAGGTTGAGAAGGACGAGAACGAGGATGGCCCTCACATTGGTCTTTCACTCATCGGTACAGGAACCGCGCTACCGCCATCCACATCTCGTGTCATCGCCAAGCGCATTATCCTCACTGGCCATCCTTACCACATTCACAAGAAGATTGTCACTATCCGATACATGTTCTTCAACCGAGAGGATGTCGAGTGGTACAAGGCTCTACCTCTATGGACCAAGCGTGGCCGCAGTGGTTTTGTCAAGGAGCCTCTCGGTACACATGGTTACTTCAAGGCAACATTCGATGGACGTATCAACCCTCAAGACTCCATCGGCGTCAGTCTATACAAGCGAGTGTGGCCACGAAATGCTGCTCCTGTGGAGGGATCGTTGTTGGAGATCGAGCCCAGCGCAGTGCAAGCTGATGGCGATATGATGATGGATGACCAGGCATAGATGCGTGAGGTCATTAGCATCAACGGTAAGCTATTCCTCCCTTTGGCGTTGGGCTTTCACCGCA--TCTCTGTCTGGTTTGTTGCGATGCTAACTGAGCCATTCTAGTTGGTCAGGCTGGTTGCCAAATCGCCAACTCCTGCTGGGAGGTGAGTTTTGTCAAGACTTTGTTTATATTGCTCCGTACTGATTGTTTTCCTAGCTTTACTGCCTCGAGCACGGTATCCAGGTACACACGATAACCCCTAAATTTGTCAACAAACACCATACCCAAATACTGACCAACTCCAGCCCGATGGTTACCTCACAGAGGAGCGAAAGTCCCAAGACCCCGATCAGGGTTTCAGCACTTTCTTCTCCGAGACTGGTATGGCTTAACCTGGGACTTGACGGCAGTGCTGCTGTTCTAACACTCATTTCTAGGTCAGGGCAAGTACGTCCCCCGCGCCATCTACTGTGATTTGGAGCCCAATGTCGTCGATGAGGTCCGCACCGGTGCCTACCGTAATCTCTTCCACCCTGAGATGATGATCACTGGCAAGGAGGATGCCTCAAACAACTACGCCCGTGGTCACTACACCGTCGGAAAGGAGCTTATCGATGGCGTCCTCGACAAGATTCGCCGTGTTGCCGACAACTGTGTTGGCCTCCAGGGCTTCCTCGTGTTCCACTCTTTCGGTGGTGGCACTGGTTCTGGTTTCGGCGCTCTCCTGATGGAGCGCCTGTCGGTCGACTACGGCAAGAAGAGCAAGCTGGAGTTCTGTGTTTATCCCGCGCCCCAGACTGCCACATCCGTTGTCGAGCCATACAACTCTATCCTTACCACACACACCACCCTTGAGCACTCCGACTGCTCTTTCATGGTCGACAATGAGGCCATTTACGACATCTGCCGCCGAAACCTCGGCCTCGAGCGCCCCAACTACGAGAACCTCAACCGTCTCATTGCTCAGGGTATGTTACAGCTGTTGGGCTA-GCAGTTGCCGGTTGACTAACAACGTATAGTCGTCTCTTCTATTACTGCCTCTTTGCGATTCGATGGATCCCTGAACGTCGACTTGAACGAATTCCAGACCAACTTGGTTCCTTACCCCAGAATCCATTTCCCTCTGGTCGCCTACGCCCCAGTCATCTCCGCTGCTAAGGCTGCCCACGAAGCCAACTCCGTCCAAGAGATGACAATGTCTTGCTTCGAGCCCAACAACCAGATGGTCAAGTGTGACCCCCGTCACGGCAAGTACATGGCTACCTGCTTGCTGTACCGTGGTGACGTCGTTCCCAACGACGCCCATGCTGCTGTTGCTACACTGAAGACCAAGCGAACTATCCAGTTCGTCGATTGGTGCCCCACTGGTTTCAAGCTTGGTATCTGCTACCAGGCTCCCGAGAATGTGCCTAACGGCGACCTCGCCAAGGTCAGCCGCGCTGTGTAAGTCGATTCCTTATGATTTAATGGGTGGAACGACAGAACTAATGCCAAACCAGCTGCATGCTCTCTAATACTACCGCCATCGCTGAGGCATGGTCTTCGCTTTCTCTCAAGTTCGATCTCATGCACTCCAAGCGTGCCTTCGTCCACTGGTACGTTGGTGAAGGTATGGAGGAAGGCGAGTTCTCTGAGGCTCGTGAGGATCTTGCTGCCCTGGAGCGTGATTACGAGGAGGTTGCTACCGACTCCATGGGTGAGGAGGAGCTCGAGGCTGAGTACTAAATGCGTGAGATTGTAAGTACCTCTC-TTTTTAAGTTCGTGTTGTGCTGTTGCACGCGTTGAGTTTATCGTGCCCCTGATTCTACCCCGCTGGGCGGTGGCAGCTCAACGACAATGCAC----GATAGCTAGCAGCTTTAATATACCTTCTGTCAAGATGAAGAAGCTAATCAGATC-----TTTTCTCTGCGATAGGTTCACCTCCAGACCGGTCAGTGCGTAAGTGCTCATCGCTTCCTCGACGTCGCATG-TGAGGGATGCTCACGATGTTTATCAGGGTAACCAAATTGGTGCTGCTTTCTGGCAAACTATCTCTGGCGAGCACGGCCTCGACAGCAATGGTGTCTACAACGGTACCTCCGAGCTCCAGCTCGAGCGTATGAGTGTCTACTTCAACGAGGTATGCATTAACAGTCAATGCCAAGAATTCCTAAGCTCACACAACTAGGCCTCTGGCAACAAGTATGTTCCCCGAGCCGTCCTCGTCGATCTTGAGCCTGGTACCATGGACGCCGTCCGAGCTGGTCCCTTCGGTCAGCTCTTCCGTCCCGACAACTTCGTTTTCGGTCAGTCCGGTGCTGGAAACAACTGGGCCAAGGGTCACTACACTGAGGGTGCCGAACTTGTCGACCAGGTCCTCGACGTCGTCCGCCGTGAGGCCGAGGGCTGCGATTGCCTTCAGGGTTTCCAGATCACCCACTCTCTCGGTGGTGGTACCGGTGCCGGTATGGGTACCTTGCTCATTTCCAAGATCCGCGAGGAATTCCCCGACCGAATGATGGCCACCTTCTCCGTCGTTCCCTCCCCCAAGGTCTCTGACACCGTCGTTGAGCCCTACAATGCCACCCTCTCCGTCCACCAGCTGGTCGAGAACTCTGACGAGACCTTCTGTATCGATAACGAGGCCCTCTACGATATCTGCATGCGCACCTTGAAGCTATCCAACCCCTCCTACGGTGACCTCAACTACCTCGTTTCTGCTGTCATGTCCGGTGTCACGACCTGTCTGCGTTTCCCCGGTCAGCTGAACTCCGATCTCCGAAAGCTCGCCGTCAACATGGTGCCTTTCCCTCGTCTACACTTCTTCATGGTTGGCTTTGCCCCTCTGACCAGCCGTGGTGCTCACTCTTTCCGCGCTGTCAGTGTTCCTGAGTTGACCCAACAGATGTTTGACCCTAAGAACATGATGGCTGCTTCAGACTTCCGCAACGGTCGCTACCTGACCTGCTCGGCCATTTTGTGAGTGAATCTGATTTTGCACATGGAGATTATTTGCTAACGTTCTACAGCCGTGGCCGGGTCGCTATGAAGGAGGTCGAGGACCAGATGCGCAATGTCCAGAGCAAGAACTCTTCTTACTTTGTTGAATGGATTCCCAACAACATCCAGACAGCCCTTTGTGCCATCCCTCCCCGAGGACTTACGATGTCCTCGACCTTCATCGGAAACTCTACCTCTATCCAGGAGCTCTTCAAGCGTGTTGGTGAGCAGTTCACTGCCATGTTCCGACGCAAGGCTTTCTTGCATTGGTATACTGGTGAGGGTATGGACGAGATGGAGTTCACTGAGGCTGAGTCTAACATGAACGATCTTGTCTCCGAATACCAGCAGTACCAGGATGCTGGTATTGATGAGGAGGAAGAGGAGTACGAGGAGGAGCTCCCTGAGGGTGAAGAGTAA [60357 bp]
'F bulbicola 22947' ATGTCCGCCAAATCGATTCTCGAGGCCGACGGCAAGGCCATCCTCAACTACCACCTCACCCGCGCTCCCGTTATCAAGCCCAGCCCTCTTCCTGCGCCTACTACTCACAACCCCCCCAGCAGACTCGCCTCGCTGCACTTCCCAGAGAACGCCAGTGTTGAGGATATTCTGAACCAGGCTGAGGTCACCTACCCTTGGCTCCTCCAGCCCGACGCCAAGTTCGTTGCCAAGCCCGATCAGCTCATCAAGCGACGAGGAAAGAGTGGTCTTTTGGCTCTTAACAAGACCTGGCCTGAGGCTAAGGCTTGGGTCGCTGAGCGAGCCGGTAAGGAGCAGCAGGTTGAGCACACCACTGGTGTGTTGAGACAGTTCCTCGTCGAGCCTTTTGTTCCTCATCCCCAAGACACTGAGTACTACATCAACATCAACTCAGTCCGTGATGTAAGTTGAAGCAATGTTCCCTCTTG---TGTTTTTGGATGAGTTCCTTGGGCACTTCATATTCCCAGTATGAAGATCCTGAAATCGAAAGAAGGGAATAGGAAGAGAGGGAAAGAATCTAAAGAGAAGAAAGGGGT-CTGCAGCGACTTGTATTTGCTGCTCGGCGTTGCATAGTCTACTTGTGGGCTCCCTCTACCTGTGCCGGCAATCCTTCTTTGTACCGAAACGGGCGAACGGATGCCGCGATAAGAAATCGTCGGGAACAACCCCCGTTCTTCTCGGTCCCTTCCGCGATCAACCCCACAACCAGTACCGGTTTTCCGGCCTACACCCAACTGCCAAACTATCTGGACCTAATTTACTGACGCTTT-CATCTATAGGGCGACTGGATCCTCTTCACCCACGAGGGCGGTGTTGATGTCGGTGATGTTGACGCTAAGGCTGAGAAGCTTTTGATCCCTGTGGATCTCGCCGAATACCCTTCCAACGAGGAGATTGCTGCTACTCTCCTCAAGAAGGTTCCCCAGGGCGTCCACAACGTCCTGGTTGACTTCATCACCCGCCTCTATGCCGTCTACGTTGACTGTCAGTTCACTTATCTCGAGATCAACCCTCTCGTTGTCATTCCCAATGAGGACAAGACCTCCGCCGCTGTCCACTTCCTCGATCTTGCTGCCAAGCTCGACCAGACTGCCGACTTCGAGTGTGGTGTCAAGTGGGCCATTGCTCGATCTCCCGCTGCTCTCGGTCTTACCAACATTGCTCCCTCTGCTGATGGCAAGATCAACATCGATGCTGGCCCTCCCATGGAGTTCCCCGCCCCCTTCGGTCGTGAGCTGACCAAGGAGGAGGCTTACATCGCTGACCTCGACGCTAAGACTGGTGCTTCCCTGAAGCTCACCGTACTGAACGCCAAGGGCCGTATCTGGACCCTTGTTGCTGGTGGTGGTGCTTCCGTCGTCTACGCCGATGCCATTGCCTCTGCTGGTTTCGCCGACGAGCTCGCCAACTACGGCGAGTACTCCGGTGCTCCCACCGAGTCTCAGACCTACCATTACGCTCGAACTGTTCTGGACCTTCTCCTCCGTGCTCCCCAAAACGATGAGGGCAAGGTTCTCTTCATCGGTGGTGGTATTGCCAACTTCACCAACGTCGCCAGCACTTTCAAGGGTGTTATCCGGGCTCTGCGAGACTTCGCTCCTAAGCTGATCGAGCACAACGTTTCCATCTGGGTGCGACGTGCCGGTCCCAACTACCAAGAGGGTCTAAAGAACATGAAGGCCGCCACTCAGGAGCTCGGCCTCAACGCCAAGATCTTTGGCCCTGAGATGCACGTCTCTGGTATTGTACCTCTGGCCCTTGTCCCTGGCAAGTGGGAGGAGAGCAAGGCACAGGAGTTCCAGGCTTAAATGGCTCAACAGCCCCTTCCCACGTCTATGCAGCCCACTGACATCTATGGAGGAGGTACGCGCAGCTCTAGCTCCCCATGTCGCGTCAGCCCGCCAAAGAT-CTCCACTAACATATGTTTATATAGATGAGGTTTCTGCCCTCGTTCTCGATCCTGGATACTGCTATACTCGAGCTGGCTTCGCTGGTGAAGATGTTCCCAAATCTATCCTCCCATCGTTTTACGGCCACACAACCGGCGACAACCCTAAAGATCTGTTTGGCGACGAGTGCCTCATCCCTCGCCCCGACTTCGAAGTTCGCAACTACATGAATAAGGATAGTGTGGTGGAGGATTGGGATGTTGCGGCTCGAATTTGGGAGAACATGCTTGTTAAGCGCTTACAACCCGAGCGACAAACACCTCCTTCGAAGAATGGTCTAAACGACGACCCTAAGGCAGAAGGCCAGGACGGTGAGGGTGATGTGGCCATGGACGACGCCGATGCTGCTGAATCTGCCGAGAAGCCTTTGGGTGAGAATCCCCTCTTGATCACAGAGGCTCCCTGGAACACACCCAAGGCTCGTGAGAAGGCTATTGAGATCATCATGGAGAACTGGGGGTGCCCTGCCTTCTGGCTGAGTCGCACCCCGGTATTGGCAGCATTCGCCGCTGGCAAGGCTACCTCACTGGTTATTGACGTGGGCGGTGCCAACACCTCGGTCACAGCTATTCACGACGGAATGGTACTGAAGCGATCTATTCAGAAGTCTCCTGTTGGTGGTATCTGGCTCTCTTCTCAGATTCGAAATCTCTTTGAGACATCAGAGCCCAAGGTCGATCTGACACCCACCTTCATGATCGAGAACAAGACACCTGTCGACGCCCTGGCACCTCCTTCAGTCCGACTACGACACTTCCCCTTTCAGATCAACGATTCATTCCGCGCATATGAGGAAGAGCGTGTGTTGACGGAATTCAAGGAGTCGGTAGTAGAAGTCTGGCGAGGCCCTGGTCGTTACAGTGTTTCCGGCAATGAGGATTATGTTAAGACGCAACCCGGCCGGGTCTTCGAAATGCCAGACGGTTATAACCAGATGTGGCGCGAGCAACGATTCAGAGTGACAGAGGGCATGTTTGACGAGACCGTCGGATATAATGGCTCTGATGCTGAGCAACTCACCAAAGCCCAAACCATCCCTGAGCTCATCCGTTCTGCTTTGAACGCAGTTGACGTCGATCTCCGGGGTAATCTCCTGGCTAACGTCGTTGTAACTGGCAGCACCAGTCTGATCAACGGATTCAACGACCGCCTAAATAACGAGTTGATCGCGATGTATCCTGGCCTCAAGATCAAGATTCACGCGGCAGGTCTCACGAGTGAACGACGCTTCGGTGCCTGGATCGGCGGTAGCATTCTCGCTAGTTTGGGAACCTTCCACCAGATGTGGATTTCGCGAAAGGAGTACGAGGAGAATGGACCTAATGTGGTTGAGAAGCGATGCAAGTAAATGGTGAGCATGACCTGTCCGTTGCTTGGTTGCGCGACCTACCCATCAATCAGCATTTGCTTTACCGCCTTGTCCTCTGGCGTTATCGCCAATGAGCATTGACCCCGCGGCTCTGTTGAGAGGGGCTGCAGTTGATGTTCTGGTGATGCCGTTCGAGAGTTTGGACTGACAACTTTATTTCTATAGGCCGACTCACTTACTGAAGAGCAAGTCTCCGAGTTCAAGGAGGCCTTCTCCCTCTTTGTAAGCTATCCC-CTTTGTTTCGCCGCCTTGCTTAGCCGTGTC-TTGCTAGAAGCTGTCGCTAACCTCTTTATGTAGGACAAGGATGGCGATGGTGAGTGATGCTCCCCTTTCCGCGATGTTTCTTCGTTGGCCCCGTGCGAAACCC-GAATCGATCCAACAAAGCATGCATCAGACCACTATAATCCTCTACATCTCTGTCTATGCGATATTCTTAAATCGAAAGCATGAGCTAAACGCCTCGCTCTAGGCCAGATTACCACTAAGGAGCTCGGTACCGTCATGCGCTCTCTCGGCCAGAACCCCTCTGAGTCTGAGCTTCAGGACATGATCAACGAGGTTGACGCCGACAATAACGGCACCATCGACTTTCCTGGTGCGTACTATTCCAAGGCGATCAGAGGACGGTC-AGTACTAACCACTGGGTAAAGAGTTCCTCACCATGATGGCGCGCAAGATGAAGGATACCGACTCCGAGGAGGAGATCCGTGAGGCTTTCAAGGTGTTCGACCGTGACAACAACGGTTTCATTTCTGCTGCTGAGCTTCGACATGTCATGACCTCCATCGGCGAGAAGCTCACTGATGATGAGGTTGATGAGATGATCCGAGAGGCTGACCAGGACGGCGATGGCCGAATCGACTGTGAGTTGCCTGAGATTAGATATATAATACCAACGTCCA--TACTGACAAGACCACAGACAACGAGTTCGTCCAGCTCATGATGCAAAAATAAATGGCTGAACTCGACACTCTGGACATCGTCGTCCTCGGCGTTATCTTCCTCGGAACGGTTGCATACTTTACAAAGGGCAAGCTATGGGGTGTTACCAAGGACCCCTATGCGAATGGCTTCGCTGCTGGCGGCGCTTCTAAGCCGGGTCGCACGAGGAACATCGTTGAGGCAATGGAAGAATCCGGCAAGAACTGTGTTGTCTTCTATGGTTCTCAGACAGGTACTGCTGAAGATTACGCTTCTCGCCTTGCCAAGGAGGGTAAGAGTCGATTTGGACTAAACACCATGATTGCCGATCTTGAGGACTACGATTTCGACAACCTGGATACCGTCCCAAGTGACAACATCGTCATGTTCGTTCTCGCAACTTATGGTGAAGGCGAGCCTACCGATAACGCGGTCGACTTCTATGAATTCATTACCGGCGAGGATGCCAGCTTCAATGAGGGCAATGATCCTGCGCTGGGCAACCTCAACTACGTTGCTTTCGGTCTCGGAAACAACACGTACGAGCACTACAACTCTATGGTCCGCAATGTTAACAAGGCTCTCGAGAAACTTGGCGCTCACCGCATCGGTGAAGCTGGCGAGGGTGATGATGGTGCTGGTACCATGGAAGAGGATTTCTTGGCTTGGAAGGATCCCATGTGGGAAGCCCTCGCTAAGAAAATGGGACTGGAAGAGCGTGAAGCCGTCTACGAGCCTATCTTTGCCATTAGCGAACGCGACGACCTGACTCCTGAAGCCAATGAAGTGTATCTCGGTGAGCCCAACAAGCTGCACCTCGAAGGCACCGCCAAGGGACCGTTCAACTCTCACAACCCCTACATTGCCCCTATCGCTGAATCTTACGAGTTGTTCTCCGCCAAGGACAGAAACTGCCTCCACATGGAAGTTGACATCAGTGGTTCTAACCTCAAGTACGAGACTGGAGACCATATTGCTATCTGGCCTACCAACCCCGGTGAGGAGGTCAACAAATTCCTGGATATTCTCGACCTCTCCGACAAGCAGCACAGCGTTGTCACTGTCAAGGCTCTCGAGCCTACCGCCAAGGTTCCTTTCCCCAACCCTACCACCTACGATGCCATCCTGCGATACCACCTCGAGATCTGCGCTCCTGTTTCACGTCAATTCGTCTCTACTCTCGCCGCATTCGCTCCCAACGATGATATCAAGGCTGAGATGAACCGCCTTGGCAGCGATAAGGATTATTTCCACGAGAAGACAGGCCCGCATTACTACAACATTGCCCGTTTCCTCGCCAGCGTCAGCAAGGGAGAGAAGTGGGCCAAAATCCCCTTCTCTGCCTTCATTGAGGGTCTTACCAAGCTCCAGCCCCGTTACTACTCTATTTCGTCATCGTCTCTGGTTCAGCCCAAGAAGATCTCCATCACTGCCGTCGTTGAGTCCCAGCAGATTCCTGGCCGAGATGATCCTTTCCGTGGTGTTGCTACAAACTATCTTTTTGCCCTAAAGCAAAAGCAGAACGGCGACCCCAACCCTGCACCTTTCGGTCAGAGCTACGAGCTTACAGGCCCCCGCAACAAGTATGATGGCATCCACGTTCCTGTCCATGTTCGTCACTCCAACTTCAAGCTCCCCTCGGACCCCGGTAAGCCTATCATCATGATTGGTCCTGGTACTGGTGTCGCTCCCTTCCGCGGATTCGTTCAGGAGCGTGCTAAGCAAGCCCGTGATGGTGTTGAGGTTGGAAAGACACTCTTGTTCTTTGGTTGCCGAAAGTCAACAGAGGATTTCATGTACCAAAAGGAGTGGCAGGTAAGTCAATATAGAGTTCAAACGTTCGGGGTTTATGCTGATTGTTTCTCAGGAATACAAGGAGGCTCTTGGCGATAAGTTCGAGATGATCACCGCCTTTTCTCGAGAAGGCTCCAAGAAGGTTTATGTCCAGCATCGACTTAAGGAGCGATCTAAAGAGGTCAGCGACCTGCTCTCCCAGAAGGCTTATTTCTATGTCTGCGGTGATGCAGCCCACATGGCCCGTGAGGTTAATACCGTCTTGGCACAAATCATTGCCGAGGGGCGTGGGGTGTCTGAGGCCAAGGGTGAGGAGATCGTGAAGAACATGAGGTCAGCGAACCAATACCAGGTATGTAGTGACTTTATTACTCCCTTCTCACTGTGACGAAACTGCACATGCTAACTCAAAATTACAGGAGGATGTTTGGTCATAGATGTCTCACAGAGCGCGGCTTGCTGAGCTCAAGGCTCTTCGAGAGTCCGGCAAGAAGGTCTTTGATACTTACAAAGTTGCCGATGTCGACAATCTATACGACGAAGTTGACGAGGATGGATATAAGAAGGTTGTTCGGGAACGATTAAATCAGGACGACTTTGTTGTCGACGACAATGGCGAGGGCTACGCAGATGATGGCCGCGAAGACTGGGATCGAGTACAAGCCTATGGCTCAGAAAGCGAAGAAGAGGCCACCGTCCGTGGCCGACCCAGTAAGACGAGTCAGTCTTCCTCCAGGACATGTTCAGGACAGCCCACATACTCACATGTCGTGTAGCGAAGAAGAATCGTCAGGAGGAGCAAGCCAAGCGAGCCGCCAATGACAAAGATATCAGTGAATACTTCAAGGGCGCCAACAGGGCCCAGCCAAAACCAAAGGTACGTATTCCGTTTACAACATCGTGGGACGACCCAACTAAGTTAACTTTCTCTATCTAGGTCGTCAAGACAAAGGAGGACGACGACTTCCTTTCAAACCTCCTCGGTGAGGTCGACAACAACATTCCTGCCCCTGCTCCTCATACTTCGAGAGTCGAAAGGTCTGGCGGTCGTCGCAAGGCTAGGACCCTTTCACCCGCTCCCGAGCCTGTGCCCAAAAAGACCAAGACCCACGATACCCGGCTACCGTCTCCTCTCCCTCCAGCCCCTGAAGATGACGATGGCTTCTTTCCCTCAGCCGACGATGACATCCTCGAGACTGCCGCCGATGTCCCCATGAGCGATCCTGCGCCCTCCTCTCCAGCCGCAAAGGTAGCTCAGAGAAAGGCACAGATCAAGCAGGAACCAAAGGAA---GACGACGACGACGAGGACATGATGGAGGTTGCGCATGCTGGAGCCATCGCCACAACCAGTGTCAATCTAGCAAGTTCAAGGCCGATTAAGAAAATTCAGAAAACAGAGTCCTATTCCACACCTGCCAGCTCCTCTCCTGTTAAGCCCAACGGCGCTCAAGTCGACTCAGCTTCATGGAATGCCCTCACAGAGAGGCTGAACGTCGTCACAAGTTCGCCTGCGGAAACAAAGACAATAGGCAAAATCGACTACAAGGATGCGATCGAGGAAGACGGCAGTCTCAACTTCTTCTGGACAGACTACACCGAGGTCAACGGCAGTCTGTGTCTCTTTGGCAAAGTTCTCAACAAGAAGACGCGATCATACGTCAGCTGCTTCGTCAAAGTCGACAACATCCTGAGAAAGCTCTATTTCTTGCCGCGTCAACACCGCTTGCAAGATGGCGAAGAGGCAGGCGAAGAAGTCGAGATGATGAACGTGTATGACGAGATTGATACCATGATGACCAAGATGAATGTTGGCATGTACAAGATCAAGGCCTGCACCAGGAAATATGCCTTTGAGCTCCGTGATGTCCCCAAGGAAGCACAGTATATGAAACTTCTCTACCCATACAACAGTGAGTGGCCACATTT-CTCCTGTAGGTCCCCCGAAGCAGCTAACAGGTATCCCAGAGCCTGAAGTCGACCCCAACAGACCCGGTGAGACATATTCTCACGTCTTTGGTAGCAACACCGCTCTTTTTGAACAGTTCGTTCTCTGGAAGAATATCATGGGCCCATGCTGGCTGAAGATTGAGGATGCTGATTTTGACAAGCTCAAGAATGCTTCCCACTGCAAGCTTGAGGTTTTGGCCGATCACCCCAACATGGTTTCTGTTCTTAGCGAGTCTGACAACCTCGATGCGCCTTCCCTGACTCTTATGAGTGTCTCGTTACGGACTGCCTTTAACGAGAAGGATAACAAGCAAGAGATTCTGGCTATCAGCGCAAGAATCTACGAGAAGGTATCCCTCAGTGACACAACCCCTGCAGAAAAGCTGCCCTGTCGAACCTTTACGGTTATCCGGCCGCATGGCCAGGCGTTCCCCATGGGCTTTGATCACCTTGCGAAGAAAAGGAATCGTGGCTTGATTGTGCTGAAGAAGCAAGAAGCCGATATCCTCGCCTTCTTCTTGGCCCAGCTGGATGTTGCAGACCCAGATGTAATTCTTGGACACCAATTGGAGGGTGTAGACTACAGTGTGCTCCTCAATCGTCTGTATGAAAAAAAGATACCCGGATGGTCCAGGCTAGGTAGGCTTCGTCGCAGTCAGTGGCCATCGTCAATCGGCAAGACTGGCGGTAACGTTTTTGCCGAACGCCAGATCATGTCAGGACGTCTGCTATGTGACCTGGCCAACGATGCTGGAAAGTCGGTTATGTTCAAGTGCCAGTCATGGAGCCTGACAGAGATGTGCAGTTTGTACCTCTCTGGAGATAACCGGCGCCGCGATTTTGACAATGAGGCTGCCCTGAAGACGTGGGCCAGGGAGAAGCAGGGACTTCTCGACTACATCACTCATATGGAGGCCGATACACACTACATTGCAGCCCTGGGCCTGGGTGTTCAGATGTTGCCACTGACCAAGGTTCTCACCAATCTGGCGGGTAACTCGTGGGCTCGAACTCTGACCGGCACGCGTGCAGAGCGGAACGAGTACATTTTGTTACACGAGTTCTACCGCAACAAGTACATCTGCCCCGATAAGCAGACTTTCCGCAGTCGCCAGCGTGCCGAAGAGGCACAGCGTGAAGAAGAGGCGGGTGAGGGGAAGAAGAAGGACAAGTACAAGGGTGGCTTGGTTTTCGAGCCAGAGAAAGGTCTATATGATAAGTTTGTGCTTGTCATGGACTTTAATTCCCTTTATCCCTCTATTATTCAGGAGTTCAACATCTGTTTTACAACTGTCGATAGACCAGCCACAGTAGGTTTGTCGAGAATTCTTGCTTGAACCTCAAGACTAATCAAACCCACAGAACAGTGAAGAAGATGAAGTTCCCGAAGTTCCAATCAACCAGGATCAAGGTATCCTGCCTAGGCTCATTGCCACCCTCGTCAGTCGCCGTCGACAAGTCAAGAGCCTCATGAAGGACAAGAAGGCTACCCCAGAAGAGCTGGCCACATGGGACATCAAGCAGCTTGCCCTCAAGCTCACTGCCAACTCCATGTACGGGTGTTTGGGTTATACCAAGTCACGCTTCTACGCTCGACCTCTGGCTGTTTTGACAACCTTCAAGGGCCGAGAGATTCTCCGCAGCACCAAGGAGCTGGCCGAGAGCAACTCACTGCAGGTTATCTATGGTGATACTGATTCCGTCATGATCAATGCCAACGTGGATAATGTTGCCGATGCGTTCAAGGTTGGCAACGATTTCAAGAAAGCAGTCAACGAGCAGTACAAGCTGCTTGAGATCGATATTGACAACGTCTTTCGCCGTATCCTCCTTCAAGCGAAAAAGAAGTATGCTGCCATCAACCTTGTAGAGAAGGATGGGAAGTTCATCGAGAAGATGGAAGTCAAGGGTCTTGACATGAAGCGTCGAGAATACTGTGCTCTGTCCAAGGAGATCTCCCAACACCTTCTTAACGAGATTTTGTCGGGTGACGACACCGAAGTCTCAATCGCCCGAATCCATGAGTACTTGAGCGACATTGCTGGCAAGATGCGTGAGCAGACTATCCCTGTCCAGAAGTATATCATCCATACACAGCTTGGAAAAGCACCCAAGGACTATCCCGACTCAAACTCCATGCCTCAGGTCCAAGTCGCTCTTCGTGAAATGGCCAAAGGCAAGACAGTTCGCAAGGGAGATGTTATCGCCTATGTGATTACGGGCGACAGCAAGAGCTCCGAGCCTGCTCCCAAACGAGCCTACACCCCTGGTGATCTCAAGGCAGACCCTACTCTACTGCCTGACGTCGAGTGGTATATTGGCAAGCAGATCTTCCCCCCTGTCGAGCGTCTCTGTGCCAATATTGTCGGAACATCAACCTCACAACTAGCAGAGCACCTTGGTCTTGATATCAAGCGCTACAGCTCATTCCAGACTCAGCAGAACAGCTCAAGCAACGACCTTGAGATCCACCCCTTGGACTCTCAGATTCCAGATGAGGTCCGCTTCGGTGACTGTGCTCGCCTCTCTTTGCGTTGCCGCAAGTGCAAAAGCTCGTCCGTGTTCGAGGGCCTGGCTACGTCCCCCGATCATGTGTCCCAATCCGGTGTCATGTGCGGCTCGTGTGGCAGTTCCATCTCGACGCTCTCTGCCGTGGCCCAGATGGAGCACGCCATCCGCACTCAGACAAGTCGGTACTACGAGGGCTGGCTGGTCTGCGATGATAGCCAGTGCGGCAATCGAACACGGCAAATGAGTGTTTATGGTTCTCGCTGCCTTGGCCCTAAGGGACTTGCCCGAGATTGTCTTGGTCGAATGCGTTACGAATACACAGAAAAGGCTATCTACACTCAGCTTCTCTACTTCGCCAGCCTGTGGGATGTCGACAAGGCCAAGGCCAAGGCTACGAGCACTGAGATGTCCAGGCAAGATCGAGAGAATATCCTCGCATTGGCTGAACATAACCGTGTGCGCTTCGGAAACGTGAAGGGTATTGTTGACAAGTATCTCGATAAGTGTGGTCGGCAATGGGTAGCCATGGATACTCTGTTCACAAAGCTGGGCTTCAAGCCAATGGCATGA---------ATGCCTAACACAAGTCTTCGTCGCCCTCAGAAGGGCTTCCGCCGAGGAGGGAAAGTTGCCTACCATGGCAACCGAACACGCACATTCGCGGCCTCGTCCAGGAATGAGGCCACGTCGGCAGACGAGAAATGGGAACGAACACGGCTAGCACACAGCATTGACGAGAACATGGGCTTTGCTCGTTACGAGAGCGGCAAGAAGAGAGAAGGCTGGCTAGTTAACATCCAACCCACATCTATCGAGGATGAACGGATACCGGGTGGTCGAGCCGCTGTCGACTGCTATTTCATCGAAGAAGACGGCTCGACCTTCAAAGCTACTGTGGAATTTGACCCATACTTCTTGATCGCTGTCAAGAAAGGACGAGAGTCTGAGGTTGAGGAATGGGTCAAGAGGGTTGCCGGAGGTGGCGTTGTCAAGTCGATTCGAAGAGTCGAGAAAGACGATCTCAGTATGCCCAACCACTTACTCGGTTACCGAAGGACATTTCTGGAGTTGAGGTTTGCCAATGTCAATGACCTCATGGCTGCGAGAAAAGATATCATGCCTATCGCGGAAAAGAACAAGAAGAATATGAATGCTATGGATGCCTATGCCGAGGTGGCAACGTAAGTGCTCAACTGATCTTTGGCAGGATCAAGCTAATACGAAACAGCTCAAATGGCGACTTCGACCTTTTTGATGATTCACGAGATGACGACCGAAATATGAATACTGCCCTTTCTGATGCGAGCGACTTTATCGTCGATATAAGAGAATATGATGTACCATACCATGTACGAGTAATGATAGATTTAGGTATGATCAACCCTTGC------CCACACTCTTCTACAAGCTTTACATGATGTTTGCAACCAAGTATTTGCTACTTCAGAGCCCTCAAAGGCCATGAGACCACTATTCACCATTGCCCTGATTATTGCTTTTATGCAGCCCTCCATTCTGCCTTGAACCCTTGCCAATTGCCTACTGACCTGGACACCCAGATATACGAGCCGGAAAGTGGTATTTTGTTGAAGCCAAACATGGTGTCACCAAGATTTACCCAAACGAAGAGAGGTCGTTGCCGGCTGAACCTGTAGTAATGGCTTATGATATTGAAACATCAAAGCTGCCTCTCAAATTCCCTGATGCTGCCACCGACCAGATTATCATGATTTCTTACATGATTGATGGCCAAGGGTTCTTAATTACCAATCGCCAAATCCTTTCAGAAGACATTGGCGACTTCGACTACACACCCAAACCAGAATACCCGGGCCCATTCATGATTTTCAACGAACCTGATGAAAAGGCTGTCATCGAGAGATTCTTCCTCCACATCAAGGAGGCACGGCCTACCGTCATTGCGACTTACAACGGTGACTTTTTTGATTGGCCCTTTGTGGAAGCACGGGCTAGCATCAATGGAATTGATATGTATCAAGAGATTGGATGGAAGAAGGACAATGAGGACCAGTACAAGTGTAACTACAGTGTGCACATGGACTGCTTCCATTGGGTCAACCGAGATTCGTATCTGCCTCAAGGTTCTCGTGGTCTGAAAGCCGTCACTGTTGCGAAGCTCGGATACGACCCAGACGAGCTGGATCCCGAACTCATGACACCATACGCGACTGAGCGACCCCAAACACTCGCCGAATACTCCGTCTCCGATGCCGTTGCAACATATTATCTATACATGAAATATGTACATCCTTTCATTTTCTCGCTCTGTACAATTCTACCTTTGAGTGGTGATGAAGTATTGAGAAAGGGAACTGGTACACTCTGTGAGATGCTGCTGATGGTGCAAGCATATCAACGAGAAATTGTACTTCCGAATAAGTATATCACACCAAAAGAGGCCTTCTGGGACGGACATCTCCTCGATTCAGAGACCTACGTCGGTGGCCACGTGGAAAGTATCGAAGCAGGAGTCTTTCGAGCTGATATCCCGGTGGATTTTGCTGTCGACCCTGGAGCTATTGACGAGCTCCTCGGTGATTTAGATGCTGCCCTCAAATTCGTAATCACAGTTGAGGAGAACAAGAACTTTGATGATGTAGAGAACTACGAAGAAGTCAAGGCTCAGATTGTCGAGAGGTTGAACAAGCTCAAAGAAGCGCCAAACCGTAACGAAAAACCCCTGATTTACCATCTGGATGTCGCATCGATGTACCCCAACATCATGACGACAAACCGACTGCAGCCTGACTCTATGATTCAAGAGTCCGACTGTGCTGCCTGCGACTTCAATCGACCAGGAAAGACATGCGATAGAAGGTTGCCTTGGGCTTGGCGAGGAGAATACTTGCCCCCAAAACGAGATGAGTATAACATGATTAAAAATGCCCTTCAGAACGAGAAGTTCCCTGGTAAATTTCCCACTTCTCCTATGAGAACGTTCCAGGAGCTCAGTGCCGATGAGCAAGCCAATCTGGTACGAAAACGTCTTCAGCTATATTCTCAGAAGGTCTACCACAAAATCCATGATTCAACAACTATTGTGCGAGAGGCAATCATTTGCCAAAGAGAGAACCCCTTTTATATCAACACTGTACGAGACTTCCGTGATCGTCGATATGACTACAAGGGCAAAGCCAAGGTTTGGAAAGGAAAGACGTCATCCTTGCAGTCTGCTGGTGCTGCCCAGAGCGAGGTTGATGCTGCCAAGAAGATGATTATTCTCTACGACTCACTGCAATTGGCGCACAAGGTTATTCTAAACTCGTTCTACGGATATGTGATGAGAAAGGGATCTCGTTGGTACTCACTCGAAATGGCTGGCGTCACTTGTTTGACAGGTGCTCACATTATTCAAATGGCTCGACAACTGGTCGAACGTCTGGGACGACCTCTGGAATTGGATACCGACGGTATCTGGTGCATGCTTCCCGCAACCTTCCCCGAGAACTTCTCCTTCAAACTCAAGGGCGGCAAGAAACTCAACATCTCATATCCCTGCGTTATGCTTAACCACCACGTCCATGCAAAATTCACCAACCATCAATACCAGACACTCGTTGATAAGAAGACCCTCAAGTACGAAACACACAGCGACAACTCTATTTTTTTCGAAGTCGATGGTCCATACAAAGCCATGGTTCTGCCCACATCGAAAGAAGAAGACAAAAACTTGAAGAAGCGTTACGCTGTCTTCAACGATGACGGCAGTCTGGCTGAGTTGAAAGGGTTCGAGGTGAAACGTCGTGGTGAGCTCAAGCTCATCAAGATCTTCCAGCAACAGATTTTCAAGTTTTTCCTCGAAGGTGAAACGCTGGCCGAATGTTATGGAGCTGTTGCCAAGGTTGCCAACCGTTGGCTGGATGTTCTGCACAGCAAAGGCACAACGTTGGCAGACGAGGAGCTGATGGAACTCATTTCTGAGAATCGAAGCATGTCCAAAACACTGGAGGAGTACGGAACCCAGAAGTCAACCAGTATCACAACTGCCAAGCGTTTGGCAGATTTCTTAGGTGAGCAGATGGTAAAGGACAAGGGATTGAACTGTAAGTTCATCATCTGCGCTCGACCCAAAAATGCACCTGTTACAGAACGAGCTGTTCCGGTGGCCATCTTCTCTGCGGAGGAATCTGTCAAACGTACATATCTGAGGAAGTGGCTGAAGGAGGAGCCCACTGACACTGATCCCCGTGCACTGCTTGACTGGGATTATTACCTGGAGCGATTGGGCTCTGTTATCCAGAAGCTGATCACCATTCCTGCGGCTCTCCAAAAGGTCCGCAACCCTGTCCCTCGAGTGCCACATCCTGACTGGCTTCAAAGGAGGATCAACATCAAGGACGACAAACTGAAGCAGAAGAAGCTCACTGATCTTTTCAAAAAGAGTCCACTGGAAGACATCACCAACATTAGTGGTTCTCGACTGGATGACGTAGAAGACTTCGGTAGCAAGCTTTTGAAGCCCAAACAAGTCAACGCAGTCATTGCATCCTCGCAGGCTGCAACCACAGTTCAGAAGCGCAAGTCTCCTGAGCCAGCAGAGAACCCCGATCCCATGTCTGAACTTCCTGAAGTAATTCCAAGTGCTTCGGAGAACTATGAGGCATTCTTGATGTACCAGAAGAAGAAGTGGAAGTTGCAGAAGCAAGCCAGAATCCGTCGACGGCAATTGTTTGGTGACCGAAGAGGCGGTGCAGTCAACAATCTCCAGCAAACATTCATGAAGCAGGCACACACTACTTACATGAGTAATTGGCAGGTCTTGCACCTCAAAGCGACTGAGACTCCTGGTATTGTCATGGCATATGTCCTAATCGATGCCAAGATTCATACACTTAAGGTCAATGTTCCTCGACAAGTCTTCCTCAACCTCAAGAGTAAGGATCTTCCCGATGTCGAAGTGGAAGGCTGTGAAGTCGAACAGGTCAATTACACTCTTCCCAATGGTCATCCATCCAGCCATCTCTTCAAGTTGACTGTATCGGAAGATGTTTACTTCAACGAGAGCGAAAAGTTCTCACTCCTCTTCAATCATCCTAGTGTTGAGGGTGTATATGAGAAGCAAGTACCCCTGAACATCCGAGCTGTCTTGCGTCTTGGAAATCAGTGCACCATTGATGCGACACAACATGCTGTGCTGGGGAAGGGTCTTGAGCAAGGCTTTGATCTGGCTGGTCTGAAGCGACCAGCTAAGACACGAACGTATCTCGAAACGTCGCCACTGGCCTACATTTACGTTTCTCACATTACAACTGGAGAACGACAGATTTTTGGCATCTTCTCTACCACCAATGACCAAGCTCACGTCGTTATTCTGCAGAAGAACAAGGATTCCGGTCAAGATCTTCCCAATATTTCCAAAATGTATTCAGAGATGCTCGCCAGACGGCATGCGGAGGCAGCTGGTACCAACTGGCAGGATTGCTTTACCTACCAGGAGAAACTCCACATCAAGATCACCCAAGTGACGACCCGACGCAAGGCTCACTTGGAGATAGGTGATGTTGTCAAGAAGATGCGTAAGGACGAGCCACGACCCCAGATGATGGTCATCCAGTCGTCCCAGCGTAAGCTGCTCATTCATGATGTCCCTATCTTGGGAGAATTCCCCGTCCTCCCCTTGAAATACGATGTGGGGGATAGCTCTCTGCCTCCTCTTGGGTGGCAATCTGTCATCGCCAAGCGACTTGTTGGCCATTATCTTGGCCTTGGATCCTGGATTCTACACCTTACCGCTTTGGCTCGCTATGGCGATGTGCCTCTGTGTAATCTGGAACGAGACGATCCCCGATTCTTGATCGATGTTGCCTATGCCCGACGCCTCCAAGCCAATGGCGTCGTGCTTTGGTGGTCCCCCGATGCTCGCCCTGACCATGCTGGATATGAAAAGGATGATCTTCTGGGCCCCCTCGACACAGTCAAAATGCCAAATATAAACAATCCAGGAACCTTCTCGTCTGTGTGCATCGACATAGATGTCAGAAATCTGGCTATCAACACTATTCTGACCTCATCTCTTATCAACGAGCTTGAGGGTGCCGACTCCGTCTCGTTCAATCCCGCTGCTGACGACTCAGAGACACTTGCATCTGAGAACGCCTTTGCCAACGCTGGCGTTCAGGTGCTGCGTGAGATGGTGAAGGCGTGGTGGACTGAAGCTTGTCGTGGAAGTACTATGGCCGATATTCTCGTGCAACATCTTGTTCGCTGGGTTGAGAACCCCGACTCTTTCATGTACGATCGAGCCCTGCACTACTATGTGCAGATGATGTCTCGTAAGGCCTTCCAGCAGCTCATGGCTGACTTCCGTCGAGTGGGATCTCAGGTCATTTTTGCCAACGCCAACCGTCTTATTCTCCAAACCACAAAGGCCGAGGTCGGCAACGCATACGCGTATAGCGAGTATATCCTCAAGTCGATCAAGAGCAAGCCGCTCTTTCACTTTATCGACTTGGAGATCAAGGAGTATTGGGACTATCTTGTATGGTACGATGAGTTCAACTACGGAGGCAAGGCTTGCCAGGAGGTTATCGAAGCTGAAGAACAGAACCTCGAAACGATCATGCACTGGCAAATGGCAACCTTCTTGCCTGTTCGACTACAGTCCACATTTCAGGACTGGGTAATTGAGTTCATACAGCTGATGCATCAACTCAAGCGGCCTCATAACGGCGACCCAGATGGTACACCACGTCTAACACAGCTACCAAGCAAGGGCCTGGAGGACCATGAAGGTCAGATTCTATTAGGCAAGGCATTCGAAAAACCTCTGAAGAAGGACATAATTGGCCTCCTCAACAAGCAGAAGCGTGAGCTACTTCATCCAGAGCTTGCACAGGACTACACATTCCCTGTCCTTCCCGGCTCACACCTCAACCCTCGAAATCCCATCCTCGAGCTTGTCAAGTCACTCATGCAAGTTCTATCGCTTGACAAAAACATCACACTTGAAGCTCGATTACTTCGGAAAGAGCTTCTAGCCTTGTTCGAGGTGCGCGAGTTCTCGAAAGACGGTACCTTCACAAACCCATCAGAAAGCCTTCGTCTTCCTCAGATATCTTGTGACAGCTGCACTATGATGCGAGATCTAGACCTATGTAGAGACGAAGATCTCTTTGGCGAAGGTTCTGCTTGGTGCTGCGGCTTCTGTGGCACTGAGTTCGATCGTGTCGCCATAGAAGAGCGATTATTGGGCATAGTAGAGAGCTGGATTGTGGAATGGACAACTCAGGATCTCAAATGTGCCAGGTGCGGTGCACTGAGACTAAACGACTTTATGGAACACTGTACCTGTAGTGGAGAGTGGAAGGAAATTGTGTCACGGCAAGACGTGAGCAAGAAGCTCGGGGTTATGAGGAGGGTGGCCAAATTCTACGGGCTAAGAATGCTCAGTGATGTGGTCGAGGAACTTCACAAAGGTTTATGAATGCGTCCCGAAGTTGAGCAAGAGCTTGCTCACACGCTGCTCGTTGAATTGCTCGCATACCAGTTTGCTTCTCCTGTTAGATGGATCGAGACTCAAGATGTGTTCCTCGGTGAGAGGACCGCTGAGCGAGTCGTGGAAATTGGTCCTGCCGATACTCTTGGTGTCATGGCTAAGCGAACCTTGAAGTCCAAGTACGAAGCCTACGATGCCGCCAAGTCCGTTCAGCGAAATATCCTCTGCTACAACAAGGATGCTAAGGAGATTTACTATGATGTTGATCCCGTGGAAGAGGAACCTGAGCCTGCGGCTGCTTCCTCTAGTGATGCCCCTGCAGCCCCTGCGGCCGGTGCCGCTGCACCCGCTGCTGCAGCTGCACCCGCTCCCAGTTCAGGTCCTGTCGCCCAGGTTGCCGATGAGCCTGTACAGGCTGTCGACATTGTGCGCACCCTCATTGCGCAAAAGCTCAAGAAGCCTCTCCTCGAGGTTCCTCTCAGCAAGGCCATCAAGGACCTTGTCGGTGGTAAGTCAGACTGAGTCCGGACCAATTGATATATTATTAACGATCTTTCCTGCACAGGCAAATCCACCCTTCAGAACGAGATTCTCGGTGATCTTGGAAAGGAATTCGGTTCTACCCCTGAGAAGCCTGAAGACACTCCTCTCGATGAGCTTGGTGCATCCATGCAAGCCACTTTCGATGGCAACCTCGGCAAGCAATCGCTGTCCTTGATTGCTCGACTTATCTCCTCCAAGATGCCTGGTGGTTTCAACATCACAGCCGCCCGAAAATATCTCGAGAGTCGATGGGGTCTTGGGCCTGGCCGACAAGATGGTGCTCTGCTTCTCGCCCTCACAATGGAGCCTCCTGCGCGACTAGGCTCTGAGGGCGATGCCAAGGCCTTCTTCGACAGCGTTGCCAACAAGTATGCCACCAACGCCGGCATTAGCCTGTCTACAGCTACTGCGGCTGGCCCCGCTGGCGGCTCTAGCGGCGGCATGATGATGGATCCTGCTGCTATCGATGCCCTTACCAAGGACCAGCGTGCCCTCTTCAAGCAACAATTAGAGCTTCTCGCTCGATACCTCAAGATCGACCTCCGTGAGGGTGAGAAGGCTCACCTTAACTCTCAGAAATCCGAGAAGGTTTTGCAAGCCCAGCTTGATCTCTGGACTGCCGAGCATGGTGACTTCTATGCCTCTGGTATCGAGCCTGTCTTCACCCCCCTCAAGGCCCGAACCTACGATTCATCATGGAACTGGGCTCGCCAGGACGCTCTTAGCATGTACTTCGATATCATCTTCGGTCGTCTGCAGGCTGTCGATCGTGAGATTGTTAGCCAGTGCATCCGTCTCATGAACAGATCTAACCCCAAGCTCCTCGACTTCATGCAGTACCATATCGACAACTGCCCCACTGAGCGAGGTGAGACTTACAAGCTTGCTCAGGAGCTCGGACAGCAGCTTATTGAGAACTGCAAAGATGTTCTCAATGTCGCCCCTGTGTACAAGGATGTTTCCCTCCCTACCGGACCCAGGACAACAGTTGACGCCCGGGGCAACCTCAACTACGAGGAAGTCCCGCGTGCGAGCTGTCGCAAGCTCGAGCATTATGTCCAGCAAATGGCTGAGGGCGGCAAGATCTCTGAGTACGGCAACCGCACCAAGGTCCAGAGCGATCTTTCTCGCATCTACAGACTCATCAAGCAGCAGCACAAGCTGTCCAAGACTTCTCAGATTGAGATCAAGAGCCTTTATGGCGAGGTCCTTCGCTCGCTTGCCATGAATGAGAGCCAGATCCTTCCCAAGGACAACAAGGGCCGAAAGGTTCTGAAGAACAGCCAGAGCAAGGGCAAGGTCGAGACCATTCCCTTTCTTCACCTCAAGAAGAAGGGTCTCCATGGCTGGGACTACAGCAAGAAGCTTACAGGCGTGTACCTCAACTGCCTTGAGGATGCTGCCAAGTCTGGTGTCACCTTCCAGGACAAGTACGTTCTAATGACTGGCGCTGGTGCCGGTTCCATCGGTGCCGAGGTCCTTCAGGGTCTCATCAGCGGTGGCGCTAAAGTCATTGTCACCACCAGCCGCTTCTCCCGCGAGGTCACTGAGTACTACCAGGCCATGTACACCCGCTATGGCTCTCGCGGCTCCCAGATTGTCGTTGTTCCCTTCAACCAGGGTAGCAAGCAAGATGTTGAGGCCCTCGTCGAGTACATCTACGATACCAAGGAGGGTCTTGGCTGGGATCTTGACTTCATCGTTCCTTTCGCTGCTATCCCCGAAAATGGTCGCGAGATTGACAGCATTGATTCCAAGTCTGAGCTTGCCCATCGTATCATGCTTACCAACCTTGTTCGTCTCCTCGGATGCGTCAAGGCCCAAAAGACTGAGCGTGGCTTCGAGACACGACCTGCCCAGGTTGTTCTGCCCCTTTCTCCCAACCACGGCACCTTCGGTAATGACGGTCTTTACTCCGAGTCCAAGCTTGGCCTCGAGACTCTCTTCAACAGGTGGCACTCCGAGAGCTGGGCCAACTACCTCACCATTTGCGGTGCGGTCATTGGCTGGACCCGAGGAACTGGTCTCATGTCTGGTAACAACATCGTTGCTGAGGGCGTTGAGGCTTTCGGCGTCCGCACTTTCTCTCAGCAGGAGATGGCTTTCAACATTCTTGGTCTCATGTCCCCCACTTTGGTAGATCTGTGCCAGAATGAGCCTGTCTTTGCTGACCTCAACGGTGGTCTGCAGTTCATTCCTAACCTGAACGAGACCATGACCAAGCTCCGCAAGGATATTATGGAGACTAGCGAGGTTCGCCGTGCTGTTGCCAAAGAGAGCGCTATTGAGAACACCATTGTCAATGGTGCCGCCTCCGAGGTTCTCTACAAGAAGAAGACAATTGATCCTCGTGCCAACATCAAGCTTGACTTCCCCAACCGACCTGACTGGAAGACCGAGATTGAACCACTCAACGAGAACCTTAAGGGCATGGTTGACCTGGAGAAGGTCGTCGTGGTCACTGGTTTCGCTGAAGTTGGTCCTTGGGGTAACTCTCGAACTCGATGGGAGATGGAGGCCTATGGCGAATTCTCCTTGGAGGGTTGCGTTGAAATGGCTTGGATCATGGGTCTCATCAAGAACCACAATGGTCCTATCAAGGGTAAGCCTTACTCCGGCTGGGTTGACGCCAAGACTGGTGAGCCCGTCGACGACAAGGACGTCAAGCCCAAGTATGAGAAGTATGTTCTTGAGCACTCTGGTATTCGTCTGATCGAACCTGAGCTGTTCGAGGGCTACGACCCCAACAAGAAGCAGCTGCTTCACGAGGTCGTCATTGAGGAGGACCTTGAGCCCTTCGAGGCCTCTAAGGAGACTGCCGAGGAGTTCAAGCGTGAGCATGGTGACAAGGTTGAGGTCTTCGAGATTCCGGATAGCGGCGAGTACATCATTCGTCTCAGGAAGGGTGCCTCCCTCTGGATCCCCAAGGCTCTTCGCTTCGATCGTCTGGTCGCTGGTCAGATCCCCACTGGGTGGGACCCCAAGCGTTATGGTGTTCCTGAGGATATCGTCTCCCAGGTTGACCCTGTCACACTGTTCCTTCTTGTGTCTACTGCCGAGGCTCTCCTTTCTTGTGGTATTACCGACCCCTACGAGTTCTATAAGTACGTCCACGTCTCTGAAGTTGGTAACTGTGTTGGTTCCGGTATGGGTGGTGCCGCCGCTCTCCGCGACATGCACCGCACTCGTTTCCTCGACCAGCCAGTGCAGAACGACATTCTCCAAGAGTCTTTCATCAACACTATGGCTGCCTGGGTTAACATGTTGTTGATGTCCTCTTCTGGACCTATCAAGACCCCTGTTGGTGCTTGTGCTACCGCTGTTGAGTCCATTGACACGGGTTATGAAACCATCATGGAGGGCAAGGCTCGCGTCTGCTTTGTCGGTGGCTTCGATGATCTCGGTGAGGAAGGCTCTTATGAGTTCGCCAACATGAAGGCCACTAGCAACACTGTTGACGAGTTTGCTCATGGACGTACTCCTAAGGAGATGTCTCGTCCTACCACTACTACCCGAAACGGATTCATGGAGTCTCAGGGTTGCGGTATCCAGGTCATCATGACTGCCAAGCTTGCTCTTGACATGGGTGTCCCCATCCACGGCATCGTTGCCCTGACCACCACTGCTTCTGACAAGATTGGCCGTTCCGTTCCCGCTCCAGGCCAGGGTGTTCTCACCACGGCTCGCGAGAACCCTGGCAAGTTCCCTTCGCCTCTTCTCGACATCAACTACCGACGCCGCCAGATCGAGCGTCGCAAGAAGACTATCAAGCAATGGCAAGAGTCTGAGCTTGAATATGTTCACGACGAGATTGATGCCATGAAGTCTCAGGGTGCTTCCTTTGACGAGAAGGAGTATGCCGCGGACCGCTTCGCTCACATTGAGAAGGAAGCTGCCCGACAGGAGAAGGAGCTTCTCCGCAGCATGGGCAACAACTTCTGGAAGAGCGATCCCAGCATCGCCCCTCTGCGCGGTGCCCTCGCCACATGGGGTCTCACTGTCGACGATATCGGTGTTGCCTCGTTCCACGGAACCTCTACTAAGGCCAATGATAAGAACGAGTCCAATGTCATCTGCCAGCAGCTTCGCCATCTTGGTCGCAAGAAGGGCAACGCTGTCTTGGGTATCTTCCAGAAGTACCTCACTGGTCACCCCAAGGGTGCTGCTGGTGCTTGGATGATGAACGGTTGTCTCCAGGTCCTCGACACCGGTCTTGTTCCTGGAAACCGCAACGCGGACAACGTCGACCCTATTATGGAGCAGTATGACCTCATCGTCTACCCCAGCCGCAGCATCCAGACCGATGGTGTCAAGGCCTTCTCCGTCACCTCTTTCGGTTTCGGACAGAAGGGTGCTCAGGCCATTGGTGTCCACCCCAAGTACCTGTTCGCTACTCTTGATGAGAAGACCTACACCGAATACTGCGCCAAGGTTGATGCTCGCCAGAAGAAGGCCTACCGATACTTCCACGATGGCTTCATCAACAACAAGCTGTTCGTCGCCAAGAACAACTCTCCTTACTCTGATGACCAGCTCAGCAAGGTTCTTCTCAACCCTGATGCTCGTGTCTCTGAGGACAAGAAGTCATCTGAGCTCAAGTATGCCCCTGACTTCATGAAGAAGTCAGAGAAGGTTGTTTCATCAGCCAAGGCTAAGGAGACCGAGCAGGTCATGGAAGCTCTGGCCCTCAAGGTCACAAACAAGAACAGCCAGGTTGGAGTTGATGTTGAAGATATTTCCGCTGTCAACATCGACAACGACACTTTCGTCGAGCGTAACTTTACCCCCAACGAGATCTCCTACTGCCGCCAAGCTCCCAGCCCCCAGAGCTCTTTCGCCGGCCGCTGGAGTGCCAAGGAAGCTGTATTCAAGTCTCTTGGTGTCGCCAGTCAAGGCGCTGGTGCTGCTATGAAGGACATTGAGATTGTCAAGGGAGAGAACGGTGCCCCCACTGTTTCTGTAAGTCACC-TTTTATCCAAGTCAAACACGCAAGATGCTAACGTTTGTAGCTTCATGGTGAGGCTGCTGCCGCCGCCAAGAAGGCCGGTGTGAAGGATATCACACTGTCCATCTCACACTCCGATAGCCAGGCTATCGCTGTGGCTGTTGCCAACTTTTAAATGTACGGCGCCGGTCAAGGCCCTCAAACGGGCATTTCCACCCCCAGATCTAGCGCTTCTCTTCGGCCGTTGACTCTCTCCCACGGCTCTCTCGAGACCTCTTTTCTCATTCCCACCAACCTCCATTTCCACGCCTCTCAGTTGAAAGACAAGTTTGTCGCTACTCTTCCCGAAGCCACCGACGAGCTTGCCCAGGATGACGAGCCATCATCCGTTCCCGACCTGGTCGCCAGATACCTTGGCCTCATTGCTCACGAGGTTGATGAGGGTGAAGATGATGAGCAAGGTTCATACGAGGAGGTCTTGAAGCTCGTTCTCAACGAGTTCGAGCGCAATTTCCTCCGTGGCAATGAAGCTCACGCCATTGCGGCCAGTTTGCCAGGCATCGAGTCTAAGAAGCTCGACTTCATCCGCAGCTACTACACCGCTCGTGCTGTGTGCAACCGACCGATCAAGCCCCACGCTTCAGCCCTTTTCCGAGCAGCTGAGGATGGCGACGCCGAAATCTACACAATTTTCGGCGGTCAGGGTAATATCGAGGAGTATTTCGAGGAATTGCGAGAGATCTTCAAGACGTACTCGAGCTTTGTCGGTGATCTTATCACCCGCTCAGCTGAGCTGCTTCAGACTCTCTCCAAGAACCCCAAGGCCGAGAAGATGTTCCCCAAGGGTCTTGATATCATGAACTGGCTTCATCACCAGGACTCTACTCCCGATGTCGATTATCTCATTTCGGCACCTGTCAGTTTCCCTCTCATCGGCCTTGTCCAGCTTGCCCATTATGAGGTGACATGTAAGGTTCTTGGTGTGCATCCTGGTATGCTGCGCGAGAGAATCACTGGTTCCACTGGCCACTCACAAGGCATTGTCATGGCCGCTGCAACAGCTGCTGCCGACTCTTGGGACTCGTGGAGAGACATCACCAGCTCTGTTCTTACCATGCTTTTCTGGATCGGAACACGAAGCCAGCAGGCATTCCCCATCACCTCCATGACCCCTACCATGCTTCGCGAGTCACAGGAGCACGGCGAGGGTGCACCCACTCCTATGCTTAGCATTCGAGATCTTCCTCAGGCTGAGGTTCAGAAGCACATCGATGCTACTAACCACTATCTCCCCGAGGACCGTCACATCAGCATCTCTCTCATTAACAGCCCACGGAACTTGGTTGTGACAGGACCCCCAACCTCTCTCTACGGTCTTAACGCTCAGCTGCGCAAGGTCAAGGCCCCTGTTGGCCTGGACCAGAACCGCATTCCCTACACAGAGCGAAAGGTTCGCTTCGCCAACCGATTCCTGCCCATCACCGCACCTTTCCACAGCAAGTACCTCGCCGAGGCTACCTCCATGATTGATGAGGATCTCAAGGATATCTCAATTGACTCCAGTGATCTCGGAATTGCCGTGTTCGATACCAACACTGGTAAAGATCTCCGAGAAGAGGTCAAGGGCAACATTGTTCCCGCTCTTGTTCGTTTGATCACTCGCGACCCCGTGAACTGGGAGAAGGCTACAGTCTTCCCTGATGCCACTCACATTCTTGATTTCGGCCCTGGTGGTGTTTCCGGCCTCGGTGTTCTGACCAGCCGAAATAAGGAGGGAACTGGCGTCCGTGTCATCTTGGCTGGTACTGTCGATGGTGGCATGAACGATCTCGGCTACAAGGCTGAGCTCTTTGATAGAGACGAGGAAAATGCCGTCAAATATGCCATTGACTGGGTTAAGGAGTTTGGTCCCAAGCTTGTCACCAACAAGAGTGGCCGAACATACCTTGATACCAAAATGAGTCGTCTCCTTGGTCTCCCTCCCATCGTTGTTGCTGGTATGACTCCCGCTACCGTCCCCTGGGATTTCGTCGTCGCTACCATGAACGCTGGATACCACATCGAACTTGCTGGCGGCGGTTACTTCATTGGCCCCATGATGACCGATGCTATTACCAAGATCGAGAAGGCCATCCCCGCTGGTCGTGGTATTTCTGTCAACCTGATCTATGTCAACCCCCGTGCTATGGCATGGCAGATCCCCTTGATCGGCAAGCTTCGATCTGAGGGTGTCCCTATTGAAGGTCTTACCATAGGTGCTGGTGTTCCCTCTATCGAGGTAGCCCAGGAGTACATCGAGACCCTTGGCCTCAAGCACATCAGCTTCAAGCCCGGTTCCGTCGATGCCATCCAGGCTGTTATTAATATCGCCAAGGCCAACCCCCATTTCCCTGTCATGCTTCAGTGGACTGGTGGCCGTGGTGGTGGTCATCACTCCTTTGAGGATTTCCACCAGCCTATTCTCCAGATGTACGGCCGTATCCGACGACAGGAGAACATTATTCTTGTTGCTGGTAGTGGTTTCGGTGGTGCTGATGACACCTACCCCTACATCACTGGTGACTGGGCCAAGAAATACGGTTACCCTCCCATGCCCTTCGACGGTTGCTTGTTCGGTAGCCGCATGATGGTTGCCAAGGAGGCTCACACTAGCAAGGCGGCCAAGGAGGCTATCGTCGCTGCACCTGGTCTTGAGGACAACGAGTGGGAGCAGACCTACAAGGGACCGGCTGGTGGTGTTCTCACCGTCCGATCTGAGATGGGTGAGCCTATCCACAAGCTTGCCACTCGTGGAGTTCGCTTCTGGGCTGAGATGGACCAGAAGATCTTCAGTCTCCCCAAGGAGAAACGAGTTGCTGAGCTCAACAAGAACAAGGACTACATCATCAAGAAGCTGAACGACGACTGTCAGAAGGTCTGGTTCGGTCGCAACAAGGAGGGCAAGGCCTGTGACCTTGACGACATGACCTATGCTGATGTTCTCCGTCGTCTTGTCGAGCTCCTCTACGTCAAGCACCAGTCTCGCTGGATTGACCGCTCCTACACTGTTCTCGTCGGTGACTACATTCACCGTCTTGAGGAGCGTATGACTACCACCCCTGGCAAAGCCTCTCTTCTCCAGAGCTACTCCGAACTCAGCGAGCCTTTCGAGGTGATTGACCGCATCGTCGCTGCCTACCCTGACGCCGAGACCCAGATCATCAACGCCCAGGATGTTCAGCACTTCCTTATCATGTGCATGCGACCCACTCAGAAGCCTGTCACTTTCATCCCTGTCTTTGACGACAACTTTGAGTTCTACTTCAAGAAGGACTCCCTGTGGCAATCTGAGGATCTCGATGCCGTCGTTGGCCAGGATGTTGGCCGAACCTGCATCCTTCAGGGACCTGCCGCTGCCAAGTTCTCCACTGAGATCGATCAACCCATCAAGTCTATCCTTGACGGCATCCACGAGTCTCATGTTGAGTACCTTACTCGGGATCTTTACAACGACCACAAGGCTACCATCCCCTACATCGAGTACTTCGGTGGTAAGCTCGTTGACCCCGAGATGCCCCTTGATGTCGAGGGCTTGACTGTCAGCTACGACACCTACAAGAATACCTACCGCTTGTCATCGTCTGCCGCTGCCACTCTCCCTGAGCTCGACTCATGGCTATCTTTGCTTGCTGGACCCAACCGCAACTGGCGCCATGCTCTGCTCATGGCCGATGTTGTTGCTCAAGGCCAGAAGTTCCAGACCAACCCTATCCGACGCATCTTTGCTCCTTCTCGTGGTCTGTTTGTTGAAATCTCTTATCCCAATGACCCTTCCAAGACTACCATTGTTGTTCGTGAGCAGCCTCGTCACAACCAGTACATTGACGTCATCGAGGTTAAGCTCGTCGGCGAGAACAAGATCCAGGTCAACATGATCAAGGAGACCACTGCTCTCGGTAAGCCTGCTGCTCTACCTCTGGAGTTCACCTACCACCCCGAGGCTGGATACTCTCCCATCCGTGAGGTCATGGAGGGCCGTAACGACCGCATCAAGGAGTTTTACTGGAAGGCGTGGTTCGGCGAGGAGCCTCTCGACCTCGACGCTGATGTTACTGCTAAGTTCGATGGTGGCAAGACTACCATTACTGGCGAGGCTATCAACGATTTCGTGCACGCTGTTGGCAACCACGGAGAGGCTTTTGTCGACCGACCTGGTAAGACTGTCTATGCTCCCATGGACTTTGCCATTGTTATCGGCTGGAAGGCCATTACCAAGCCTATCTTCCCTCGCACCATTGATGGTGACCTCCTGAAGCTTGTCCATCTCTCCAACCAGTTCCGCATGATCCCCGGCGCCGAGCCTCTCAAGAAGGGAGACGAGGTCTCCACCACTGCCCAGATCAACGCTGTCATCAATCAGGAAGCTGGAAAGATGGTTGAGGTTTGTGGTACTCTCGTCCGTGACGGAAAGCCTGTCATGGAGGTCACCTCCCAATTCTTGTACCGTGGTACTTACACCGACTACGAGAACACCTTCCAACGAAAGGTTGAGACCCCTATCCAGCTTCATCTGGCCACTACTCGGGATGTTGCTATCCTTCGATCCAAGCAGTGGTTCTCCGTCGACGAGCTTCCTCAGAACATCGACTTGCTTGGCCAGACTCTGACTTTCCGTCTCCAAAGCTTGGTTCGCTACAAGAACAAGGCTGTCTTGAGCAGCATCGAGACACGCGGCCAGGTTCTGCTTGAGCTCCCCACCAAGGAGATCATCCAGGTCGGCAGCGTCGACTATGAGACCGGGGAGTCTCATGGTAACCCCGTTGTTGATTACCTTGAGCGCAACGGCCAACCTATCGACCAGCCCATCAACTTTGAGAACTCCATCCCCCTTAGCGGCAAGTCTCCTCTCGCTCTCCGAGCCCCTGCTTCCAACGAGAATTACGCTCGTGTGTCCGGTGACTACAACCCCATCCACGTCTCTCGTGTATTCTCCAGCTATGCCAACCTCCCTGGTACCATCACCCATGGCATGTACTCTAGCGCATCCGTGCGAAGCCTGATCGAGACCTGGGCCGCCGAGAACAATATTGGCCGTGTCCGAAGCTTCCACGCCTCACTTGTTGGCATGGTTCTGCCCAACGATGAGCTGGAGGTTAAGCTTCAACACACTGGTATGGTCTCTGGCCGCAAGATCATCAAGGTTGAGGTCCGCAACAAGGAGACTGAAGACAAGGTTCTTGAGGGCGAGGCCGAGGTTGAACAGCCTGTGACTGCCTATGTCTTCACTGGACAGGGTTCTCAGGAACAGGGTATGGGTATGGAGTTGTACGCCAGCAGTCCCGTTGCCAAGGAGGTCTGGGATCGTGCCGACAAGTACCTCCTCGACGCCTATGGTAAGTTACATGAATCGGTAATATCAATGTGCATTTGCTAATATATCTCAGGTTTCTCCATCACCAACATTGTCAAGAACAACCCCAAGGAGCTCACTATTCACTTCGGTGGTCCCCGTGGTAAGGCTATCCGCCAGAACTACATTGCGATGACTTTCGAGACCGTGGCTGCGGATGGTAGCATCAAGTCCGAGAAGATTTTCAAGGAGATTGATGAGACCACTACCTCATACACCTACCGCTCTCCTACTGGTCTTCTCTCGGCCACCCAGTTCACTCAGCCTGCCCTTACCTTGATGGAAAAGGCCAGCTTTGAGGACATGAAGGCCAAGGGACTTGTGCCAAACAACAGCACCTTCGCTGGTCACTCTCTCGGCGAATACTCGGCCCTTGCTGCCCTTGCTGAGGTCATGCCAATTGAGAGTTTGGTGTCCGTTGTGTTCTACCGTGGTCTCACCATGCAGGTTGCCGTCGAGCGTGATGCTGCTGGCCGATCTAACTACTCCATGTGCGCTGTTAACCCCAGCCGCATCAGCAAGACCTTCAACGAAGCCGCTCTCCAGTTCGTCGTTGACAACATTGCTGAGGAGACTGGCTGGCTCCTTGAGATTGTCAACTACAACATTGCCAACATGCAGTATGTTTGCGCTGGTGATCTCCGTGCACTCGACACTCTTGCTGGTGTGACCAACTTCATCAAGATTCAGAAGATTGATATTGAAGAGGTCAAGGACAACATCGAGGAGGTTAAGGGACACCTCCGCGAGATCATCCGCGGCTGTGCCGAGAAGACTCTTGCCAAGCCCACACCTCTTGAGCTGGAGCGTGGCTTCGCTACCATTCCTCTCCGTGGTATTGATGTGCCCTTCCACTCGACCTTCCTTCGATCTGGTGTCAAGCCTTTCCGATCTTTCTTGCTCAAGAAGATTAACAAGACATCCATCGACCCCTCCAAGTTGGTTGGAAAGTATATTCCCAACGTGACGGCCAAGCCGTTCGCGCTGACCAAGGAGTACTTCGAGGATGTGTACAGGCTGACCAACTCGCCAAAGATTGGTGCCGTGTTGGCCAACTGGGAGAAGTATAACCAGGATGAGACCGCGACCAACGGTGTTGAGGGTAGCGACAGCTCCAGTGGCGAGTATGAAGGCTCTGGCCGTGCTGCTTAAATGGCTGATAAACAGCCTTGGCGAAAAGAAGAAGATGATGAGGAGGAGCAAGAACTCGATGAGAACGTGAGTTG---ATCGAACATTGGTACTCACCCCAACTCCATATTGATCCACCTATAGAACTATAAGGCACAGAAAGATGCCATCTTGCTTGCGATCGATGTTAGCAAATCTATGTTAGAACCACCGCCGCCATCAGACTCGAAAAAGGCGGATCGCGACAGCCCTGTCCAGGCGGCCTTAAAATGCGCCTATCATCTCATGGAGCAACGTATCATTTCTAATCCCAAGGACATGATGGGTATTCTTCTCTTTGGAACCAAGAAATCGAAATTCCAGGACTCTGTAGATGGTCGAAGTGGTCTAGGTTACCCTCATTGTTATCTATTCACTGACCTCGACGTGCCTGCGGCAGAGGATATCCAGGCCCTCAAAACCCTTGTCGAAGACGGCGAGGATGAAGATGAGGTACTGACGCCTTCGGATGAGCCTGTCAGCATGTCGAATGTCCTATTCTGCGCGAACCAGATATTCACAACAAAGGCTGCGAACTTTGGCAGTCGTCGTTTGTTTATAGTAACTGACAACGATAGCCCCCATGCATCTGGCAAACTGGCCAAGTCCGCTGCAGCGGTACGAGCCAAGGATCTGTACGACCTTGGGATCCTGATAGATCTATTCCCTATCACCCGTGGAGATGAGAAATTCGAACTCAACAAGTTTTATGATGTAAGAATAGCTTTGAAGATACCGAGAAACCAGCTAACACTCAAAGGATGTTATCTATCGTGACCCTGTTAGAGAGGCGAACATGACAGAAGTCCGAACATCGAAATCTGGAGACGGATTGACATTACTCAATTCGCTCATCTCAAATGTAAATTCGAAACAAACTGCAAAGAGAGCCCTATTCTCAAATTTGCCATTCGAGATTGCTCCTGGGCTACGCATCTCAGTGAAGGGATATAACATTGTTCATCGTCAAACACCAGCACGCACTTGCTACATTTGGCTGGACGGTGAAAAGCCGCAAATTGCTACAGGTGAAACTACGCGAATTGCGGAGGATAGCGCCAGGACCGTTGAAAAAGCAGAGATAAAGAAGGCGTACAAATTTGGCGGCGAATACGTCTACTTCTCCCCAGACGAACAGAAGTCATTGAAGGATTTCGGATCGCCCATCATTCGTATCATCGGCTTCAAACCGCGCAGTTTGCTCCCCGTATGGGCAAGCACCAAGAAGTCGACATTCATCTTCCCCAGCGAAGAGGATTATGTTGGTTCGACCAGAGTTTTCACAGCACTCTGGCAAAAACTTCTCAAGGATGACAGAATGGGTGTCGCTTGGTGTATCACTCGTGCGAATGCGCAGCCAATATTGGCCGTCATCATACCGTCTAGAGAGCGGTCCGATGATGGCTCGGGAACACCATATCTGCCTGCTGGACTTTGGATCTATCCTCTACCATTCCAGGATGACCTGAGAAATATCAACCCACCAAGTGAAGTGCTGCGAAGTTCCGGAGAACTCACGACGCAGATGCGGACTATCATCCAGCAACTCCAGCTGCCAAAGGCTATGTACGATCCATTAAAATACCCCAATCCCGCGCTACAGTGGCACTACAGAATCCTTCAGGCTCTTGCTTTGGAGGAGGAGGTTCCCGAGAAGGCAGACGATGCAACGGAGCCAAAATACAAAGCCATTAGCAAACGAGCAGGCGGCTACTTGGAAGAATGGTCTGAGACTCTAGAAGAAGAGGCTGGGAAAGTTGCGAACAAGAAATCGACAAAGCGTGAGACGGACGACGAAGACATGGAAAGACCGGTGAAGAAGTCGAGAGGTTCATCAGAGAAGGCAACTGGTTCTTCCTTCAGTATGGCGCAATTGAAGGCCGCAATCGAAGGTGGGACTATTCAGAAAATGACTGTCGTCCAGCTCAAAGATATTCTAGCTACTAAGGGTTTGAGTACTGCCGGACGAAAGGTTGAATTGATCGAGAGAATCGAGGAATGGATAGAGGAAAGTTCATGAATGCCCCGTCGGCTTAATCCTTTCTCATCCTCACCCTCCATGTCTCAACCCGTCAAGTCGGGCGAGAGGCGCCCCTCTACCTCAAAAGGCAACCGTATCACCAACTTCTTCTCTAGTAGCCCCAAGTCCACTGGTGCCCAGCAGGCCCTTGCCGCTGTACAGCAGAACCAAGCCGCTGCTACTGGATTCTCTCCTTCTCCCGGTCTGCCTACCATCTCTCTCTCAACCGCAAGCCCTGGCGATCCCAACAGCATCGATGCCTCAACAACCACTCTCTTCCAGCCTAAGTCGGCCGAGGAGATCGACCGTCAGAAGCGTGCCGACGCTCAGTTTGGCCCTCTCCTCCACTCAAGCCATCGTTACACCAGCCAGTCTCATGGAGAGCCTCTCCAGGCCCCTGTCGAGGATGAGCCTCCTTACTATTTCATTCTCACCACTTACATCAGCTACCTCATCTTGATCGTTCTGGGTCATATTCGCGACTTCTTTGGCAAGCGTTTCGGAAATCCCAAGCACTATCGCGCCCTCAAAGCCAGCAACGGCTATGCAGCTCTCAACAGCGATTTCGACAATTTCTATGTCAGACGTCTCAAGATGCGCCTGGATGATTGCTTCGCTCGCCCTACCACTGGCGTCCCCGGACGCTTCATCACACTCATGGACCGCAAGTCCGACGACTTCAACCGCACCTATCAATATACTGGCACCTACACTGAGACTCTCAACATGAGTTCGTACAACTATCTTGGTTTTGCCCAGTCTGAAGGTCCTTGTGCCGACGCTGTGGAAGCGTGCGTCAAGCAGTACGGAATCAGCTTCTGTAGCCCCCGCGGTGCTGCTGGTACTTCCGATCTTGCTCTTGAGGTCGAGCGTGAGGTTGCCGAATTTGTTGGCAAGCCCGCTTCTATGGTTTTCTCTATGGGTTATGTCACAAATTCGAGCTCCTTCCCCGCTCTTGTCTCCAAGGGTTGTCTGATCATTTCCGATGAACTCAACCACGCCTCCATCCGTGTTGGTGCTCGTCTTTCTGGTGCCGTTATTCAGAGCTTCAAGCACAATGATATGGCCGATCTGGAACGAGTTGTTCGCGAAGCTATTTCCCAAGGTCAACCCCGCACCCACCGTCCTTGGAAGAAGATTCTGGTCGTCGTCGAAGGTCTCTACTCTATGGAGGGTACCATGTGTGATCTCCCCGGTATTCTTGCTCTGAAGAACAAGTACAAGTTCTATCTGTTCGTTGACGAGGCTCACTCTATCGGTGCTCTGGGCCCCCGCGGTCGTGGTGTTTGCGACTACTTTGGCATTGACCCCTCCGAAGTTGATATTCTTATGGGAACTCTGACAAAATCTTTTGGTGCCAACGGTGGTTACATTGCAGCCGAGAAACATATCATCGACAAGCTCAAGAGCTCCAACGCTGCTACTCAGTATGGCGAAACTCCTGCTCCTTGTGTGCTCATGCAAATTTTGGCTTCCCTGAAACTCATTACTGGCGAGCTGTGCCCTGGCCAAGGTGAGGAGCGTCTCCAGCGCATTGCCTTCAACTCTCGTTACCTTCGACTTGGACTTAAGCGTCTTGGCCTTATTGTCTATGGCCACGATGACTCTCCTATCATTCCTGTCATGCTCTACCACCCTGCCAAGCTCCCTGCGTTCAGTCACGAGATGCTTCGACGAAAAATCTCCGTCGTCGTTGTTGGATATCCTGCGACCCCACTCATCAGCTCCCGTGCCCGTTTCTGTGTTTCTGCCGCCCACAACAAGGAGGATCTTGACCGTCTGTTGGCTGCCTGCGACGAAGTCGGTGACATCCTGCAGATCAAGTTCTCGACCGGTATGGCAGGCGGACTGGAGCATCTTCCCGAGGGTGTTGACCCCAAGAACGAAAATGAATGGAGAAAGGAAAACAGGATCCCCCTTCAGGCCCCCCGTTGGAACCTGGAAGACGTTGTACAACACGGTGTCCAGGATTCAAAGATTCCCCTACGCTAAATGGCGCTGCGCGAGTTCAAGGCCCCTGTCAGCTATGAGAAGCAGCAACGTCAG-TACATTTCCTCCTG-CTACTGCGCTTAGCT---TCCCGCATAAGCTAATCATCAGTATAGATGCCTTTCAGGAGTTCTTGACAGGATTCAAGACATCACCAGAGCAAACCATCACAACTGCACTAGGCAATATCACCATTGGAGAAGATGACCTCGACGACGAGTATGATTTGATGGACGAGGATGGGCAAGATGCAAACCGGCAACAAGCGAAGGAGCGCCGTGCTCCTCAGTACAAGTACAAGAGTATGCTGCAGCAACTCTCGGATCGAACGATTGGCGAGGCGACGATTGATCTTGACGATTTAGCAACCGTATGATT-TGCGATACTCCCTTCTCCAGCAAAGTACTAACAAACTTGTAGTGGGAGAACCAAGCGTTCGATGGTGAGGACAGTATGAGACTTGTTGATTCCATCGAGATGAACACAAAACACTACGTTGAAATATTTTCCCGAGCTGTGGATGAGGTCATGCCTCCAATGAGCGCAGATGTGAAGTGAGTACTCCAGCGACCCAAATGTTCATGCACCGCCCTGACCAGCGAATAGCTTCAAGGACGATGTTCTCGATGTGTTGATGGCTCGACGACAAATCCGAAACCGAGAACTGGACGAAGCCGCTGAGCGAGACCCTACTGCTGCAGATGACAAGTTCCCTGCCGAGCTCACTCGCAGGTACACCCTCGTGTTCAAGCCCAGGACTAGCACCTCAAGTCAATCCTCAAAAGCCTTGGCAGTTCGACAAGTGCGCGGTGAGCACCTGGGTCATCTTATTACCATTCGTGCGATCGCCACTCGAGTTTCTGATGTCAAACCCATTGTTCAAGTCAGCGCCTACACTTGCGACAGATGTGGTTGTGAAATCTTCCAGCCTGTTACTGACAAACAATATGGCCCCTTAACCATGTGCCCCTCTGAGGACTGCAGGCAGAACCAGGCCAAGGGTCAACTTAACCCTTCTTCAAGAGCCTCAAAGTTCTTGCCTTTCCAGGAGGTCAAGGTCCAGGAGATGGCCGAGCAGGTCCCAATTGGTCAGATTCCTCGAAGTCTTACTGTCCTCTGCCACGGCACTCTTGTCCGCCATATCAACCCTGGTGATGTTGTCGATATCTCAGGCATCTTCCTTCCCACCCCCTATACAGGTTTCAAGGCGATGAAAGCTGGCCTGCTCACTGATACTTATCTCGAGGCACATCACGTTCTCCAACACAAAAAGGCATACAGTGAGATGATTGTTGACTCCACACTGGTCCGCCGGATTGAAAAATACCGCCAGACTGGCCAAGTCTACGAACTGTTGGCAAAGTCGATTGCTCCCGAAATCTTCGGACATCTCGATGTCAAGAAAGCTCTTCTTCTTCTGCTTATTGGTGGCGTGACGAAGGAAATGGGAGACGGAATGAAGATTCGTGGCGATATCAACATCTGCTTGATGGGTGATCCTGGTGTGGCCAAGTCTCAGCTCCTCAAGTACATTTCAAAGGTCGCCCCTCGTGGCGTCTACACTTCAGGTCGTGGAAGCAGTGGTGTCGGTCTCACGGCTGCTGTCATGCGTGATCCTGTTACGGATGAAATGGTTCTCGAAGGTGGTGCTCTCGTCCTGGCCGATAACGGAATCTGCTGTATTGATGAGTTCGACAAGATGGACGAGACTGACCGTACTGCCATTCACGAAGTAATGGAACAGCAAACAATTTCCATTTCAAAGGCCGGAATCTCAACAACACTCAATGCTCGCACCTCTATTCTTGCCGCCGCTAACCCTGTTTATGGACGATATAATCCTCGCATCTCCCCTGTCGAAAACATTAATCTCCCCGCCGCGCTGCTGTCCCGTTTCGATATCCTATTCCTGCTTCTTGATACCCCTACGCGCGAAACAGACGAACAGCTTGCCAAACACGTTACGTTTGTGCACATGAACAGCCGACATCCCGATATCGGCACTGATAATGTTGTCTTCAGTCCTCATGAAGTGCGATCCTACATCGCCCAAGCAAGGACATACCGACCTGTCGTCCCTGAAACGGTTTCTGAGTACATGATCAAGACATACGTACGCATGCGAGACCAGCAGCAGCGCGCTGAGAAGAAGGGCAAGCAGTTTACCCACACAACCCCTCGTACCCTCTTGGGTGTTGTCCGTCTGGCCCAGGCCCTGGCCCGACTTCGATTCAGCAATGAGGTCACTCAAGACGATGTTGATGAGGCTCTCAGACTGGTCGAGGCTAGCAAAGAAAGTCTGAACAATGATCTTGGCACTGGTCGAGCGCACGCGGATCCCAGCAGCAGAATTTATAATTTCGTCAAGCAGCTTGCTGATGCCGGCCAATGCCGTCCTGAGGATGCCACTGGCGAGGAAGAGCTCGGTATTGAGATGAGCATGACGCAACTAAAGGCTCGAGTCATCGCCCGGGGCTTTACCGCCGACCAGTGGTCCAACGCTGTGCAAGAGTACACCACCATGGATGTAAG----------TT-TT--AAGAGACATTCCTTTGTACATGAACAAATCACTAACAATCGTTAACAGATCTGGCAAACCACCAGGAATGGTGCAAGACTGGTGTTTGTCAACGCCGAACCTGACAACGACCAAGAGGATGACATGGACTTTTGAATGTCGCTGTCTAACAAGCTCTCCATCACTGACGTTGACGTCAAGGGCAAGAGAGTCCTCATTCGAGTAAGTAGGCGAG-AAAAAAATGCCCCGCGATGGAATGAAGCT----------GTTGAGCTTGGTTGAGCTCCCCGCATCATAT----CATTAGATGTCACGACGAGTCAGTCGAGGCA----ATTGCACGAGATATACCTCAATCAATTCCTCGATTAGCCTTTCGTCAAGCTGTAGCTATCAAGCTCAACGGCTCAAACGTCCTCGCCAAAAAGCCTCAATAATACCCCGCCATCCTCAAACTCTAGCTAACAAAACCCCTCTCAGGTCGACTTCAACGTCCCTCTCGACGGCGACAAGAACATCACCAACAACCAGCGAATTGTCGGTGCCCTCCCCACCATCAAGTACGCCCTCGAGAATGGCGCCAAGTCCGTCATCTTGATGTCCCATCTCGGCCGCCCCAACGGCTCCCCCAACGAGAAGTACTCCCTCAAGCCCGTTGTCGCCGAGCTCGAGAAGCTTCTCGGCAAGAAGGTCACCTTCGCCCCCGACTGTGTCGGCCCTGAGGTCGAGGAGATCGTCAACAAGGCTGAGGATGGCGCTGTCATCCTCCTCGAGAACCTCCGATTCCACATTGAGGAGGAGGGCTCTTCCAAGGATAAGGAGGGTAACAAGACCAAGGCCGACAAGGCTCAGGTTGAGGCTTTCCGCAAGGGCCTGACGGCCCTTGGTGATGTCTACATCAGTGAGTCTCCAATTGTACTACAAACCCGTGCTACGTGATGCTAATAACAACAGACGACGCTTTCGGCACTGCTCACCGTGCTCACTCCTCCATGGTCGGTGTCGACCTCCCCCAGAAGGCCTCCGGTTTCCTCGTCAAGAAGGAGCTCGAGTACTTCGCCAAGGCTCTCGAGGAGCCCCAGCGTCCTTTCCTCGCCATCCTCGGTGGCGCCAAGGTCTCCGACAAGATCCAGCTCATCGACAACCTCCTTGACAAGGTCAACACCCTGATCATCTGCGGTGGTATGGCTTTCACCTTCAAGAAGACCCTCGAGGGTGTCTCCATCGGTAACTCCCTCTTCGACGAGGCTGGCGCCAAGACCGTCGGCAACCTCGTTGAGAAGGCCAAGGCCAAGGGCGTCAAGCTCGTCCTCCCTGTTGACTACATCACTGCCGACAAGTTCGACAAGGACGCCAAGACTGGCTACGCCACCGACAAGGACGGTATCCCCGACGGCTGGCAGGGTCTTGACTGCGGCGAGGAGTCCGTCAAGCTCTACAAGGAGGCCATCGCCGAGGCCAAGACCATCCTCTGGAACGGTCCCGCCGGTGTCTTTGAGTTCGAGAAGTTCGCCAGCGGCACCAAGGCTACCCTCGACGCCGTCGTCGATGCTGTTCAGAAGGACGGCAAGATCGTCATCATCGGAGGTGGTGACACTGCCACCGTCGCCAAGAAGTACGGCGTCGAGGACAAGCTCAGCCACGTCTCCACCGGTGGTGGTGCCAGCTTGGAGCTCCTCGAGGGCAAGGAGCTGCCCGGTGTTACCGCTCTGTCGAGTAAGTAAATGGCTGCCACTCCTGGTCCCGTCGCCAAGACAAGCGGCGGCAACAATGCCTTCCACAACTTCCACAACGACTTTGCTCACATCGCCGACCCCAATGAGCGTCGTCGTCTTGCCCTCGCCGAGATCGACAAGGCTCCCTTCGGATGGTACCACGTCCGCGCCTGTGTCGTCGCTGGTGTTGGTTTCTTCACTGACTCCTACGATATCTTCTGCGTGTCCATGTTGACCATCATGCTGGGCATTGTGTACTACCCTGCCAAGGGAAAGCTTGCTACCAGCTCTGACAACGCTATCAAGCTCTCGACTTCTGCTGGTACTGTCATTGGACAGCTTGGATTTGGTATGATGGCCGATATTGTCGGTCGTAAGAGGATGTATGGTCTGGAGCTTATTGTCATCATCTTTGCGACTCTTGCTCAGGCCCTGACTGCTGGTTCGCCTTCCACCTCGCTTGTCGGTCTTATCATCTTCTGGCGTGTAGTTATGGGAGTGGGCATTGGTGGTGATTATCCCCTTTCTTCCATCATTACCTCCGAGTAAGTCCATTCACATTCACAACTACGATGTCCAGGCTAACTAACATCACAGGTTCGCTACCACCAAGTGGCGTGGTGCCATGATGGCTGCTGTCTTTGCCATGCAGGGTATCGGCCAGCTCGTCGCCGCCCTCGTCATGATGTTCCTCACTCTCGGCTTCAAGTCTTCTCTCGAGGGTGCCCCTGATACCAAGCACTGCAGTGGAGACTGCCAAGTCGCCGTCGACAAGATGTGGCGTACCCTTGTTGGTTTCGGTGCCGTCCCTGCTTGCATTGCCCTCTACTGTAAGTCACTTAA------ACCTCTACCTCTCAACACGTACTGACACTGGTATAGACCGTCTCACCATCCCTGAGACTCCCCGTTACACCTTCGACGTCGCCCGTGACGTTGAGAAAGCCGATGAGGATGTCAAGGCCTACATTAATGGCAAGCGTGAGGGTGACACCGATGAGGTCGCCCGTGCTCAGGCCCAAGCCAGCGCCAAGTCCAACCTCCAGGTCCCCAAGGCCGGCTGGAGCGACTTCTGCCAGCACTACAGCAAGTGGAAGAACCTGTCCATCCTCATCGGTACAGCTGGTTCATGGTTCTGTCTTGATGTTGCCTTTTATGGTCTCAGCTTGAACAACGGTACTATCCTCAAGGTCATTGGCTACTCTACCAAGGATGCCAACAACATGTACGAGTACTTGCACAACACTGCTGTTGGTAACATCATCATTGTCTTGGCCGGTGCTGTCCCTGGTTACTGGGTTTCGGTTGCTACTATTGATACCCTTGGACGAAAGACTATCCAGCTTGGTGGTTTCATCATCCTGACTATTCTTTTCATTGTAAGTTGTTATCGTGGCCAGGGGTTTACAACACTAA-CATGTTTAGGTCATGGGTTTCGCTTACAACCACATCTCCTCCAACGGTCTCCTCGCCATCTACGTCCTTGCCCAGTTCTTCTTCAACTTCGGTATGTCTTTCTTCTACTACTAAAATACGCAGACTAACAACTTCAGGCCCCAACACCACCACCTTCATCGTCCCTGGTGAGGTCTTCCCTACCCGCTACCGATCTACCTCCCACGGTATCTCCGCTGCCTCAGGAAAGATCGGTTCCATCATTGGCCAGGGTGCCATCTCCATCCTCCGCACCCACGGTGCCACTGAAACGAATGAGGCCCCCTGGATGGACCACGTCCTTGAGATCTACGCTCTTTTCATGCTTCTCGGTGTCTTCACCACTCTCCTCATCCCTGAGACTGCTCGCAAGACTCTTGAGGAGCTCAGTGGTGAGGATGACTACGCCAACAACCCTGCGACTACCATTGATACTGAGGCTCACGCAGGTAAGGATGAGCGAACCAGCAGTTAGATGGCCAACCTTTACTTCACCCACTCGAGCGCTCCGCTCAAGACGGTGGAAGAGATTCAGTTCGGTCTGATGTCTCCCGAGGAGATCAAGAACATGAGTGTCTGCCACATTACTTATCCCGAAACGATGGAGGAGAACAAAACAAAGCCTCGTGACGGTGGCCTCAACGACCCGCTCCTCGGATCGATCGATCGACAATTCCGTTGCAAAACCTGCACACAAGCAATGGGCGAGTGCCCTGGCCACTTCGGTCACATCGAACTGGCCAAACCTGTCTACCATCCAGGATTTATCAAGAAAGTCAAAAAGATTTTGGAGATTGTCTGCCACAATTGTAGCAAAGTGCTAGCCGATGATGTTGGTCTCGCTGTATGACGCTATTT-AATTCTTGATGCTAACCGCCTAATCAGAGAGATCCTGAGTTCGTTAACGCTATTAACACTCGAGATCCTAAAGTCCGTTTTAATCGTGTGTGGGAAGTTTGCAAGAAGAAGCGGAGATGTGAGAACGACGAGGCGAAGCAAAAGGACGATGAGTTCGGCACGAAGACTGGTCCTCCGAGAGGGCACGGTGGCTGCGGTAACATGCAGCCCAACGTTCGACAAGCAGCCCTACAACTCAAAGCCGCCTTTGATGAAGTTACAGTCGATGAAGATGGACAGAAGTCGAAGAAGAAGGAGACAACACCTATCACCCCCGAGATGGCTCACAGCATTCTGAGAAGGATTACGGAGGATGATCTTGTCAACATGGGCCTCAACTCCGACTACGCTCGACCCGAATGGATGGTTCTTACTGTTCTTCCTGTTCCACCACCCCCAGTCCGTCCCAGTATTTCCATGGATGGCACGGGAACTGGTATGCGCAACGAAGATGATTTGACATACAAGCTGGGTGATATCATTCGTGCCAACGGCAATGTCAAGCAGGCCATTCGTGAAGGATCCCCCCAACACATTGCTCGAGACTTTGAGGAGCTCTTGCAATATCATGTTGCGACCTACATGGACAATGATATTGCTGGTCAACCTCGTGCTCTTCAAAAGAGTGGCCGACCTGTGAAGGCTATTCGTGCACGTCTAAAGGGTAAGGAGGGTCGTCTTCGAGGTAACTTGATGGGTAAGCGTGTCGACTTTTCGGCTCGTACTGTCATTACTGGTGATGCCAACCTTTCTCTACATGAGGTTGGTGTTCCTCGCAGTATTGCCAGGACCCTCACCTACCCCGAAACTGTGACACCCTACAACATCGGCAAGCTGCATCAACTTGTTGAGAATGGACCTAACGAACATCCTGGTGCCAAGTATGTCATCCGAGCTGATGGTCAGCGAATCGATTTACGCCATCACCGTCGTGCCGGTGCGATCTCTCTTGAATACGGATGGAAGGTTGAGCGTCATTTGATGACTGGTGACTACATCATCTTCAATCGTCAGCCCTCTCTGCATAAAGAATCTATGATGGGTCATCGTGTTCGCGTCATGCCGTACTCAACTTTCCGTCTCAACCTCTCTGTTACTTCTCCTTATAACGCCGATTTCGATGGTGATGAGATGAACCTTCACGTCCCCCAGAGCGAGGAAACACGCGCTGAGGTCAAAGAGCTTTGTCTAGTTCCCTTGAACATTGTCTCTCCTCAGAAGAACGGTCCTTTGATGGGTATCGTCCAGGACTCTCTGGCTGGTGCCTACAAGCTTTGCCGTCGAGATGTTTTCCTCACAAAGGAGCAAATCATGAACTGTATGCTCTGGGTGCCTAACTGGGACGGTGTCATTCCTCAGCCCGCTATCTATAAGCCTCGTCCTCGGTGGACTGGTAAGCAGCTTATCAGTATGGTTATCCCTAAGGAAGTTAGCCTGTTCAACGGTACGGATTCTGGTGAAAACGCCCCTCTTAAGGACGAGGGTCTTCTGATCCAAGCCGGCCAACTGATGTATGGTCTTTTGACTAAGAAGAGCGTTGGTGCTGCTGCGGGCGGTATTGTGCACATCAGCTACAACGAACTTGGCCCCGAAGGTGCGATGGCTTTCTTGAACGGTGTCCAGCAGGTTGTCACCTACTGGCTTCTCAACAATGGTCATAGCATTGGTATTGGTGATACAATTCCCGATGCGGCGACCATTGCTAAGGTTCAGGTACATATTGATGAGGAAAAGGCTGAAGTCGCTCGCTTGACAGCAATGGCCACAGCGAACGAGCTTGAGGCCCTACCAGGTATGAACGTTCGTGCAACCTTCGAAAACAAGGTCTCCATGGCTCTGAACCAGGCCCGTGATAAGGCTGGTACCACAACACAGAAGAGTTTGAAGGACTCAAACAACGCTGTCACCATGGCTTCCTCGGGTTCCAAGGGCTCATCTATCAATATTTCTCAAATGACTGCGCTTGTCGGTCAGCAAATTGTCGAAGGCAAGCGTATTCCTTTTGGTTTCAAGTATCGCACATTACCTCACTTCACCAAGGACGATTACTCACCTGAGGCCCGTGGCTTCGTCGAGAACTCTTACCTCCGTGGTCTCACTCCCAGCGAATTCTTCTTCCACGCCATGGCTGGTCGAGAAGGTCTCATTGATACTGCAGTCAAGACTGCCGAAACAGGTTATATTCAGCGACGATTGGTCAAGGCTCTGGAAGATCTTTCTGCCCGTTATGATGGAACTGTCCGAAACTCTCTGGGAGATATTGTTCAGTTCCTCTATGGTGAGGACGGCCTCGATGCCATGATTATTGAGAAGCAGAAATTGGGTATCCTCAATATGTCCAACTCGGCATTTGAAAAGAAGTATCGTCTGGATCTTGCCAACCCTCCGGACTGGTTCAAGCACGACTACGAATTCGGTAACGAATTGACTGGCGACAAGGAATCCATGGAGTATCTTGATCAAGAATGGGAAAGGTTATTGGCCGATCGCAGACGAGTCCGGCAGATCAACAAGTCTAAGGGCAATGAGGAGATGATGCAGCTGCCCCTTAACATCACCCGCATCATCGAGTCCGCGAAGCGAGTTTTCAATGTCAAGGCCAATGACCGAAGTAACTTGCGACCGTCGGAAGTCATTCCAGCTGTGCAAAACTTGTTGGACAGCATGAAGATTGTCCGTGGTACTGATGAAATCTCGATTGAAGCTGACGCAAATGCATCCATTCTCTTCAAGGCCTTGCTTCGCTCTCGTCTGGCCTTCAAGGAAGTGGTTAAGGTGCATCGGCTGAACAAATTGGCTTTCGATCATATTCTTGGTGAACTCCAGAATAGATGGGATCGCGCATTTGTCAACCCTGGTGAAATGGTTGGTGTTCTGGCTGCGCAGTCTATTGGTGAGCCTGCTACCCAGATGACACTGAACACCTTCCATTTCGCCGGTGTGTCGTCCAAGAATGTTACCCTCGGTGTGCCACGTCTCAAGGAAATTCTCAACTTGGCCAAAAACATCAAGACTCCCAGCATGGCTGTGTACCTCAACACACCGCTCGCAAGACAAGAACAAGCCAAGAAGCTACGAAGTATGGTAGAATACACCAACCTTCGCTCTGTCACCTCGGTGACTGAGATTTACTATGATCCCAACATCACGGAAACAAACATCCCTGAAGATGTGGACATGGTTGAGTCTTACTACATGATCCCGGATGAGAGTGTGGACCCCACCGCCAACCAATCGCGATGGCTTTTACGTATTACTCTGGACCGACAGAAGCTTCTAGATAAGGAGATTAAGATCGATGATGTTGCTCAGCGCATCAAGGAGGAGTACCCCACTGATCTGGCAGTCATTTTCAGTGACAACAACGCCGATGAGCAGGTTATCCGTATTCGAACCCTCCAAACCGGTGACAAGGATGAGGAGGGTGAAGGTGGCATGGAGGAGGATGTCATGCTCAAGCGCCTGGAGGCCCATCTTTTGGATACTCTCACTCTTCGTGGCGTTCCTGGTATTGAACGTGCTTTCCTCACCAAGGGCACCCGACTCACCGAGGGACCTGACGGAGCTTTGCTTGCTATCAAGGATGACCCTCGCTGCACACAGTGGTATCTAGATACCAGTGGTACTGCCCTGCGCGATGTTTTGGCTGTAGACGGCGTCGATGCGACTCGAACATATACCAACGATCTGTATCAAATCGTTGAGGTCTTTGGTATTGAAGCTGCTCGTGCCGCGTTGGCGAAGGAGTTGACCAACGTGTTGGCCTTTGACGGTTCTTATGTCAACCATCGTCACATTGCCCTCCTTGTTGATGTGATGACATACAGAGGCTCCATTTCAGCGGTCACTCGACACGGTATCAACCGAGCCGACACCGGTGCTCTGATGCGTTGTTCTTTCGAGGAGACAGTCGAGATTCTTCTCGAAGCTGCCGCGACAGGTGAATTGGATGATTGCCGTGGTATCTCAGAAAACGTTATGCTTGGTCAGATGGCGCCCATGGGTACCGGTAACTTTGATGTGCTGCTGGATCCCAAGATGCTTGAGACTGTTATTTCTGACAACTCTCGCATGGGCTTGATGGCAGGTATGCCCACCAAGGGCGGAGATGTTGAAGGAGCTGCTACTCCTTACGACACTGGCTCCCCCATGGCTGATTCGGGTTACCTCAGCATGAACTCCCCTGCTGCAGGAAACTTCTCCCCCATCCAGGGTGCTGGATCGGAATCACCTGGTGGCTTCACCGTTGTTGGCGGTGATCATGGATTTGGTGGTGCTAGCCCCTACAACCGCGGAGCGGCCAGCCCCTTCAGCAGTACATCCCCAACATCGCCATTCAGTTACTCGCCGTCATCACCTAATATGGGATACTCTCCGACATCACCGCTCATCGATGGTGGCGGCATGAGTCGCTATGGACCAACATCTCCTTCCTTCAGCCCATCATCACCATCATTCTCTCCCACCTCGCCGATGTTGCGTCCGACAAGCCCCGCAAGCCCCAACTACAGCCCGACGTCGCCCAGCTACTCGCCGACGTCACCTTCGTCTCCTAGACACTACTCGCCGACATCGCCAGCACAATTCAACTCTCCCACGTCTCCTAGTTACTCACCGGCGAGCCCCAACTACAGCCCGACATCTCCCAACATTCATGGGGCTGGACCAACCTCACCCTCTTACTCTCCGGCGTCACCTTCATGGTCTCCAACGTCTCCTGAGGCTTATTCCCCAACAAGCCCAAGCTTCCAGAGGAGCCCTGGTGCACAGCAGTCGCCGACCAGCCCGAGCTACTCCCCGACGTCGCCTGCTTTCTCTCCTCGCACGCCGGGTCCAGGAACGTCTGGCAATCAATAGTGAGTTTGGATTCCTTGATAATACCTTCGTGACTAGT--CACTAACC-AAGAACAGCTCTCCCAACTCGCCGTCAAATGAGCGATAAATGGACGACTACGAGAACGAATCCGACTACGATTATGGCTACGATGAGGGTATCACCCCCGAGGACTGCTGGACCGTAATCTCGTCCTTCTTCGAGACAAAGGGTCTTGCATCGCAACAGACCGACTCCTTTGATGAGTTCACCCAGACAATGGTGCAAGATCTCGTCAACGAGTACTCCACCATCACCCTCGACCAGCACAACCCTCCTGCGCCTCCTGGAGTCAACATCGCTTTGCGACGATATGAGATCAAGTTTGGGAGCGTCATGGTGTCACGTCCCTCTATGAGCGAGACTGATGGAACCGTGACCAACCTCCTACCTTACGAATGTCGTGATCGCAACCTCACTTACGCCGCGCCGACCTACCTCAAGATCACCAAGAAAGTCTCCGTCGCAGTCGACAAGGAGGTTCCTTTGCACGAGATGGACGACGATCAGCAGGCTGAGTACAAGCGAACCGGCGAAAACCCCACAAAGCTGGTATGGGAAGTCGAGGAGGATGCTGGAAGCATAAAAGCTGAGGATGAGCCCTCGGAGATGATCTTTATCGGAAAGATGCCCATCATGGTCAAGTCTAAGATTTGCCATCTGAGCAGCCATTCAGATGAAGACCTCTTCATGCTCAATGAATGTCCTTATGATCAGGGCGGTTACTTCGTTATCAACGGTAGTGAGAAGGTCCTGATCGCCCAGGAACGTTCTGCCGCCAACATTGTCCAAGTCTTCAAAAAGGCCCAGCCTAGTCCTTTCACCTACACTGCTGAAATCCGCAGTGCTCTTGAGAAGGGTTCTCGTCTTATCTCCAGTCTTACGATGAAGCTCTACGGTAAGGGAGATTCCGCACGAGGTGGCTTTGGCCAGACTATCCAGGCTACTTTGCCTTTCGTCAAGGCAGATCTCCCCGTCGCCATTGTCTTCCGAGCTCTTGGTGTTGTGTCTGATGAGGATATTCTGAACCACATTTGCTACGACCGCAACGATAGCCAGATGCTGGAAATGCTTCGCCCTTGTATTGAGGAGGCTTTCTGTGTCCAGGACCGAGAAGTTGCCCTTGACTTTATCGGAAAGCGTGGAAACAGAGACCAGGCTAGTCTCGGTCGTGAGAAGCGTGTTCGAGTTGCAAAGGATATTCTCCAAAAAGAGACCCTTCCTCACATCTCCCAGTCAGAGGGTAGTGAGACACGTAAGGCCTTCTTTTTGGGTTATATGGTGCACAAGCTTCTGCAATGTGCTCTTGGACGTCGTGAGCCCGATGATCGTGATCACTTTGGCAAGAAGCGACTTGATCTGGCTGGTCCTCTGCTGGCGAAGCTCTTCCGTGGTATCATTCGAAGGATAAACACTGAGCTCTCCAACTACCTCAAGCGATGTGTTGAGAGTAACCGAAACTTCAACCTGACTGTCGCTATCAAGCCATCAACGCTTTCCAACGGTCTCAAGTACTCCTTGGCCACTGGTAACTGGGGTGATCAGAAGAAGGCAGCAAGCTCGACAGCTGGTGTCTCTCAGGTGTTGAACAGATACACCTTTGCTTCTACCCTTTCACATTTGCGCCGAACCAATACTCCCATTGGACGAGATGGTAAATTGGCCAAGCCTCGACAGCTTCACAATACTCATTGGGGTTTGGTGTGTCCCGCCGAAACGCCTGAGGGTCAAGCTTGTGGTCTCGTCAAAAACTTGTCTCTGATGTGTTATGTTAGTGTCGGCTCCCCAGCCGATCCTCTCATTGAATTCATGATCAACAGAGGTATGGAAGTCGTTGAGGAGTACGAGCCGACAAGATATCCCCATGCTACCAAGATTTTCGTCAACGGTAGCTGGGTTGGTGTTCACGCCGACCCCAAGCATCTCGTGAATCAGGTTTTGGACACAAGACGAAAGTCGTATGTTCAGTTCGAAGTATCACTTGTCCGTGATATTCGAGACCGTGAATTCAAGATTTTCTCAGACGCTGGCCGTGTCATGAGACCTGTCTTCACAGTTCACCAGGAGGATGACTATGAGAACAACATCACCAAGGGACAACTAGTGTTGACAAAAGAACATGTCAATAGGCTAGCCCAGGAGCAGGCAGAGCCACCTGCCAACCCCGCGGACAAGTTTGGATGGGATGGCTTGATCCGCGAAGGAGCTGTTGAGTATCTCGACGCTGAGGAAGAAGAGACAGCCATGATTTGCATGACACCAGAGGATCTCGAGCTTTACCGCGAGCAAAAGAATGATGAAGCTACACTCACGGAAGAGGAGAAGCGGGCCAAGGCAGAGGCAGAGAAGAGGGAACAAGAGGAGGACCGCAACAAGCGATTGAAGACAAAGGTCAACCCCACAACTCACATGTACACACATTGTGAGATTCATCCCAGTATGATTCTCGGTATCTGTGCCAGTATCATTCCTTTCCCCGATCACAACCAGGTATGTAG-CCCCTTCGACCATTCATGGACTCAACTAACAGCAACAGTCTCCTCGTAACACCTACCAATCTGCTATGGGTAAACAAGCCATGGGTTTCTTCTTGACAAATTACTCTCGCCGCATGGACACCATGGCCAACATTCTCTACTACCCTCAAAAGCCTCTCGCCACTACCCGATCGATGGAGTTCCTCAAGTTCCGTGAATTGCCAGCTGGTCAAAATGCCATTGTCGCAATTGCCTGCTACTCAGGTTATAACCAGGAAGATTCCGTCATTATGAACCAGAGTAGTATTGATCGAGGTCTGTTCCGAAGTCTGTTCTTCCGATCGTACTCAGATCAAGAGAAGAAGGTTGGTCTCAACTACACTGAGATCTTTGAGAAGCCTTTCCAGCAGACAACGCTTCGCATGAAGCATGGAACATACGATAAGCTTGATGAGGATGGTATCGTGGCCCCTGGTGTCCGTGTGTCAGGTGAAGATATCATTATCGGCAAGACTGCACCCATCGACCAAGAAAACCAGGACCTTGGCACAAGAACTCAATCGCATCAACGTCGTGATATCTCGACACCACTGCGAAGTACTGAGAACGGCATCGTTGATCAAGTCATTCTGACAGTCAACGCCGATAACGTGAAGTACGTCAAGGTCCGAGTACGAACCACCAAGATCCCTCAAATTGGTGACAAGTTTGCTTCTCGTCACGGTCAAAAGGGTACAATTGGTGTTACATATCGACAGGAGGATATGCCTTTCAGCCGAGAAGGTCTTACTCCCGATATCATTATCAACCCTCACGCCATTCCGTCGCGAATGACAATTGCCCATTTGATTGAGTGTCTTCTGAGCAAGGTTTCAACGCTGGAAGGTATGGAGGGTGACGCTACACCGTTCACTGATGTCACAGTCGATTCAGTCTCAGAACTTCTGAGGAAGCACGGTTACCAATCTCGAGGTTTCGAGGTCATGTACAATGGTCACACTGGACGAAAGCTCCGTGCCCAGGTGTTCTTCGGACCTACTTACTACCAGCGTCTTCGTCACATGGTGGACGACAAGATTCACGCTCGTGCTCGTGGTCCAGTTCAGATCATGACCCGACAACCTGTCGAGGGTCGTGCTCGTGATGGTGGTCTCCGATTCGGAGAGATGGAACGTGATTGTATGATTGCTCACGGTGCCGCTGCTTTCTTGAAGGAGCGTCTGTTTGAGGTGTCGGATGCTTTCCGTGTCCACGTCTGCGAGATTTGTGGACTCATGACGCCAATTGCGTAAGTTTTCTCCTATAAATACTCATGAATAAGAGCTAACATGTCCCAGAAACCTTTCCAAACAGTCATTCGAATGCCGACCTTGCAAGAACAAGACCAAGATCGCGCAAATCCATATTCCCTACGCTGCCAAGCTGCTCTTCCAGGAGCTGCAGGCCATGAACATCGCCGCAAGAATGTTTACCAACAGATCCGGAGTTTCAAACCGATAAATGGGTAAGGAGGACAAGACTCACCTTAACGTCGTCGTCATCGGCCACGTCGACTCTGGCAAGTCGACCACTGTGAGTACTACCGTCGACGATGA---GCTTATCTGCCATCGTTATCCCGACC-AAGACCTGGCGGGGTG--TCTCA-AAGATAACATGCTGACATCGCTCCACAGACCGGTCACTTGATCTACCAGTGCGGTGGTATCGACAAGCGAACCATCGAGAAGTTCGAGAAGGTTAGTTACTTTCCCTTCGATCGCGCGTCC-TTTGCCCATCGGAT-----TCTCCATACGACTC----GAAACGTGCCCGCTACCCCGCTCGAGACCAAAAATTTTGCGATATGACCGTAA-TTTTTTTGGTGGGGCATTTACCCCGCCACTCGAGCG---ATGCGCGT-TTCTGCCCTCTCAT-TTCCACAACCTT-CTGAGCGCATCGTCACGTGT-TAGGCAGTCACTAACCATTCGACAATAGGAAGCCGCTGAGCTCGGTAAGGGTTCCTTCAAGTACGCCTGGGTTCTTGACAAGCTCAAGGCCGAGCGTGAGCGTGGTATCACCATCGATATTGCTCTCTGGAAGTTCGAGACTCCTCGCTACTATGTCACCGTCATTGGTATGTTGTCGCTCGTGCCTCGTTCTCCCTTCATTC--GTACTAACATATCACTCAGACGCTCCCGGTCATCGTGACTTCATCAAGAACATGATCACTGGTACTTCCCAGGCCGATTGCGCCATCCTCATCATTGCCGCCGGTACTGGTGAGTTCGAGGCTGGTATCTCCAAGGATGGCCAGACCCGTGAGCACGCTCTTCTTGCCTACACCCTTGGTGTCAAGAACCTCATCGTCGCCATCAACAAGATGGACACCACCAAGTGGTCTGAGGCCCGTTACCAGGAGATCATCAAGGAGACCTCCTCTTTCATCAAGAAGGTCGGCTACAACCCCAAGGCTGTCGCTTTCGTCCCCATCTCCGGTTTCAACGGTGACAACATGCTTACCCCCTCCACCAACTGCCCCTGGTACAAGGGTTGGGAGCGTGAGATCAAGTCCGGCAAGCTCTCTGGCAAGACCCTCCTCGAGGCCATTGACTCCATCGAGCCCCCCAAGCGTCCCGTTGACAAGCCCCTCCGTCTTCCCCTCCAGGATGTCTACAAGATCGGTGGTATTGGAACGGTTCCCGTCGGCCGTATCGAGACTGGTGTCATCAAGCCCGGTATGGTCGTTACCTTCGCTCCTTCCAACGTCACCACTGAAGTCAAGTCCGTCGAGATGCACCACGAGCAGCTCACTGAGGGCCAGCCCGGTGACAACGTTGGCTTCAACGTGAAGAACGTCTCCGTCAAGGACATCCGACGTGGTAACGTCGCTGGTGACTCCAAGAACGACCCTCCCATGGCTGCCGCTTCTTTCACTGCCCAGGTCATCGTCCTCAACCACCCCGGTCAGGTCGGTGCTGGTTACGCTCCCGTCCTCGATTGCCACACTGCCCACATTGCCTGCAAGTTCGCCGAGATCCAGGAGAAGATCGACCGCCGAACCGGTAAGGCTACTGAGTCCGCCCCCAAGTTCATCAAGTCTGGTGACTCTGCCATCGTCAAGATGGTTCCCTCCAAGCCCATGTGTGTTGAGGCTTTCACTGACTACCCTCCTCTGGGTCGTTTTGCCGTCCGTGACATGCGACAGACCGTCGCCGTCGGTGTCATCAAGGCCGTCGAGAAGTCCACTGGTGCTGCCGGCAAGGTCACCAAGTCCGCTGCCAAGGCCGCCAAGAAATAAATGAGTTACAGCTCTGACGACGATCGCCCTCTTGCGAGGGCCAACGGCCATAAACGTGAGTTGTG-TTTTTTTGTCAATTATCATGCTGCCTCGCTGGGTTTTGTTCCCGCGCTCAGGCGTCCTCATCACGTTGGCGT-TTTCAAAACAAAGTTTAGCT---ACAACAACACCACCTACTACGCGCATGTTTTTGCTGGTCCCTATTCTAACACATGGATTTCCTATAGTCTCCTCGTCTAAGATATCTCGCGCCGAAGATGATGCTCTTGATCAGCCAGTGTCCAAGCAGGCTGCTAAGATGGCTGGTCTGTCCGTTCGCAATGGTCCTCTTGAAGACGCAATGGACATCGATGAACCAGCTACCAACGGCGCTAGCAAACGTAAATCGCGTACCTCTATCAGCAAGGTCAACTACAAGGACGATGAGTCGAGTGATGATGCTGCCCCTCTGGTTCGTATTCTTGACACAGGAAAACCCTTCCTGTGGGGCCAGGTATGCTGACGATACTATTGCAGGCCAAGCGGCAAAAGAAGCAAGCCAACAGAGTTCCCGAATCCGACTCCGACGATGAACCCATTGCAAGAGCCCGAGGAAAGAAACTTCCCCCTTCCTACGACGAGACTGCCTTGCCCGAGTCCTCGGGCGATGACGACGAGCCCCTTAGTGTGAAGCTCGCGCAAAAGAAGCGTGGCATGGAGAAGGAAGCTGAGAAGCAAGCCAAAGTCATCCGAGCCAAAGAAAGAGCCAAGAAGCCTGCGGCAAAGAACGCTGTTAAAGATGAGTCCGACGACGATGTCCCACTTGCAAAATCTTCAGCGAGTAAGCGTCGATCTAACGGAACTGCTGCGAAGCGAAAGTCGAATGGTGTCAAGAAAGAAGAGTCAGATTCGGATGCGCCCATCTCCAAGAAAGCCAAGGCTAAGCCGACCTCATCTGCCAAGAAGGCCGTCAAGGCAGAATCCAAGAAGGCCAGCGAGAGTGAGGACGAAGAAGAATATGCTTGGTGGAACGCGCCAAAGAAGGAAAATGATGATATCAAGTGGACAACTCTTGAGCACAATGGCGTTCTTTTCCCGCCTGATTACGAGCCTTTGCCCAAGCACGTCAAGATGCTCTACGATGGACAACCAGTTACTCTTGCTCCCGAGGTTGAAGAGGTTGCCACCTTTTGGGTTGCCATGATGACTCCTGCATCCTCCCATCACCTAGAGAACCCTGTTTTCCGCAAAAACTTCTTTGAAGATTTTAAAGAATACTGCGACAAGTACGGTGTTAAAGATGCACAGGGAAAGAAGGTCGCCGTCAAATCGCTCGAAAAATGCAACTTCGATAAGATTTACGCATATTGGAGCGAGAAGGTGGAACAGAATAAATCCAAAAACATGACCAAGGAAGAAAGGGAGGCTGCAAAGGCGAAGAAGGATGCCCTCGAAGCGCCCTTCACTCACTGCTTATGGGATGGTAGAAAGCAGAAGGTTGGCAACTTCAGAGTCGAGCCTCCAAGCTTGTTCCGTGGACGTGGTGAACATCCCAAGACCGGTAAAGTCAAGCAGCGTGTTCAACCCGAACAAATCACCATCAACATCGGCAAGGGTGCCAAGGTCCCTGAACCTCCCAAGGGACATAAGTGGAAGGCTGTGCAGCACGACCAAAAGGCAACCTGGTTAGCCATGTGGCAGGAGAATATCAACCAAAACTACAAGTACGTCATGCTTGGAGCTGATAGCGATATCAAAGGTCAGAGTGACTTCAAGAAGTTTGAGAAGGCACGGGAACTCAAAAAGCATATCGACAAGATTCGCAAGGACTACACCAAGGAGCTCAAGAGTGAAATAATGGCAGATCGTCAACGAGCCACCGCCATGTATCTGATCGACAAAATGGCACTTCGAGCCGGTAACGAGAAAGACACAGAAAACGAGGCCGACACTGTGGGTTGCTGCTCTCTCAAGTACGAGCATATCACACTTGAGCCTCCCAACAAGGTTACATTCGATTTCCTCGGAAAGGACAGTATTCCATACAGAGAGACTGCTATTGTTGAGCCTCAGGTCTTCAAGAACCTGAAACTTTTCAAGAAAGCGCCCAAGACTACAGGAGATGATCTCTTCGACCGCCTCAACGTCAGTTCCTTTTCTTTCCCTTTTCTTTTTT--CCCCCTCCTGTTCGTTGTATAAGAA-TTAGATGCTGACAGAGTTACAGACGGCTCAGCTGAATAGGCATTTGACCGGCTACATGAAGGGTCTGACCGCCAAGGTTTTCCGTACTTACAACGCTTCCTGGACAATGTCAGAACTGCTCAGGAAGCTCGCTTCGGATCCTCGCTCCCGCGGCACAGTTGCTGAAAAAGTAAAGCTGTACAATGACTGTAACCGCGAAGTTGCCGTTCTGTGCAACCATAAGCGAACCGTTGGCGCTGGGCACGAGCAGCAAATGGCCAAGCTTGGTGACAGGGTAAGTCTGACTTCTGTATAAGTCGACTACTCCAGGTACTGATTCTCTTCTAGATTAAAGGCCTCCGCTACCAGCAGTGGCGAACAAAGATGATGATTCTCGATATTGAATCTGGTTATAAGAAGAAGAAGGGTGCCACCTGGTTTGAGAGGGATGAAGAATTAAATGACGAGTGGGTCAAGGAGCATCAGCAATTCTTACTTGAGGAGCAGCGCACAAAAATTACCAAGAAATTCGAGAAGGACAACGAAAAGCGCAAGGCGGACAAAGAGAAGCCTCTCCCCGAGAAGGAACTGAAAGAACGTCTTCAGGCTGTCAAGGAGATGGAATCCAAGTTCAAAAAGGAGAACAAGACCAAGAAGGTTGAAGCTGAAGGCAGGGGCGTTACTGTCGACAAGCTCCTAAAGGCTGTGGACAAGTTTGATGAGCGCATCAAGACACTGGAGCTTCAAGCCCAGGATCGCGATGGCAACAAGGAGGTAGCCCTCGGCACCTCCAAGATTGTGAGTACCACC-AAAACAGGTTGAAATTCGTTGACTGACTTATCATTCAAAGAACTACATTGATCCTCGCCTCACAGTGGTCTTCTCCAAGAAGTTTGACGTTCCTATCGAAAAGTTCTTTTCCAAGACTCTTCGTGACAAGTTCCGATGGGCCATCAAGTCTGTTGAGGATGAGGATGACTGGACCTTCTAAATGCCCGTCGCTGTGGCTCATTCCCATAGGCCAACCACAAAGGTTACACACAAGGCCTTCAAGTCACGGGCTGCTTCTAAGCATGAGTTGAGGGACCGCGCAAAGGGTAAGACTCTCCCGAAATTTTGTTATT-TCTCCAATTCTGACACAGGCACAGGCCGAGTTGCCGACGAAAAGGGCAACAGAAAGACTCCTCATCAACAAGTCATGTCTAAATTCGACCGACGAAACCAGGCCAAGCAGGCCCGATTGAACAAGCACAAGGAACATGTCAAGGAAACCTCTGTTTTCGCTGGAAAGGATGGCGCTCCTCGACATGTCGCCGTCATTCCCCTTTGCGCTGGAACCGACCTTGACGCTGCGATCAAGCAGCTGAACAACAGCGTCGATATCGAGGACAACACCGAGAGTGGCAACTACCGAGTCACAGTCGACCGATTCAAGCAAAAGTTACAATACATCCCTATCGAGCGAGACCTGAACGCCTGTCTCGACGCTGCCCGTGTTGCCGACTTCGTTATTGTCGTTCTGTCCGCCAACGTTGAGGTCGATGAACTCGGAGAGTTGATCTTGCGAAGTGTTGAGAGCCAGGGCATGTCCACCCTATTCACCATCGTTGAAGGCCTTGATAAGGTTGAGCCCGCGAAGCAGCGACAAAGCGTTCTAGTCTCCCTCAGATCTTTCATCACACATTTCCACCCTGAGCAAGAGAAGCTTTACAGCATCGAGAACCGACAAGATTGTGCCAACCTCATGCGATCACTGTGCAGCACAACACCTAAGGGCATCCGATGGAGAGACGAGAGGAGTTGGATGCTTGCGGAGGATATCAAATTCGCCTACTCCGAGTCCGATTCAACGGTTATCACTGGTGTTGTCCGAGGCAAGGGCCTCAAAGCCGACCGTCTTCTTCAGGTTGGCGACTGGGGAACTTTCCAGATTGAGAAGATTGAGGCTGCTCCTCTGCCCAAACAGGTCAAGAAGAAGGGAGAGGAGATGACCGTTGACCCCGAAGAGGCTGGCAAGCTTCTGGAGGAGCCTTCTGAGGATCGTGATGACTTAGTGGAGCTGGCTCCTGAGGAGGTCATGATGGACGATGCTGATGACGCTATGACAACTGATGTCACTGAGAAGAAGGGTGTTCTTCTGGATGATCACCACTACTTCTCAGATGAGGAGGCTGAGGCAAGAAAGATCAAGAAGAAGGTTCCCAAGGGTACATCCAACTACCAGTCAGCTTGGTATCTGGAGGATGTCTCTGACTCAGAGTCCGATATGGAGGACTTTGAGATGAAGGATGAGGCTGGA---GAGGAGGCCCGTCCTGAGGATGGTCTTGAGGGCTACGCACCTGCACCTGCTACTGAGGGTGCCCCCTCGGAATATCCTCAATCAGAGATGATGATTGAGCCGGATGAGGAGGAGGATGCTAAGCAGCTTGAGCAATATCGAGCTGGAAAGCGAAATGAGGTCGAGGACGATATGGAGTTTCCCGATGAGATTGAGTTGCATCCTAATGTCTTGGCCCGAGAGCGTCTGGCCAGATATCGTGGTCTGAAGAGTCTGCGAACCAGTACCTGGCAGGAGGATGAGGACCGCGCACATGAACCTGAGGAGTGGAGACGTCTTCTTCAAGTTCCAAATTATCAATCCTCAAAATCTCAAGCCACAAGAGAGGCTCTGGTCGGTGGTGTTGAGCCTGGTACCCGTGTTCACATCTACGTCAAGGGCATCTCCCCTATCCAGGAGAAGACCTACAACCCCAAGAAGCCACTCACTCTCTTTTCTCTTCTACGACATGAGAACAAGAAGACGGCCGTCAACTACCTTTTCAACCTCAGCTCCGATTTCACCAAGTCTATCAAGGCTAAGGAGGAGCTCATTGTCCAGTGTGGACCTCGCCGAATGGTTATCAAGCCTCTCTTCTCCCAGCCTGGTCAAACACCAAATGATGTTCACAAGTACTGCCGGTTCCTCCACCCCGGTCAGTCAGCTATTGCGACCTTCATGGGTCCTCTAACATGGGGTGCTGTGCCTGTTTTGTTCTTCAAGCGAACCACAGCTGAGGAGGTTGAAAAGGACGAGAACGAGGATGGCCCTCACATTGGTCTTTCACTCATCGGTACAGGAACCGCGCTACCACCCTCCACATCTCGCGTCATCGCCAAGCGCATTATCCTCACTGGCCATCCTTACCACATTCACAAGAAGATTGTCACTATCCGATACATGTTCTTCAACCGAGAGGATGTCGAGTGGTACAAGGCTCTACCTCTATGGACCAAGCGTGGCCGCAGTGGTTTCGTCAAGGAGCCTCTCGGTACACATGGTTACTTCAAGGCAACATTCGATGGACGTATCAACCCTCAAGACTCCATCGGCGTCAGTCTATACAAGCGAGTGTGGCCACGAAATGCTGCTCCTGTGCAGGGACCGCTATTGGAGATCGAGCCCAGCGCAGTGCAAGCTGATGGCGATATGATGATGGATGACCAGGCATAGATGCGTGAGGTCATTAGCATCAACGGTAAGCTGTTCCTCCCTTTGGCGTTGGGCTTTCACCGCA--TCTCTGTCTGGTTTGTTGCGATGCTAACTGAGCTATTCTAGTTGGTCAGGCTGGTTGCCAAATTGCCAACTCCTGCTGGGAGGTGAGTTTTGTCAAGACTTTGTTTATATTGCTCCGTACTGATTGTTTTCCTAGCTTTACTGCCTCGAGCACGGTATCCAGGTAAACACGATAACCCCTAAATTTGTCAACAAACACCATACCCAAATACTGACCAACTGCAGCCCGATGGTTACCTCACAGAGGAGCGAAAGTCCCAAGACCCCGATCAGGGTTTCAGCACTTTCTTCTCCGAGACTGGTATGGCTTAACCTGGGACTCGACGGCAGTGCTGCTGTTCTAACACTCATTTCTAGGTCAGGGCAAGTATGTCCCCCGCGCCATCTACTGTGATTTGGAGCCCAATGTCGTCGACGAGGTCCGCACCGGTGCCTACCGCAATCTTTTTCACCCTGAGATGATGATCACTGGCAAGGAGGATGCCTCAAACAACTACGCCCGTGGTCACTACACCGTGGGAAAGGAGCTCATCGATGGCGTCCTCGACAAGATTCGCCGTGTTGCCGACAACTGTGTTGGCCTCCAGGGCTTCCTCGTGTTCCACTCTTTCGGTGGTGGCACTGGTTCTGGTTTCGGCGCTCTCCTGATGGAGCGCCTGTCGGTCGACTACGGCAAGAAGAGCAAGCTGGAGTTCTGTGTTTATCCCGCGCCCCAGACTGCCACATCCGTTGTCGAGCCATACAACTCTATCCTTACCACACACACCACCCTTGAGCACTCCGACTGCTCTTTCATGGTCGACAATGAGGCCATTTACGACATCTGCCGCCGAAACCTCGGCCTCGAGCGCCCCAACTACGAGAACCTCAACCGTCTCATTGCTCAGGGTATGTTACAGCTGTTGGGCTA-GCAGTTGCCGGTTGACTAACAACGTATAGTCGTCTCTTCTATTACTGCCTCTTTGCGATTCGATGGATCCCTGAACGTCGACTTGAACGAATTCCAGACCAACTTGGTTCCTTACCCCAGAATCCATTTCCCTCTGGTCGCCTACGCCCCAGTCATCTCCGCTGCTAAGGCTGCCCACGAAGCCAACTCAGTCCAAGAGATGACAATGTCTTGCTTCGAGCCCAACAACCAGATGGTCAAGTGTGACCCTCGTCACGGCAAGTACATGGCTACCTGCTTGCTGTACCGTGGTGACGTCGTTCCCAACGACGCCCATGCTGCTGTTGCTACACTGAAGACCAAGCGAACTATCCAGTTCGTCGATTGGTGCCCCACTGGTTTCAAGCTTGGTATCTGCTACCAGGCTCCCGAGAATGTGCCTAACGGCGACCTCGCCAAGGTCAGCCGCGCTGTGTAAGTCGATTCCTTGTGATTTAATGGATGGAACGAAAGAACTGATGCCAAAACAGCTGCATGCTCTCCAATACTACCGCCATCGCTGAGGCATGGTCTTCGCTTTCTCTCAAGTTCGATCTCATGCACTCCAAGCGTGCCTTCGTCCACTGGTACGTTGGTGAAGGTATGGAGGAAGGCGAGTTCTCTGAGGCTCGTGAGGATCTTGCTGCCCTGGAGCGTGATTACGAGGAGGTCGCTACCGACTCCATGGGTGAGGAGGAGCTTGAGGCTGAGTACTAAATGCGTGAGATTGTAAGTACCTCTC-TTTTTAAGTTCGTGTTGTGCTGTTGCACGCGTTGAGTTTATCGTGCCCCTGATTCTACCCCGCTGGGCGGTGGCAGCTCAACGACAATGCAC----GATAGCTAGCAGCTTTAATATACCTTCTGTCAATATGAAGAAGCTAATCAGATCTTTTTTTTTCTCTGCGATAGGTTCACCTCCAGACCGGTCAGTGCGTAAGTGCTCATCGCTTCCTCGACGTCGCATG-TGAGGGATGCTCACGATGTTTATCAGGGTAACCAAATTGGTGCTGCTTTCTGGCAAACCATCTCTGGCGAGCACGGCCTCGACAGCAATGGTGTCTACAACGGCACCTCCGAGCTCCAGCTCGAGCGTATGAGTGTCTACTTCAACGAGGTATGCTTTAACAGTCAATGCCAAGAATTCCCAAGCTCACACAACTAGGCCTCTGGCAACAAGTATGTTCCCCGAGCCGTCCTCGTCGATCTTGAGCCTGGTACCATGGACGCCGTCCGAGCTGGTCCCTTCGGTCAGCTCTTCCGTCCCGACAACTTCGTTTTCGGTCAGTCCGGTGCTGGAAACAACTGGGCCAAGGGTCACTACACTGAAGGTGCCGAACTTGTCGACCAGGTCCTCGACGTCGTCCGCCGTGAGGCCGAGGGCTGCGATTGCCTTCAGGGTTTCCAGATCACCCACTCTCTCGGTGGTGGTACCGGTGCCGGTATGGGTACCTTGCTCATTTCCAAGATCCGCGAGGAATTCCCCGACCGAATGATGGCCACCTTCTCCGTCGTTCCCTCCCCCAAGGTCTCTGACACCGTCGTTGAGCCCTACAATGCCACCCTCTCCGTCCACCAGCTGGTCGAGAACTCTGACGAGACCTTCTGTATCGATAACGAGGCCCTCTACGATATCTGCATGCGCACCTTGAAGCTATCCAATCCCTCCTACGGTGACCTCAACTACCTCGTTTCTGCTGTCATGTCCGGTGTCACGACCTGTCTGCGTTTCCCCGGTCAGCTGAACTCCGATCTCCGAAAGCTCGCCGTCAACATGGTGCCTTTCCCTCGTCTACACTTCTTCATGGTTGGCTTTGCCCCTCTGACCAGCCGTGGTGCTCACTCTTTCCGCGCTGTCAGCGTTCCTGAGTTGACCCAACAGATGTTCGACCCCAAGAACATGATGGCTGCTTCAGACTTCCGCAACGGTCGCTACCTGACCTGCTCGGCCATTTTGTGAGTGAATCTGATTTTGCACATGGAGATTATTTGCTAACGTTCTACAGCCGTGGCCGTGTCGCTATGAAGGAGGTCGAGGACCAGATGCGCAATGTCCAGAGCAAGAACTCTTCTTACTTTGTTGAATGGATTCCCAACAACATCCAGACAGCGCTTTGTGCCATCCCTCCCCGAGGACTTACGATGTCCTCGACCTTCATCGGAAACTCTACCTCTATCCAGGAGCTCTTCAAGCGTGTTGGTGAGCAGTTCACTGCCATGTTCCGACGCAAGGCTTTCTTGCATTGGTATACTGGTGAGGGTATGGACGAGATGGAGTTCACTGAGGCTGAGTCCAACATGAACGATCTTGTCTCCGAATACCAGCAGTACCAGGATGCTGGTATTGATGAGGAGGAAGAGGAGTACGAGGAGGAGCTCCCTGAGGGTGAAGAGTAA [60357 bp]
'F circinatum 25331' ATGTCCGCCAAATCGATTCTCGAGGCCGACGGCAAGGCCATCCTTAACTACCACCTCACCCGCGCTCCCGTTATCAAGCCCAGCCCTCTTCCTGCGCCTACTACTCACAACCCCCCCAGCAGACTCGCCTCGCTGCACTTCCCAGAGGACGCCAGTGTTGAGGATATTCTGAACCAGGCTGAGGTCACCTACCCTTGGCTCCTCCAGCCCGACGCCAAGTTCGTTGCCAAGCCCGATCAGCTCATCAAGCGACGAGGAAAGAGTGGTCTTTTGGCTCTTAACAAGACCTGGCCTGAGGCTAAGGCTTGGGTCGCTGAGCGAGCCGGTAAGGAGCAGCAGGTTGAGCACACCACTGGTGTGTTGAGACAGTTCCTCGTCGAGCCTTTTGTTCCTCATCCCCAAGACACTGAGTACTACATCAACATCAACTCAGTCCGTGATGTAAGTTGAAGCAATGTTCCCTCTTG---TGTTTTTGGATGAGTTCCTTGGGCACTTCATGTTCCCAGTATGAAGATCCTGAAATCGAAAGAAGGGAATAGGAAGAGAGGGAAAGAATCTGAAGAGAAGAAAGGGGT-CTGCAGCGACTTGTATTTGCTGCTCGGCGTTGCATAGTCTAATTGTGGGCTCCCTCTACCTGTGCCGGCAATCCTTCTTTGTACCGAAACGGGCGAACGGATGCCGCGATAAGAAATCGTCGGGAACAACCCCCGTTCTTCTCGGTCCCTTCCGCGATCAACCCCACAACCAGTACCGGTTTTCCGGCCTACACCCAACTGCCAAACTATCTGGACCTAATTTACTGACGCTTT-CATCTATAGGGCGACTGGATCCTCTTCACCCACGAGGGCGGTGTTGATGTCGGTGATGTTGACGCTAAGGCTGAGAAGCTTTTGATCCCTGTGGATCTCGCCGAATACCCTTCCAACGAGGAGATTGCTGCTACTCTCCTCAAGAAGGTTCCCCAGGGCGTCCACAACGTCCTGGTTGACTTCATCACCCGCCTCTATGCCGTCTACGTTGACTGTCAGTTCACTTATCTCGAGATCAACCCTCTCGTTGTCATTCCCAATGAGGACAAGACCTCCGCCGCTGTCCACTTCCTCGATCTTGCTGCCAAGCTCGACCAGACTGCCGACTTCGAGTGTGGTGTCAAGTGGGCCATTGCTCGATCTCCCGCTGCTCTCGGTCTTACCAACATTGCTCCCTCTGCTGATGGCAAGATCAACATCGATGCTGGCCCTCCCATGGAGTTCCCCGCCCCCTTCGGTCGTGAGCTGACCAAGGAGGAGGCTTACATCGCTGACCTCGACGCTAAGACTGGTGCTTCCCTGAAGCTCACCGTACTGAACGCCAAGGGCCGTATCTGGACCCTTGTTGCTGGTGGTGGTGCTTCCGTCGTCTACGCCGATGCCATTGCCTCTGCTGGTTTCGCCGACGAGCTCGCCAACTACGGCGAGTACTCCGGTGCTCCCACCGAGTCTCAGACCTACCACTACGCTCGAACTGTTCTGGACCTTCTCCTCCGTGCTCCCCAAAACGAGGAGGGCAAGGTTCTCTTCATCGGTGGTGGTATTGCCAACTTCACCAACGTCGCCAGCACTTTCAAGGGTGTTATCCGGGCTCTGCGAGACTTCGCTCCTAAGCTGATCGAGCACAACGTTTCCATCTGGGTGCGACGTGCCGGTCCCAACTACCAAGAGGGTCTAAAGAACATGAAAGCCGCCACTCAGGAGCTCGGCCTCAACGCCAAGATCTTTGGCCCTGAGATGCACGTCTCTGGTATTGTACCTCTGGCCCTTGTCCCTGGCAAGTGGGAGGAGAGCAAGGCACAGGAGTTCCAGGCTTAAATGGCTCAACAGCCCCTTCCCACGTCTATGCAGCCCACTGACATCTATGGAGGAGGTACGCGCAGCTCTAGCTCCCCATGTCGCGTCAGCCCGCCAAAGAT-CTCCACTAACATATGTTTATATAGATGAGGTTTCTGCCCTCGTTCTCGATCCTGGATACTGCTACACTCGAGCTGGCTTCGCTGGTGAAGATGTTCCCAAATCTATCCTCCCATCGTTTTACGGCCACACAACCGGCGAAAACCCTAAAGATCTGTTTGGCGATGAGTGCCTCATCCCTCGCCCCGACTTCGAAGTCCGCAACTACATGAATAAGGATAGCGTGGTGGAGGATTGGGATGTTGCGGCTCGAATTTGGGAGAACATGCTTGTTAAGCGCTTACAACCCGAGCGACAAACACCTCCCTCGAAGAACGGTCTAAACGACGACCCCAAGGCAGAAGGCCAGGACGGAGAGGGTGATGTGGCCATGGACGACGCCGATGCTGCCGAATCTGCCGAGAAGCCTTTGGGTGAGAATCCCCTCTTGATCACAGAGGCTCCCTGGAACACACCCAAGGCTCGTGAGAAGGCTATTGAGATCATCATGGAGAACTGGGGGTGCCCTGCCTTCTGGCTGAGTCGCACTCCGGTATTGGCAGCATTCGCCGCGGGCAAGGCTACCTCACTGGTTATTGACGTGGGCGGTGCCAACACCTCGGTCACAGCTATTCACGACGGCATGGTACTGAAGCGATCTATCCAGAAGTCTCCTGTTGGTGGTATCTGGCTCTCTTCTCAGATTCGAAATCTCTTTGAAACATCAGAGCCCAAGGTCGAGCTGACACCCACCTTCATGATCGAGAACAAGACACCTGTCGACGCCCTGGCACCTCCTTCAGTCCGACTACGACACTTCCCCTTTCAGATCAACGATTCATTCCGCGCATATGAAGAAGAGCGTGTGTTGACGGAATTCAAGGAGTCCGTAGTAGAAGTCTGGCGAGGCCCTGGTCGTTACAGTGTTTCCGGCAATGAGGATTATGTTAAGACGCAACCCGGCCGGGTATTCGAAATGCCAGACGGTTATAACCAGATGTGGCGCGAGCAACGATTCAGAGTGACAGAGGGCATGTTTGACGAGACCGTCGGATATAATGGCTCTGATGCTGAGCAACTCACCAAAGCCCAAACCATCCCTGAGCTCATCCGCTCTGCTTTGAACGCAGTTGACGTCGATCTCCGGGGTAATCTCCTGGCTAACGTCGTTGTAACTGGCAGCACCAGTCTGATCAATGGATTCAACGACCGCCTAAACAACGAGTTGATCGCGATGTATCCTGGACTCAAGATCAAGATTCATGCGGCAGGTCTGACGAGTGAACGACGCTTCGGTGCCTGGATCGGCGGTAGCATTCTCGCTAGTTTGGGAACCTTCCACCAGATGTGGATTTCGCGAAAGGAGTACGAGGAGAATGGACCTAATGTGGTTGAGAAGCGATGCAAGTAAATGGTGAGCATGACCTGTCCGTTGCTTGGTTGCGCGACCTACCCATCAATCAGCATTTGCTTTACCGCCTTGTCCTCTGGCGTTATCGCCAATGAGCATTGACCCCGCGGCTCTGTTGAGAGGGGCTGCAGTTGATGTTCTGGTGATGCCGTTCGAGAGTTTGGACTGACAACTTTATTTCTATAGGCCGACTCACTTACTGAAGAGCAAGTCTCCGAGTTCAAGGAGGCCTTCTCCCTCTTTGTAAGCTATCCC-CTTTGTTTCGCCGCCTTGCTTAGCCGTGTC-TTGCTAGAAGCTGTCGCTAACCTCTTTATGTAGGACAAGGATGGCGATGGTGAGTGATGCTCCCCTTTCCGCGATGTTTCTTCGTTGGCCCCGTGCGAAACCC-AAATCGATCCAACAAAGCATGCATCAGACCACTATAATCCTCTACATCTCTGTCTATGCAATATCCTTAAATCGAAAGCATGAGCTAAACGCCTCGCTCTAGGCCAAATTACCACTAAGGAGCTCGGTACCGTTATGCGCTCTCTCGGCCAGAACCCCTCTGAGTCTGAGCTTCAGGACATGATCAACGAGGTTGACGCCGACAATAACGGCACCATCGACTTTCCTGGTGCGTAGTATTCCAAGGCGATCAGAGGATGGTC-AGTACTAACCACTGGGTAAAGAGTTCCTCACCATGATGGCGCGCAAGATGAAGGATACCGACTCCGAGGAGGAGATCCGTGAGGCTTTCAAGGTGTTCGACCGTGACAACAACGGTTTCATTTCTGCTGCTGAGCTTCGACATGTCATGACCTCCATCGGCGAGAAGCTCACTGATGATGAGGTTGATGAGATGATCCGAGAGGCTGACCAGGACGGCGATGGCCGAATCGACTGTGAGTTGCCTGAGATTAGATATATAATACCAACGTCCA--TACTGACAAGACCACAGACAACGAGTTCGTCCAGCTCATGATGCAAAAATAAATGGCTGAACTCGACACTCTGGACATCGTCGTCCTCGGCGTTATCTTCCTCGGAACGGTTGCATACTTTACAAAGGGCAAGCTATGGGGTGTTACCAAGGACCCCTATGCGAATGGCTTCGCTGCCGGCGGCGCTTCTAAGCCGGGTCGCACGAGGAACATCGTTGAGGCAATGGAAGAATCCGGCAAGAACTGTGTTGTCTTCTATGGTTCTCAGACCGGTACTGCTGAAGATTACGCTTCTCGCCTTGCCAAGGAGGGTAAGAGTCGATTTGGACTAAACACCATGATTGCCGATCTTGAGGACTACGATTTCGACAACCTGGATACCGTCCCAAGTGACAACATCGTCATGTTCGTTCTCGCAACTTATGGTGAAGGCGAGCCTACCGATAACGCGGTCGACTTCTATGAATTCATTACCGGCGAAGATGCCAGCTTCAATGAGGGCAATGATCCTGCGCTGGGCAACCTCAACTACGTTGCTTTCGGTCTCGGAAACAACACGTACGAGCACTACAACTCTATGGTCCGCAATGTTAACAAGGCTCTCGAGAAACTTGGCGCTCACCGCATCGGTGAAGCTGGTGAGGGTGATGATGGTGCTGGTACCATGGAAGAGGATTTCTTGGCTTGGAAGGATCCCATGTGGGAAGCCCTCGCTAAGAAAATGGGACTGGAAGAGCGTGAAGCCGTCTACGAGCCTATCTTTGCCATTAGCGAACGCGACGACCTGACTCCTGAAGCCAATGAAGTGTATCTCGGTGAGCCCAACAAGCTGCACCTCGAAGGCACCGCCAAGGGACCGTTCAACTCTCACAACCCCTACATTGCCCCTATCGCTGAATCTTACGAGTTGTTCTCCGCCAAGGACAGAAACTGCCTCCACATGGAAGTTGACATCAGTGGTTCTAACCTCAAGTACGAGACTGGAGACCATATTGCTATCTGGCCTACCAACCCCGGTGAGGAGGTCAACAAATTCCTGGATATTCTCGACCTCTCCGGCAAGCAGCATAGCGTTGTCACTGTCAAGGCTCTCGAGCCTACCGCCAAGGTTCCTTTCCCCAACCCTACTACCTACGATGCCATCCTGCGATACCACCTCGAGATCTGCGCTCCTGTTTCACGTCAATTCGTCTCTACTCTCGCCGCATTCGCTCCCAACGATGATATCAAGGCTGAGATGAACCGCCTTGGCAGCGATAAGGATTATTTCCACGAGAAGACAGGCCCGCATTACTACAACATTGCCCGTTTCCTCGCCAGCGTCAGCAAGGGAGAGAAGTGGGCCAAAATCCCCTTCTCTGCCTTCATTGAGGGTCTTACCAAGCTCCAGCCCCGTTACTACTCTATTTCGTCATCGTCTCTGGTTCAGCCCAAGAAGATCTCCATCACTGCCGTCGTTGAGTCCCAGCAGATTCCTGGCCGAGATGATCCTTTCCGTGGTGTTGCTACAAACTATCTTTTTGCCCTAAAGCAAAAGCAGAACGGCGACCCCAACCCTGCACCTTTCGGTCAGAGCTACGAGCTTACAGGCCCCCGCAACAAGTATGATGGCATCCACGTTCCTGTCCATGTTCGTCACTCCAACTTCAAGCTCCCCTCGGACCCCGGTAAGCCTATCATCATGATTGGTCCTGGTACTGGTGTCGCTCCCTTCCGCGGATTCGTTCAGGAGCGTGCTAAGCAAGCCCGTGATGGTGTTGAGGTTGGAAAGACACTCTTGTTCTTTGGTTGCCGAAAGTCAACAGAGGATTTCATGTACCAAAAGGAGTGGCAGGTAAGTCAATATAGAGTTCAAACGTTCGGGGTTTATGCTGATTGTTTCTCAGGAATACAAGGAGGCTCTTGGCGATAAGTTCGAGATGATCACCGCCTTTTCTCGAGAAGGCTCCAAGAAGGTTTATGTCCAGCATCGACTTAAGGAGCGATCTAAAGAGGTCAGCGACCTGCTCTCCCAGAAGGCTTATTTCTATGTCTGCGGTGATGCAGCCCACATGGCCCGTGAGGTTAATACCGTCTTGGCACAAATCATTGCCGAGGGGCGTGGGGTGTCCGAGGCTAAGGGTGAGGAGATCGTGAAGAACATGAGGTCAGCGAACCAATACCAGGTATGTAGTGACTTTATTACTCCCTTCTCACTGTGACGAAACTGCATATGCTAACTCAAAATTACAGGAGGATGTTTGGTCATAGATGTCTCACAGAGCGCGGCTTGCTGAGCTCAAGGCTCTTCGAGAGTCCGGCAAGAAGGTCTTTGATACTTACAAAGTTGCCGATGTCGACAATCTATACGACGAAGTTGACGAGGATGGATATAAGAAGGTTGTTCGGGAACGATTAAATCAGGACGACTTTGTTGTCGACGACAATGGCGAGGGCTACGCAGATGATGGCCGCGAAGACTGGGATCGAGTACAAGCCTATGGCTCAGAAAGCGAAGAAGAGGCCACCGTCCGTGGCCGACCCAGTAAGACGAGTCAGTCTTCCTCCAGGACATGTTCAGGACAGCCCACATACTCACATGTCGTGTAGCGAAGAAGAATCGTCAGGAGGAGCAAGCCAAGCGAGCCGCCAATGACAAAGATATCAGTGAATACTTCAAGGGCGCCAACAGGGCCCAGCCAAAACCAAAGGTACGTATTCCGTTTACAACATCGTGGGACGACCCAACTAAGTTAACTTTCTCTATCTAGGTCGTCAAGACAAAGGAGGACGACGACTTCCTTTCAAACCTCCTCGGTGAGGTCGACAACAACATTCCTGCCCCTGCTCCTCATACTTCGAGAGTCGAAAGGTCTGGCGGTCGTCGCAAGGCTAGGGCCCTTTCACCCGCTCCCGAGCCTGTGCCCAAAAAGACCAAGACCCACGATACCCGGCTACCGTCTCCTCTCCCTCCAGCCCCTGAAGATGACGATGGCTTCTTTCCCTCAGCCGACGATGACATCCTCGAGACTGCCGCCGATGTCCCCATGAGCGATCCTGTGCCCTCCTCTCCAGCCGCAAAGGTAGCTCAGAGAAAGGTACAGATCAAGCAGGAACCAAAGGAA---GACGACGACGATGAAGACATGATGGAGGTTGCGCATGCTGGAGCCATCGCCACAACCAGTGTCAATCTAGCAAGTTCAAGGCCGATTAAGAAAATTCAGAAAACAGAGTCCTATCCCACACCTGCCAGCTCCTCTCCTGTTAAGCCCAACGGCGCTCAAGTCGACTCAGCTTCATGGAATGCCCTCACAGAGAGGCTGAACGTCGTCACAAATTCGCCTGCGGAAACAAAGACAATAGGCAAAATCGACTACAAGGATGCGATCGAGGAAGACGGCAGTCTCAACTTCTTCTGGACAGACTACACTGAGGTCAACGGCAGTCTGTGTCTCTTCGGCAAAGTTCTCAACAAGAAGACGCGATCATACGTCAGCTGCTTCGTCAAAGTCGACAACATCCTGAGAAAGCTCTATTTCTTGCCGCGTCAACACCGCTTGCAAGATGGCGAAGAGGCAGGCGAAGAAGTCGAGATGATGAACGTGTATGACGAGATTGATACCATGATGACCAAGATGAATGTTGGCATGTACAAGATCAAGGCCTGCACCAGGAAATATGCCTTTGAGCTCCGTGATGTCCCTAAGGAAGCACAGTATATGAAACTTCTCTACCCATACAACAGTGAGTGGCCACATTT-CTCCTGTAGGTCCCCCGAAGCAGCTAACAGGTATCCCAGAGCCTGAAGTCGACCCCAACAGACCCGGTGAGACATATTCTCACGTCTTTGGTAGCAACACCGCTCTTTTTGAACAGTTCGTTCTCTGGAAGAATATCATGGGCCCATGCTGGCTGAAGATTGAGGATGCTGATTTTGACAAGCTCAAGAATGCTTCCCACTGCAAGCTTGAGGTTTTGGCCGATCACCCCAACATGGTTTCTGTTCTTAGCGAGTCTGACAACCTCGATGCGCCTCCCCTGACTCTTATGAGTGTCTCGTTACGGACTGCCTTTAACGAGAAGGATAACAAGCAAGAGATTCTGGCTATCAGCGCAAGAATCTACGAGAAGGTATCCCTCAGTGACACAACCCCTGCAGAAAAGCTGCCCTGTCGAACCTTTACGGTTATCCGGCCGCATGGCCAGGCGTTCCCCATGGGCTTTGATCACCTTGCGAAGAAAAGGAATCGTGGCTTGATTGTGCTGAAGAAGCAAGAAGCCGATATCCTCGCCTTCTTCTTGGCCCAGCTGGATGTTGCAGACCCAGATGTAATTCTTGGACACCAATTGGAGGGTGTAGACTACAGTGTGCTCCTCAATCGTCTGTATGAAAAAAAGATACCCGGATGGTCCAGGCTAGGTAGGCTTCGTCGCAGTCAGTGGCCATCGTCAATCGGCAAGACTGGCGGCAACGTTTTTGCCGAACGCCAGATCTTGTCAGGACGTCTGCTATGTGACCTGGCCAACGATGCTGGAAAGTCGGTTATGTTCAAGTGCCAGTCATGGAGCCTGACAGAGATGTGCAGTTTGTACCTCTCTGGAGATAACCGGCGCCGCGATTTTGACAATGAGGCTGCCCTGAAGACGTGGGCCAGGGAGAAGCAGGGACTTCTCGACTACATCACTCATATGGAGGCCGATACACACTACATTGCAGCCCTGGGCCTGGGTGTTCAGATGTTGCCACTGACCAAAGTTCTCACCAATCTGGCGGGTAACTCGTGGGCTCGAACTCTGACCGGCACGCGTGCAGAGCGGAACGAGTACATTTTGTTACACGAGTTCTACCGCAACAAGTACATCTGCCCCGATAAGCAGACTTTCCGCAGTCGCCAGCGTGCCGAAGAGGCACAGCGTGAAGAAGAGGCGGGTGAGGGGAAGAAGAAGGACAAGTACAAGGGTGGCTTGGTTTTCGAGCCAGAGAAAGGTTTATATGATAAGTTTGTGCTTGTCATGGACTTTAATTCCCTTTATCCCTCTATTATTCAGGAGTTCAACATCTGTTTTACAACTGTCGATAGACCAGCCACAGTAAGTTTGTCGAGAATTCTTGCTTGAACCTCAAGACTAATCAAACCCACAGAACAGTGAAGAAGATGAAGTTCCCGAAGTTCCAATCAACCAGGATCAAGGTATCCTGCCTAGGCTCATTGCCACTCTCGTCAGTCGCCGTCGACAAGTCAAGAGCCTCATGAAGGACAAGAAGGCTACCCCAGAAGAGCTGGCCACATGGGACATCAAGCAGCTTGCCCTCAAGCTCACTGCCAACTCCATGTACGGGTGTTTGGGTTATACCAAGTCACGCTTCTACGCTCGACCTCTGGCTGTTTTGACAACCTTCAAGGGCCGAGAGATTCTCCGCAGCACCAAGGAGCTGGCCGAGAGCAACTCACTGCAGGTTATCTATGGTGATACTGATTCCGTCATGATCAATGCCAACGTGGACAATGTTGCCGATGCGTTCAAGGTTGGCAACGATTTCAAGAAAGCAGTCAACGAGCAGTACAAGCTGCTTGAGATCGATATCGACAACGTCTTTCGCCGTATCCTCCTTCAAGCGAAAAAGAAGTATGCTGCCATCAACCTTGTAGAGAAGGATGGGAAGTTCATCGAGAAGATGGAAGTCAAGGGTCTTGACATGAAGCGTCGAGAATACTGTGCTCTGTCCAAGGAGATCTCCCAACACCTTCTTAACGAGATTTTGTCGGGTGACGACACCGAAGTCTCAATCGCCCGAATCCATGAGTACTTGAGCGACATTGCTGGCAAGATGCGTGAGCAGACTATCCCTGTCCAGAAGTATATCATCCATACACAGCTTGGAAAAGCACCCAAGGACTATCCCGACTCAAACTCCATGCCTCAGGTCCAAGTCGCTCTTCGTGAAATGGCCAAAGGCAAGACAGTTCGCAAGGGGGATGTTATCGCCTATGTGATTACGGGCGACAGCAAGAGCTCCGAGCCTGCTCCCAAACGAGCCTACACCCCTGGTGATCTCAAGGCAGACCCTACTCTACTGCCTGACGTCGAGTGGTATATTGGCAAGCAGATCTTCCCCCCTGTCGAGCGTCTCTGTGCCAATATTGTCGGAACATCAACCTCACAACTAGCAGAGCACCTTGGTCTTGATATCAAGCGCTACAGCTCATTCCAGACTCAGCAGAACAGCTCAAGCAACGACCTTGAGATCCACCCCTTGGACTCTCAGATTCCAGATGAGGTCCGCTTCGGTGACTGTGCTCGCCTCTCTTTGCGTTGCCGCAAGTGCAAAAGCTCGTCCGTGTTCGAGGGCCTGGCTACGTCCCCCGATCATGTGTCCCAATCCGGTGTCATGTGCAGCTCGTGTGGCAGTTCCATCTCGACGCTCTCTGCCGTGGCCCAGATGGAGCACGCCATCCGCACTCAGACAAGTCGGTACTACGAGGGCTGGCTGGTCTGCGATGATAGCCAGTGCGGCAATCGAACACGGCAAATGAGTGTCTATGGTTCTCGCTGCCTTGGCCCTAAGGGACTTGCCCGAGATTGTCTTGGTCGAATGCGTTACGAATACACAGAAAAGGCTATCTACACTCAGCTTCTCTACTTCGCCAGCCTGTGGGATGTCGACAAGGCCAAGGCCAAGGCCACGAGCACTGAGATGTCCAGGCAAGATCGAGAGAATATCCTCGCATTGGCTGAACATAACCGTGTGCGCTTCGGAAACGTGAAGGGTATTGTTGACAAGTATCTCGATAAGTGTGGTCGGCAATGGGTAGCCATGGATACTCTGTTCACAAAGCTGGGCTTCAAGCCAATGGCATGA---------ATGCCTAACACAAGTCTTCGTCGCCCTCAGAAGGGTTTCCGCCGAGGAGGGAAAGTTGCCTACCATGGCAACCGAACACGCACATTCGCGGCCTCGTCCAGGAATGAGGCCACGTCGGCAGACGAGAAATGGGAACGAACACGGCTAGCACACAGCATTGACGAGAACATGGGCTTTGCTCGTTACGAGAGCGGAAAGAAGAGAGAAGGCTGGCTAGTTAACATCCAACCCACATCTATCGAGGATGAACGGATACCGGGTGGTCGAGCCGCTGTCGACTGCTATTTCATCGAAGAAGACGGCTCGACCTTCAAAGCTACTGTGGAATTTGACCCATACTTCTTGATCGCTGTCAAGAAAGGACGAGAGTCTGAGGTTGAGGAATGGGTCAAGAGGGTTGCCGGAGGTGGCGTTGTCAAGTCGATTCGAAGAGTCGAGAAAGACGATCTCAATATGCCCAACCACTTACTCGGTTACCGAAGGACATTTCTGGAGTTGAGGTTTGCCAATGTCAATGACCTCATGGCTGCGAGAAAAGATATCATGCCTATCGCGGAAAAGAACAAGAAGAATATGAATGCTATGGATGCCTATGCCGAGGTGGCAACGTAAGTGCTCAACTGATCTTTGGCAGGATCAAGCTAATACGAAACAGCTCAAATGGCGACTTCGACCTTTTTGATGATTCACGAGATGACGACCGAAATATGAATACTGCCCTTTCTGATGCGAGCGACTTTATCGTCGATATAAGAGAATATGATGTACCATACCATGTACGAGTAATGATAGATTTAGGTATGATCAACCCTTGC------CCACACTCTTCTACAAGCTTTACATGATG-TTGCAACCAAGTATTTGCTACTTCAGAGCCCTCAAAGGCCATGAGACCACTATTCACCATTGCCCTGATTATTGCTTTTATGCAGCCCTCCATTCTGCCTTGAACCCTTGCGAATTGCCTACTGACCTGGACACCCAGATATACGAGCCGGAAAGTGGTATTTTGTTGAAGCCAAACATGGTGTCACCAAGATTTACCCAAACGAAGAGAGGTCGTTGCCGGCTGAACCTGTAGTAATGGCTTATGATATTGAAACATCAAAGCTGCCTCTCAAATTCCCTGATGCTGCCACCGACCAGATTATCATGATTTCTTACATGATTGATGGCCAAGGGTTCTTAATTACCAATCGCCAAATCCTTTCAGAAGACATTGGCGACTTCGACTACACACCCAAACCAGAATACCCGGGCCCATTCATGATTTTCAACGAACCTGATGAAAAGGCTGTCATCGAGAGATTCTTCCTCCACATCAAGGAGGCACGGCCTACCGTCATTGCGACTTACAACGGTGACTTTTTTGATTGGCCCTTTGTGGAAGCACGGGCTAGCATCAATGGAATTGATATGTATCAAGAGATTGGATGGAAGAAGGACAATGAGGATCAGTACAAGTGTAACTACAGTGTGCACATGGACTGCTTCCATTGGGTCAACCGAGATTCGTATCTGCCTCAAGGTTCTCGTGGTCTGAAAGCCGTCACTGTCGCGAAGCTCGGATACGACCCAGACGAGCTGGATCCCGAACTCATGACACCATACGCGACTGAGCGACCCCAAACACTCGCCGAATACTCCGTCTCCGATGCCGTTGCAACATATTATCTATACATGAAATATGTACATCCTTTCATTTTCTCGCTCTGTACAATTCTACCTTTGAGTGGTGATGAAGTATTGAGAAAGGGAACTGGTACACTCTGTGAGATGCTGCTGATGGTGCAAGCATATCAACGAGAAATTGTACTTCCGAATAAGTATATCACACCAAAAGAGGCCTTCTGGGACGGACATCTCCTCGATTCAGAGACCTACGTCGGTGGCCACGTGGAAAGTATCGAAGCAGGAGTCTTTCGAGCTGATATCCCGGTGGATTTTGCTGTCGACCCTGGAGCTATTGACGAGCTCCTCGGTGATTTAGATGCTGCCCTCAAATTCGTAATCACAGTTGAGGAGAACAAGAACTTTGATGATGTAGAGAACTACGAAGAAGTCAAGGCTCAGATTGTCGAGAGGTTGAACAAGCTCAAAGAAGCGCCAAACCGTAACGAAAAACCCCTGATTTACCATCTGGATGTCGCATCGATGTACCCCAACATCATGACGACAAACCGTCTGCAGCCTGACTCTATGATTCAAGAGTCCGACTGTGCTGCCTGCGACTTCAATCGACCAGGAAAGACATGCGATAGAAGGTTGCCTTGGGCTTGGCGAGGAGAATACTTGCCCCCAAAACGAGATGAGTATAACATGATTAAAAATGCCCTTCAGAACGAGAAGTTCCCTGGTAAATTTCCCACTTCTCCTATGAGAACGTTCCAGGAGCTCAGTGCCGATGAGCAAGCCAATCTGATACGAAAACGTCTTCAGCTATATTCTCAGAAGGTCTACCACAAAATCCATGATTCAACAACTATTGTGCGAGAGGCAATCATTTGCCAAAGAGAGAACCCCTTTTATATCAACACTGTACGAGACTTCCGTGATCGTCGATATGACTACAAGGGCAAAGCCAAGGTTTGGAAAGGAAAGACGTCATCCTTGCAGTCTGCTGGTGCTGCTCAGAGCGAGGTTGATGCTGCCAAGAAGATGATTATTCTCTACGACTCACTGCAATTGGCGCACAAGGTTATTCTAAACTCGTTCTACGGATATGTGATGAGAAAGGGATCTCGTTGGTACTCACTCGAAATGGCTGGCGTCACTTGTTTGACAGGTGCTCACATTATTCAAATGGCTCGACAACTAGTCGAACGTCTGGGACGACCTCTGGAATTGGATACCGACGGTATCTGGTGCATGCTTCCCGCAACCTTCCCCGAGAACTTCTCCTTCAAACTCAAGGGCGGCAAGAAACTCAACATCTCATATCCCTGCGTTATGCTTAACCACCACGTCCATGCAAAATTCACCAACCATCAATACCAGACACTCGTTGATAAGAAGACCCTCAAGTACGAAACACACAGCGACAACTCTATTTTTTTCGAAGTCGATGGTCCATACAAAGCCATGGTTCTGCCCACATCGAAAGAAGAAGATAAAAACTTGAAGAAGCGTTACGCTGTCTTCAACGATGACGGCAGTCTGGCTGAGTTGAAAGGGTTTGAGGTGAAACGTCGTGGTGAGCTCAAGCTCATCAAGATCTTCCAGCAACAGATTTTCAAGTTTTTTCTCGAAGGTGAAACGCTGGCTGAATGTTATGGAGCTGTTGCCAAGGTTGCCAACCGTTGGCTGGATGTTCTGCACAGCAAAGGCACAACGTTGGCAGACGAGGAGCTGATGGAACTCATTTCTGAGAATCGAAGCATGTCCAAAACACTGGAGGAGTACGGAAACCAGAAGTCAACCAGTATCACAACTGCCAAGCGTTTGGCAGATTTCTTAGGTGAGCAGATGGTAAAGGACAAGGGATTGAACTGTAAGTTCATCATCTGCGCTCGACCCAAAAATGCACCTGTTACAGAACGAGCTGTTCCGGTGGCCATCTTCTCTGCGGAGGAATCTGTCAAACGTACATATCTGAGGAAGTGGCTGAAGGAGGAGCCCACTGACACTGATCCCCGTGCACTGCTTGACTGGGATTATTACCTGGAGCGATTGGGCTCTGTTATCCAGAAGCTGATCACCATTCCTGCGGCTCTCCAAAAGGTCCGCAACCCTGTACCTCGAGTGCCACATCCTGACTGGCTTCAAAGGAGGATCAACATCAAGGACGACAAACTGAAGCAGAAGAAGCTCACTGATCTTTTCAAAAAGAGTCCACTGGAAGACATCACCAACATTAGTGGCTCTCGACTGGATGACGTAGAAGACTTCGGTAGCAAGCTTTTGAAGCCCAAACAAGTCAACGCAGTCATTGCATCCTCTCAGGCTGCAACTACAGTTCAGAAGCGCAAGTCTCCCGAGCCAGCAGAGAACCCCGATCCCATGTCTGCACTTCCTGAAGTAATTCCAAGTGCTTCGGAGAACTATGAGGCATTCTTGATGTACCAGAAGAAGAAGTGGAAGTTGCAGAAGCAAGCCAGAATCCGTCGACGGCAATTGTTTGGTGACCGAAGAGGCGGTGCAGTCAACAATCTCCAGCAAACATTCATGAAGCAGGCACACACTACTTACATGAGTAATTGGCAGGTCTTGCACCTCAAAGCGACTGAGACTCCTGGTATTGTCATGGCATATGTCCTAATCGATGCCAAGATTCATACACTTAAGGTCAATGTTCCTCGACAAGTCTTCCTCAACCTCAAGAGTAAGGATCTTCCTGATGTCGAAGTGGAAGGCTGTGAAGTCGAACAGGTCAATTACACTCTTCCCAATGGTCATCCATCCAGCCATCTCTTCAAGTTGACTGTATCGGAAGATGTTTACTTCAACGAGAGCGAAAAGTTCTCACTCCTCTTCAATCATCCTAGTGTTGAGGGCGTATATGAGAAGCAAGTACCCCTGAACATCCGAGCTGTCTTGCGTCTTGGAAATCAGTGCACCATTGATGCAACACAACATGCTGTGCTGGGGAAGGGTCTTGAGCAAGGCTTTGATCTGGCTGGTCTGAAGCGACCAGCTAAGACACGAACGTATCTCGAAACGTCGCCACTGGCCTACATTTACGTTTCTCACATTACAACTGGAGAACGACAGATTTTTGGCATCTTCTCTACCACCAATGACCAAGCTCACGTCGTTATTCTGCAGAAGAACAAGGATTCCGGTCAAGATCTTCCCAATATTTCCAAAATGTATTCAGAGATGCTCGCCAGACGGCATGCGGAGGCAGCTGGTACCAACTGGCAGGATTGTTTTACCTACCAGGAGAAACTCCACATCAAGATCACCCAAGTGACGACCCGACGCAAGGCTCACTTGGAGATAGGTGATGTTGTCAAGAAGATGCGTAAGGACGAGCCACGACCACAGATGATGGTCATCCAGTCGTCCCAGCGTAAGCTGCTCATTCATGATGTCCCTATCTTGGGAGAATTCCCCGTCCTCCCCTTGAAATACGATGTGGGGGATAGCTCTCTGCCTCCTCTTGGGTGGCAATCTGTCATCGCCAAGCGACTTGTTGGCCATTATCTTGGCCTTGGATCCTGGATTCTACACCTTACCGCTTTGGCTCGCTATGGCGATGTGCCTCTGTGTAATTTGGAACGAGACGATCCCCGATTCTTGATCGATGTTGCCTATGCCCGACGCCTCCAAGCCAATGGCGTCGTGCTTTGGTGGTCCCCCGATGCTCGCCCTGACCATGCTGGATATGAAAAGGATGATCTTCTGGGCCCCCTCGACACAGTCAGAATGCCAAATATCAACAACCCAGGAACCTTCTCGTCTGTGTGCATCGACATAGATGTCAGAAATCTGGCTATCAACACTATTCTGACCTCATCTCTTATCAACGAGCTTGAGGGTGCCGACTCCGTCTCTTTCAATCCCGCTGCTGACGACTCAGAGACACTTGCATCTGAGAACGCCTTTGCTAACGCTGGCGTTCAGGTGCTGCGTGAGATGGTGAAGGCGTGGTGGACTGAAGCTTGTCGTGGAAGTACTATGGCCGATGTTCTCGTGCAACATCTTGTTCGCTGGGTTGAGAACCCCGACTCTTTCATGTACGATCGAGCCCTGCACTACTATGTGCAGATGATGTCTCGTAAGGCCTTTCAGCAGCTCATGGCTGACTTCCGTCGAGTGGGATCTCAGGTCATTTTTGCCAACGCCAACCGTCTCATTCTCCAAACCACAAAGGCCGAGGTCGGCAACGCATACGCGTATAGCGAGTATATCCTCAAGTCGATCAAGAGCAAGCCGCTCTTTCACTTTATCGACTTGGAGATCAAGGAGTATTGGGACTATCTTGTATGGTACGATGAGTTCAACTACGGAGGCAAGGCTTGCCAGGAGGTTATCGAAGCTGAAGAACAGAACCTCGAAACGATCATGCACTGGCAAATGGCAACCTTCTTGCCTGTTCGACTACAGTCCACATTTCAGGACTGGGTAATTGAGTTCATACAGCTGATGCATCAACTCAAGCGGCCTCATAACGGCGACCCAGATGGTACACCACGTCTGACACAGCTACCAAGCAAGGGCCTGGAGGACCATGAAGGTCAGATTCTATTAGGCAAGGCATTCGAAAAACCTCTGAAGAAGGACATAATTGGCCTCCTCAACAAGCAGAAGCGTGAGCTACTTCATCCAGAGCTTGCACAGGACTACACATTCCCCGTCCTTCCCGGCGCACACCTCAACCCGCGAAATCCCATCCTCGAGCTTGTCAAGTCACTCATGCAAGTTCTATCGCTTGACAAAAACATCACACTTGAAGCTCGATTACTTCGGAAAGAGCTTCTAGCCTTGTTCGAGGTGCGCGAGTTCTCGAAAGACGGCACCTTCACAAACCCATCAGAAAGCCTTCGTCTTCCTCAGATATCTTGTGACAGCTGCACTATGATGCGAGATCTAGACCTATGTAGAGACGAAGATCTCTTTGGCGAAGGTTCTGCTTGGTGCTGCGGCTTCTGTGGCACTGAGTTCGATCGTGTCGCCATAGAAGAGCGATTATTGGGCATAGTAGAGAGCTGGATTGTGGAATGGACAACTCAGGATCTCAAATGTGCCAGGTGCGGTGCACTGAGACTAAACGACTTTATGGAACACTGTACCTGTAGTGGAGAGTGGAAGGAAATTGTGTCACGGCAAGACGTGAGCAAGAAGCTCGGGGTTATGAGGAGGGTGGCCAAATTCTACGGGCTAAGAATGCTCAGTGATGTGGTCGAGGAACTTCACAAAGGTTTATGAATGCGTCCCGAAGTTGAGCAAGAGCTTGCTCACACGCTGCTCGTTGAATTGCTCGCATACCAGTTTGCTTCTCCTGTTAGATGGATCGAGACTCAAGATGTGTTCCTCGGTGAGAGGACCGCTGAGCGAGTCGTGGAAATTGGTCCTGCCGATACTCTTGGTGTTATGGCTAAGCGAACCTTGAAGTCCAAGTACGAAGCCTACGATGCCGCCAAGTCCGTTCAGCGAAATATCCTCTGCTATAACAAGGATGCTAAGGAGATTTACTATGATGTTGATCCCGTGGAAGAGGAACCTGAGCCTGCGGCTGCTTCCTCTAGTGATGCCCCTGCAGCCCCTGCGGCCGGTGCCGCTGCACCCGCTGCTGCAGCTGCACCCGCTCCCAGTTCAGGTCCTGTCGCCCAGGTTGCCGATGAGCCTGTACAGGCTGTCGACATTGTGCGCACCCTCATTGCGCAAAAGCTCAAGAAGCCTCTCCTCGAGGTTCCTCTCAGCAAGGCCATCAAGGACCTTGTCGGTGGTAAGTCAGACTGAGTCCGGACCAATTGATATATTATTAACGATCTTTCCTGCACAGGCAAATCCACCCTTCAGAACGAGATTCTCGGTGATCTTGGAAAGGAATTCGGTTCTACCCCTGAGAAGCCTGAAGACACTCCTCTCGATGAGCTTGGTGCATCCATGCAAGCCACTTTCGATGGCAACCTCGGCAAGCAATCGCTGTCCTTGATTGCTCGACTTATCTCCTCCAAGATGCCTGGTGGTTTCAACATCACAGCCGCCCGAAAATATCTCGAGAGTCGATGGGGTCTTGGGCCTGGCCGACAAGATGGTGCTCTGCTTCTCGCCCTCACAATGGAGCCTCCTGCGCGACTAGGCTCTGAGGGCGATGCCAAGGCCTTCTTCGACAGCGTCGCCAACAAGTATGCCACCAACGCCGGCATCAGCCTGTCTACAGCTACTGCGGCTGGCCCCGCTGGCGGCTCTAGCGGCGGCATGATGATGGATCCTGCTGCTATCGATGCCCTTACCAAGGACCAGCGTGCCCTCTTCAAGCAACAATTAGAGCTTCTCGCTCGATACCTCAAGATCGACCTCCGTGAGGGTGAGAAGGCTCACCTTAACTCTCAGAAATCCGAGAAGGTTTTGCAAGCCCAGCTTGATCTCTGGACTGCCGAGCATGGTGACTTCTATGCCTCTGGTATCGAGCCTGTCTTCACCCCCCTCAAGGCCCGAACCTACGATTCATCATGGAACTGGGCTCGCCAGGACGCTCTTAGCATGTACTTCGATATCATCTTCGGTCGTCTGCAGGCTGTTGATCGTGAGATTGTTAGCCAGTGCATCCGTCTCATGAACAGATCTAACCCCAAGCTCCTCGACTTCATGCAGTACCATATCGACAACTGCCCCACTGAGCGAGGTGAGACTTACAGGCTTGCTCAGGAGCTCGGACAGCAGCTTATTGAGAACTGCAAGGATGTTCTCAATGTCGCCCCTGTGTACAAGGATGTTTCCCTCCCTACCGGACCCAGGACAACAGTTGACGCCCGGGGCAACCTCAACTACGAGGAAGTCCCGCGTGCGAGCTGTCGCAAGCTCGAGCATTATGTCCAGCAAATGGCTGAGGGCGGCAAGATCTCTGAGTACGGCAACCGCACCAAGGTCCAGAGCGATCTTTCTCGCATCTACAGACTCATCAAGCAGCAGCACAAGCTGTCCAAGACTTCTCAGATTGAGATCAAGAGCCTTTATGGCGAGGTCCTTCGCTCGCTTGCCATGAATGAGAGCCAGATCCTTCCCAAGGACAACAAGGGCCGAAAGGTTCTGAAGAACAGCCAGAGCAAGGGCAAGGTCGAGACCATTCCCTTTCTTCACCTCAAGAAGAAGGGTCTCCATGGCTGGGACTATAGCAAGAAGCTTACAGGCGTGTACCTCAACTGCCTTGAGGATGCTGCCAAGTCTGGTGTCACCTTCCAGGACAAGCACGTTCTAATGACTGGCGCTGGTGCCGGTTCCATCGGTGCCGAGGTCCTTCAGGGTCTCATCAGCGGTGGCGCTAAAGTCATTGTCACCACCAGCCGCTTCTCCCGCGAGGTCACTGAGTACTACCAGGCCATGTACACCCGCTATGGCTCTCGCGGCTCCCAGATTGTCGTTGTTCCCTTCAACCAGGGTAGCAAGCAAGATGTTGAGGCCCTCGTCGAGTACATCTACGATACCAAGGAGGGTCTTGGCTGGGATCTAGACTTCATCGTTCCTTTCGCTGCTATCCCCGAAAATGGTCGCGAGATTGACAGCATTGATTCCAAGTCTGAGCTTGCCCATCGTATCATGCTTACCAACCTTGTTCGTCTCCTCGGATGCGTCAAGGCCCAAAAGACTGAGCGTGGCTTCGAGACACGACCTGCCCAGGTTGTTCTGCCCCTTTCTCCCAACCACGGCACCTTCGGTAATGACGGTCTTTACTCCGAGTCCAAGCTTGGCCTCGAGACTCTCTTCAACAGGTGGCACTCCGAGAGCTGGGCCAACTACCTCACCATTTGCGGTGCGGTCATTGGCTGGACCCGAGGAACTGGTCTCATGTCTGGTAACAACATCGTTGCTGAGGGCGTTGAGGCTTTCGGCGTCCGCACTTTCTCTCAGCAGGAGATGGCTTTCAATATTCTTGGTCTCATGTCCCCCACTTTGGTAGATCTGTGTCAGAATGAGCCTGTCTTTGCTGACCTCAACGGTGGTCTGCAGTTCATTCCTAACCTGAACGAGACCATGACCAAGCTCCGCAAGGATATTATGGAGACTAGCGAGGTTCGCCGTGCTGTTGCCAAAGAGAGCGCTATTGAGAACACCATTGTCAATGGTGCCGCCTCCGAGGTTCTCTACAAGAAGAAGACAATTGATCCTCGTGCCAACATCAAGCTTGACTTCCCCAACCGACCTGACTGGAAGACCGAGATTGAACCACTCAACGAGAACCTTAAGGGCATGGTTGACCTGGAGAAGGTCGTCGTGGTCACTGGTTTCGCTGAAGTTGGTCCTTGGGGTAACTCTCGAACTCGATGGGAGATGGAGGCCTATGGCGAATTCTCCTTGGAGGGTTGCGTTGAAATGGCTTGGATCATGGGTCTCATCAAGAACCACAATGGTCCTATCAAGGGTAAGCCTTACTCCGGCTGGGTTGACGCCAAGACTGGTGAGCCCGTCGACGACAAGGACGTCAAGCCCAAGTATGAGAAGTATGTTCTTGAGCACTCTGGTATTCGTCTGATCGAACCTGAGCTGTTCGAGGGCTACGACCCCAACAAGAAGCAGCTGCTTCACGAGGTCGTCATTGAGGAGGACCTTGAGCCCTTTGAGGCCTCTAAGGAGACTGCCGAGGAGTTCAAGCGTGAGCATGGTGACAAGGTTGAGGTCTTCGAGATTCCGGATAGCGGCGAGTACATCATTCGTCTCAGGAAGGGTGCCTCCCTCTGGATCCCCAAGGCTCTTCGTTTCGATCGTCTGGTCGCTGGTCAGATCCCCACTGGCTGGGACCCCAAGCGATATGGTGTTCCTGAGGATATCGTCTCCCAGGTTGACCCTGTCACACTGTTCCTTCTTGTGTCTACTGCCGAGGCTCTCCTTTCTTGTGGTATTACCGACCCCTACGAGTTCTATAAGTACGTCCACGTCTCTGAAGTTGGTAACTGTGTTGGTTCCGGTATGGGTGGTGCCGCCGCTCTCCGCGACATGCACCGCACTCGTTTCCTCGACCAGCCAGTGCAGAACGACATTCTCCAAGAGTCTTTCATCAACACTATGGCTGCCTGGGTTAACATGTTGTTGATGTCCTCTTCTGGACCTATCAAGACCCCTGTTGGTGCTTGTGCTACCGCTGTTGAGTCCATTGACACGGGTTATGAAACCATCATGGAGGGCAAGGCTCGCGTCTGCTTTGTCGGTGGCTTCGATGATCTCGGTGAGGAAGGCTCTTATGAGTTCGCCAACATGAAGGCCACTAGCAACACTGTTGACGAGTTTGCTCATGGACGTACTCCTAAGGAGATGTCTCGTCCTACCACTACTACCCGAAACGGATTCATGGAGTCTCAGGGTTGCGGTATCCAGGTCATCATGACTGCCAAGCTTGCTCTTGACATGGGTGTCCCCATCCATGGCATCGTTGCCCTGACCACCACTGCTTCTGACAAGATTGGCCGTTCCGTTCCCGCTCCAGGCCAGGGTGTTCTCACCACGGCTCGCGAGAACCCTGGCAAGTTCCCTTCGCCTCTTCTCGACATCAACTACCGACGCCGCCAGATCGAGCGTCGCAAGAAGACTATCAAGCAATGGCAAGAGTCTGAGCTTGAATATGTTCACGACGAGATTGATGCCATGAAGTCTCAGGGTGCTTCCTTTGACGAGAAGGAGTATGCCGCGGACCGCTTCGCTCACATTGAGAAGGAAGCTGCCCGACAGGAGAAGGAGCTTCTCCGCAGCATGGGCAACAACTTCTGGAAGAGCGATCCCAGCATCGCCCCTCTGCGCGGTGCCCTCGCCACATGGGGTCTCACTGTCGACGATATCGGTGTTGCCTCGTTCCACGGAACCTCTACTAAGGCCAATGATAAGAACGAGTCCAATGTCATTTGCCAGCAGCTTCGCCATCTTGGTCGCAAGAAGGGCAACGCTGTCTTGGGTATCTTCCAGAAGTACCTCACTGGTCACCCCAAGGGTGCTGCTGGTGCTTGGATGATGAACGGTTGTCTCCAGGTCCTTGACACCGGTCTTGTTCCTGGAAACCGCAACGCGGACAACGTCGACCCTATTATGGAGCAGTATGACCTCATCGTCTACCCCAGCCGCAGCATCCAGACCGATGGTGTCAAGGCCTTCTCCGTCACCTCTTTCGGTTTCGGACAGAAGGGTGCTCAGGCCATTGGTGTCCACCCCAAGTACCTGTTCGCTACTCTTGATGAGAAGACCTACACCGAATACTGCGCCAAGGTTGATGCTCGCCAGAAGAAGGCCTACCGATACTTCCACGATGGCTTCATCAACAACAAGCTGTTCGTCGCCAAGAACAACTCTCCTTACTCTGATGACCAGCTCAGCAAGGTTCTTCTCAACCCTGATGCTCGTGTCTCTGAGGACAAGAAGTCATCTGAGCTCAAGTATGCCCCTGACTTCATGAAGAAGTCAGAGAAGGTTGTTTCATCAACCAAGGCTAAGGAGACCGAGCAGGTCATGGAAGCTCTGGCCCTCAAGGTCACAAACAAGAACAGCCAGGTTGGAGTTGATGTTGAAGATATTTCCGCTGTCAACATCGACAACGACACTTTCGTCGAGCGTAACTTTACCCCCAACGAGATCTCTTACTGCCGCCAAGCTCCCAGCCCCCAGAGCTCTTTCGCCGGCCGCTGGAGTGCCAAGGAAGCTGTATTCAAGTCTCTTGGTGTCGCCAGTCAAGGCGCTGGTGCTGCTATGAAGGACATTGAGATTGTCAAGGGAGAGAACGGTGCCCCCACTGTTTCTGTAAGTCACC-TTTTATCCAAGTCAAACATGCAAGATGCTAACGTTTGTAGCTTCATGGTGAGGCTGCTGCCGCCGCCAAGAAGGCCGGTGTGAAGGATATCACACTGTCCATCTCACACTCCGATAGCCAGGCTATCGCTGTGGCTGTTGCCAACTTTTAAATGTACGGCGCCGGTCAAGGCCCTCAAACGGGCATTTCCACCCCCAGATCTAGCGCTTCTCTTCGGCCGTTGACTCTCTCCCACGGCTCTCTCGAGACCTCTTTTCTCATTCCCACCAACCTCCATTTCCACGCCTCTCAGTTGAAAGACAAGTTTGTCGCTACTCTTCCCGAAGCCACCGACGAGCTTGCCCAGGATGACGAGCCATCATCCGTTCCCGACCTGGTCGCCAGATACCTTGGCCTCATTGCTCACGAGGTTGATGAGGGTGAAGATGATGAGCAAGGTTCATACGAGGAGGTCTTGAAGCTCGTTCTCAACGAGTTCGAGCGCAATTTCCTCCGTGGCAATGAAGCTCACGCCATTGCGGCCAGTTTGCCAGGCATCGAGTCTAAGAAGCTCGACTTCATCCGCAGCTACTACACCGCTCGTGCTGTGTGCAACCGACCGATCAAGCCCCACGCTTCAGCCCTTTTCCGAGCAGCTGAGGATGGCGACGCCGAAATCTACACAATTTTCGGCGGTCAGGGTAATATCGAGGAGTATTTCGAGGAATTGCGAGAGATCTTCAAGACGTACTCGAGCTTTGTCGGTGATCTTATCACCCGCTCAGCTGAGCTGCTTCAGACTCTCTCCAAGAACCCCAAGGCTGAGAAGATGTTCCCCAAGGGTCTTGATATCATGAACTGGCTTCATCACCAGGACTCTACTCCCGATGTCGATTATCTCATTTCGGCACCTGTCAGTTTCCCTCTCATCGGCCTTGTCCAGCTTGCCCATTATGAGGTGACATGTAAGGTTCTTGGTGTGCATCCTGGTATGCTGCGCGAGAGAATCACTGGTTCCACTGGCCACTCACAAGGCATTGTCATGGCCGCTGCAACAGCTGCTGCCGACTCTTGGGACTCGTGGAGAGACATCACCAGCTCTGTTCTTACCATGCTTTTCTGGATCGGAACACGAAGCCAGCAGGCATTCCCCATCACCTCCATGACCCCTACCATGCTTCGCGAGTCACAGGAGCACGGCGAGGGTGCACCCACTCCTATGCTTAGCATTCGAGATCTTCCTCAGGCTGAGGTTCAGAAGCACATCGATGCTACTAACCACTATCTCCCCGAGGACCGTCACATCAGCATCTCTCTCATTAACAGCCCACGGAACTTGGTTGTGACAGGACCCCCAACCTCTCTCTACGGTCTTAACGCTCAGCTGCGCAAGGTCAAGGCCCCTGTTGGCCTGGACCAGAACCGCATTCCCTACACAGAGCGAAAGGTTCGCTTCGCCAACCGATTCCTGCCCATCACCGCACCTTTCCACAGCAAGTACCTCGCCGAGGCTACCTCCATGATTGATGAGGATCTCAAGGATATCTCGATTGACTCCAGTGATCTCGGAATTGCCGTGTTCGATACCAACACTGGTAAAGATCTCCGAGAAGAGGTCAAGGGCAACATTGTTCCCGCTCTTGTTCGTTTGATCACTCGCGACCCCGTGAACTGGGAGAAGGCTACAGTCTTCCCTGATGCCACTCACATTCTTGATTTCGGCCCTGGTGGTGTTTCCGGCCTCGGTGTTCTGACCAGCCGAAATAAGGAGGGAACTGGCGTCCGTGTCATCTTGGCTGGTACTGTCGATGGTGGCATGAACGATCTCGGCTACAAGGCCGAGCTCTTTGATAGAGACGAGGAAAATGCCGTCAAATATGCCATTGACTGGGTTAAGGAGTTTGGTCCTAAGCTTGTCACTAACAAGAGTGGCCGAACATACCTTGATACCAAAATGAGTCGTCTCCTTGGTCTCCCTCCCATCGTTGTTGCTGGTATGACTCCCGCTACCGTCCCCTGGGATTTCGTCGCCGCTACCATGAACGCTGGATACCACATCGAACTTGCTGGCGGCGGTTACTTCATTGGCCCCATGATGACCGATGCTATTACCAAGATCGAGAAGGCCATCCCCGCTGGTCGTGGTATTTCTGTCAACCTGATCTATGTCAACCCCCGTGCTATGGCATGGCAGATCCCCTTGATCGGCAAGCTTCGATCTGAGGGTGTCCCTATTGAAGGTCTTACCATAGGTGCTGGTGTTCCCTCTATCGAGGTAGCCCAGGAGTACATCGAGACCCTTGGCCTCAAGCACATCAGCTTCAAGCCCGGTTCCGTCGATGCCATCCAGGCTGTTATTAATATCGCCAAGGCCAACCCCCATTTCCCTGTCATGCTTCAGTGGACTGGTGGCCGTGGTGGTGGTCATCACTCTTTTGAGGATTTCCACCAGCCTATTCTCCAGATGTACGGCCGTATCCGACGACAGGAGAACATTATTCTTGTTGCTGGTAGTGGTTTCGGTGGTGCTGATGACACCTACCCCTACATCACTGGTGACTGGGCCAAGAAATACGGTTACCCTCCCATGCCCTTCGACGGTTGCTTGTTCGGTAGCCGCATGATGGTTGCCAAGGAGGCTCACACTAGCAAGGCGGCCAAGGAGGCTATCGTCGCTGCACCTGGTCTTGAGGACAACGAGTGGGAGCAGACCTACAAGGGACCGGCTGGTGGTGTTCTCACCGTTCGATCTGAGATGGGTGAGCCTATCCACAAGCTTGCCACTCGTGGGGTTCGCTTCTGGGCTGAGATGGACCAGAAGATCTTCAGTCTCCCCAAGGAGAAACGAGTTGCTGAGCTCAACAAGAACAAGGACTACATCATCAAGAAGCTGAACGACGACTGTCAGAAGGTCTGGTTCGGTCGCAACAAGGAGGGCAAGGCCTGTGACCTTGACGACATGACATATGCTGATGTTCTCCGTCGTCTTGTCGAGCTCCTCTACGTCAAGCACCAGTCTCGCTGGATTGACCGCTCCTACACTGTTCTCGTCGGTGACTACATTCACCGTCTTGAGGAGCGTATGACTACCACCCCTGGCAAAGCCTCTCTTCTCCAGAGCTACTCCGAACTCAGCGAGCCTTTCGAGGTGATTGACCGCATCGTCGCTGCCTACCCTGACGCCGAGACCCAGATCATCAACGCCCAGGATGTTCAGCACTTCCTTATCATGTGCATGCGACCCACTCAGAAGCCTGTCACTTTCATCCCTGTCTTTGACGACAACTTTGAGTTCTACTTCAAGAAGGACTCCCTGTGGCAATCTGAGGATCTCGATGCCGTCGTTGGCCAGGATGTTGGCCGAACCTGCATCCTTCAGGGACCTGCCGCTGCCAAGTTCTCCACTGAGATCGATCAACCCATCAAGTCTATCCTTGATGGCATCCACGAGTCTCATGTTGAGTACCTTACTCGGGATCTTTACAACGACAACAAGGCTACCATCCCCTACATCGAGTACTTCGGTGGTAAGCTCGTTGACCCCGAGATGCCCCTTGATGTCGAGGGCTTGACTGTCAGCTACGACACCTACAAGAATACCTACCGCTTGTCATCGTCTGCCGCTGCCACTCTCCCTGAGCTCGACTCATGGCTATCTTTGCTTGCTGGACCCAACCGCAACTGGCGCCATGCTCTGCTCATGGCCGATGTTGTTGCTCAAGGCCAGAAGTTCCAGACCAACCCTATCCGACGCATCTTTGCTCCTTCTCGTGGTCTGTTTGTTGAAATCTCTTATCCCAATGACCCTTCCAAGACTACCATTGTTGTTCGTGAGCAGCCTCGTCACAACCAGTACATTGACGTCATCGAGGTTAAGCTCGTCGGCGAGAACAAGATCCAGGTCAACATGATCAAGGAGACCACTGCTCTCGGTAAGCCTGCTGCTCTACCTCTGGAGTTCACCTACCACCCCGAGGCTGGATACTCTCCTATCCGTGAGGTCATGGAGGGCCGTAACGACCGCATCAAGGAGTTTTACTGGAAGGCGTGGTTCGGCGAGGAGCCTCTCGACCTCGACGCTGATGTTACTGCTAAGTTCGATGGTGGCAAGACTACCATTACTGGCGAGGCTATCAACGATTTCGTGCACGCTGTTGGCAACCACGGAGAGGCTTTTGTCGACCGACCTGGTAAGACTGTCTATGCTCCCATGGACTTTGCCATTGTCATCGGCTGGAAGGCCATTACCAAGCCTATCTTCCCTCGCACCATTGATGGTGACCTCCTGAAGCTTGTCCATCTCTCCAACCAGTTCCGCATGATCCCCGGCGCCGAGCCTCTCAAGAAGGGAGACGAGGTCTCCACCACTGCCCAGATCAACGCTGTCATCAACCAGGAAGCTGGAAAGATGGTTGAGGTTTGTGGTACTCTCGTCCGTGACGGAAAGCCTGTCATGGAGGTCACCTCCCAATTCTTGTACCGTGGTACTTACACCGACTACGAGAACACCTTCCAACGAAAGGTTGAGACCCCTATCCAGCTTCATCTGGCCACTACTCGGGATGTTGCTATCCTTCGATCCAAGCAGTGGTTCTCCGTCGACGAGCTTCCTCAGAACATCGACTTGCTTGGCCAGACTCTGACTTTCCGTCTCCAAAGCTTGGTTCGCTACAAGAACAAGGCTGTCTTCAGCAGCATCGAGACACGCGGCCAGGTTCTGCTTGAGCTCCCCACCAAGGAGATCATCCAGGTCGGCAGCGTCGACTATGAGACCGGGGAGTCTCATGGTAACCCCGTTGTTGATTACCTTGAGCGCAACGGCCAACCTATCGACCAGCCCATCAACTTTGAGAATTCCATCCCCCTTAGCGGCAAGTCTCCTCTCGCTCTCCGAGCCCCTGCTTCCAACGAGAATTACGCTCGTGTGTCCGGTGACTACAACCCCATCCACGTCTCTCGTGTATTCTCCAGCTATGCCAACCTCCCTGGTACCATCACCCATGGCATGTACTCTAGCGCATCCGTGCGAAGCCTGATCGAGACCTGGGCCGCCGAGAACAATATTGGCCGTGTCCGAAGCTTCCACGCCTCACTTGTTGGCATGGTTCTGCCCAACGATGAGCTGGAGGTTAAGCTTCAACACACTGGTATGGTCTCTGGCCGCAAGATCATCAAGGTTGAGGTCCGCAACAAGGAGACTGAAGACAAGGTTCTTGAGGGCGAGGCCGAGGTTGAACAGCCTGTGACTGCCTATGTCTTCACTGGACAGGGTTCTCAGGAACAGGGTATGGGTATGGAGTTGTACGCCAGCAGTCCCGTTGCCAAGGAGGTCTGGGATCGTGCCGACAAGTACCTCCTCGACGCCTATGGTAAGTTACATGAATCGGTAATATCAATGTGCATTTGCTAATATATCTCAGGTTTCTCCATCACCAACATTGTCAAGAACAACCCTAAGGAGCTCACTATTCACTTCGGTGGTCCCCGTGGTAAGGCTATCCGCCAGAACTACATTGCGATGACTTTCGAGACCGTGGCTGCGGATGGTAGCATCAAGTCCGAGAAGATTTTCAAGGAGATTGATGAGACCACTACCTCATACACCTACCGCTCTCCTACTGGTCTTCTCTCGGCCACCCAGTTCACTCAGCCTGCCCTTACCTTGATGGAAAAGGCCAGCTTTGAGGACATGAAGGCCAAGGGACTTGTGCCAAACAACAGCACCTTCGCTGGTCACTCTCTCGGCGAATACTCGGCCCTTGCTGCCCTTGCTGAGGTCATGCCAATTGAGAGTTTGGTGTCCGTTGTGTTCTACCGTGGTCTCACCATGCAGGTTGCCGTCGAGCGTGATGCTGCTGGCCGATCTAACTACTCCATGTGCGCTGTTAACCCCAGCCGCATCAGCAAGACCTTCAACGAAGCCGCTCTCCAATTCGTCGTTGACAACATTGCTGAGGAGACTGGCTGGCTCCTTGAGATTGTCAACTACAACATTGCCAACATGCAGTATGTTTGCGCTGGTGATCTCCGTGCACTCGACACTCTTGCTGGTGTGACCAACTTCATCAAGATTCAGAAGATTGATATTGAAGAGGTCAAGGACAACATCGAGGAGGTTAAGGGACACCTCCGCGAGATCATCCGCGGCTGTGCCGAGAAGACTCTTGCCAAGCCCACACCTCTTGAGCTGGAGCGTGGCTTCGCTACCATTCCTCTCCGTGGTATTGATGTGCCCTTCCACTCGACCTTCCTTCGATCTGGTGTCAAGCCTTTCCGATCTTTCTTGCTCAAGAAGATTAACAAGACATCCATCGACCCCTCCAAGTTGGTTGGAAAGTATATTCCCAACGTGACGGCCAAGCCGTTCGCGCTGACCAAGGAGTACTTCGAGGATGTGTACAAGCTGACCAACTCGCCAAAGATTGGTGCCGTGTTGGCCAACTGGGAGAAGTATAACCAGGATGAGACCGCGACCAACGGTGTTGAGGGTAGCGACAGCTCCAGTGGCGAGTATGAAGGCTCTGGCCGTGCTGCTTAAATGGCTGACAAACAGCCTTGGCGAAAAGAAGAAGAAGATGAGGAGGAGCAAGAACTCGATGAGAACGTGAGTTG---ATCGAACATTGGTACTCACCCCAACTCCATATTGATCCACCTATAGAACTATAAGGCACAGAAAGATGCCATCTTGCTTGCGATCGATGTTAGCAAATCTATGTTAGAACAACCGCCGCCATCAGACTCGAAAAAGGCGGATCGCGATAGCCCTGTCCAGGCGGCCTTAAAATGCGCCTATCATCTCATGGAGCAACGCATCATTTCTAATCCCAAGGATATGATGGGTATTCTTCTCTTTGGAACCAAGAAATCAAAATTCCAGGACTCCGTAGATGGTCGAAGTGGTCTAGGTTACCCTCATTGTTATCTATTCACTGACCTCGACTTGCCTGCGGCAGAGGATATCCAGGCCCTCAAAACCCTTGTCGAAGACGGCGAGGATGAAGATGAGGTACTGACACCTTCGGATGAGCCTGTCAGCATGTCGAATGTGCTATTCTGCGCGAACCAGATATTCACAACAAAGGCTGCGAACTTTGGCAGTCGTCGTTTGTTTATAGTAACTGACAACGACAATCCTCACGCATCTGACAAACTCGCCAAGTCCGCTGCAGCGGTACGAGCTAAGGATCTGTACGACCTTGGGATCCTGATAGATCTATTCCCTATCACCCGTGGAGATGAGAAATTCGAACTCAACAAGTTTTATGATGTAAGAATAGCTTTGAAGATACTGAGAAACCAGCTAACACTTAAAGGATGTTATCTATCGTGACCCTGTTGGAGAGGCGAACATGACAGAAGTCCGAACATCGAAATCTGGAGACGGATTGACATTACTCAACTCGCTCATCTCAAATGTAAATTCCAAACAAACTGCAAAGAGAGCCCTGTTCTCAAATTTGCCATTCGAGATTGCTCCTGGGCTACGCATCTCAGTAAAGGGATATAACATTGTTCATCGTCAAACACCAGCGCGCACTTGCTACATTTGGCTGGACGGTGAAAAGCCGCAAATTGCTACAGGTGAAACTACGCGAATTGCGGAGGATAGCGCCCGGACCGTTGAAAAAGCAGAGATAAAGAAGGCGTACAAATTTGGCGGCGAATACGTCTACTTCTCCCCAGACGAACAGAAGTCATTGAAGGATTTCGGATCGCCCATCATTCGTATCATCGGCTTCAAACCGCGCAGTTTGCTCCCCGTATGGGCAAGCACCAAGAAGTCGACATTCATCTTCCCCAGCGAAGAGGATTATGTTGGTTCGACCAGAGTTTTCACAGCACTCTGGCAGAAACTTCTCAAGGATGACAGAATGGGTGTCGCTTGGTGTATCACTCGTGCGAATGCGCAGCCAATATTGGCCGCCATCATACCGTCTAGAGAGGGGTCCGATGATGGCTCAGGAACACCATATCTGCCTGCTGGACTTTGGATCTATCCTCTACCATTCCAGGATGACCTGAGAAATATCAACCCACCAAGTGAAGTGCTGCGAAGTTCCGGAGAACTCACGACGCAGATGCGGACTATCATCCAGCAACTCCAGCTGCCAAAGGCTATGTACGATCCATTAAAATACCCCAATCCCGCGCTGCAGTGGCACTACAGAATCCTCCAGACTCTTGCTTTGGAGGAGGAGGTTCCCGAGAAGGCAGACGATGCAACGGAGCCAAAATACAAAGCCATTAGCAAACGAGCAGGCGGCTACTTGGAAGAATGGTCTGAGACTCTAGAAGAAGAGGCTGGGAAAGTTGCGAACAAGAAATCGACAAAGCGTGAGACGGACGATGAAGACATGGAAAGACCGGTGAAGAAGTCGAGAGGTTCATCAGAGAAGGCAACTGGTTCTTCCTTCAGTATGGCGCAATTGAAGGCCGCAATCGAAGGTGGGACTATTCAGAAAATGACTGTCGTCCAGCTCAAAGATATTCTAGCTACTAAGGGTTTGAGTACTGCCGGACGAAAGGTTGAATTGATCGAGAGAATCGAGGAATGGATAGAGGAAAGTTCATGAATGCCCCGTCGGCTTAATCCTTTCTCATCCTCACCCTCCATGTCTCAACCCGTCAAGTCGGGCGAGAGGCGCCCCTCTACCTCAAAAGGCAACCGTATCACCAACTTCTTCTCCAGTAGCCCCAAGTCCACTGGTGCCCAGCAGGCCCTT---------------------GCCGCTGCTACTGGATTCTCTCCTTCTCCCGGTCTGCCTACCATCTCTCTCTCAACCGCAAGCCCTGGCGATCCCAACAGCATCGATGCCTCGACAACCACTCTCTTCCAGCCTAAGTCGGCCGAGGAGATCGACCGTCAGAAGCGTGCCGACGCTCAGTTTGGCCCTCTCCTCCACTCAAGCCATCGTTACACCAGCCAGTCTCATGGAGAGCCTCTCCAGGCCCCTGTCGAGGATGAGCCTCCTTACTATTTCATTCTCACCACTTACATCAGCTACCTCATCTTGATCGTTCTGGGTCATATTCGCGACTTCTTTGGCAAGCGTTTCGGAAATCCCAAGCACTATCGCGCCCTGAAAGCCAGCAACGGCTATGCAGCTCTCAACAGCGATTTTGACAATTTCTATGTCAGACGTCTCAAGATGCGCCTGGATGATTGCTTCGCTCGCCCTACCACTGGCGTCCCCGGACGCTTCATCACACTTATGGACCGCAAGTCCGACGACTTCAACCGCACCTATCAATATACTGGCACCTACACTGAGACTCTCAACATGAGTTCGTACAACTATCTTGGTTTTGCCCAGTCTGAAGGTCCTTGTGCCGACGCTGTGGAAGCGTGCGTCAAGCAGTACGGAATCAGCTTCTGTAGCCCCCGCGGTGCTGCTGGTACTTCCGATCTTGCTCTTGAGGTCGAGCGTGAGGTTGCTGAATTTGTTGGCAAGCCCGCTTCTATGGTTTTCTCTATGGGTTATGTCACAAATTCGAGCTCCTTCCCCGCTCTTGTCTCCAAGGGTTGTCTGATCATTTCCGATGAACTCAACCACGCCTCCATCCGTGTTGGTGCTCGTCTTTCTGGTGCCGTTATTCAGAGCTTCAAGCACAATGATATGGCCGATCTGGAACGTGTTGTTCGCGAAGCTATTTCCCAAGGTCAACCCCGCACCCACCGTCCTTGGAAGAAGATTCTGGTCGTCGTCGAAGGTCTCTACTCTATGGAGGGTACCATGTGTGATCTCCCCGGTATTCTTGCTCTGAAGAACAAGTACAAGTTCTATCTGTTCGTTGACGAGGCTCACTCTGTCGGTGCTCTGGGCCCCCGCGGTCGTGGTGTTTGCGACTACTTTGGCATTGACCCCTCCGAAGTTGATATTCTTATGGGAACTCTGACAAAATCTTTTGGTGCCAATGGTGGTTACATTGCAGCCGAGAAACATATCATCGACAAGCTCAAGAGCTCCAACGCTGCTACTCAGTATGGCGAAACTCCTGCTCCTTGTGTGCTCATGCAAATTTTGGCTTCCCTGAAACTCATTACTGGCGAGCTGTGCCCTGGCCAAGGTGAGGAGCGTCTCCAGCGCATTGCCTTCAACTCTCGTTACCTTCGTCTTGGACTTAAGCGTCTTGGCCTTATTGTCTATGGCCACGATGACTCTCCTATCATTCCTGTCATGCTCTACCACCCTGCCAAGCTCCCTGCGTTCAGTCACGAGATGCTTCGACGAAAAATCTCCGTCGTCGTTGTTGGATACCCTGCGACCCCACTCATCAGCTCCCGTGCCCGTTTCTGTGTTTCTGCCGCCCACAACAAGGAGGATCTTGACCGTCTGTTGGCTGCCTGCGATGAAGTCGGCGACATCCTGCAGATCAAGTTCTCGACCGGTGTGGCAGGCGGACTGGAGCATCTTCCCGAGGGTGTTGACCCCAAGAACGAAAATGAATGGAGAAAGGAAAACAGGATCCCCCTTCAGGCCCCCCGTTGGAACCTGGAAGACGTTGTACAACACGGTGTCCAGGATTCAAAGATTCCCCTACGCTAAATGGCGCTGCGCGAGTTCAAGGCCCCTGTCAGCTATGAGAAGCAGCAACGTCAG-TACATTTCCTCCTG-CTACTGCGCTTAGCT---TCCCCCATAAGCTAATCATCAGTATAGATGCCTTTCAGGAGTTCTTGACAGGATTCAAGACATCACCAGAGCAAACCATCACAACTGCACTAGGCAATATCACCATTGGAGAAGATGACCTCGACGACGAGTATGATTTGATGGACGAGGATGGGCAAGGTGCAAACCGGCAACAAGCGAAGGAGCGCCGTGCTCCTCAGTACAAGTACAAGAGTATGCTGCAGCAACTCTCGGATCGAACGATTGACGAGGCGACGATTGATCTTGACGATTTAGCAACCGTATGATT-TGCGATACTCCCTTCTCCAGCAAAGTACTAACAAACTTGTAGTGGGAGAACCAAGCGTTCGATGGTGAGGACAGTATGAGACTTGTTGATTCCATCGAGATGAACACAAAACACTACGTTGAAATATTTTCCCGAGCTGTGGATGAGGTCATGCCTCCAATGAGCGCAGATGTGAAGTGAGTACTCCAGCGACCCAAATGTTCATGCACCGCCCTGACCAGCGAATAGCTTCAAGGACGATGTTCTCGATGTGTTGATGGCTCGACGACAAATCCGAAACCGAGAACTGGACGAAGCCGCTGAGCGAGACCCTACTGCTGCAGATGACAAGTTCCCTGCCGAGCTCACTCGCAGGTACACCCTCGTGTTCAAGCCCAGGACTAGCACCTCGAGTCAATCCTCAAAAGCCTTGGCAGTTCGACAAGTGCGTGGTGAGCACCTGGGTCATCTTATTACCATTCGTGCGATCGCCACTCGAGTTTCTGATGTCAAACCCATTGTTCAAGTCAGCGCCTACACTTGCGACAGATGTGGTTGTGAAATCTTCCAGCCTGTTACTGACAAACATTATGGCCCCTTAACCATGTGCCCCTCTGAAGACTGCAGGCAGAACCAGGCCAAGGGTCAACTTAACCCTTCTTCAAGAGCCTCAAAGTTCTTGCCTTTCCAGGAGGTCAAGGTCCAGGAGATGGCCGAGCAGGTCCCAATTGGTCAGATTCCTCGAAGTCTTACTGTCCTCTGCCACGGCACTCTTGTCCGCCATATCAACCCTGGTGATGTTGTCGATATCTCAGGCATCTTCCTTCCCACCCCCTATACAGGTTTCAAGGCGATGAAAGCTGGCCTGCTCACTGATACTTATCTCGAGGCACATCACGTTCTCCAACACAAAAAGGCATACAGTGAGATGATTGTTGACTCCACACTGGTCCGCCGGATTGAAAAATACCGCCAGACTGGCCAAGTCTACGAACTGTTGGCAAAGTCGATTGCTCCCGAAATCTTCGGACATCTCGATGTCAAGAAAGCTCTTCTTCTTCTGCTTATTGGTGGCGTGACGAAGGAAATGGGAGACGGAATGAAGATTCGTGGCGATATCAACATCTGCTTGATGGGTGATCCTGGTGTGGCCAAGTCTCAGCTCCTCAAGTACATTTCAAAGGTCGCCCCTCGTGGCGTCTACACTTCAGGTCGTGGAAGCAGTGGTGTCGGTCTCACGGCTGCTGTCATGCGTGATCCTGTTACGGATGAAATGGTTCTCGAAGGTGGTGCTCTCGTCCTGGCCGATAACGGAATCTGCTGTATTGATGAGTTCGACAAGATGGACGAGACTGACCGTACTGCCATTCACGAAGTAATGGAACAGCAAACAATTTCCATTTCAAAGGCCGGAATCTCAACAACACTCAATGCTCGCACCTCTATTCTTGCCGCCGCTAACCCTGTTTATGGACGATATAATCCTCGCATCTCCCCTGTCGAAAACATTAATCTCCCCGCCGCGCTGCTGTCCCGATTCGATATCCTATTCCTGCTTCTTGATACCCCTACGCGCGAAACAGACGAACAGCTTGCCAAACACGTTACGTTTGTGCACATGAACAGCCGACATCCCGATATCGGCACTGATAATGTTGTCTTCAGTCCTCATGAAGTGCGATCCTACATCGCCCAAGCAAGGACATACCGACCTGTCGTCCCTGAAACGGTTTCTGAGTACATGATCAAGACATACGTACGCATGCGAGACCAGCAGCAGCGCGCTGAGAAGAAGGGCAAGCAGTTTACCCACACAACCCCTCGTACCCTCTTGGGTGTTGTCCGTCTGGCCCAGGCCCTGGCCCGACTTCGATTCAGCAATGAGGTCACTCAAGACGATGTTGATGAGGCTCTCAGACTGGTCGAGGCTAGCAAAGAAAGTCTGAACAATGATCTTGGCACTGGTCGAGCGCACGCGGATCCCAGCAGCAGAATTTATAATTTCGTCAAGCAGCTTGCTGATGCCGGCCAATGCCGTCCTGAGGATGCCACTGGCGAGGAAGAGCTCGGTATTGAGATGAGCATGACGCAACTAAAGGCTCGAGTCATCGCCCGGGGCTTTACCGCCGACCAGTGGTCCAACGCTGTGCAAGAGTACACCACCATGGATGTAAG----------TT-TT--AAGAGACATTCCTTTGTACATGAACAAATCACTAACAATCGTTAACAGATCTGGCAAACCACCAGGAATGGTGCAAGACTGGTGTTTGTCAACGCCGAACCTGACAACGACCAAGAGGATGACATGGACTTTTGAATGTCGCTGTCTAACAAGCTCTCCATCACTGACGTTAACGTCAAGGGCAAGAGAGTCCTCATTCGAGTAAGTTGGCGAG-AAAAAAACGCCCCGCGATGGAGTGAAGCT----------GTTGAGCTTGGTTGAGCTCCCCGCATCATAT----CATCAGATGTCACGACGAGCCAGTCGAGGCA----ACTGCACGAGATATAACTCAATCAATTTCTCGATTAGCCTTTGATCAAGCGGTAGCCATCAAGCTCAACGGCTCAAACGTCCTCGCCAAAAAGCCTCAACAATACCCCGCCATCCTCAAACTCTAGCTAACAAAACCCCTCTCAGGTCGACTTCAACGTCCCTCTCGACGGCGACAAGAACATCACCAACAACCAGCGAATTGTCGGTGCCCTCCCCACCATCAAGTACGCCCTCGAGAATGGCGCCAAGTCCGTCATCTTGATGTCCCATCTCGGCCGCCCCAACGGCTCCCCCAATGAGAAGTACTCCCTCAAGCCCGTTGTCGCCGAGCTCGAGAAGCTTCTCGGCAAGAAGGTCACCTTCGCCCCCGACTGTGTCGGCCCTGAGGTCGAGGAGATCGTCAACAAGGCTGAGGATGGCGCTGTCATCCTCCTCGAGAACCTCCGATTCCACATTGAGGAGGAGGGCTCTTCCAAGGATAAGGAGGGTAACAAGACCAAGGCCGACAAGGCTCAGGTTGAGGCTTTCCGCAAGGGCCTGACTGCCCTTGGTGATGTCTACATCAGTGAGTCTCCAATTGTACTACAACCCCGTGCTACGTGATGCTAACAAGAACAGACGACGCTTTCGGCACTGCTCACCGTGCTCACTCCTCCATGGTCGGTGTCGACCTCCCCCAGAAGGCCTCCGGTTTCCTCGTCAAGAAGGAGCTCGAGTACTTCGCCAAGGCTCTTGAGGAGCCCCAGCGTCCTTTCCTCGCCATCCTCGGTGGCGCCAAGGTCTCCGACAAGATCCAGCTCATCGACAACCTCCTTGACAAGGTCAACACCCTGATCATCTGCGGTGGTATGGCTTTCACCTTCAAGAAGACCCTCGAGGGCGTCTCCATCGGTAACTCCCTCTTCGACGAGGCTGGCTCCAAGACTGTTGGCAACCTCGTTGAGAAGGCCAAGGCCAAGGGCGTCAAGCTCGTCCTCCCTGTTGACTACATTACTGCCGACAAGTTCGACAAGGACGCCAACACTGGCTACGCCACCGACAAGGACGGTATCCCCGACGGCTGGCAGGGTCTTGACTGCGGCGAGGAGTCCGTCAAGCTCTACAAGGAGGCCATCGCCGAGGCCAAGACCATCCTCTGGAACGGTCCCGCCGGTGTCTTCGAGTTCGAGAAGTTCGCCAGCGGCACCAAGGCTACCCTCGACGCCGTCGTCGATGCTGTTCAGAAGGACGGCAAGATCGTCATCATCGGAGGTGGTGACACTGCCACCGTCGCCAAGAAGTACGGCGTCGAGGACAAGCTCAGCCACGTCTCCACCGGTGGTGGTGCCAGCTTGGAGCTCCTCGAGGGCAAGGAGCTGCCCGGTGTTACCGCTCTGTCGAGTAAGTAAATGGCTGCCACTCCTGGTCCCGTCGCCAAGACAAGCGGCGGCAACAATGCCTTCCACAACTTCCACAACGACTTTGCTCACATCGCCGACCCCAATGAGCGTCGTCGTCTTGCCCTCGCCGAGATCGACAAAGCTCCCTTTGGATGGTACCACGTCCGCGCCTGTATCGTCGCTGGTGTTGGTTTCTTCACTGACTCCTACGATATCTTCTGCGTGTCCATGTTGACCATCATGCTGGGCATTGTGTACTACCCTGCCAAGGGAAAGCTTGCTACCAGCTCTGACAACGCTATCAAGCTCTCGACTTCTGCTGGTACTGTCATTGGACAGCTTGGATTTGGTATGTTGGCTGACATTGTCGGTCGTAAGAGGATGTATGGTCTGGAGCTTATTGTCATCATCTTTGCGACTCTTGCTCAGGCCCTGACTGCTGGTTCGCCTTCCACCTCGCTTGTCGGTCTTATCATCTTCTGGCGTGTAGTTATGGGAGTGGGCATTGGTGGTGATTATCCCCTTTCTTCCATCATTACCTCCGAGTAAGTCCATTCACATTCACAACTACGATGTCCAGGCTAACTAACATCACAGGTTCGCTACCACCAAGTGGCGTGGTGCCATGATGGCTGCCGTCTTTGCCATGCAGGGTATCGGCCAGCTCGTCGCCGCTCTCGTCATGATGTTCCTCACTCTCGGCTTCAAGTCTTCTCTCGAGGGTGCCCCTGATACCAAGCACTGCAGTGGAGACTGCCAAGTCGCCGTCGACAAGATGTGGCGCACCCTCGTTGGTTTCGGTGCCGTCCCTGCTTGCATTGCCCTCTACTGTAAGTCACTTGC------TTCTCGACATGTCAACACATACTGACAATGGTATAGACCGTCTCACCATCCCTGAGACTCCCCGTTACACCTTCGACGTCGCCCGTGACGTTGAGCAAGCCGATGAGGACGTCAAGGCCTACATTAATGGCAAGCGTGAGGGTGACACCGATGAGGTCGCCCGTGCTCAGGCCCAAGCCAGCGCCAAGTCCAACCTCCAGGTCCCCAAGGCCGGCTGGAGCGACTTCTGCCAGCACTACAGCAAGTGGAAGAACCTGTCCATCCTCATCGGTACAGCTGGTTCATGGTTCTGTCTTGATGTTGCCTTTTATGGTCTCAGCTTGAACAACGGCACTATCCTCAAGGTTATTGGTTACTCTACCAAGGATGCCAACAACATGTACGAGTACTTGCACAACACTGCTGTTGGTAACATCATTATTGTCTTGGCCGGTGCTGTCCCTGGTTACTGGGTTTCGGTTGCTACTATTGATACCCTTGGACGAAAGACCATTCAGCTTGGTGGTTTCATCATCCTGACTATTCTCTTCATTGTAAGTTGTTGTCCTGGCCGGTGGTTTATGACACTAA-CATGTTCAGGTCATGGGTTTCGCTTACAACCACATCTCCTCCAACGGTCTCCTCGCCATCTACGTCCTTGCCCAGTTCTTCTTCAACTTCGGTATGTCTTTATTCTACTACTAAAA-ATACAAACTAACAGCTTCAGGCCCCAACACCACCACCTTCATCGTCCCTGGTGAGGTCTTCCCTACCCGCTACCGATCTACCTCCCACGGTATCTCCGCTGCCTCAGGAAAGATCGGTTCCATCATTGGCCAGGGTGCCATCTCCATCCTCCGCACCCACGGTGCCACCGAAACGAACGAGGCCCCCTGGATGGACCACGTCCTTGAGATCTACGCTCTTTTCATGCTTCTCGGTGTCTTCACCACTCTCCTCATCCCTGAGACTGCTCGCAAGACACTTGAGGAGCTCAGTGGTGAGGATGACTACGCCAACAACCCTGCGACTACCATTGATACTGAGGCTCACGCCGGTAAGGATGAGCGAACCAGCAGTTAGATGGCCAACCTTTACTTCACCCACTCGAGCGCTCCGCTCAAGACGGTGGAAGAGATTCAGTTCGGTCTGATGTCTCCCGAGGAGATCAAGAACATGAGTGTCTGCCACATTACTTATCCCGAAACGATGGAGGAGAACAAAACAAAGCCTCGTGACGGTGGCCTCAACGACCCGCTCCTCGGATCGATCGATCGACAATTCCGCTGCAAAACCTGCACACAAGCAATGGGCGAGTGCCCTGGCCACTTCGGTCACATCGAACTGGCCAAACCTGTCTACCATCCAGGATTTATCAAGAAAGTCAAAAAGATTTTGGAGATTGTCTGCCACAATTGTAGCAAAGTGCTAGCCGATGATGTTGGTCTCGCTGTATGACGCTATTTAAATTCTTGATGCTAACCGCCTAATCAGAGAGATCCTGAGTTCGTTAACGCTATTAACACTCGAGATCCTAAAGTCCGTTTTAATCGTGTGTGGGAAGTTTGCAAGAAGAAGCGGAGATGTGAGAACGACGAGGCGAAGCAAAAGGACGATGAGTTCGGCACGAAGACTGGTCCTCCGAGAGGGCACGGTGGCTGCGGTAACATGCAGCCCAACGTTCGACAAGCAGCCCTACAGCTCAAAGCCGCCTTTGATGAAGTTACAGTCGATGAAGATGGACAGAAGTCGAAGAAGAAGGAGACAACGCCTATCACCCCCGAGATGGCTCACAGCATTCTGAGAAGGATTACGGAGGATGATCTTGTCAACATGGGCCTCAACTCCGACTACGCTCGACCCGAATGGATGGTTCTTACTGTTCTTCCTGTGCCACCACCCCCAGTCCGTCCCAGTATTTCCATGGATGGCACGGGAACTGGTATGCGCAACGAAGATGATTTGACATACAAGCTGGGTGATATCATTCGTGCCAACGGCAATGTCAAGCAGGCCATTCGTGAAGGATCCCCCCAACACATTGCCCGAGACTTTGAGGAGCTCTTGCAATATCATGTTGCGACCTACATGGACAACGATATTGCTGGTCAACCTCGTGCTCTTCAAAAGAGTGGCCGACCTGTGAAGGCTATTCGTGCACGTCTAAAGGGTAAGGAGGGTCGTCTTCGAGGTAACTTGATGGGTAAGCGTGTCGACTTTTCGGCACGTACTGTCATTACTGGTGATGCCAACCTTTCTCTACACGAGGTTGGTGTTCCTCGCAGTATTGCCAGGACCCTCACCTACCCCGAAACTGTGACACCCTACAACATTGGCAAGCTGCATCAACTTGTTGAGAATGGACCCAACGAACATCCCGGTGCCAAGTATGTCATCCGAGCTGATGGTCAGCGAATCGATTTACGCCATCACCGTCGTGCCGGTGCGATCTCTCTTGAATACGGATGGAAGGTTGAGCGTCATTTGATGACTGGTGACTACATCATCTTCAATCGTCAGCCCTCTCTGCATAAAGAATCTATGATGGGTCATCGTGTTCGCGTCATGCCGTACTCAACTTTCCGTCTCAACCTCTCTGTTACTTCTCCTTATAACGCCGATTTCGATGGTGATGAGATGAACCTTCACGTCCCCCAGAGCGAGGAAACACGCGCTGAGGTCAAAGAGCTTTGTCTAGTTCCCTTGAACATTGTCTCTCCTCAGAAGAACGGTCCTTTGATGGGTATCGTCCAGGACTCTCTGGCTGGTGCCTACAAGCTTTGCCGCCGAGATGTTTTCCTCACAAAGGAGCAAATCATGAACTGTATGCTCTGGGTGCCTAACTGGGACGGTGTCATTCCTCAGCCCGCTATCTATAAGCCTCGTCCTCGGTGGACTGGTAAGCAGCTTATCAGCATGGTTATCCCTAAGGAAGTTAGCCTGTTCAACGGTACGGATTCTGGTGAAAACGCCCCTCTTAAGGACGAGGGTCTTCTGATCCAAGCCGGCCAACTGATGTATGGTCTTTTGACTAAGAAGAGTGTTGGTGCTGCTGCGGGCGGTATTGTGCACATCAGCTACAACGAACTCGGCCCCGAAGGTGCGATGGCTTTCTTGAACGGTGTCCAGCAGGTTGTCACCTACTGGCTTCTCAACAATGGTCATAGCATTGGTATTGGTGATACAATTCCCGATGCGGCGACCATTGCTAAGGTTCAGGTACATATTGATGAGGAAAAGGCTGAAGTCGCTCGCTTGACAGCAATGGCCACAGCGAACGAGCTTGAGGCCCTGCCAGGTATGAACGTTCGTGCAACCTTCGAAAACAAGGTCTCCATGGCTCTGAACCAGGCCCGTGATAAGGCTGGTACCACAACACAGAAGAGTTTGAAGGACTCAAACAACGCTGTCACCATGGCTTCCTCGGGTTCCAAGGGCTCATCTATCAATATTTCTCAAATGACTGCGCTTGTCGGTCAGCAAATTGTCGAAGGCAAGCGTATTCCTTTTGGTTTCAAGTATCGCACATTACCTCACTTCACCAAGGACGATTACTCACCTGAGGCCCGTGGCTTCGTCGAGAACTCTTACCTCCGTGGTCTCACTCCCAGCGAATTCTTCTTCCACGCCATGGCTGGTCGAGAAGGTCTCATTGATACTGCAGTCAAGACTGCCGAAACAGGTTATATTCAGCGACGATTGGTCAAGGCTCTGGAAGATCTTTCTGCCCGTTATGACGGAACTGTCCGAAACTCTCTGGGAGATATTGTTCAGTTCCTCTATGGTGAGGACGGCCTCGATGCCATGATTATTGAGAAGCAGAAATTGGGTATCCTCAATATGTCCAACTCGGCATTTGAAAAGAAGTATCGTCTGGATCTTGCCAACCCTCCGGACTGGTTCAAGCACGACTACGAATTCGGCAACGAATTGACTGGCGACAAGGAATCCATGGAGTATCTTGATCAAGAATGGGAAAGGTTATTGGGCGATCGCAGACGAGTCCGGCAGATCAACAAGTCTAAGGGCAATGAGGAGATGATGCAGCTGCCCCTTAACATCACCCGCATCATCGAGTCCGCGAAGCGAGTTTTCAATGTCAAGGCCAATGACCGAAGTAACTTGCGACCGTCGGAAGTCATTCCAGCTGTGCAAAACTTGTTGGACAGCATGAAGATTGTCCGTGGTACTGATGAAATCTCGATTGAAGCTGACGCAAATGCATCCATTCTCTTCAAGGCCTTGCTTCGCTCTCGTCTGGCCTTCAAGGAGGTGGTTAAGGTGCATCGGCTGAACAAATTGGCTTTCGATCATATTCTTGGTGAACTCCAGAATAGATGGGATCGCGCATTTGTCAACCCTGGTGAAATGGTTGGTGTTCTGGCTGCGCAGTCTATTGGTGAGCCTGCTACCCAGATGACACTGAACACCTTCCATTTCGCCGGTGTGTCGTCCAAGAATGTTACCCTCGGTGTGCCACGTCTCAAGGAAATTCTCAACTTGGCCAAAAACATCAAGACTCCCAGTATGGCTGTGTACCTCAACACACCGCTCGCAAGACAAGAACAAGCCAAGAAGCTACGAAGTATGGTAGAATACACCAACCTTCGCTCTGTCACCTCGGTGACTGAGATTTACTATGATCCCAACATCACGGAAACAAACATCCCTGAAGATGTGGACATGGTTGAGTCTTACTACATGATCCCGGATGAGAGTGTGGACCCCACCGCCAACCAATCGCGATGGCTTTTACGTATTACTCTGGACCGACAGAAGCTTCTAGATAAGGAGATTAAGATCGATGATGTTGCTCAGCGCATCAAGGAGGAGTACCCCACTGATCTGGCAGTCATTTTCAGTGACAACAACGCCGACGAGCAGGTTATCCGTATTCGAACCCTCCAAACCGGTGACAAGGATGAGGAGGGTGAAGGTGGCATGGAGGAGGATGTCATGCTCAAGCGCCTGGAGGCCCATCTCTTGGATACTCTCACTCTTCGTGGCGTTCCTGGCATTGAACGTGCTTTCCTCACCAAGGGCACCCGACTCACTGAGGGACCTGATGGAGCTTTGCTTGCTATCAAGGATGACCCCCGCTGCACACAGTGGTATCTGGATACCAGTGGTACTGCCCTGCGCGATGTTTTGGCTGTGGACGGCGTCGATGCGACTCGAACATATACCAACGATCTGTATCAAATCGTTGAGGTCTTTGGTATTGAAGCTGCTCGTGCCGCGTTGGCGAAGGAGTTGACCAACGTGTTGGCCTTTGATGGTTCTTATGTCAACCATCGTCACATTGCCCTCCTTGTTGATGTGATGACATACAGAGGCTCCATTTCAGCGGTCACTCGACACGGTATCAACCGAGCCGACACGGGTGCTCTGATGCGTTGTTCTTTCGAGGAGACAGTCGAGATTCTTCTCGAAGCTGCCGCGACAGGTGAATTGGATGATTGCCGTGGTATCTCAGAAAACGTCATGCTTGGTCAGATGGCGCCCATGGGTACCGGTAACTTTGATGTGCTGCTGGATCCCAAGATGCTTGAGACTGTTATTTCTGACAACTCTCGCATGGGCTTGATGGCAGGTATGCCCACCAAGGGCGGAGATGTTGAAGGAGCTGCTACTCCTTACGACACTGGCTCCCCCATGGCTGATTCGGGTTACCTCAGCATGAACTCCCCTGCTGCAGGAAACTTCTCCCCCATCCAGGGTGCTGGATCGGAATCACCTGGTGGCTTCACCGTTGTTGGCGGTGATCATGGATTTGGTGGTGCTAGCCCCTACAACCGCGGAGCGGCCAGCCCCTTCAGCAGTACATCCCCAACATCGCCATTCAGTTACTCGCCGTCATCACCTAATATGGGATACTCTCCGACATCACCGCTCATCGATGGTGGCGGCATGAGTCGCTATGGACCAACATCTCCTTCCTTCAGCCCATCATCACCATCATTCTCTCCCACCTCGCCGATGTTGCGTCCGACAAGCCCCGCAAGCCCCAACTACAGCCCGACGTCGCCCAGCTACTCGCCGACGTCACCTTCGTCTCCTAGACACTACTCGCCGACATCGCCAGCACAATTCAACTCTCCCACGTCTCCTAGTTACTCACCGGCGAGCCCCAACTACAGCCCGACATCTCCCAACATTCATGGGGCTGGACCAACCTCACCCTCTTACTCTCCGGCGTCACCTTCATGGTCTCCAACGTCTCCTGAGGCTTATTCCCCAACAAGCCCAAGCTTCCAGAGGAGCCCTGGTGCACAGCAGTCGCCGACCAGCCCGAGCTACTCCCCGACGTCGCCTGCTTTCTCTCCTCGCACGCCGGGTCCAGGAACGTCTGGCAATCAATAGTGAGTTTGGATTCCTTGATAATACTTTCGTGACTAGT--CACTAACC-AAGAACAGCTCTCCCAACTCGCCGTCAAATGAGCGATAAATGGACGACTACGAGAACGAATCCGACTACGATTATGGCTACGATGAGGGTATCACTCCCGAGGACTGCTGGACCGTAATCTCGTCCTTCTTCGAGACAAAGGGTCTTGCATCGCAACAGACCGACTCCTTTGATGAGTTCACCCAGACAATGGTGCAAGATCTCGTCAACGAGTACTCCACCATCACCCTCGACCAGCACAACCCTCCTGCGCCTCCTGGAGTCAACATCGCTTTGCGACGATATGAGATCAAGTTTGGGAGCGTCATGGTGTCACGTCCCTCTATGAGCGAGACTGATGGAACCGTGACCAACCTCCTACCTTACGAATGTCGTGATCGCAACCTCACCTACGCCGCGCCGACCTACCTCAAGATCACCAAGAAAGTCTCCGTCGCAGTCGACAAGGAGGTTCCTTTGCACGAGATGGACGACGACCAGCAGGCTGAGTACAAGCGAACCGGCGAAAACCCCACGAAGCTGGTATGGGAAGTCGAGGAGGATGCTGGAAGCATAAAAGCTGAGGATGAGCCCTCGGAGATGATCTTTATCGGAAAGATGCCCATCATGGTCAAGTCCAAGATTTGCCATCTGAGCAGCCATTCAGATGAAGACCTCTTCATGCTCAATGAATGTCCTTATGATCAGGGCGGTTACTTCGTTATCAACGGTAGTGAGAAGGTCCTGATCGCCCAGGAACGTTCTGCCGCCAACATCGTCCAAGTCTTCAAAAAGGCCCAGCCTAGTCCTTTCACCTACACTGCTGAAATCCGCAGTGCTCTTGAGAAGGGTTCTCGTCTTATCTCCAGTCTTACGATGAAGCTCTACGGTAAGGGAGATTCCGCACGAGGTGGCTTTGGCCAGACTATCCAGGCTACTTTGCCTTTCGTGAAGGCAGATCTCCCCGTCGCCATCGTCTTCCGAGCTCTTGGTGTTGTGTCTGATGAGGATATTCTGAACCACATTTGCTACGACCGCAACGATAGCCAGATGCTGGAAATGCTTCGCCCTTGTATTGAGGAGGCTTTCTGTGTCCAGGACCGAGAAGTTGCCCTTGACTTCATCGGAAAGCGTGGAAACAGAGACCAGGCTAGTCTCGGTCGTGAGAAGCGTGTTCGAGTTGCCAAGGATATTCTCCAAAAAGAGACCCTTCCTCACATCTCCCAGTCAGAGGGTAGTGAGACACGTAAGGCCTTCTTTTTGGGTTATATGGTGCACAAGCTTCTGCAATGTGCTCTTGGACGTCGTGAGCCCGATGATCGTGATCACTTTGGCAAGAAGCGACTTGATCTGGCTGGTCCTCTGCTGGCGAAGCTCTTCCGTGGTATCATTCGAAGGATAAACACTGAGCTCTCCAACTACCTCAAGCGATGTGTTGAAAGCAACCGAAACTTCAACCTGACTGTCGCTATCAAGCCATCAACGCTTTCCAACGGTCTCAAGTACTCTTTGGCCACTGGTAACTGGGGTGATCAGAAGAAGGCAGCAAGCTCAACAGCTGGTGTCTCTCAGGTGTTGAACAGATACACCTTTGCTTCTACTCTTTCACATTTGCGCCGAACCAATACTCCCATTGGACGAGATGGTAAATTGGCCAAGCCTCGACAGCTTCACAATACTCATTGGGGTTTGGTGTGTCCCGCCGAAACGCCTGAGGGTCAAGCTTGTGGTCTCGTCAAAAACCTGTCTCTGATGTGTTATGTTAGTGTCGGCTCCCCAGCCGATCCTCTGATTGAATTTATGATCAACAGAGGTATGGAAGTTGTCGAGGAGTACGAGCCGACAAGATATCCCCATGCTACCAAGATTTTCGTCAACGGTAGCTGGGTTGGTGTTCACGCCGACCCCAAGCATCTCGTGAATCAAGTTTTGGACACAAGACGAAAGTCGTATGTTCAGTTCGAAGTATCACTTGTCCGTGATATTCGAGACCGTGAATTCAAGATTTTCTCGGATGCTGGCCGTGTCATGAGACCCGTCTTCACAGTTCACCAGGAGGATGACTATGAGAATAACATCACCAAGGGACAACTAGTGTTGACAAAAGAACATGTCAATAGGTTAGCCCAGGAGCAGGCAGAGCCACCTGCCAACCCCGCAGACAAGTTTGGATGGGATGGCTTGATTCGCGAAGGAGCTGTCGAGTATCTCGACGCCGAGGAAGAAGAGACAGCCATGATTTGTATGACACCAGAGGACCTCGAGCTTTACCGCGAGCAAAAGAATGACGAAGCTACACTCACGGAAGAGGAGAAACGGGCCAAGGCAGAGGCAGAGAAAAGGGAACAAGAGGAGGACCGCAACAAGCGATTGAAGACAAAGGTCAACCCCACAACTCACATGTACACACATTGTGAGATTCACCCCAGCATGATTCTCGGTATCTGTGCCAGTATCATTCCTTTCCCCGATCACAACCAGGTATGTAGCCCCCTTCGACCATGCATGGACTCGACTAACAGCAATAGTCTCCTCGTAACACCTACCAATCTGCTATGGGTAAACAAGCCATGGGTTTCTTCTTGACAAATTACTCTCGCCGCATGGACACCATGGCCAACATTCTCTACTACCCTCAAAAGCCTCTCGCCACTACCCGATCCATGGAGTTCCTCAAGTTCCGTGAATTGCCAGCTGGCCAAAATGCCATTGTCGCAATTGCCTGCTACTCAGGTTATAACCAGGAAGATTCTGTTATTATGAACCAGAGTAGTATTGATCGAGGTCTGTTCCGAAGCCTGTTCTTCCGATCGTACTCAGATCAAGAGAAGAAGGTTGGTCTCAACTACACTGAGATCTTTGAGAAGCCTTTCCAGCAGACAACGCTTCGCATGAAGCATGGAACATACGATAAGCTTGATGAGGATGGTATCGTGGCCCCTGGTGTCCGTGTGTCAGGTGAAGATATCATTATCGGCAAGACTGCACCCATCGACCAAGAAAACCAGGACCTTGGCACAAGAACTCAATCGCATCAACGTCGTGATATCTCGACACCACTGCGAAGTACTGAGAACGGTATCGTTGATCAAGTCATTCTGACAGTCAACGCCGATAACGTGAAGTACGTCAAGGTCCGAGTACGAACCACCAAGATTCCTCAAATTGGTGACAAGTTTGCTTCTCGTCACGGTCAAAAGGGTACAATCGGTGTTACATATCGACAGGAGGATATGCCTTTCAGCCGAGAAGGTCTTACTCCCGATATCATCATCAACCCTCACGCCATTCCGTCGCGAATGACAATTGCCCATTTGATTGAGTGTCTTCTTAGCAAGGTTTCAACGCTGGAAGGTATGGAGGGTGACGCTACACCGTTCACTGATGTCACAGTCGATTCAGTCTCAGAACTTCTGAGGAAGCACGGTTATCAATCTCGAGGTTTCGAGGTCATGTACAATGGTCACACTGGACGAAAGCTCCGTGCCCAGGTGTTCTTCGGACCTACCTACTACCAGCGTCTTCGTCACATGGTGGACGACAAGATTCACGCTCGGGCTCGTGGTCCAGTTCAGATCATGACCCGACAACCTGTCGAGGGTCGTGCTCGTGATGGTGGTCTCCGATTCGGAGAGATGGAACGTGATTGTATGATTGCTCACGGTGCCGCTGCTTTCCTGAAGGAGCGTCTGTTTGAGGTGTCAGATGCTTTCCGTGTCCACGTCTGTGAGATTTGTGGACTCATGACGCCAATTGCGTAAGTTTTCTCCTATAAATACTCATGAATAAGAGCTAACATGTCCCAGAAACCTTTCCAAACAGTCATTCGAATGCCGACCTTGCAAGAACAAGACCAAGATCGCGCAAATCCATATTCCCTACGCTGCCAAGCTGCTCTTCCAGGAGCTGCAGGCCATGAACATCGCCGCAAGAATGTTTACTAACAGATCCGGAGTTTCAAACCGATAAATGGGTAAGGAGGACAAGACTCACCTTAACGTCGTCGTCATCGGCCACGTCGACTCTGGCAAGTCGACCACTGTGAGTACTACCCTCGACGATGA---GCTTATCTGCCATCGTGATCCCGACC-AAGACCTGGCGGGGTA--TCTCA-AAGATAACATGCTGACATCGCTCCACAGACCGGTCACTTGATCTACCAGTGCGGTGGTATCGACAAGCGAACCATTGAGAAGTTCGAGAAGGTTAGTTACTTTCCCTTCGATCGCGCGTCC-TTTGCCCATC-GAT-----TCTCCATACGACTC----GAAACGTGCCCGCTACCCCGCTCGAGACCAAAAATTTTGCGATATGACCGTAATTTTTTTTGGTGGGGCATTTACCCCGCCACTCGAGCG---ATGCGCGT-TTCTGCCCTCCCAT-TGCCACAACCTT-CTGAGCGCATCGTCACGTGT-TAAGCAGTCACTAATTATTCGACAATAGGAAGCCGCTGAGCTCGGTAAGGGTTCCTTCAAGTACGCCTGGGTTCTTGACAAGCTCAAGGCCGAGCGTGAGCGTGGTATCACCATCGATATTGCTCTCTGGAAGTTCGAGACTCCTCGCTACTATGTCACCGTCATTGGTATGTTGTCACTCATGCCTCGTTCTCCCTTCATTC--GTACTAACATATCACTCAGACGCTCCCGGTCATCGTGACTTCATCAAGAACATGATCACTGGTACTTCCCAGGCCGATTGCGCCATTCTCATCATTGCCGCCGGTACTGGTGAGTTCGAGGCTGGTATCTCCAAGGATGGCCAGACCCGTGAGCACGCTCTTCTTGCCTACACCCTTGGTGTCAAGAACCTCATCGTCGCCATCAACAAGATGGACACCACCAAGTGGTCTGAGGCCCGTTACCAGGAGATCATCAAGGAGACCTCCTCTTTCATCAAGAAGGTCGGCTACAACCCCAAGGCTGTCGCTTTCGTCCCCATCTCCGGTTTCAACGGTGACAACATGCTTACCCCCTCCACCAACTGCCCCTGGTACAAGGGTTGGGAGCGTGAGATCAAGTCCGGCAAGCTCTCTGGCAAGACCCTCCTCGAGGCCATTGACTCCATCGAGCCCCCCAAGCGTCCTGTTGACAAGCCCCTCCGTCTTCCCCTCCAGGATGTCTACAAGATCGGTGGTATTGGAACGGTTCCCGTCGGCCGTATCGAGACTGGTGTCATCAAGCCCGGCATGGTCGTTACCTTCGCTCCTTCCAACGTCACCACTGAAGTCAAGTCCGTCGAGATGCACCACGAGCAGCTCACTGAGGGCCAGCCCGGTGACAACGTTGGTTTCAACGTGAAGAACGTCTCCGTCAAGGACATCCGACGTGGTAACGTCGCTGGTGACTCCAAGAACGACCCTCCCATGGCTGCCGCTTCTTTCACCGCCCAGGTCATTGTCCTCAACCACCCCGGTCAGGTCGGTGCTGGTTACGCTCCCGTCCTCGATTGCCACACTGCCCACATTGCCTGCAAGTTCGCCGAGATCCAGGAGAAGATCGACCGCCGAACCGGTAAGGCTACTGAGTCCGCCCCCAAGTTCATCAAGTCTGGTGACTCTGCCATCGTCAAGATGGTTCCCTCCAAGCCCATGTGTGTTGAGGCTTTCACTGACTACCCTCCTCTGGGTCGTTTCGCCGTCCGTGACATGCGACAGACCGTCGCCGTCGGTGTCATCAAGGCCGTCGAGAAGTCCTCTGGTGCTGCCGGCAAGGTCACCAAGTCCGCTGCCAAGGCCGCCAAGAAATAAATGAGTTACAGCTCTGACGACGATCGCCCTCTTGCGAGGGCCAACGGCCATAAACGTGAGTTGTG-TTTTTTTGTCAATTATCATGCTGCCTCGCTGGGTTTTGTTCCCGCGCTCAGGCGTCCTCATCACGTTGGCGGATTTCAAAACAAAGTTTAGCT---ACAACAACACCACCTACTACGCGCATGTTTTTGCTGGTCCCTATTCTAACACATGGATTTCCTATAGTCTCCTCGTCTAAGATATCTCGCGCCGAAGATGATGCTCTTGATCAGCCAGTGTCCAAGCAGGCTGCTAAGATGGCTGGTCTGTCCGTTCGCAATGGTCCTCTTGAAGACGCAATGGACATCGATGAACCAGCTACCAACGGTGCTAGCAAACGTAAATCGCGTACCTCTATCAGCAAGGTCAACTACAAGGACGATGAGTCGAGTGATGATGCTGCCCCTCTGGTTCGTATTCTTGACACAGGAAAACCCTTCCTGTGGGGCTAGGTATGCTGACGATACTATTGCAGGCCAAGCGGCAAAAGAAGCAAGCCAACAGAGTTCCCGAATCCGACTCCGACGATGAACCCATTGCAAGAGCCCGAGGAAAGAAACTTCCCCCTTCCTACGACGAGACTGCCTTGCCCGAGTCCTCGGGCGATGACGACGAGCCCCTTAGTGTGAAGCTCGCGCAAAAGAAGCGTGGCATGGAGAAGGAAGCTGAGAAGCAAGCCAAAGTCATCCGAGCCAAAGAAAGAGCCAAGAAGCCTGCGGCAAAGAACGCTGTTAAAGATGAGTCCGACGACGATGTCCCACTTGCAAAATCTTCAGCGAGTAAGCGTCGATCTAACGGAACTGCTGCGAAGCGAAAGTCGAATGGTGTCAAGAAAGAAGAGTCAGATTCGGATGCGCCCATCTCCAAGAAAGCCAAGGCTAAGCCGACCTCATCTGCCAAGAAGGCCGTCAAGGCAGAATCCAAGAAGGCCAGCGAGAGTGAGGACGAAGAAGAATATGCTTGGTGGAACGCGCCAAAGAAGGAAAATGATGATATCAAGTGGACAACTCTTGAGCACAATGGCGTTCTTTTCCCGCCTGATTACGAGCCTTTGCCCAAGCACGTCAAGATGCTCTACGATGGACAACCAGTTACTCTTGCTCCCGAGGTTGAAGAGGTTGCCACCTTTTGGGTTGCCATGATGACTCCTGCATCCTCCCATCACCTAGAGAACCCTGTTTTCCGCAAAAACTTCTTTGAAGATTTTAAAGAATACTGCGACAAGTACGGTGTTAAAGATGCACAGGGAAAGAAGGTCGCCGTCAAATCGCTCGAAAAATGCAACTTCGATAAGATTTACGCATATTGGAGCGAGAAGGTGGAACAGAATAAATCCAAAAACATGACCAAGGAAGAAAGGGAGGCTGCAAAGGCGAAGAAGGATGCCCTCGAAGCGCCCTTCACTCACTGCTTATGGGATGGCAGAAAGCAGAAGGTTGGCAACTTCAGAGTCGAGCCTCCAAGCTTGTTCCGTGGACGTGGTGAACATCCCAAGACCGGTAAAGTCAAGCAGCGTGTTCAACCCGAACAAATCACCATCAACATCGGCAAGGGTGCCACGGTCCCTGAACCTCCCAAGGGACACAAGTGGAAGGCTGTGCAGCACGACCAAAAGGCAACCTGGTTAGCCATGTGGCAGGAGAATATCAACCAAAACTACAAGTACGTCATGCTTGGAGCTGATAGCGATATCAAAGGTCAGAGTGACTTCAAGAAGTTTGAGAAGGCACGGGAACTCAAAAAGCATATCGACAAGATTCGCAAGGACTACACCAAGGAGCTCAAGAGTGAAATAATGGCAGATCGTCAACGAGCCACCGCCATGTATCTGATCGACAAAATGGCACTTCGAGCCGGTAACGAGAAAGACACAGAAAACGAGGCCGACACTGTGGGTTGCTGCTCTCTCAAGTACGAGCATATCACACTTGAGCCTCCCAACAAGGTTACATTCGATTTCCTCGGAAAGGACAGTATTCCATACAGAGAGACTGCTATTGTCGAGCCTCAGGTCTTCAAGAACCTGAAACTTTTCAAGAAAGCGCCCAAGACTACAGGAGATGATCTCTTCGACCGCCTCAACGTCAGTTCCTTTTCTTTCCCTTTTC--TTTT--CCCCCTCCTGTTCGTTGTATAAGAA-TTAGATGCTGACAGAGTTACAGACGGCTCAGCTGAATAGGCATTTGACCGGCTACATGAAGGGTCTGACCGCCAAGGTTTTCCGTACTTACAACGCTTCCTGGACAATGTCAGAACTGCTCAGGAAGCTCGCTTCGGATCCTCGCTCCCGCGGCACAGTTGCTGAAAAAGTAAAGCTGTACAATGACTGTAACCGCGAAGTTGCCGTTCTGTGCAACCATAAGCGAACCGTTGGCGCTGGGCACGAGCAGCAAATGGCCAAGCTTGGTGACAGGGTAAGTCTGACTTCTGTATAAGTCGACCACTCCAGGTACTGATTCTCTTCTAGATTAAAGGCCTCCGCTACCAGCAGTGGCGAACAAAGATGATGATTCTCGATATTGAATCTGGTTATAAGAAGAAGAAGGGTGCCACCTGGTTTGAGAGGGATGAAGAATTAAATGATGAGTGGGTCAAGGAGCATCAGCAATTCTTACTTGAGGAGCAGCGCACAAAAATTACCAAGAAATTCGAGAAGGACAACGAAAAGCGCAAGGCGGACAAAGAGAAGCCTCTCCCCGAGAAGGAACTGAAAGAACGTCTTCAGGCTGTCAAGGAGATGGAATCCAAGTTCAAAAAGGAGAACAAGACCAAGAAGGTTGAAGCTGAAGGCAGGGGCGTTACTGTCGACAAGCTCCTAAAGGCTGTGGACAAGTTTGATGAGCGCATCAAGACACTGGAGCTTCAAGCCCAGGATCGCGATGGCAACAAGGAGGTAGCCCTCGGCACCTCCAAGATCGTGAGTACCACC-AAAACAGGTTGAAATTCGTTGACTGACTTATCATTCAAAGAACTACATTGATCCTCGCCTCACAGTGGTCTTCTCCAAGAAGTTTGACGTTCCTATCGAAAAGTTCTTTTCCAAGACTCTTCGTGACAAGTTCCGATGGGCCATCAAGTCTGTTGAGGATGAGGATGACTGGACCTTCTAAATGCCCGTCGCTGTGGCTCATTCCCATAGGCCAACCACAAAGGTTACACACAAGGCCTTCAAGTCACGGGCTGCTTCTAAGCATGAGTTGAGGGACCGCGCAAAAGGTAAGACTCTCCCGAAATCTTGTTATT-TCTCCAATTCTGACACAGGCACAGGCCGAGTTGCCGACGAAAAGGGCAACAGAAAGACTCCTCATCAACAAGTCATGTCTAAATTCGACCGACGAAACCAGGCCAAGCAGGCCCGATTGAACAAGCACAAGGAACATGTTAAGGAAACCTCTGTTTTCGCTGGAAAGGATGGCGCTCCTCGACACGTCGCCGTCATTCCCCTTTGTGCTGGAACCGACCTTGACGCTGCGATCAAGCAGCTGAACAACAGTGTCGATATCGAGGACAACACCGAGAGTGGCAACTACCGAGTCACAGTCGACCGATTCAAGCAAAAATTACAATACATCCCTATCGAGCGAGACCTGAACGCCTGTCTCGACGCTGCCCGTGTTGCTGACTTCGTCATTGTCGTTCTGTCCGCCAACGTTGAGGTCGATGAACTCGGAGAGTTGATCTTGCGAAGTGTTGAGAGCCAGGGCATGTCCACCCTCTTCACTATCGTTGAAGGTCTCGATAAGGTTGAGCCCGCGAAGCAGCGACAAAGTGTTCTAGTCTCCCTCAAATCTTTCATCACACATTTTCACCCTGAGCAAGAGAAGCTTTACAGCATCGAGAACCGACAAGATTGTGCCAACCTCATGCGATCACTGTGCAGCACAACACCTAAGGGCATCCGATGGAGAGACGAGAGGAGTTGGATGCTTGCGGAGGATATCAAATTCGCCTACTCCGAGTCCGATTCAACAGTTATCACTGGTATTGTTCGCGGCAGGGGCCTCAAGGCAGACCGTCTTCTTCAGGTTGGCGACTGGGGAACTTTCCAGATTGAGAAGATTGAGGCTGCCCCTCTGCCCAAACAGGTCAAGAAGAAGGGAGAGGAGATGACCGTTGACCCCGAAGAGGCTGGTAAGCTTCTGGAGGAGCCTTCTGAGGATCGTGATGACTTGGTGGAGCTGGCTCCTGAGGAGGCCATGATGGACGATGCTGATGACGCTATGACAACTGATGCCACTGAGAAGAAGGGTGTTCTTCTGGATGATCACCACTATTTCTCAGATGAGGAGGCTGAGGCAAGAAAGATCAAGAAGAAGGTTCCCAAGGGTACATCCAACTACCAGTCAGCTTGGTATTTGGAGGATGTCTCTGACTCAGAGTCTGATATGGAGGACTTTGAGATGAAGGATGAGGCTGGA---GAGGAGGCCCGTCCTGAGGATGGTCTTGAGGGCTACGCACCTGCACCTGCTACTGAGGGTGCCCCCTCAGAATATCCTCAGTCAGAGATGATGATTGAGCCGGATGAGGAGGAGGATGCTAAGCAGCTTGAGCAATATCGAGCTGGAAAGCGAAATGAGGTTGAGGACGATATGGAGTTTCCCGATGAGATTGAGTTGCACCCTCATGTCTTGGCCCGAGAGCGTCTGGCCAGATATCGTGGTCTGAAGAGTCTGCGAACCAGTACCTGGCAGGAGGATGAGGACCGCGCACATGAACCTGAGGAGTGGAGACGTCTTCTTCAAGTTCCAAATTATCAATCCTCAAAATCTCAAGCCACAAGAGAGGCTCTGGTCGGTGGTGTTGAGCCTGGTACCCGTGTTCACATCTACGTCAAGGGCATCTCCCCTATCCAGGAGAAGACCTACAACCCCAAGAAGCCACTCACTCTCTTTTCTCTTCTACGACATGAGAACAAGAAGACGGCCGTCAACTACCTTTTCAACCTCAGCTCCGATTTCACCAAGTCTATCAAGGCTAAGGAGGAGCTCATTGTCCAGTGTGGACCTCGCCGAATGGTTATCAAGCCTCTCTTCTCCCAGCCTGGTCAAACACCAAATGATGTTCACAAGTACTGCCGGTTCCTCCACCCCGGTCAGTCAGCTATTGCGACCTTCATGGGTCCTCTAACATGGGGTGCTGTGCCTGTTTTGTTCTTCAAGCGAACCACAGCTGAGGAGGTTGAAAAGGACGAGAACGAGGATGGCCCTCACATTGGTCTTTCACTCATCGGTACAGGAACCGCGCTACCACCCTCCACATCTCGCGTCATCGCCAAGCGCATTATCCTCACTGGCCATCCTTACCACATTCACAAGAAGATTGTCACTATCCGATACATGTTCTTCAACCGAGAGGATGTCGAGTGGTACAAGGCTCTACCTCTATGGACCAAGCGTGGCCGCAGCGGTTTCGTCAAGGAGCCTCTCGGTACACATGGTTACTTCAAGGCAACATTCGATGGACGTATCAACCCTCAAGACTCCATCGGCGTCAGTCTATACAAGCGAGTGTGGCCACGAAATGCTGCTCCTGTGGAGGGACCGCTATTGGAGATCGAGCCCAGCGCAGTGCAAGCTGATGGCGATATGATGATGGATGACCAGGCATAGATGCGTGAGGTCATTAGCATCAACGGTAAGCTGTTCCTCCCTTTGGCGTTGAGCTTTCACCGCA--TCTCTGTCTGGTTTGTTGCGATGCTAACTGAGCTATTCTAGTTGGTCAGGCTGGTTGCCAAATTGCCAACTCCTGCTGGGAGGTGAGTTTTGTCAAGACTTTGTTTATATTGCTCCGTACTGATTGTTTTCCTAGCTTTACTGCCTCGAGCACGGTATCCAGGTAAACACGATAACCCCTAAATTTGTCAACAAACACCATACCCAAATACTGACCAACTGCAGCCCGATGGTTACCTCACAGAGGAGCGAAAGTCCCAAGACCCCGATCAGGGTTTCAGCACTTTCTTCTCCGAGACTGGTATGGCTTAATCTGGGACTTGACGGCAGTGCTGCTGTTCTAACACTCATTTCTAGGTCAGGGCAAGTATGTCCCCCGTGCCATCTACTGTGATTTGGAGCCCAATGTCGTCGACGAGGTCCGCACCGGTGCCTACCGCAATCTCTTTCACCCTGAGATGATGATCACTGGCAAGGAGGATGCCTCAAACAACTACGCCCGTGGTCACTACACCGTTGGAAAGGAGCTCATCGATGGCGTCCTCGACAAGATTCGCCGTGTTGCCGACAACTGTGTTGGCCTCCAGGGCTTCCTCGTGTTCCACTCTTTCGGTGGTGGCACTGGTTCTGGTTTCGGCGCTCTCCTGATGGAGCGCCTGTCGGTGGACTACGGCAAGAAGAGCAAGCTGGAGTTCTGTGTTTATCCCGCGCCCCAGACTGCCACATCCGTTGTCGAGCCATACAACTCTATCCTTACCACACACACCACCCTTGAGCACTCCGACTGCTCTTTTATGGTCGACAATGAGGCCATTTACGACATCTGCCGCCGAAACCTCGGCCTCGAGCGCCCCAACTACGAGAACCTCAACCGTCTCATTGCTCAGGGTATGTTACAGCTGTTGGGCTA-GCAGTTGCCGGTTGACTAACAACGTATAGTCGTCTCTTCTATTACTGCCTCTTTGCGATTCGATGGATCCCTGAACGTCGACTTGAACGAATTCCAGACCAACTTGGTTCCTTACCCCAGAATCCATTTCCCTCTGGTCGCCTACGCCCCAGTCATCTCCGCTGCTAAGGCTGCTCACGAAGCCAACTCCGTCCAAGAGATGACAATGTCTTGCTTCGAGCCCAACAACCAGATGGTCAAGTGTGACCCCCGTCACGGCAAGTACATGGCTACCTGCTTGCTGTACCGTGGTGACGTCGTTCCCAACGACGCCCATGCTGCTGTTGCGACACTGAAGACCAAGCGAACTATCCAGTTCGTCGATTGGTGCCCCACTGGTTTCAAGCTTGGTATCTGCTACCAGGCTCCCGAGAATGTGCCTAACGGCGACCTCGCCAAGGTCAGCCGCGCTGTGTAAGTCGATTCCTTGTGATTTAATGGATGGAACGAAAGAACTAATGCCAAAACAGCTGCATGCTCTCTAATACTACCGCCATCGCTGAGGCATGGTCTTCGCTTTCTCTCAAGTTCGATCTCATGCACTCCAAGCGTGCCTTCGTCCACTGGTACGTTGGTGAAGGTATGGAGGAAGGCGAGTTCTCTGAGGCTCGTGAGGATCTTGCTGCCTTGGAGCGTGATTACGAGGAGGTCGCTACCGACTCCATGGGTGAGGAGGAGCTTGAGGCTGAGTACTAAATGCGTGAGATTGTAAGTACCTCTC-TTTTTAAGTTCGTGTTGTGCTGTTGCACGCGTTGAGTTTATCGTGCCCCTGATTCTACCCCGCTGGGCGGTGGCAGCTCAACGACAATGCAC----GATAGCTAGCAGCTTTAATATACCTTCTGTCAATATGAAGAAGCTAATCAGATC-----TTTTCTCTGCGATAGGTTCACCTCCAGACCGGTCAGTGCGTAAGTGCTCATCGCTTCCTCGACGTCGCATG-TGAGGGATGCTCACGATGTTTATCAGGGTAACCAAATTGGTGCTGCTTTCTGGCAAACCATCTCTGGCGAGCACGGCCTCGACAGCAATGGTGTCTACAACGGTACCTCCGAGCTCCAGCTCGAGCGTATGAGTGTCTACTTCAACGAGGTATGCTTTAACAGTCAATGCCAAGAATTCCCAAGCTCACAGAACTAGGCCTCTGGCAACAAGTATGTTCCCCGAGCCGTCCTCGTCGATCTTGAGCCTGGTACCATGGACGCCGTCCGAGCTGGTCCCTTCGGTCAGCTCTTCCGTCCCGACAACTTCGTTTTCGGTCAGTCCGGTGCTGGAAACAACTGGGCCAAGGGTCACTACACTGAAGGTGCCGAACTTGTCGACCAGGTCCTCGACGTCGTCCGCCGTGAGGCCGAGGGCTGCGATTGCCTTCAGGGTTTCCAGATCACCCACTCTCTCGGTGGTGGTACCGGTGCCGGTATGGGTACCTTGCTCATTTCCAAGATCCGCGAGGAATTCCCCGACCGAATGATGGCCACCTTCTCCGTCGTTCCCTCCCCCAAGGTCTCTGACACCGTCGTTGAGCCCTACAATGCCACCCTCTCCGTCCACCAGCTGGTCGAGAACTCTGACGAGACCTTCTGTATCGATAACGAGGCCCTCTACGATATCTGCATGCGCACCTTGAAGCTATCCAATCCCTCCTATGGTGACCTCAACTACCTCGTTTCTGCTGTCATGTCCGGTGTCACGACCTGTCTGCGTTTCCCCGGTCAGCTGAACTCCGATCTCCGAAAGCTCGCCGTCAACATGGTGCCTTTCCCTCGTCTACACTTCTTCATGGTTGGCTTTGCCCCTCTGACCAGCCGTGGTGCTCACTCTTTCCGCGCTGTCAGCGTTCCTGAGTTGACCCAACAGATGTTCGACCCCAAGAACATGATGGCTGCTTCAGACTTCCGCAACGGTCGCTACCTGACCTGCTCGGCCATTTTGTGAGTGAATCTGATTTTGCAAATGGAGATTATTTGCTAACGTTCTACAGCCGTGGCCGTGTCGCTATGAAGGAGGTCGAGGACCAGATGCGCAATGTCCAGAGCAAGAACTCTTCTTACTTTGTTGAATGGATTCCCAACAACATCCAGACAGCGCTTTGTGCCATCCCTCCCCGAGGACTTACGATGTCCTCGACCTTCATCGGAAACTCTACCTCTATCCAGGAGCTCTTCAAGCGTGTTGGTGAGCAGTTCACTGCCATGTTCCGACGCAAGGCTTTCTTGCATTGGTATACTGGTGAGGGTATGGACGAGATGGAGTTCACTGAGGCTGAGTCCAACATGAACGATCTTGTCTCCGAATACCAGCAGTACCAGGATGCTGGTATTGATGAGGAGGAAGAGGAGTACGAGGAGGAGCTCCCTGAGGGTGAAGAGTAA [60357 bp]
[truncated: 1,032,021 more chars]
