# Supplementary material for: Members of the Fusarium fujikuroi Species Complex Isolated from Asymptomatic Wetland Grasses in Argentina Include Previously Described Species Pathogenic on Cereal Crops and a Novel Species
Source: J Fungi (Basel). 2026 Jun 17;12(6):444. doi: 10.3390/jof12060444 (PMC13300770; doi:10.3390/jof12060444)
Supplement: Supplementary file 1 [file jof-12-00444-s001.zip › Supplementary_File_S1.txt]

Supplementary File 1: Fasta_formatted sequences of Fusarium secondary metabolite biosynthetic genes


>Apicidin_APS1_F_fujikuroi_IMI_58289_GenBank_Accession_XP_023425441.1
ATGGCTATCAAAATGATAGACAAACAAGTCCTTGCGTGCAATCTTGATGCATTTGCCGGTAGAGTTACAAACTCAACCGACATCAACGAACAAGCTATCGAATGGCTCTCACCAACCCCATCCGCTGTGACTCTGGAAGCTGCTTGGTGCGTGACACTGCGTCTTTATACTGGCCTGGATCATTTATCTTTCGGATCTTTGACCCAAGATGGCATTGTTGCTACTAAGCTCTGCAACCTTGGGCCTCATGATACCCTGGAGGATGTCTGCTCCCATGTCCAGCTGTATGACTACAGTGATGACACTGTTTGCCATTACAACACCGCAGTCATCTTTAAGTTGGATGAAAATGAAGGAAAAAAGTTGTCGGAATTGATCCCACGAGGAATTGATGTTGCATTGATGGTTACGGGTTCCAACCTTGGCGTCTTGGCCAGAGCGAGCTTCATGGATGCTGATGAAGCTCGGAATCTATGCCAAAACTTTAGACACGTCCTCAACTGCTTCCAAGAGCCAAATCAAGCAGTGAGAGGAATTACTCTTAGCGACAACGATGTCAACCAAATTCTGAGCTGGAACAAGAGCCAGCTGACACGCACCGAGTCGCTAATTCACGACCAATTCGCTCGCATTCTCCAGCGTCAACCTGACAAATCGGCCATCGAATCCTGGGATGGAAACATGACATATCGGGAGCTTGATGCAGCCTCATCATCTTTGGCGGAATCTTTGTCCCGAGCAAATATCGGCCCTGGCTCTTGGGTGCTTTTCTGCTTCAACAAATCGCGCTGGGCCATTGTTTCCATGCTGGCCATCCTCAAAGCGGGAGGAGCTTGTGTTCCATTGGATCCTAGGCATCCCAAAAGTCGTGTTGTCCAGATTCTCCAAGCTACTGGAGCTCAGCATATCCTAGTGGGCGACGCAGACAACGACATCAAGAACCGGCTATGCAATGAGTTTCCATCAGTCAAAGTTATCGGCGTTCCTCACCACGAGGTATGCGAATCGCAAGACATCGACACCATTTCTCTTAGTTTTGACAGCCCCGCCATTGGACTGTTTACATCTGGCAGTACTGGTACACCCAAGGGAATCGTCGCCACACACGCCACAATCTGCACCGGGGCATCTTCGTATGCGCACCATATTGGCGCTGACGACAAAACCCGCGTCCTCCAGTTTGCTTCATACACCTTCGACGTCTGCATGGTGGACGTGTTCACAGCGCTTCTGCATGGTGGCACTCTGTGTATCCCTTCAGAAGAAGAGCGCATGACTGGTCTCCAAGAATACATCTCGCGTACTCAACCCAACTGGGCGGCTCTGACTCCAACAGTGGCTCGGGTCCTCGACCCGGCTTTGTCTTCCAAATCCATCAGAAAGATTCTCCTCGTCGGTGAGATGGTGAGAGAGTCTGACATTGCGGAATGGCTCGACTCAGGTGTGCAGGTTTATAACGTCTACGGCCCAGCTGAGAACAACCTGATCACCACTGCCGCCAAGGCCATCAGGGGCAGAGCTTCCAACGTCGGAACCGGCATAAATACCCACACATGGGTTGCCGATGTCGAGAACGAGCGACTCGTCCCGATCGGTGCGGTCGGTGAACTCATCTGCTCTGGGCCCCATCTTACCCCTGGCTACTTGAATGACCCTGAACGGACTGCAAGCAGTTTCTTTGAGGATCTCAGCTGGATCCCCAACATGATGGACAATAAGCCTTTCTCTAGGCGATTCTATCGAAGTGGTGATCTCGTTCGTTACTGCGCTGATGGTTCGCTGCAGTGTGTTGGGCGTCTGGACTCGCAAGTCAAACTTGGCGGACAGAGGGTGGAACTCAGCGAGATTGAGTCGTATATCAAGTCACACAATGCTGCTGTCTTGGTCCCCAAGGCTGGTTCCATGAAGAACAAGCTCATTGCTGTCCTTGAGGGTGCTGGTTCCTCTGGTCAGTCGCTTGGTATCTCCTCGTGTGACCCCGGCGTAGCGCAGCAGGTAGAGCAAGTTCTTCGAAAGAATCTGCCGTCATACATGTGCCCGTCAATCTGGATCTCTGTCCCACATCTTCCATTATCATCTTCCGGAAAGCTGGATAGAAAGGTACTCATGAACAAGCTCGAGACACTCTCTCACGAGGAGTATTTGGGGCTTATCCTGGATCATGCCCAAGACGAAGATGATCAAGATGGCCATGAGACGGATAATTGCCAGAGGCTTTTGCGTGAAGCCTGTAGCCAAGTTCTCAATATCCCCGTTGAGAGAATTGCAATGTCAAGAGCTTTTGCTGGCCATGGAGGAGACTCCATCACTGCCATGCAGGTATCGTCGCTCATCAAGCGAACGCAGACGCTGGTAGTTACCGTCAAAGATCTCTTGACCTGCCATTCCCTGGCTGAAGCAGCATCGAGCATGAGAGAAGTAGTGACCTCAATACAGGTACCAACTGCTCATCCAGGCAAACTGTATCCTCTATCACCAATTCAACGCCTTTTCATGGCGACAGCACCTACCTCTGTAACGTGGAACCACTACAACCAGAGTGTCCTTTTGCGCATTCGAGAGAGGAGAAGTTCAGACCATGTCAAGGAATCACTTGGTGGGGTGGTGCGACGTCATGCCATGCTGCGAGGTCGCTTCCAGAGGGTATCGTCTAGCGAGTGGATGCAAAGAATCTTGCCTGATGACCAAGGAAACCTCTTCTTCGAGTACTTCCCTGATGCTTCTGATTATAAACAACGAGAGGCCTTGATGCTGAAGGCTAGAGAGTCTCTTGACATAGAGTCTGGTCCGCTACTTCGGGCTCAGCTCTTCGATGGTCAAGTTGAACAGGGTATGCTACTGTTCATTGTATCGCATCACCTCGTAGTCGACCTTGTTTCCTGGAGAGTCATATTGGAAGAACTAGAAGTGTCCTTAGCTCAACCCTACGGAAACACCACCGATGCAAACGACATCTCAGCCCTCTTATTGCCTCAAGAATCAGTTCCATTTCCCGTATGGTCGGAACTTCAGCATGAAGCAGCTAAAAATATGGATCCAGATCGAGTCATCCCCCAACAGTATGCGGTGCCAGCTCCTGACTTTTCTTACTGGGGAATCTCCTCGGCGCGGAATGTCTACCGCGATGTCATCGAGAAGAGTATCTCTCTAGGCGACATGACGACCAAGAACGTGCTTTACGAGTGCCACGAAGCGCTGCAAACCGAACCAGTCGACATCTTCCTCTCAGCCATACTTCTCTCGTTCAAACGCGCGTTCCCGGAACGGCCAATTCCGCCAATCTTCAACGAAGGCCATGGCCGGGAGCCGTGGACTAGTGATTTAGATATTTCAAGAACTGTTGGATGGTTCACTACCATGTTTCCTATCTACGTTCCCAATATCAGCGCTGGTGACGTGGTAGATACAGTACGGAGAGTCAAGGACTTTCGTAAAGGCTGTGCCGAAAATGGATTCCAGTACTTTTCTACAAAGTATCTCCACGAGCAAGGACGTAAGACTTTTAAGGACCATATACCAGCAGAGATCATGTTCAACTACGAGGGAAGATACCAATCCCTGGAGAAAGAAAAGTCTCTTCTGATGGCGGAAGCCTGGGAAGCTGGCGAGGCTTTATCAGATTCAGCCCCTGAACTTCAGCGCTTCTGTCTCTTCGAGCTCTCGGCGGCTGTCCTCACCGATGGGGAGATTCACTTTACCATGGCTTGGAACTCTCGAGCTAGGTACCAGGAGAGAATATCTCTTTGGCTCACAAGGCTCTTGCCGGCTGTCATCGACGAGATTGTGACATACCTTATGCTGGAGAAGCGCCAATATACTCTCAGTGATCTCAGCCAAGCCAGGTTGAGTGACTACTCCGATCTTGAAACTCTCATGGCTTCGGTATCGACCATTCCAGGAATCGACAGCATTGAAGGGGTGGAAGAAATCTACTGTGGCTCGCCAATGCAGGACAGTCTGGCACTCAGTCAGTCCAGGATCAGTGGTGGCGTCTACGAGATAGATCTCACCTGGGAGGTCACTGACGGCCGCCAAGGGAACTATCAAGTTGACGTTAATCGACTTGTGCTGGCCTGGAATGATGTTGTTGCTCGGCACGCCGCCCTCAGAACTGTCTTTCTCGAAGCCGCCTCATCTTCAAACGACGTCATGCTTCATCAGGTTGTCCTGAGGAAATACCGCCCTTCCACAATCTTGATGCATACCCGGGATTCTTCTCAAGCACTGAAACAGCTCTCAAGCTGCGCGTCGTACAAGAAAAGGGGCATATTGATCGACAAGAGGCCGCCACATGCTTTGGCAATTTGTTCAACCGATGAAGGACGGACATTTGTCAGATTCCAAGTCAATCACATTCTGTTTGACGGCACTTCGATCGCTCCGCTGCTACGAGACTTATCCAGGGCTTACAGGAACAGCCATGAGGTACGAAGAGAATGGACTTGGAACCCTTTTGCGAACTTCATACGCTACATCCGTGACGAGAAGCGTCGAAGTGATGATCTCGCCTATTGGAAATCCTACCTTGCGACGGCTAGGCCTTGCCAATTTCCTACTCTCAAACATGAGGAAAGCATAGAAGCACCCGGGACTGAACAACAGAGGGGCGCTGTTCAAGTGTGTATGAGCGATAAGCCGTCTTCACTGAGAAACTTCCTAGCAGACATGGGAGTAACAGTGCCTACTCTGGTGCAGCTCGTCTGGGCACTTGTTCTTCGCATGTATACATCTGACAGCCAGGTTGCGTTTGGCTATCTTGCTTCCGGCCGAGATGCCCCAGTCGTCGATATTGAGCAAGCGGTTGGGCCTTTCATTTCCATTCTGGTCCACTTCCTAGACTTTGACAATGAAGGACAATTGCCCATTGCTGACATGCTCCAAAGAATCCAGGATCGTTCCGCACGCTCCATTAGCCACCAAAGCAGATCTCTGGCCGAGATTCAAGATGCCATTGGCCTAACAGGATCCTCCTTACTGTTCAATACTGGCATTTCATTCATGCCAAAATGGACCAAAGACATGCAATTGCGAAATGGATCAGGCCTTATATTCGACCAGATCGCTGCTAACGACCCTACCGAGTTCGATATCTCTCTTATTGTCGAGACTGGAGACGACGGTGTCGATGGGATGTGTATCTATGTCGACTATCGAACATCAACAGTCGGTCGCATGCATGCCATTAATATTGCTGCGTCATTTGACCACATCTTGAGTCAGATTATACAGGATCCATCAGTACCTCTGAACGATGTCAGCGGCATCAGTACTCGTGACTTTGATCAGATATCGAACTGGAACAGGCTCCTGAGTCCACCCAAGGATAAATGCTTGCATGACCTGTTTATTGAAAAGGTCATCGAGGACCCTACGCGAGAAGCCGTATTCAGTTGGGATGGATCAATGTCATATGGAGAACTGCATGATCTGTCAGCCCGTCTTGCCAACTACCTGGTTCATCTTGGAGTTGGGCCAGAACAGATGATTCCGATATGTTTTGAAAAGTCCGTGTGGACCGTTGTCACCATTCTCGCCGTCTTGAAGGCGGGCGGTTGCTTCGTTCTCCTTGATCCAACCCACCCTGCATCTCGTCTCTGGAACATTGTTGGCGAGATTGAGGCCTCCATTCTTCTTTGCTCGCCGCTGACCAACAGGTCAAAGAAACTGGATGCCTCACCAGACATGAATGCCCGTAAAGCAGCAATTATCGAGATCCATCCCTCTTTTGTCAACAACCTGAAATCTGTCAGCAGGGAGTCACAACATACTCCCCTGTGCCCCTCTCTATCTCCAGACAACGCGGCCTATGTTGTATTCACTTCTGGATCGACGGGGATCCCAAAAGGAGTAGTTGTCACTCATCGCGCTGTTGTGACTGGTCTCGATGAACTAGGTCGAGCGGCCGGCATGACTGCCATGGGGTCTGGAACTCGCACACTCCAGTTCGCATCATATTCCTTTGATGCCTCGATTGCAGACATCTTCTGTGCATTACAGCTTGGCGGATGCGTGTGCGTCATGTCTGATGAAGGCCGCAGCCCAGCCGACATCACAGACTTTATCCAACGGAGCAGGGCCACGTATGCTGGCATCACGCCCTCATTCGCATCTCTGCTTGATCCACGATTGGTTCCAAGCCTTCGTGTTCTTTGCTTCTCCGGTGAGGCCTTGCCAGCGTCGCAAATAGAAGCTTGGTCAGGCTATGTCAAGATGGTTAATATGTACGGACCCACGGAAGCATCAATTGCTTGCATCGCCAACTCGGAGGTAACGAGGACTACCGACGCGTCGAATATCGGCAGGGCCTTCCGCGGGTCGACATGGATAGTAGACGAGAACGACCATAATCAGCTCCGGGCCATTGGCTCTTCGGGAGAACTTCTCATAGAGGGACCGATTCTGGCACGAGAATATCTGAAGAGGCCAGAGCAGACAGCTCAGGCCTTCATCAGTAACCCTCCGTGGCTTCAGAATATTAGACCGAATAGCAGGCTGTACAAGACAGGTGACATGGTCCGGTACAACACGAATGGAACCATCAGCTATATCGGCCGCAAAGACAATCAGATCAAGATCAACGGACAGCGCGTGGAAGTTTCCGAGATAGAAGAGACTCTGAGGGCGTCCATAGAACCGGAAGCTGGGCTCATAACAGTAGAGCTTCTTGACCGAAAGGCACTTGGTGAGGCTGACGTGTTAACGGCATTCGTCTACATCGCCGGGCATGACCCAAGCTCGACACGGGACGACAAGGCTGACAACAAGAAGCCCTTTACAATTCCCGATAATCCTTTGCTACTAGAATATTTTCGGAGCATGTTACCACGGCTTGAGTCATCCAGTTCCAAAATGCCACGCTACATGGTACCACAAGCCTACATTCCCATAGACAGCCTACCTCTCACAACCTCTGGAAAGGTCGACAGACGCGCTCTGAGACACGCCGCCGCTCAACTGAACCGCAATCAACTCTTCTCATTTGCCTCTTCTCTTGACATGGTACATGAACCGAGTGTCGATGTAGTCAAGGACGATCCAGTTAGCGAGTTGGCGCATTTATGGGAGTCTGTCCTTAATGTGAGAGTCAGCGGGACTCAAAGCAATTTCTTTCGTCTGGGCGGTAACTCTATGGCGGCTATGAACCTGAGATCGCAAGCGAGAAAGGCAGGGTTTCAACTCTCTGTCGCCGACATACTTGCCAACCCAACGTTGAGCGACATGGCCAAAGGAATGGCTCCGTTGTCGCTGACTGCTCCAGAATCTACCTCTTCCTCGTCGCCGCAATCCTTTTCAACGTCCACATCAACGACTATTATCGAGAACGACCCAGATACATCGCCATTCTCCCTCCTCCGTACAAGGGGGATTGCTTTGAATGAAGGACTGTGGCAGCAGATGTTCGACAATGCGGATATTCTGTGGAGTGAGGTTGAGGATATTTTTCCTTGCACGCCTATGCAGGAGGGCTTGATGGTGCTATCAGCACATCGAGAAGGACATGGAGCTTATGCCTTGCATGCTCCGTACAAACTCCCATCAGACCTGGACCTTGCGAAACTCCAGTTTGCGTGGGAACAGACCACTATGGTCCATGCCATACTTCGAAGCCGCATCGTGACTCATAGTCAAGGTGCTCTTATTGTGTTGCAAAAGAGCCCTGTCGTAGTTCAACAAAGCACTTGCTCTACTCTTGACGATCATCTAGAAGAACAAAGACGCCTTATTTTCGGCTACGGTGTCCCTCTTTTCCGCATGACCATGGTTTTTGACCAGATAGCACAATGCCACTATTTTGTCATGTCTATTCACCACGCCCTTTTCGATGGCTGGTCCTTTAGTAGGATGTGGGATACTGCTCTTGCCATCTATCAAGGGAGACAATTGTCTCGCGATATACCATCCTTTCAATCGTTTGTGCAACATCTTGGCGCTGCACCTCTCTCAGCGTCCAAGGAGTATTGGAAGAGTCATTTGGTCGAGCAAGACAGAGACGGTTTCCAGTTCCCTGCGGTTCCATCAACACACAAACCAATCGCCACGGCCAGCGCAAGCTTCGAGTTTGCTTTCCAATCAACCATCGCCATGTCTGCAGGTGTCACCCCCTCAACCATGGTTCACGCTGCTTGGGCAATACTTCTATCACAATACACGGCCAGTTCCACTGTCAACTTTGGCGTGACTTTATCAGGCCGGGACTTTCCAATGCCCGGCCTAGATCAGGTTGTAGGAGCAACGATTGTCACGTTGCCGAGACAGCTAAACATCAACTTGAATCAGAATGTCATAGAGTTCCTCGAATATGTTCAACAGGAAGCGGCCAATGTCATCCCCCACCAGTATCTTGGTATCCATGAAATTCGGGCTTTGGGACTCGAAGCTCAGCAAGCATGCAATTTCAGCACTCTAATACTGGTCAACCACAACACAGTCGATTTGGACTCCCCTCTCTCTGTATTTGGCATAACCCAGGTCCCGGTTGACTCGGTTGACTTCCATCCTTATCCTCTGGCTGTTGAATTTACAGTTCAACCAGAGTCGCTAGTCGTCAACGTCTGCTACGATCCAGTGTGCATTGGAGGTTCTATGGTCGAAAGTGTAATGCAGCAGTATGACCACGTTCTTCAAAGTCTCTCAGAAGGCCTAATGTGTTCTTCCGGGCTCTCGGGGACCAACCTCGCTAGTATCATGACAGGGATAGCTCCAGCCCATCTGCAGAAAATGTTGGATTGGAACAAGGACGGACACCGCTATGGAGCATCTCGCCAGACACATCTCGTCCTCGATCACATAGGCCTGAACACACGCAATAATCCAAGAGCCCGTGCTGTTGTGGCTGATGATTCCACTCTTTCATACGCCGAACTCAACCGCTTGGCCAGGGTTGTCTCTCATAGAATCACACAACTGGATATCAGTGGGGAGTTCATCGCCGTCTGCTTTGACAAATCAGCAGCTGCAATTGTTTCAATGCTCGCCGTACTACAAACAGGCTTTGCTTTCATGCCAATAAGCGCCTCGCAGCCTCCAGCTCGACTTGAGAATCTGCTTACGGCGGCCAATGTCCAGGTAGTATTGACCAGCCCAGCCCACACCGATTTGCTGTCTGGTCTTTCTTCCCACCGCCGCATCGTTCCAGTGGACCTGAAGGATATCGACCAACACGAACAAATGCAGCTGAATCGCTCGGGTAGCGCAGTTGATAAATCTAGAGCAGCCTATCTACTTTACACATCGGGCACAACCGGACAGCCCAAGGGTGTAGTAGTCCAACACGGAGCATGGTCCAAAGCTATTGCCTCTCAAATAGACTTCTTTGGCTTTACCCGTGACACAAAGATGCTTCAGTTCAGCAACTACACCTTTGACGCTAGCATCTTTGAGATATTCATTACCTTATGTTCTGGGGGGTGTCTATTTGTTCCATCTGAGCACTCGAGAGTTAATGACCTGGAGGGTTTTATTCGCACCAATGAACTCAACACCATTACTCTCACGCCAACTGTAGCCAGAGTGATACGCCCTGGGCAGTTACCTTGTGTCAGACAGTGTCTGTTTGGAGGTGAATCACTGACGCAGAGCGATATTTTTGCTTGGGCGCAGCAAGGGCGACGGGTCACCAATTGCTATGGCCCAACCGAGGCATGTGTGTTCTCTTGTGGTAGAGATATTCGGCTGGATGCCACTGACACCAAGGTTACCAATATCGGTCGTCCCGTCGGTATCAATGCTTGGATCATCAGTTCTATGTCCGGAAGCATATCTCCTATCGGAGCGCCTGGTGAACTATGCCTCGAAGGTCAGATGTTGGCTCGCGGCTATCTCAATGACCCTGAGAGAACCCAGCTTTCATTCTCCAACCACCTACCCAACAATATTCCAGGGAAGAAGAATAGTAGGACATACCGCACCGGAGATATGGTCTGCCATGAAGCCGACGGCACTTTGAACTTTCTTGGACGACGAGACGGCCAGATCAAGCTCCGAGGCCACCGAATCGACGTTGGCGAAATCGAGCACCACATCCAACACGCTATGGCAGACGACTCAACCTATCATTCAAGTACCGTACAAGTCTATTGGAAGGACACGAGAAACAAGTCAGATGCCGAACTAGCAGCACTCCTGAGGATGGATATACAGCACAAAGAATGTGTTATGGGCGTGCCTTGCTCACTGCTCTCCATGCCTGGTAGAGCCGACGAGTCTCCAACGGCATCTCAGTTGAAGTTCAAGCTACGTCGTATTCTCCCAGAGCACATGACTCCAAACACATTTATCGCTGTGCAGCATTTCCCTACCACAGCGTCGGGGAAATTGGACAGAAGCTTTGCTCAACGCTGTGTGGAATATTTCGTACCATATACTCAGAAGGAGGTCAACAAGAACGAGACATGGTCATCAAGCGAGGCAATTGTTCGAGAATGGTGGTGTAGTATCCTTGGAGTCAACACGGATCTCATTTGTCGCCATGATAACTTCTTCGGTCTTGGTGGAAACTCTATCTATGCCATCAGGCTGGTCGGCCTAGCGCGGTCAAACGGCCATCATCTGCAATACGAAGATGTCTTCTCGTCCCCTGTCCTCGCTGACATGGCGTCTCGTCTGTCCCGCCCAGAGGATTCCCGTGTACAGTCAGAAACACGCCAACCCCCCGAGCCCTTCCAACTCATCTCGGAGAGTGATCTGAAGTCAGTCATGGATGATATCCTACCCTTGTACAACATCAATAAAGATGAAGTCGAGGATATTTATCCCTGCACCCCTCTACAAGCCACTCTCATGGCTGAAACGGCAAGACATCGAGGAGTCTATATCTTGGCCGAGAGCATCCAAGTTCCCTCTTCGCAGATGACACTCTTCCAGGATGCTTGGCTATTGATGTTCAAGTCATACGAGATCTTACGAACAAGGATTGTTCTCAGTCATGATCAAAGCCACGGGGAGTGGCAGGTCGTCATGAAGTACCAACCGTTGACGTGGACTGAGTTCCCTGACGCAAAGTCGTTTATCGAATTCGTCTACAACACACATGATTACGGGAAACCGCTAGTTCACTTAGCCATTCTTGGTGGCAATGGAGGACGGATCAAGGACACAGACCACTCTGTCAAAGTCGGACTCTGCGTTCATCACGCTGCGTACGATGGATGGTCCCTCTCCAATATTTGGCGAACGATAACGAAGAAGCTTACATCAAGCTCGAGCTATTCCGTCGGCCCTTATACCCCATTCAACACATACATCCGCCACCTCACTGAACAAGACCCAGAGAAAGCAAAGTCTTACTGGAAAGAGAGATTTTCTGGTCTTTCCAGCGCAAGTCTGATCCCCCGACCACAAGATCCAGGTCACCAATCCTCGGCTACAGATACGATCCAACGAAACCTTGATCTACCTACTCTAAGCGACCATCTCCTAGGGAAGACAGCAATAGTGGCGCAGGCGGCTTGGGCTATTACTATCAGTCATTACACTGCCAATAGCGATACTCTATGTGGCACCATTTTGTCTGGACGAGAGTACGCCGCTGCTAGCGTTCCAGGTGTAGAAACCATTGTTGGCCCAACTATTGCTACAGTTCCGTCTCGAACAACCATCAACTACGACTCCTGTGTCTTGGATCTCATTACCGCGGTGCAGAAAGACAATCTCAACGCCGTTCGCTTCTCTCACATGGGCTTGGAGCAAATTTCTCGTTTGAATCTAGACTGTCGCCAAGCCTGTAAGTTTGATAACCTCTTCTGGGTACAACCTGATCTGGACGAGACACCCGCCAATAGTATTATACGAGACATTATAAATGTTCGGGGTTTCTCCTCGAGTCCTATGGTCTTGGAGATACAATTGCCGGCAGAGGGGCAAAAGGTGGTGGTCAATATGAGTTTTGACCGTGTTGCAGTATCAAATCAGCAGGCGGAGTTGATTGTAGACACTTACATTACTATCATGGACAATCTGCTTCATGCACCGCTTGACACACGGTTGCGAAGCATAGCTGCACTCTCTCCAGCACATATATCGCAGATTAGCAGAGTCAGCAGTAGCCCAGTAGAAGCAGTCCAAGCTTGTGTTCATGATCTTGTAAGAAAGCAAGTTGAGCTGAGTCCGTCACACACCGCCATCGACGCTTGGGATGGTTCCATGGCATACGCAGCCCTAGATGCCTTGTCGACGTCCCTAGCCGAAAAGCTTTCGGGTCTTGGTATTGGACCTGAAAGTCCAGTCTGTATACTTTTCGAGAAGTCCAAGTGGGCTATTGTTGCCATGCTCGGCGTGGTGAAAACAGGCGGTTGCTTCGTTCCCTTGAATCCACAGAGTCCAATCAAGAGACTACAACATTTAGTTGAAAGCGTGGATGCTTCGATCATACTCGTATCGCCCCAATACGAGGAGCTTTCGATTTCTCTATCTCTCCACCATGTCAAGATCTTGGTCATAAGCCAAGATACGATCCCATCCCCGATATCAGCCTTGAAGCCGTCTCGAGCTTTCCCGTCATCTGTTGGACCACAAAACGCTGCTTACATACTGTTCACTTCCGGAAGCACTGGTTTGCCGAAGGGAGTTGTGATTGAACATCAAGCTTTATGTTCCTCCTTGACTGTCCTTTCAAGCCGCGTAGGTTTGAATTCTAATTCCAGGGTGTTCCAATTCAACGCATACTGGTTTGATGTAATGCTTCTTGATGTGTTTGGCACTCTCATTTCTGGAGGGACTATCTGTGCTCCGTCCGAGTCCGATTGCATGGATGATCTGGCTGGCTCAATCAACAAGTTCAATGCCAATACCATCGCGGCGCTTTCAACATCCGTGTCACGATTGATTGAACCCAGCAGTATTCCCTGTCTCAATACCTTGGGCTTGGGCGGAGAGCCCGTTCTATCTAGTGATAGAGATCGATGGGCTCCACACGTCAGGCTTTTTTCCATGTATGGCCCAACTGAGACTTGTATCGTATCTCTGATGACGGACATGACGAGCACTACACCTGCTAGCCTATTGGGTCATCCAGTCGGCTGTCGAGTCTGGATCGTCAATCCTCTCAAAAACGATGAATTGGCCCCTCTTGGTGGTATTGGAGAGCTTTTCATTGAAGGGCCTGGACTTGCTCGATATTACCTTGTCGATGAGGATAAGACTGCCGCAGCATTCTTGTCTAACCAGTCGTGGACGATTCAAGACCCGAGCTTTCAGGGTTCACGTCGTTTTTACAAAACTGGCGATCTGGTCCGTATCAATACCGACGGTACAGTTAGTTGGATTGGCCGCAAGGACCATTCGCAAGTCAAGATCCGTGGCCAAAGAGTTGAACTCGCGGAAATCGAGGAGACTATCAGACAACATATTCCGAGTGCTCTCACGGTGGCTGTCGATATATTAATTGATGGTGAAAGACGGATTCTTGCCGCTGTATTTGGGACAAATCTTATGCTACCTGGATTGTCAGACACCGAGGTGGAGGTTTACATGGAGAAACTTATCAAAGGTTTGCTCCCAAAGCTGAACGGAAGCCTGCCGAAGCATATGGTGCCAACTGCATTCATTCCTCTACCATTTCTGCCGTTCTTGAGCACAGGAAAGCTGGATCGCAAAGCTTTACACAGACTCGCCCTACCTCTGGCAGTAGAATTGACTAAAAGGACCTCCACAAATAGACAAGCACTAAAGACTCCCAAAGAAAGGCTCCTCAGCGCTCTTTGGTCCGAGGTTCTTTCAACGTCTAAAGGCGAACCGGCAGGTCCGGCTGATAACTTCTTTAACGCCGGGGGAGACTCAATGATGGCAATGAAGCTAGTCGCGATGGCCAGACACCGGGGCTTAACACTTTCAGTCGTCGATATCTTCAAGAATCCGATCCTGTCAGATATGGCCGACCTGTTAGGTCCATTGAGACACGAAGAGGAGCCATCTAAAGAGGATTCCACTCACATGCTGCCCATTGATACGTCCTCCAAGCTCAAGGACTCATTGTACGAGGTCCTTACTGTCCCTCCTGATAGGATTGAGCAAATATACCCATGTACTGCCTATCAAGAGATGTTTTTGTCGGGGACAGAGGTCTGGCCCGGCGCCCACGTCACCCAATTCATCTTCTCAATAGATAAGGGCACCGATATGCATCGGCTAGAAAAGGCTATGGGCCGTTGCACCGCCGAGTTCCCAACACTGAGGACTCGAATTGTGCGACACGGGGAGAGTGGACAACTTTTGCAGGTCGTTCTCCACAAAGGACATGAGGCGCCGTGGTCTATCCATCTTACAGATGATCTAGACTCAGCGTTGGACCAGGAGAAAAAGGACCATTGGATGCATTCCGGCTTGAGTGAGCCCTTGCACAGGTTATCTCTCGTTATGAATAACTCGGGCTGCACTCATCTCATCTGGTCGTTGAATCACGCTGCTTATGATGCATGGTCTTTCGGGATGATGCTGAGGTCTCTCGGTCAAGACCGTGCCAATTCTACCCGTCACTCACGTACTTGTTTGCCTTTCAATGGACTAATACGACATATCAGCAAGCTGAGAGACGCGAGTTCTGAATCTCGGAGATTCTGGCGGTCTTATATTGCAGATATTGGTTCACAGGTACTGCTTTTCAGATATCCATCGATCGCAGATCCTCGTCAGGACCGCCTAGCTGTACACCAGGTATCATTTCCCAAACATGGGGGTAGGAGCTCGACGTCACTTATCACGGCTGCCTGGATCATGTTACTAGCCAGGCTGAGCCATCGGAAGGACATTACTATTGCATACCTCGTCACTGGACGAACACTCCCACTCGGGGGGATCGATACGTGCCCTGGCCCACTCATCTCGAAGTTACCCCTCCGTATTCAGTTACTTGATGAGCCTCGCGGGCTAGTTGATGTAGCTGACCTTGTACGCATCGAGACTGTGCGTGTCATGCCACATGAGCACACTGGCTTAGACGCTATAAAGGACTTGGCCAGCCAAGATGATGACGACATTCATCCGCATGCTGCTTCACTGCTTGGACGCTTTCCACTTGACCTTGCCATTCATCCAGCTGGCCATACAGACGTTGACGCTGCCAGGAGTATTGGCATAACTCACATTGGACAAAAGGTAGTGGTACCTCCTCCAGGTACATTCTCAGCTGAATGTTCAATAATATCCGAGGATAATTACATTGCAGTGAGCCTGGCTGTAATTTGGGATAATAGAGCTATGGATGAAGATGATGTTAATAGGGTTGTGGAAATATGGAAAGATATTATAGTAAGAGGGTAA
>Apicidin_APS2_F_fujikuroi_IMI_58289_GenBank_Accession_XP_023425433.1
ATGTCGCCACCAAGTCAAGATTGGTCTACCATCACAGACGCCAATGAACGCCGGAAAGCTCAGAATCGTGTAGCGCAAAGAAACTACAGAAGTAGGCAGAAATTACGTGTTGAGCTTGCCGAGGCCATCCTCTACGACATGCCAAGCTGGAGAACGGCGGTTGGTTTGAAAAGGAAGCGCTGGCTTGAGACACCTCAAAGTGTGGAAGACCACGATACGAACCCGGATTCTGCAACACCAAAGCCCTCTTTGAGCTCTCAAGTAATTCAGTATCACGAAGAGGGACAGCTTGTGCAAAACCCAACTGATTTCTCCATGTCTGCTGATGCTGACGTTACTGCTGATGTCAGCAGTGGTGGTGAGAGTTCAGATCTGAGTCTCGGTGTGTTTACACCGGGTGACGACTGGATGAATGCGGAAATAGATTGGACAGCGGCTATGACTCTAGCTGGTGATACCTCAGCTTCGGAGCCTGATTTGCGGCACAGAGCCGTGGGTCCTGGAAATGACATCCATGCTCAGCCCCCTGTATCTATCCCTGTTCAAGCGGCCTCAGGACAACATAGGACGCTTACCGCTCCCACCCCTGCAGAGTCTATGTCACTTCGCACCGAACCGCCCGAAACCGCAGTCATCACAGTTACGTCGAACAGAGAGGTGCCGAACCTAGGGGACTCAAATGAGGGTTCTAGAAGTATATCCACTACAAAGCAACCTTCAGAGTTTAAAACCCCAGTGCTCACAGCCATAGCAAAGGGCAAACTTGATATTGCGAGACTGCTCATTAGCTCTGGCGCTAACATCGACACTCGCGACATGCATGGCAGGACCAATCTGCACTATGCCGTGTCAAGGAGCGACGCAAAGACAGTTCGATCTCTCCTCGAACTTGGCGCAGATCTGCTGATGTCAGATGCATCTGGAGTGACTGCTTTGCATATGGCTGTGGGGGCGGATGATCAAGACATGGTCAAGCTCCTGCTTGGATGGTGCGAACAACAAGACCGTACAGCGTCTTCAACCGACCACAAAACCACGCTAAAACAGTGCATTAACTCAAGAGACGGACAAAATATGACGCCATTACACTTGTGTGTTGTAATGGAGCGCATGGATATGCTCAAGATTCTTCTAGACTATGGAGCTGATGTAAATATTGGTTGTGACTAA
>Apicidin_APS3_F_fujikuroi_IMI_58289_GenBank_Accession_XP_023425432.1
ATGCCTTCCTCTACATCTGAAGACATAACTGCCTGTACTTTTATTGGCGGGGGCGTTATGGCACGCTGCATGATTGATGGCTTACTCGATACTTACAATAACTCTGTCGAGATCCGGGTCACGGCACGCAGGTCTGCGCATGTCGGAGAGCTCGCTACTCGCTACCCTACGCTCGTTGTCTCGCAGGGCAACATATCTCCGATTCTTTGGGATGAACCATGGCATAAGCTTGGCAAGACTCCTGCGGCCCATGTTGTTCTCATCTGTACCCAGCCATGGGCCACCAGCGATGTGTGCCAGGATATACGATATGTCTACTCGAATTATGGCTTTGATCCAGAACCAACCTTTGTCACTATGTGTCCTGGTATTACTACTGCACAGCTTGAGGGCTGGCTTCCAAAGGGAGCTTCAGTCGTCAGGACCATGCCAAATACTCCGGTGGCAGTACGGCAAGGAGCGACGGCCCTGTTTGCGAATAAGGTTGTAACGGCACAACAAGCTTCGGCAGTTGCCGATATTTTCCGCGCGGTGTCTCCACAGATCAGCTTCATCAAGCAGGAGGACGGTATTGATATTGCAGCTTCTATTTCGGGATCGAGCCCTGCTTACGTTTTCAAGCTGCTTGCTATCCTTGTTGAAGCTGGGGTTTCGCATGGCCTGGCACCTGACGTAGCTGGGGCCCTGGTCAAGCAATCATGCCTCGGAGCTGCTATGCAAGCCCTGCAGGACAAGAGATCTCTCCAGTCACTAATTGCTGACGTGTGCGTTCCTGGAGGCAGCACAGAAAAGGCTATGCAGAGATTAGACGAGGGAGAATTTTCGGCAGTAGTTGCTGCTGCAGTGGAGAAAAGCCTTGACGCGAACCGAGCAATGGGCAAGGAATAG
>Apicidin_APS4_F_fujikuroi_IMI_58289_GenBank_Accession_XP_023425434.1
ATGTCCATTCCACTCCCACATGCAGAGTTCCAGTGGGACCACTATGATAGCAAAGTTAACCCAGTCAACGGGCATGTGGAGTGTACATATAGAACTTTGACTTGTTCATGGTCTGCACCAAGATTTGTCGAGAGTCCATTTCTTCAGGTTCACGGACTAGCACCAGGGCTTAATTATGGACAGCAGGCCTTTGAAGGGCTTTTGGCTCACAGGACCGCTCGAAACCGAATCTTGATCTTCCGACCTGCTTCGCATTCTTCCCGGTTCCGACACTCCGCTTCGGTTGTTAGTATGCCTCCAGTTCCAGAAAGTCTATTTCTCGCTTGCGTTCACATGGCCGTGGCCAGAAATGCAGAGTTCGTACCCCCTCACAACTTTGCTGGCAACATGTACATCCGCCCGCTCGAGTTCGGTTCCAGTGCACAAATTGGTCTCGACGTACCTGATGAGTTCACATTCTGTGTCTTTGTACAGCCCCATGTTCCACTGCATGGGCACACGCCATTGCGAGCACTTGTTGCTGAGGAGTTTGACAGAGCCGCCACACGAGGAACTGGAAACTGCAAAGTCGGCGGCAATTATGGCCCTGTTCTCAAGTGGTCCAAGGATGCAAAAAAGCCAGAGAATGGCGGATGGAGCGCCCTGCTCCATGTGGACAGCAAGACGCAATCCTACGTGGATGAATTCAGCGCGGCGGCTTTGATTGGGGTCAAGAGTCCTGATCAAGAGAGCACTCAAGTGCCAATACTTACAGTCGCACACAGCGAAGCGGCCATACACAGTATAACTGCAGAATCAGTCGTCACTATCGCCCAATCATTTGGCTGGACCGTTGAAAGGCGGTTGGTCAAGCTTGAAGAGCTCTCAAGTTTTAGTGAGGTATTCGCTGTCGGTACAGCAGCAACCATCAGACCGTGCTCTTTGATTTACCACAGATCAACTGGTAAACACTTCACATTTACATCCGATGGACCGTACTACCAGCGGCTATGGAAGACCTTGTCCGGTATCCAAAAGGGTGAGATAGAAGACATCTTTCAATGGTGCCAGGACCTGAGATTTGAAGAATTCGGGGAGAGGGGACATAATGGTCAGCCAACTGCCGATCCTACTAGAGTGATAGAAATGCCAGAGTAG
>Apicidin_APS5_F_fujikuroi_IMI_58289_GenBank_Accession_XP_023425435.1
ATGCATCCAGACGTGGAACAAGAGCTGGCCTACACGCTCCTAATTGAGCTAATGGCTCATCAATTTGCATATCCAGTAAGATGGATTGAAACTCAAGATCACATCTTAGGAGAAGTCAACGCAGAGAGAATTATTGAAATCGGACCCTCTCCTATCTTGACAAATATGATGAAAAGAACAATTGCTTCCAGATTTTCGAACAGTGATCAAGCTCTCAATATTAATCGTCACCTTATGAGTCCTGACAATGGAAACCCTGACATCTATTATAAATATGAGCCTACCGAGGAGCCTGATTTGCCTGAGTTGGGAAGCCAGTCAAATACGGTCAAAGTTAGCGGGAGTCCTGCTTGGGAAGTTCAACGGCCAGTAACAGCTTCGCATATCCCCTCGGGTCCGGTAGATGAGATTGAAGACACAAAAGTCCCAGTTTCGGCTATTCTGATAAGTCTGCTGGCGCCAAAGCTGAAGAAGGATCCCCGAGCTATTCCCATGACTGGCACTATCAGCAATCTTGTTGGAGGCCGTTCAACCCTTTCAAACGAGATAGTTGGGGACTTGCTTGCCGAATTTCCCAATCGAGTACCCGACAAACCTGAAGAGATGCCGTTAAGCTCACTGAGTGAGACCCTCAGTACCAGCCACGATGGGCAACTCGGCAAAGCCACATCGGCTCTTGTTATGAAGATGGTCTCATCAAGGCTTCCCGGGGGTTACAGTCTATCAAATGCACGTCTATATCTGCGCGAGAAGTGGGGTCTGCCCCCAAGGCGGCAGGATGCTGTGTTTCTACTTGCGCTTCAAAGACAACCGACCAGTCGTCTCTTGAGTTCGACCGATGTGGACTCATTCTTGGACGCAAATGCCGCTGCGTACTTTGGGCAAGAAAATCTGAGCATACCATCTCGTGGATCTGTGCAATCAGCCGCGCCAGCCGTCGATGCAAAAGCCTTGCTGTTGGCCAAGCAACAGAACGATGCTCTCCTACGAGATATAATGGGCGTAATCCAGGGACATACTGCAGCCAAGAACGAATCACAAGATGCCACTTTACAAGCTTCCGACTCAGAGGCTGCGGCCACCAAAAAGCTTGACATGTGGATATCTGAGCATGGAGATGACTATGCAAAAGGCATGGCGCCTATCTTTGACGCAAAGAAGCAGCGAATCTATGATTCATACTGGAACTGGAATGCACAAGATACTATCTTGCTTTTCCAGCGAAAGCTACAGGGGCAGATGAGCAGTGTCAAAGAGCTGGAACAGCTGTCAACGAGCATCGTCAATCGAGCCTGTGGCAGAACACTGGAGCAGCTCGACTACATCATTGCCCAGGCCGAAAGAGACCCTACTGTGGATTCTGGTCTTTTGAAACCAATGCAACTACTAAGACAGACTTGTGTCGAAACCCAGGAGCGGCAACCAGTTTTCATCAACTTGTCCCCTGATATGGCTCCTCTGACGACCATCAGTTCAGACGGAAGGCTGATATTCAGCGAGATACCTCGCGCTTTACCTTGTTCAAAGATTTTATCGACAAATGAGGCGTCCAGCATTGCATTTCCAGTTAGTCGAGCTGATGGTGTTGCTGTCAGTTACTCGCCACAGTTGACTGAGATATTGTGCCATGACCTGAAAGACAGTCGACGCTCGGGGTTTTCGTTCAGCGGAAAGAATGTGCTTCTTACTGGAGCGGGAGAGGGATCCATTGGAAACCATATTCTTCGTCATCTCCTCGCTGGAGGAGCGAGAGTTACTGTCACAACTAGCAGCTTTTCAGAAAAGGTCACTGCTATGTTTCAGAGCATCTACGCTCGTCACGGGTCCAAAGGATCTGTTCTTCGAGTGGTTCCTTTCAACCAAGGTAGCCATGGCGATGTGCAAAACCTGGTCAAGTACATATACGCGGATGCATCATGGGACCTCGACTTTATCCTGCCATTTGCTGCCATTTCAGAAAACGGGAGAGATATAGAGGATCTCGACTCAAAGTCGGAAATTGCCCATCGAGCCATGCTCACCAATCTTGTCCGCCTTGTTGGCGCTGTGGCCAGCCAAAAGAGACAGCGCGATACTATCACCCGTCCAGCTACAGTTGTGCTCCCATTATCGCCCAATCATGGCCTTCTGGGAAATGATGGGCTATACTCAGAGTCAAAGAGATCTCTCGAGACCCTTATCCCCAAATGGTCATCTGAGACTTGGGGCAGCTATATCGCTCTAGCGGGTGTCATCATCGGCTGGACTAGAGGAACGGGACTGATGGACAGCAACGATGTCATTGCCCAGGCCGTTGAGTCTCTTGGGGTTCGGACCTTCTCAGCCGTCGAGATGGCAGCAAATATTGTTTCAGTCATGGGCGGAAGATTCAACGCCGAGTGTCAAGAAACTCCCATCATTGTCGACATGGGTGGAGGTCTAGGGAGTGTCAAGAACTTCAAGGCCAAGTTAACAAGTGCCCGCCAAGAACTCAATGCCTATGCAGAGCTGAAGAGACTCACGGCACAGGAATCAAGTAGGGACAAGGCCTATGTTGCGACAGATGCACATGCCAAGACTAGTAAGCGTCTCCGAGGCAGAGCCAACATTCTGCTCCCCTTACCTAAGAACCTCAACTATGAGGTAGACATTGCACCCTTTGCCGCGTCTCTTGATGGCATGGTGGACTTGAGTCGCGTTGTGGTAATCACAGGATTTGCCGAGCTGGGACCACTCGGCAATAGCAGAACCCGCTGGGAGATGGAAGAGTCTGGCACCTTGTCTCTCGAAGGTTGCGTCGAGATGGCCTGGCTGATGGGTTTGATCACGTATCACAATGGTATTGACAAGAAAGGCGACCATTACTCTGGATGGGTTGATACCAAGACGTCGGATGCCATTTGTGATGATGAGATTCCAGGCAAATACCTCGAGTTCATGGCCAAGCACTCTGGGATCCGGGAAGTTGAGCCTGAAATCTCAGACAATGGTTACGACCCGAGCAAGAAGGAGTCTTTGATTGAAGTTGCTCTACAGCGCGACCTCGCCCCATTCGAGACATCAATTGAGACAGCCGAGACCCTCAAACGACAGCACGGCGACAAAGCCATCGTGACACAAGATGCTTCGAGCGGGAACTGTCAGGTGCAACTCAAAGCTGGCGCAGTTGTCATGGTGCCACGAGCATCGCGCTTCAATCGGACTGTGGCTGGTCAGATACCTTTGGGTTGGACGGCAAAGCGATATGGCATCTCAGATGATATAATTGAGCAGGTCGACCCAGTGACTCTCTTTTCTCTCGTATGCACTGTTGAAGCCCTGCTGTGCTCAGGCATCATCGATCCATATGAGTTCTACCAGCATATTCACGTGTCTCAGTTTGCCAACTGCTTGGGCTCGAGCATGGGCGGGTTGACATCACTCAGGAAGATGCACCGTGATCGTTACCTAGACAGGTCAGTCAAGAGCGATCTTGTCCAAGAGACCTTCATCAACACCACTGGAGCTTGGATCAACATGTTGCTGAGCTCGTCATCAGGTCCTATAAGAACCCCCGTGGGAGCTTGTGCGAGTTCTCTTGAATCCCTCGACACGGCTTGTGATCTCATCATGCTCAAGAAGGCCAAAGTGTGTCTTGTTGGAGGGTTCGAAGACTTTGTCGAAGATCTGTCGTACGAGTTTGGCTGTATGAAGGCCACCTGCGATACCGATGCTGAGTATGCTGCCGGAAGAGTGCCAAAGGAGATGTCACGCCCAACAGCCTCGTCGAGGAGTGGTTTTGTCGAATCCCAAGGATGTGGCGTTCAAGTACTCACGTCAGCGGAGCTAGCTCTTGAAATGGGGCTGCCCATCTTTGGCATCGTTGCCTACACGAGCATGGCGGCAGACAAGGCTGGACGTTCCGTGCCGGCCCCTGGCAAAGGCGTCTTGACCAACGCGAGGGAGAAGTCGACCATTCCGAACCCGATGCTGAGTCTGGGCTATCGAAAGAGACTGCTTGAGTTACGCAGGACCCAGATCTATCAGAATATCTCTGATCACCTAGATATTCTCAACTCTGAAATAGCCTTGTTCCAGGAGAGCGAAACTGCCAGCCCCGGTGACTTGAAAGCATTCAGAGAGAACCGGGAGCTGCGTATCAGGCAAGATGCGCAAGCACAGGACGCAGAAGTGACATTTAGTCTCGGGAACCAGTTTTGGAAGAGTCAGGACGCTGGAGATATCTCTCCTATCCGAGGGTCTTTGGCCGTCTGGGGACTCGGTATTGACGACATATCAGTGGCCTCGCTTCATGGCACATCGACTGTCCAGAATGACCTCAACGAGACAATGGTGATTCAGGAGCAGATGAAGCATCTGGGTAGACGCCAGGGCAACCTTCTCCCTTGTGTATGTCAGAAGTGGTTGACAGGCCACTCCAAGGGCGCTGCAGGCGCCTGGATGGTTAATGGCTGTTTGCAAATGATGAATACAGGCTTGGTTCCTGGGAATAGGAACGCCGATAATGTAGATGAAAAGCTACGAGAACATCGCCACCTTGCATTCCCAAACACCAATCTCCAAATGGACGATATCAAGGCATGCTCGGTAACCTCGTTTGGCTTTGGCCAGAAAGGCGGCCAGGCATTGCTCGTACATCCTCGATATCTCTTTGCGACCATTGGTAGAGAGAGATATGATGGATACATTAGCAAGCGCGATAAGCGATGGAGGAAAGCATGTTTTCGCCTCTCGGAGGCTATGGTTCAGGGTAATATGGTCTCCAAGTGTATCAAGACTGAAGCTCCTTACACATCAGCCGATGGGGTCGCCGCACTGCTTGATCCTACTGCACGTTTCTAG
>Apicidin_APS6_F_fujikuroi_IMI_58289_GenBank_Accession_XP_023425437.1
ATGGCCAGCCCATCAACAGACCGTCTCCACCTTATTGAATACTTGCAAGACCCTGGAAATCCAGATGGAGAGTCCAGGGAACGGCTAATAGAGGCTTGCCAAGATGTCATTGCATCTCTAGAGAGACCTATCGAGACAGCACGTAAACAAGCCTTCCTGACACTTGATCACGCAGTCATCCGTTCCGCTATCAAGCTCAATCTGTTCAAGGCTCTTGACAAAGAAGACCGCCCTTATAGCACCCAAGAACTGGCACTTGCTACAACCCCACAGTGCAACCATGTTTTGCTTTCAAGGCTGCTTCGTTACCTGGCTACCAGGCCACTGAGGCTTGTAATAGAGACAAGTGCTGGATTCTGGCAAAGAACAGCACGGGGAAGCGTATTTGCTCAGGACAGCTTCAAATCTGGTTGTTCTATGTACTTTGATGCATGTGGACCAGCATTTCAAGCGTTGCCAACATGGATTTGTACTCCAGATCATGAGCGCCTCCATTCCCCATTCCAAGTAGCCTATCCGGGTCAAGGTAGCTTCTTCAAGAGGCTCCAGGAGGATGATTCCATGTTACAGACGTTCCAGTGTTGGATGGAGACTGTCTCACGGCACCAGTTCTGCGCGCAAGAGACCATCGACTTCAATGAATGGATTCCAGATGGAACTTCAGATAGTGATGTGGTCTTCGTCGATGTTGGGGGAGGGACTGGTGATCAAGCAATAGCCCTGGGTTATAAAAGAATTGGACTTCCCGGCCGTATCATCAATCAAGATCTTTTGCCCATCTCCCAGGAAGCCGAGGAGATGCTGAGATCGCATAACATTGAGCGTATTACCTACAATTTCTTCGACGAACAACCATTGAAAGGAGCATGTGTCTACCACTATCGTCAAATATTTCATGACTGGCCAGATGCGGATTGCGAGCGGATTTTGAGGCGTGCCAAAGACTCGATGACGGCAAGCTCGACGCTATTAATTGATGAAGTTGTCCTTCCGGAGACAGGAGCGCATTGGATGAACGATCACAAGTACAATGGAGTAGCTTGCTACAGCACGTAG
>Apicidin_APS7_F_fujikuroi_IMI_58289_GenBank_Accession_XP_023425438.1
ATGATTCTGTTTTCTGTTAGCCCAGTTTCAATATGGGTATTCGTCATTTATGCGGTGACTATCATCATTGCAATCTATCGGCTATTCTTCCATCCATACGCCAAGTATCCCGGCCCCTTCCTTGCCAAGCTGACAAGCTGGTACTCAATCTATCACACCTATTATGGGGACCTGCATATTGATATATGGGAGTGCCATAATAAATATGAATTAGGAAATTACGTTCGATATGGACCCAACAGAATTCTGGTAAACACTTCCGAGGGTCTCAACGCAATATACAGTCAAGGCAAAAACACGCAAAAGGCAAAAGCATACCGGAAAGTGTCGCTGGTGCCGGGCGTCCATCCCACCTTCAGCATGATTGACAACCAGGGCCACGCAAAGCTACGGCGACTCGTTGGCCAGGGACTCTCGAATGCTCACATTCGGATGTACGACCAAGAGCTTAGACAGAGTGCTCTGTTGTTTGCGTCACGGCTTGGCGAAGAAATCGACCGCTTCGAGCCCAACCAGCCTCACGGTAACCACGACGGATGGACTTCCCCAAAGAATGTCGCTTCTTGGAGTAACTACTTTACGTTCGACGTCATGTCTCATCTGGTGTATGGCACCTCGTATGACTTACTCACAGACTCGGAGAATCACTGGGTCATCGAAGGTGTACTTGGCCAAATGCGTCGCATTAGCTTTCTCACGATGCTCCCAGAGCTGGAGGACATGAGATTCGACCGAATTTTGTTCCCAGACGCGCGTCGCAAGGCTTACAGATTCTCTGCGAAGAGCAGGGAGATTTTGGAGGCACGGAAGAGTAAGAGTGAAGAGATGAGACATCAGGATGCCAAGGTCGACGTCTTTTTGAGACTCCTTTCAGCAAAAGATCCCGAGACCGGTGAAAGTCTCTCAGATAAGCAACTATGGGCTGAGAGCAACTTGTTGATTATTGCAGGATCTGACACATCGTCTACCGGCCTCGCAGCCAGTTTCTTCTACTTGTCACGCAACCCATCAGCCTATGACCGAGTCAAGCAAGAGGTCAGGTCTGCGCTCACTACCTCGGAAGATATCTCCCAGGGCCCAAAGCTCCTTTCTTGCACATATCTGCGTGCCTGTGTCCTAGAATCACTACGTCTCAGTCCACCTCTTGGTGGTGCCATGTGGCGCCAGACAATGCCTGGAGGCCTTTTCATTGCTGGATCGGACCATGACTTCCATATACCTGGTGGCTGTGAGGTCGGTACAGGAGTATATGCTATACACCACAACGAGGAGTACTATCCAGAGCCATTCAGGTTTCGTCCCGAGCGCTGGCTGCCGCAGGAGGTTGGGGATGAGGCTGTGGCTAAGGCCCAAAGCGCATTTCAGGCTTTTTCCCTCGGGCCACGCAGTTGTCCAGGCAAAAACCTGGCAATGTTGGAAATCCCATTTGCTCTTGCTGCGGTGATGATGGATTATGACTTCCGAAAGGTCGATTCGCCGCTTGGAGGTGTCGGTGAGGGAAAAGGCAAGTTTGTTGGTCAGTATCAAACATTCTGGGCCTTTACCAGCATCAAAGATGGGCCATATATTCAATTCAAGCGACGTGAGCCTTAA
>Apicidin_APS8_F_fujikuroi_IMI_58289_GenBank_Accession_XP_023425439.1
ATGTCGTATCAGAGTATCTTACTGCGACAAGTCAACTCATTGTGTGATAATCTAGAAGAAGTTGCAAGAGACGAAAATGGAGGCCTGATAGACATGGCGATGCAGAGCGACTACTTCACTTTCGATGTTATGTCAGAGGTTATCTTTGGCATGGCATATAACGCTTTAAAAGACACTAGCTACCGTTTCGTTACTGGCGCTCTGGGATCCTCCAATATTCGTATCGGGACCCTAGTTCAATCTCCTTTGCCTGCCATGTGCAGAATCGATAAATACCTCTTCCCCGAGTCTATCCAAGGCCGGAATAAATTTCTTGGCTTCATTGGATCGTTGTTGCGCGATAGGTCCAAGGCCTCGTTTGCGGGCAACGGAAATGTCTTTTCCTTCTTAGAAACGGCGAAAGATCCTGATGGCGGCAATCAATTGAGCAAGTCTGAAATCAGAGCTGAGTGTGCCACTTTAGTCGCTGCAGGGACCGATACCTCATCCTCGACTCTTGCTGCAACTTTGTTCTATCTCAGTCGTAATAGCAAATGCTATAGTCGCGTGTCTGAGGAAGTTCGAAATGCATTCTCAAGCCACCAAGATATCAAAATTGGACCTGAGCTGAACTCTTGCGTTTACCTACGAGCTTGCATTGAAGAAACACTGCGAATGTCTCCTCCTGTTGGGGCAGCTCTATGGCGGGAGATCGGACCAGGCGGGATGAATATTGGTCCTCTCACTTTGCCTGCCGGTGTTGACGTCGGGACAGGAATATACAGCCTGCATCACAATGCAGCCTATCATCCAGAGCCTTTCAAGTACCTACCGGAGCGATGGCTTGTTGGTGAAGGCTCCAGCACCAGCGAATCAGTAGAGTTGGCCAGGAGTGCATTTGCGCCCTTCTCTCGGGGCCCCCGGAGCTGCGTTGGCAAGGGCTTTGCATATCATGAACTGACCTTGACTATTGCTCATATTCTTCACCGATTTGACTTTTCTGCTACAGAAGAGGACTTTGCATTGAGGCATGGTTCTGAAGGACCTGGTGGCATTAATGAGTTTTTACTGCACGATCATGTAACAGGTGCCAGAAGTGGCCCCTTACTTCAATTCTCTATGCGCAGATAG
>Apicidin_APS9_F_fujikuroi_IMI_58289_GenBank_Accession_XP_023425440.1
ATGAAGCCTCATACCGTTTCGCTTGTACTCTCAAACCTGGCATCACTGGCAGCAGCGACATGCAAATGTACGCCAGGTCACGCCTGCTGGCCCTCATTGGAGGAGTGGTCACGCTTCAACAGCTCCATTGGTGGCCAACTTATCCAATCCTCGCCTGTCGCTGAGGCCTGCTACAGCGGTCCCAAAGATAATGCCGCTTGCCAGAATATCGAGAAGAGTTGGACCGACGACGTATTCCAGGTCTCTCAACCCATTGGGTATGCTTGGCCGCTGAATCTTTCGTGCCCTCTACCTACACCTGGACTGGATACAAAGTGTTCAATTGGCAATTCTCCTGTTTACGTAGTCAACGTTACTTGTGAGGAGGACATTACTCGTGGCATCAAATTTGCTCAGGAAAAGAACTTGAGGCTCGTCGTCAAGTCAACTGGACACGACTCTCAGCAACGTTCAACTGGTTATGGAAGCCTTTCCATCTGGCTTCATAACTTCCGCAAGGGATTCCGCTTTCAAGGGCACAACCCTGTGCTGGCGACATGTCCAAAATCGGGATGGAAGGGCAGCACTCTTACTATTAATGGTGGCTACTCGTGGAGAGACATCTATCCCGCGGCGCAGAAACAAGGACTTATAGTTATTGGTGGCCTTGACAGAGGTCCGTGTAGTACAGGTGGTTGGACTCAAGGCGGTGGCCACAGCCCAGGTACTCACTATTTCGGAATAGGAGCGGACCAGGTACTATCTGCACGTGTGGTTCTGGCTTCAGGGAAAATTGTCGTGGCTAGCCCCTGCGAGAACGAGGACTTGTTCTTTGCTATTCGTGGTGGCGGCGGCGGAACGTTTGGCGTCGTGACTGAGATCACTGTCAAAACATACCCTACCAAGGCGCTCAGCACTATTAACTTGATCGTTGGGTCGAAAGGAGATGAAACCGTTCCCAAGTTCCTCGATGCTGTAGCCACTATATACTCTCTACTGCCTGGGCTCTCCAAGAAGGGTTTCGCAGGCTACGGAAATTGGGTTGTCCGCGCGCTAAGCCCGATTACGGCTAAGAACTACACGAATCTGTATGGGCAGTCTTGGACGCTCTTGGGAGCTACTCAGCAGGAAGCAGAGAACCTCTTCCAGCCCTTCAAAGAAGAAATTGTGAAGCACCAGTCTGAGAACGGTCTGGAAGTCACTGTCTCTTCCGGCACTTTCCGAGATTACTTCTCCTACTACTACTCTATGGGTAACGGAACGGATAGCGCAGTTGGGGGCGTGTCTGCTCTTGCTTCTCGACTTCTCGACACAGAAGCTCTACAGGGAAACCGTAAGGACTTGCGAAAGTTTCTGGACTCAATCACACAAGGGTCTGCAGTGTATCACACGCTTATCCATCATGGACTCGAGGCAGCAGCAGACGTCAAAGCAGACCCAACATCTGCCGTTCTTCCAGGATGGTATAAGTCTATTCTGTTGGATGAATTCGAGATCCCGATGAACACCACCGATGTTGACGCCTACGCCGGGTCTTTCGAGTATCTGAGGAACGAGCTTGTGCCGCTATACGAAAGTCTTTCACCTGACACCGGCACCTACATGAATGAGGCGGACTGGGGTAATATGAACTGGAAGAAAGACTTTTTCGGGTCCCACTGGGACAGATTGCTCAAGGTGAAGACCAGGTATGACCCGGAGGGATTTTTCTATTGCCCGAAATGCGTAGGTAGCGATGATTGGGTTGAGAACAAGGGAGGATCTCTCTGCCGAGCTTAA
>Apicidin_APS11_F_fujikuroi_IMI_58289_GenBank_Accession_XP_023425553.1
ATGGGGGATATCAGCGCCGCCACGAAAGCACCAGCACCACCAACACCAGCTACCCCAGAAACCAATACGACTAGTTCCAGTTCTGATACAGATGTCCAACACGAGCCCCAAATTCCTTCGGCCGCGAGCAGAAATCTAGTCATATTCGCTTTGGGTTTAGCCATTCTTGTTGGCGTTCTTGATGCCACTATCGTCGCAACTCTAGTCCCAACTATCGCCGACGACTTCCACTCGGTAGACTCTTCCGCCTGGTATGGCTCGGCATATCTCCTTGTCACGGGTGCCACTCAGCCCATCTTTGGCAAGATCTACTCGACATTCCAATCCAAGCTGGTCTTCCTCTCCTCGGTAGCAATTCTCGAAGTCGGCTCTCTTGTCTGCGCACTGGCAAAGAACTCTCCTACGTTTATCGGTGGCCGAGCAATCGCAGGCCTTGGTGCTGCTGGTGTTATTTCGGGTGGTCTCATCATCACGGCTCTAACTACACCTCTGAAGCAGCGACCGGTCTATACGGCCATCCTGGGTTCGCTTGAAGGCGTTGGAGTCATCATTGGTCCTATCATCGGAGGACAAATCGCGAGCAGTATTGGCTGGAGATGGTGTTTCTGGATAAATCTTCCCATCGGCGCTGTCCTCTGTGCCATCCTTGTCTTCTGTCTTCATCCTCCTAAGCAAACGCCAGAGCGGGAGCAGGAGCAGGCTGGCAAGACGTGGACGCAGAAGCTTGCCCAGTTAGACCTTGAGGGCGGCCTGGCTATCGCTGGTAGCATAACATGTCTGTTGCTTGCACTTGAATGGGGGGGTACTTCATACCCGTGGAGCGATGGTCGCATCATTGTTCTTCTCGTCGTGTTTGGTGTCTCTCTCATTTGTGTTGCCGTTCACCAACACTGGAAGGGAGAGGCGGCAACGTTTCCTACGAGGCTCCTCAAGAACAGGACTTTCTCCATGTTTCTTCTCTGTGGTCTCTGTTTTGCCGGCGCCCAATTCACCGTTCTGTACTACCTGCCAATGTGGTTCCAGGCTGTTCAAGGAGTGTCGGCCGCTGAATCTGGAACTCGACTCCTCGCCATGGTCGTGTCTGTAATCGTCGTTTCTGTTATAGCAGGAGGAAGTGCTGGGGCCGTGGGCTACCTCCCGCCATTTGTCTTCTTTGCGACCATCTTCTCGTCGATTGGTGCTGGTATGCTGTATACACTTCATCCTAGCATCTCCAAGTCCAAATGGATCGGGTACCAGATTCTCTTTGGTGCAGGGTCTGGAACAGGCATTCAACAAGCCATTGTCGGCGTTCAAGTTGCAGTTGATCATGATGACATGGCATATGCAACTTCAGCCGTTATGTTGGTCAACACTCTGGCAGGTTCCATCTTCATAGCCGTGTCTCAGACCTTGTTTCTTGGTGAGATGAAAAGAGTCACCGAGTTGATTCCAAATCTCGATCGGCACACTCTCCTTAGCAACTTTCGGTCGATTAGAGACAAGCTTGATCATCAAGAACTTGATATCGCGGTCAATGCATACAATAGAGGCATCACCAAAGCATTTTTGATTGGGCTCGTTCTCTGCTCAATCACGGTACTAACTTGGCCGTTGATTCGCTGGATCCCGCTCAAAAAAACAGAAGATCCTGTCAAGAGTGAGCGAAGGAATGACCCGGAGACCTTGAATGCGGGCAATGTGGCTTAG
>Apicidin_APS12_F_fujikuroi_IMI_58289_GenBank_Accession_XP_023425436.1
ATGGGAATCGCGCAGCCTGGCGAACTGGCGCCTGTGCCTAGATTCCGCCATCTCCCATTCACTATTCCCAATGGAATCGGTCGGGATACATACCTCAAGATACACAACGTAATGAACCATCTTGGGAGAGCAGTCCTTGTTGGTCAGCACCGTCGTCTCATCCAAGCTCTGAGTTCAGACCTGGGAGTTGACAGTCTTGTAGCTATGGTATCGATTTCAATGCAAGACAGCGAAGTATGTTCTGCATTCAGCGTGTATTTGACGACGCTGGAGCAAGCATATCACTGGCCAAGAGAGAGTACCCTTTCCACGCCTGAGCAACTTGAAGACCACAAGCTTGTCATCCAAATGCTACAACAACCAGAGCTCCGAGATACTCTTGTTGCTTCAGTACACGCCCAGTATGACCACTCAGCTACGCCGGCCCAAGTGGCTCTATCAGCTCTCAGCATCGCCAAACAAATGATTGACCAAGCAACTGAGACCCGAAGCAACAAGACAAAACTCCCCACGGAGATACAAGATTTGGTAAACCTGTTGTATCGGACAAGCCGGGGAGACTGGTTCATCCAAGGCAACTACACAGATCCTGACAGCCACAAAGAATTCGGACGATTACATGAGGTGATACGAACAAACGGCACTCAACGCAGTGTGCAGGAAATCTTCCAACGCTTCAATGGCATTTCATGGCTGCAGCGAATGCCACTTCTTCACCAGAACTTTGCGTCAAACTCTAGCATTCTTTGCGCTGCATATGCCGATCTTCAGGTAGCAATGGCGCTGGCAAGAGACGAGCTCTTTTCTATGGTGATTGACGAGCCGATATGGGGTCTGACATTTGCAAAGTTCTCCAAAGGCGTGGGCCTCTGCACCATCGGCGCAGGCGGTGCGGACTGTCCCATGTTCCGTATGATGGACGCACTCTGTGGGAGGGCAGACAATATCAACCAAGCGGCGCTCCTAGATGAACTTGACTTTAGATCACGTTTCTTTCCTCCCGGCATGCGTGCCCTAATCAACGACCTGGTGACTGCTCCGTCAGTTCGTTCTCACATCAGTTCCGGGGAAGCAAGCTACGAACTCACGCAAGCCTTCAGAGCTATGGAACAGATCCGCTACGACCTCTACGAGATGCACCGAAAAAAGGCTATGCGGATTGCTTTAGCCCTCCGAGCCGGCCAACAGGCTACTTCGTCTGGGGTCCAGAACGCTACCACGCCAGAGAAATACATCGCCTCGACATTGAGTGCTGCTATCAAGGTTCGATTCGGTCAAGAACCAGCAAGGCCCCAGGTTGATGCCTTCGCCTGGTCCACTCCACTGTTATGCAGCGATACTGGAGTCATCCAAACATCTCGGATTCAGTTCGTCTTCTCAACTCCACTTGCTGTTAGTCCTGGAGACAGTCTCAGAGTCGCTGTTGAAGTCGAACAAGGGGACTGGCACATCCGCACCTACTCCATCACTCACGCATACGCACGGCAGGGGAGCTCTAAAGCCAGGGATCAGATATGCCAGGCCGTAGGGTCGGCCGAGATCTGCGTCAGGAGCAAAGGACAAGTGTCGTCCTTTTTATGCAACCAGAAAACAGGATTCCCAGTACGAGTCATGATCAAGCCGGCACCTCACTTTCGAATTGCTGGCAATACCTCGCCTCACGAGGAGACACTATTTGTCGCTCAGGGCGGTGCTGTCTGTGTCTTCCTGGCATGGCTTGCATGGCAGAAGCAATTGGTTGGAACTTACAGACTTGTTGTCGGTGCTCGGAACTACAACATGCTGGCTTACGTTGGCCAACTTGAGAAGATCTCGAGCTCCTTCGGCAGTCATCTCATTGTCCACGTTGTACTGTCCAGACCTGGGCACGGAGATATACAGAGATTCGTCCCGGGGAACATCAAAGCTTCCACTGGCAGGGTGACGCATCATCTCGGTCTCTTCTCCTCGTGCAGCACCAAGGCTACGTATGTTTGTGGCTCTGCATCATTCGCTCTTGATGTGGTACGTTGTCTCTCCCAAGGGCCTGGTACAAAGAGAGAAGTACCCAAAGTATCGAGACTTCAGCCCATTGTAACGTCTCGATTGCCTCATTTTCGGCTACATGTTGCTGCTGCCACTGAAAATGGTACCGATAAACCTTGTCTGAATCAAATTACGAAATTGGAGCTGGCACTACACAACTCGCCGGGAGATCTATGGATTGCCCTTGGAGATAGAGTCTTTGACATCAGCCAAGTCCCAAGCTTCCACCCTGGTGGCGAAAAGGTCTTGATGTACCGGGCTGGGAGGCAAGCTCAAGATGTTTTCGACACGGTACATGAAGGCTGTTACATGATCAGCTCATTATTAAACGAGATGGTAATTGGCCGTCTGGACTCGGCGAGGGGAGAGTTTAGTCAATGGGAGGACTACCTTGACAAGATTGTCGAGATACAGAACGATTTGACTAATCACAGTCGAATAGAACAGGCACCAACTGGCTCCATTGAGCAACTTGCTGAATCTCCTCCAGTTGAGATTTTGAGGGGAGCTACGAACTGTTTTGTCAAAGGCTGGTCATCTCTTCTTCAGCAAAGCGGTATTGGTGATTCTGGAGTTGTTTCTTTGCTTTCAAGTCACCAAGACGCAATCTCTGCCCTGGATGCACACGTGCGAATGGTTTATGAGAACGATTTTGAGGATCCCGTCCGATACGCTAACGCTTTGCGCAAGATTTTTGACGCACATAGTAGGTTAGTATGTGGAATTCATACGGCGATAGACGAATTAAAAAGGCATATCGTGGAACGGCTAGTGGAGGGGGACGAGCCAGAGTTGACAAGTCTTCATATTTCTACAGCAAGGATCTCGCAACAATTAAGGGAGACATCTAAGTCCTATTAA
>2-AOD-3-ol_FAVG1_04712_PKS_F_avenaceum_Fa05001_GenBank_Accession_KIL92303.1
ATGTTGAACGATATTAACGGTGCCTCTAATGGCATTAATGGCCATTCTCACACCAACGGCCATGCTTCCACTAACGGCCATGCTTCTACCAATGGCCATGCTCCCATCAACGGCTCCCATACCAACGGCAATGGAGTAAATGGAAACGGGCATGCCAATGGCTACACACCCAGCGTGAGCTCTTCCGACTCTTCCACCGCGGAGCCAATCGCCATCTGTGGCATGTCGGTTCGTCTCCCAGGCGGATTGCACTCGCCACAAGCTCTTTGGGACTTCCTAATCGACAAAGGCGACGCTCGTGGTCCTGTGCCTGAGTCGAGATACAAGGCTTCCTCCTTCTGGTCTGAAACTACCAAGCCCGGCACAGTCAAGACCCAGCAGGGTTACTTTCTCGATGAGAGTATAGACATTGCAAGCGTGGATACCTCTTTCTTTACCATGCGCAAGGCCGAGGTCGAGCGTGCTGATCCGCAGCAACGCCAAATGCTTGAGGTTGCGAGGGAGTGCCTGGAAGATGCAGGCGAGTTTGACTGGAAAGGTCGGGCGATTGGCTGCTATATGGGTAGCTTTGGTGAGGATTGGACTGAGATGTTTGCTAAGGAGGCTCAGCAGTACGGTCTTTACCGTGTCACAGGATACGGAGACTTTATGCTTCCCAACCGTGTCTCATATGAGCTAGACCTCATGGGTCCCAGGTATGTGTAGCCCATGGACAACACAGTATTTATCTAGGTACTGACAAGAACTCGACAGCATGGTGGTTCGTACTGGATGCTCTGCAGCCCTTGTTGCGCTCCACGAAGCCTGTCTTGCAGTCTCTCGCGGTGACTGTGAAGGTGCCATCATCGGCGGCGCTAACTTGATAATGGCCCCTGGCATGACCATGGCTATGACAGAACAAGGTGTACTCGCGCCTGATGGTTCCTGCAAGACGTTTTCCGCCGACGCCAACGGTTACGCTCGAGGTGAGGCTATCTCAGCCATCTTCATCAAGCCCCTCCGCGATGCCATCCGTGACGGCAACCCCGTCCGAGCAGTCATCCGTTCCACAGCGTCCAACAGCGACGGCAAGGGCACTGCAGGAGGTATCCAAGTTCCCAATGATGTCGCTCAAGAAGCTATGATCAGACAAGCATATGCAATCGCTGGCATCAACGACTACTCCCAAACGGCTTTTGTTGAGTGCCATGGAACTGGAACATCAATTGGAGATCCTATCGAGACCAGAGCCGTCGGCAGAGTGTTCGGTCCTTCCGGAGGTGTGCTTATAGGCTCTGTCAAGCCCAATCTTGGACATTCAGAGGGAGCCTCGGGTCTCACATCGCTGATCAAGGCGGTTTTGGCCTTGGAGAACCGCACCATTCCTCCCAACATCAAGTTCAACCAGCCCAACCCTGACATCCCGTGGGATTGTGGACTATCTGTTCCCACAGAGCCCACAGCGTGGCCTGACTCCAAGCATGAGCGTATCAGCGTCAACTCCTTTGGCATCGGCGGCACCAATGCTCATGTGATTCTCGACTCTGCTCACAGCTTCGACCTCTCCTCGCCTGCAAAACGAGCCACCACATCACCTCAGTTGTTAGTATTTTCCGCAAACGGAGCAGACTCTCTTCGAACAATGATAGAAAACTACCAAGATTATATCGAGAAGAACCCCGATAGAGTCAATGACCTTGCCTATACACTAGGTCGCAAACGCGAGCACCTGCCACATCGAGCTTTTGCTGTGGCGAGCCCTCTTGGTTCCTTCACAACCTCTCTCATCTCCAAAGCCAGTGGAAACCCAAACATTGTCATGGTTTTCACCGGCCAGGGCGCTCAATGGCCTCGTATGGGTAGAGCCTTGATTCGGAGTTCCCAATTCCCTGTCTTTAAGCAGACCATTCAGGCATTAGATGCCCATTTGCATTCTCTGGACGACGCACCGGAATGGAGTATCGAGACAGAGCTTAAAAAGTCCATCAAAGTAAGCAGACTCGGCTCAGCTGAGCTATCACAGCCTCTGTGCACTGCTATACAAGTCGCCCTTGTCGACACGCTCGCTTCCATCGGTATCCGGCCTGCAGCTGTGGTAGGCCATTCCAGTGGCGAAGTTTGTGGTGCATATGCCGCAGGTGCCATTACTGCCGAAGACGCCATCACCATTGCATTCTACCGTGGCCTAGTCACCAAGCTACAGACAAAGCCAGGCTCTATGGCTGCGATAGGAATGGGCGCAGAGGAGATCCAGGAGTACCTACAGCCTGGAGTTGTTGTGGCCTGTGAGAACTCGCCGCGTAGTGTTACCATTGCCGGCGACACTGAGGCAGTCGAGAAGATGGTGATCCAGATCATCAAGGAGTCCCGGCCTGATGTTGCGGCGCGGCTCCTCCAGGTTGATATGGCGTATCACTCCTATCACATGGAAGAGATTGGTGGCGAATACTACGCTCTCATGAAGGACAAGATCTCGCCCAAGAAGCCTACGAAACTCTTCTTCAGTAGTGTGAAAGGAGAGTTGTTAACCGAATCCGCTGAATTTGGTCCTCGTTATTGGCAGACCAATATGGAGTCTCGAGTTCTCTTCAATGGTGCTGTTTCGGCTATTATCAACCACGAGATTGCCAAAGACGCAGTCTTCTTAGAAGTTGGTCCTCATTCAGCCCTTGCTGGACCATTACGTCAGATCCAAGCCCACCATTCCACTTCTTCGCCCTATATATCTGCCCTCACCCGTCACCAGAACGACGTGGAATCTTTCTTGACATGTGTCGGTAACCTACATAACCTCAACGCTGGTGTCGACCTGGCCAAGGTTATCCCTCAGGGCCTTGCTCTGCCTGACCTGCCACGATACCCTTGGAATCACTCTGAGAGGTACTGGTATGAGTCAAGGCTCAGTAAAGAATGGCGGTTGCGAGAGTACAAACATCATGACCTTTTGGGAGTTCGAGTCCCAGAAAGTCTTGACTTCGACATACTCTTCCGCAACCTATTCCATCTTGATAACGCACCTTGGATCCGAGACCATAAAGTTGGTGACGATATCGTCTTCCCCTTCGCTGGATACGCAGGTATGATTGGCGAGGCAGTGCGACAGGTCACCCATGTGGATGAAGCCTTCAAGCTACGAAATGTTGTTGTCAGCACGGCTCTTGTGCTGAACGAAGGCAAACCTGTCGAGATTATGACGACGCTTCGCCGTAAGCGCTTGACTAACTCCCTTGATAGCGAATGGTGGGAGTTCACCATCGCTTCATACAACGGGACTCTATGGACAAAACATTGTTCGGGTGAAGCCAGGTCGTTCAGCGAAGAGCTTGGCGATGCAGAAGTCCAGGCACCTTTCCTGCGCAAGGTCGACTCGCGTCGCTGTTACGAATCCATGGCCAGGTCAGGGTTGAACTTTGGACCCGAGTTCCAACGGCTCGATCACATCCGCGCTGATACACTTGATCAGAAGGCTGCGTCACGAGTCACTGGCAAGCCTGGAGATGATGTCGATTACCACCTCCACCCTACCATCATCGATGCATCTCTTCAACTGCTTAGTGTTGCGGCATCTAAGGGTTTTGCCAATCCTTCGGACAAGACCATGGTGCCGACTCAAATCGAAGAAATGTGCATCTACCGCTCTGCAACAGTTGGTGATGTTGATGTTGGAGCGACTGCATCCTATACTGCTAGTGGTGCCATTGCCGGTAGTGGCCAAGCTGTTGACGCCCAAGGTCAGCTTGTTCTTCGAAGCAAGGGCATCAAACTCTCCATCGTTGAAGGGCAGAGTGGGGATAAGACGGTTGAACCGACTGCCCACGCAGAATGGGCTCCTCATATCGACTTCCTGGATGCAAACACTCTCATCAAGTCTTCTATAGATCGAAGCCATCACATGCCTGCTCTCACGACACTGTCGCAACTATGCATGGTGCATAGTAAGCGGGTGATTGCAAAGTTGGAAACCACGATCCCACATATGCACAAGTACCGATCATGGATAGATGAACGAATTGAGATAGACGACCTCAAATCTCTTGACGCACTGGACGACGCCGAGCTAGAGCAGAAGATTGATGAGTTGGCTGAGAATCTGAAGCAAACCTCTGCTGTGGACGCTGCAGTTGCCATTCAGAAGATATTCGCCAACGTCGGCAGTATCTTCACAGGCGAAACAGAGGCCCTTGAAGTGTTATTGTCCGACGACACTCTAAACAAACTCTACATCTTCATGGACCAGTGTGACGAATCGCAATTTCTGACTCATCTGGCCCACAGCAAGCCGAATCTACGTGTCCTCGAGATCGGTGCCGGAACTGGTGGCTCAACCGCTCAACTTCTGGAGCATCTGACCCCAGCTGGAAGGGTGTTATACTCCAACTATACCTTCACCGACATCTCGTCTGGATTCTTTGTCGGTGCCAAGGAACGCTTCAAGAAGTCTCCCAACATGGAGTTTGCAACGCTGGATATCAGCCAAGACCTGACCGAACAAGGCTTTGAGGGACGGCAATACGACCTCATCTTAGCTACAAACGTCATCCACGCAACCAAGTCACTGAACGAAAGTCTGAGCAACGTGCGAAAGTTGCTCAGCCGCGATGGTAGATTCCTGCTCCACGAACTGACCCCGACTTCGAAATGGGTGAACTATGTCTGGGGCACACTTGCAGGTTGGTGGTATGGCGAGGGTGATGGCCGACCCGATGAGCCCTATATCAGCATTGATCGTTGGACCATAGAGTTGCAGGCTGCAGGATTCCGTGCCCCAGATGCAGCGGTCCTTGACTCAGCCGAGCCAAATCAGCTCAATGCAATGATTGTCGCTAGACCGGCTATCACCGAAAGTGTTAAGAAGCATGTGACACTTCTGACTCTTTCGGATGCTGAGACTAAAGTTCAAGCAAAACTGCGTCAGAGTCTGGAATCAAGAGGATATTCTATCCATCGTGCAGGGATGGCTGACTTGTCTATTCCCGATGGTCAGGACGTATTGGCTCTACTGGATGAGGATGAGCCGTTCTTTGAGAATATTGATCAAGAACGGTTTGAGTCTTTCAAGGCCTTTACAACCAATCTCAAAGATGCTGGCATTCTTTGGATTACGCATCTATCCCAAATTGGCTGCTCAGATCCTCGCTTCGGTCAAGTACTAGGAATATCCAGGACCCTTCGGTCTGAATTACTGCTGGACTTTGGAATCTGTGAAGTCGAAGATGTGGCCTTGTCGTCAGAAAGGATCGTTGACGTTTTTGAACGATTCCAAGTGCGCCAAGAGGATGATATTCTGAAGCCCGACTACGAGTATGCTATTGTCGACAACACCATCCAAGTCGGGCGAATCTATCCATACTCCGCCCAGAGTAATCTGATTTTGCCTAGTCAGGATGATCCCATTGCGCTTCGAACAAGCAAGCCTGGAAAGCTAGATGCTTTGCACTGGGCCAGCTACGAGGCCCCTGCACTCAAGGACGATGATGTCGAGATCAATGTCCAAGCTGCTGGTTTGAACTTCAAGGTATTTGACTTCATTCTTTCTAGGTTAATATCACTAATCGCTTTACAGGACGTTTTGTGCGCTATGGGCATCGTCGAGGGAGCAAATGGCTTTGGGCTAGAGGGCGCTGGTATCGTGAGCCGCATAGGACCTAATGTTGAGGGACTCAAGGCCGGAGACAGAGTCATGTTCATATCCCACTCTGCATTTTCGACGCATGTTGTCGTCTCGGAGAACCTCTGCGAGAGAATTCCTGACGACCTGAGTTTTGAAGATGCAGCGACTATGCCTTGCGTGTTCGCCACATCGTACTACTCTATCTTCAATATCGGAAATCTCAAGAAAGGACAAGTGAGTGCCCTGCCAGTTCTTGCATAAACTATACTAACCATTTCTAGTCGATACTCGTTCATAGTGCCTGCGGTGGCGTCGGAATCTCTACTATTCAGCTTGCCAAGATGGCTGGCGCAACTATCTACGCGACAGTCAGCAGCGAGGAGAAGATCAAGTATCTCGAAGATACCTTTGGTCTAGATCGCAGCTGTATTTTCAACTCTCGCAATGACTCATTTGTCGAGGGCGTCATGTCCAAGACCAATGGCCAGGGAGTTGACTTGGCGCTCAACTCATTATCGGGAGAGCTTCTTCATGCTACTTGGAAGTGCATTGCGCCATTTGGCAAGATGGTTGAGATCGGTAAACGAGATTTGATTGGGTCAGGGAAGCTTGATATGAGTATTTTCGAGGACAATCGAACCTACTCCTGCGTCGACTTGGATCAGCTTTGTTTCCAACGAGGGACCATCGCAAAAGAGTAAGTGAGATACCGTGTGTACCATTTGACAAAAGCTAACAATATCATCAGACTACTCAAAGACATTGTCCGACTGTACGAGGGTCGTCAAATTCAACCCATCCGACCTACCAAGGTCTTTGGTCCACAGGACATCCTCGATAGCTTCAGATACATGCAGCAAGGCGTACACCTTGGCAAGATTGTTGTATCGATGGGTGCAACTTCCATCTCCGAGTTGGAAGTCAAGCCCCGAAGTGAGGCTTTTAGCTTTGACAGCTCGGGCGCGTACCTTCTTGCTGGTGGACTTGGAGGCCTTGGTCGTTCTATCTCGACGTGGATGGTCCAGCGTGGAGCGCGTCATCTCATCTATCTCTCCCGCAGCGCAGGAACGCAAGAGAAGCATCTAGATCTGGCTCAAGAACTCGACAGTCTGGGCTGCCGCGTGGACTTTGTTCAAGGCAGCATTACCAGCCTTCAAGATGTGACTGACGCAGTTTCTCGAGCCGATGGTCACCTCAAGGGTATATTGCAAATGTCCATGGTTCTGTGTGACCAAGGCTTCCCCAACATGACAATAGACGAGTGGAACACTGCGGTTGACCCTAAGATCAAAGGCACCTGGAACTTACACAATGCATCTCTTGCTGCCAATGCGGATCTGGACTTTTTCGTTCTCTTCAGCTCTCTTTCCGGCATCATTGGACAGCGTGGACAGGCAAACTATGCTGGCGCAAATACCTTCCTCGACGCCTTTGCGCAATACCGAACAGGCCTAGGCCTACCGACGTGTTCTGTCCAGATTGGAGCAGTTGAAGAGGTGGGATACATGGCTGAGCACCAGTCAATTATGCAGAAACTCAAGGCTTCTGGTGGTTCAGATGGCACAGCATCCGAGCAGGAGCTGCTTGAGGCTTTGGGCGCTGCCATGACCAAGAAATCCAGCAACTTCTGCCTTGGTCTGCGCTCGAACGTGTCCCTCAGTGACCCTTCAAATCGATCCCTCTGGAAGAAAGACATGCGTATGGCCGTGTTCCACAACAATGGAGACACCACAAGCACAGCTGGGGGCGCTACCAACGACGAGCTCAAGTCATTCATCGCAAAGGCTAAACAGGATCCCTCCCTACTCAAGCAATCAGAGTCGTCTCGCCTGCTCGCTGTGGAGATTGGAAAAAAGGTGTTTGGATTTCTTCTCAAGCCTGTAGAAGACCTACAGACAACGTCGTCACTGTCTGACCTGGGGATGGATTCATTGGTAGCGATTGAGGTTCGTCAATGGTGGAAAACTGTTTTCCAATTTGACATTAGTGTGCTTGAGATGATGGGCATGGGCAGTCTTGATGTGCTTGGGGAGCACGCTGCTAAAGGTATGCTACAGGCATTTCACGGCGAGGGGGAAAGCTAG
>2-AOD-3-ol_FAVG1_04713_Amino_Trans_F_avenaceum_Fa05001
ATGACTAACAACGGAAGCACCATGCCCATGGGGAAAAACCTGAGCCAGATCCAAAAATGGCTTGAAGGCCAGAAACCTAGAGCCCACGCAATGAAGGATTCCTCTCCTTTCCTTCGCAATCTAGAAGTTGCCCTGGATCAGCGTCGCGCCGACCACAGTCTCTTGACTCTACACAAATTTGAGCACGAGGTAGATTTCTCGTCCAACGACTTTCTTTCACTTGCCACGTCGGGCCTACTTCGAGAGGCCTTCTTGACAGAATTGGAGCGCAATCCAGACTTCGCCGTTGGAAGCACAGCATCGCGAATTTCGGATGGTAATAACGATTACTTGGAATCTACGGAGCAACAGATTGCCGAGTTTCATGGTGCCCAAGCCGCTCTTCTTGTGGGCTCTGGATATGACGCCAACTGCGCTATATTCTCAGCTGTGCCACGCCCTGGAGATGCTGTTGTTTATGATGAGTTGATCCACGCGAGTGTCCATGATGGCCTCAAGTCCAGCTTGGCAACAACACAGCTACTATTCAAGCATAATAGCGCTGAAGACTTGCGAGAAGTACTCGTCCATCTCAAAAAGTCACAGTCGTTGATTCGGGACGGCTCACGCTGCGTTCTTGTGGCCGTCGAGTCAGTCTACAGCATGGACGGAGATGTCACGCCACTTGTCGAGATTGTTGAAGTTGTCAAGGATGTTTTCCCAGCTGGCAATGCTCAGATTATCATTGACGAAGCCCATAGCACGGGGTTGCTTGGGAAGAACGGACGTGGCTTAGTTTGCGAGTTGGGGTTGGAGAAAGAAGTTGCTATACGTCTGCACACTTATGGCAAAGGATTGGGGGCCACAGGGGGTACGTTATCTTCGTCTGGGCGTCAAGTGCTCGGGCTCGTTTATTCCCTGCTAATTCCGTTACTTACAGCGGCCATCCTTGCCAGTCCGAGCGTGCTGGATACGCTCCTCAACTTCGCCAGGCCTGTCATCTTTACAACGGCGCCGTCTTTCCCCATGGTTGCAGCGATCCGAGCGGGATATGAGCTCATGGCGAGCGGCAAGACTATAAAAGTGAGTGAGATCAAGATTCCAATTGCAACCCCGCAGAGTTTCAGTTTCAGCGTTGTATCCCGAGTGGAGCATCCCGACTGCTACCCTGTTCAATAGCGGATGACGCTGACTTATCTGTGTCACAGCTCCAAGAACGTGTTCAGTACCTTGTGAGGATGTTTTGCGACATCATGATGGAAGATGACGTGTGGCAGGATGCTGTTGATGCTGGCATATGCAGTATACCGGTAAGCGACGGCGTCGAGACTCGGCCTTTTGTCACGCAATTCCTTCCTGTGTGGACGCGACAGGGCCAGAACTACTTTCTTACCATGCATCTGCACCGAGATGGCTTCAATGCGACTCCGATAGATCCGCCCGTCGTGCCAAGAGGAACAGGCCGTGTGAGGCTGATTGTCCATGCGGGAAACACGGAGGAACAGGTGCAAGGCCTCGCGGCATCTGTGATCGAATGGGCTCGGGAGATGCTTGAGATTCAGGGTGGTGAGACTGAGACGGCCCGCAATGTGGTGCCGACTGCCATGAGGGAGGTGTACCAGCTGGCTCAGGCGGCCAATGTTAAGGAGTTGGACCCTCACAGAATGACTCTTAACAGTTTTGAGTAA
>2-AOD-3-ol_FAVG1_04714_Transcription_F_avenaceum_Fa05001
ATGCTGTATGCAAAGCCTTCTATTCTTCTGCAATTTCTACGATACTGACCTGCGTACTCATACAGCAATAATGTCGTCGTTGGGCTTGAAGGTCGCATCGACCAGCTAGAAAAGAACATGTCGGATATGAAAGAAATACTAACAAAATTGGATTCGAGAGTTGGCGATACCTTATTCTTCACCCCAGCAACTTGGCTTGCAGAATCAACTGCAACCGGACTGGACTTGTCAACGCATACCTCTGTCTCATCATCTTCGCCACCTTCATCGCACTCTCGCTGCGCGGCTATGCGACCTGGCCGATTCCGTCTTATCCACCGCGCCGATGGCTCGCAACAATATGTTGGACCAACTTCATTGGACTCATTGATTAATGAGTTTGCTGCGTCCGTAGTGGCGTCGCTATGCCACTCCAATCTTCAGCATAGTCTATCTCAAGATCAGCTCATTTTTGCGAGGGACAGGCTTTTTGCACTTGTTGGCTTCACGGAATCTTACCAGGCCGTGAGGGACTTTTCTACAACCACAATTCCACCCTTGGGAATCCTTGAGCCAATGATTGATCCGTACTTTGATAACATCAACCAACTTCTACCTATCTGGTCAAAAGATCGGTTTAGAGAGTTCATTGCGAGTTCGCAACTTTACACCCCAGGTCTACCACGCACAGCCCACATGACATGCTTCAACAGCCTTGTCATCTTGATTCTCACCACCAAGTTGGCGTCAGTCTCAAGACAATCCGAAACATCAATGCCTGGTTGGGGATCCACTGACCAAGATCTTGTCAAATACTTTCTGAAAAACGCGATGCGAGCTGTCGACAACATTTACGAGCTCATGACACTCCACCTGAGCAACGTTCAAGCCCTGCTCTACCTGGTACGTCACAATTAGAATATCCCGAACCTGAGTGTTAGCTGATTCGACATAGCATTTGGTTGCACAAATCCATTGGGGCCCGGAACGTGCCAGTCTTTTTCTCAACTTAGCATCCGCAGGAGCCAAGCAGCTGGGACTATACCAATGGGACTCTTCGCAGGGCTATACCTTGCAAGAAGCTTCAGAACGGCAGAGGATTTTCCTATGCTTATATACTTTGGATAAATCGCGATGCTGGGTCGACGGGCATCCACCACACGTGCCATTGTGGCACCCAGATGCTTGCTTGTCCCTCCAAGCTATCGACCCTGTCCTGGTAGCTCGGGTCAGGCTAAGTCAGATTGAGGAAAAGATCTTCGTGAAGCTCTACTCGGATACTTCCGCAGATCAGACAACAAAACAAACAGAGCAACTTGTTGCTTCTCTCTCTCAAGAACTACGGAAGTTTGAAACTGACCATGCATTCAATGATTCTGTAGACCAGAAGCTGTCTTTTATGGAGGCGGAGCTGAAGATTGTGGCATGCGCGCTGAGAGGCTTTTTGTATTGGAAAGTCGGTGCAGAAGATGCGTTGATGACCACTTCAACACGATGCATATCTCTATTTGTTACACTCTGGCGACAGGATGCAGAGGTTGGCAATCACCTCACTGTCATCCGGTACGTTACACTGCTCCTCCCTCTGTTTTGTAAATCTTCGTCTCTGACAGCGTGTTACACAGGCTTTTAGTGAGCTATGCCTCTTTGAGCTTCTTCCAGCTCTGCTCCTTTGTCTTACTCAACCAGACTGCGGGTTCCGCGGACCCCGCCATCGAGGTCCTGGCTTCATTCCTCGCCATGTTACAATCCATCTCTCGCATAGCCGACACAAACATACCGATCAAGAAGCTGACGGAGACCGGAGAAATTGTCCTTGGCCTTTGCTCTCACCAATCTGTCACAAGAGTAGTAGGGGAGTGGTCTGAGTCGTTGCACGGCAATCATATCGTTCCGAGCCACGACTCACTGCTCCGAATGCACCAATCTCTCAACGATCTGGATCCATTATCCATGGCACTTACGTCGGCACCTATGATAAGCACGATTGCCGGGACATCCGCCCCGACGCACAGTTTTGGATTTGAGAATTCTCCGAGTTTGCTTCCTCTTTTGGACCCGAGAATGTTTATAATGGGTGATAGCTCGGACAACAGCTTCGCAGATGTGGACTTGCAGAGATGGGCTTCAGAATTGCAAGGTAGTGGGGCACATTATAAATAA
>2-AOD-3-ol_FAVG1_04715_transporter_F_avenaceum_Fa05001
ATGTCCGGCTCTATCAACCCCACGTTATTCGCAAACTGCACCGTCTCGACGTGCCCACTGTCGACGTCCTACTATAACTACCGAATCGATGTTGCGGCAAATTCGGCCTTCGTTGGCCTTTTCTCTCTGGCTCTGATTTGGTTCCTTGCAGTTTGGATATACACGCGACGTGGCTTCTGGTTCATGTTTGCCATGGAACTGGGCATCCTCACAGAGATTATCGGCTATGCTGCGCGTGTGATATCCTGGAAGAATCAGTGGAATCAGGACGCGTTTCTCGCACAGATCGTCTGCATAACCATCGGTCCAGCATTCTTGTCCGCGGGCATGTATCTGTGTCTCGGGCGGATTGTCGCCATCTATGGGGAAGAGAATTCGCGAGTACCAGCGAAGTGGTACACAAGACTGGTGAGTACCACTTGATTATTTCAATCAATGCATCCTAATCTGTCTGGGTAGTTTATCCCTTGTGATATTCTGTCGTTAGTCCTTCAAGCGGCCGGCGGGATTATCGCGTCCATTGCCCTTCAAGACAACGAGTCACTCACGACAGGCGACAACATCATGATTGCTGGCTTGGCATTCCAAGTCTTTACTCTGGTTGTATTCATCGGCCTGTGCGCTGACTTCATGGTGCGTTTGCGCCGCAGGAAGCGTCAGCTTGGTGCAGCTGCCGTACTACCACAGGACCCAGCTCTGAAACGCATCCGCGACTCGTGGCATTTCAGAGGCTTCACTGTCGCTCTAGCTCTTGCTATCGTGTTGGTTCTATGGCGCTGCGCGTACAGAGTGGCTGAGCTCAATCAGGGCTGGACAGGGCCTATCACATTCAAGCAGTATCTATTCATGGGGATGGAGCCGGTGTTGGTCGCGGCCGCGGTGTACTCGCTTGCTTTTTTCCATCCGGCCATTTGTATGGGAGAAGCCATGAGCCAGAAGAACAACTTGACCCTGTCACGCTTCATGAAAAGTAGGCTTTAG
>2-AOD-3-ol_FAVG1_04716_Dehydrogenase_F_avenaceum_Fa05001
ATGACTTTTAAATACTGGTTAGCGGACAAATATGTCAATCACTCAAAATAACCTTTCGACTACAGGGCCATGAGCGACCTCACTGGAAAGGTGGTACAATAATAACAAAAACCTTGTGTCAATAACTAACACTAGGCTTGGCAGACGGTTTTCATCGCCGGCGGATCGACAGGACTAGGGAAGGAATTGGCTTTGGCCTTGGCCAGACGAGGTTTGTAAATACGTACTCCACCGAAACATGCTGCCAAGTTCTAACTAGCAATCAGGCTCCCATGTAACGATATTCGCCCGGCGACAGCAGCAGCTTGATGAGACGAGAGAAGAAGTTCTCTCTGCAAGAAAGTCCGACAGTCAGGAAATAAGGACGCAGTCGCTTGACTTGACTGATCCATCCAAGGTATTGATCTCATAAGTTGTACGACCTTTACTAATAACCAATAGATACAATCTGCTTTTACGGCACAGCCCAGACTGCCAGACATATTGTACTGCGTGGCTGGAGGTACTACCAACGAACTTGGATTCTTGGTTGACATTGAGCCTGCGGATGTCCAGAGATGCATGACGAATAATTACCTTACGAGCGCATACCCAGCACAAGCAATGCTGAAACTCTGGATAGAAGATGACAAGAGATCAAAGCCAGTCACTCGTCAAAAGAATAGTTCTAGACGCAGGCAGCTGGTCTTTGTCAGCAGCGCAGCAGCTCTTGTCGCCTTCCCTGGCTATGTCGCCTATACGCGTGAGTCGTAACCCTTGCAAATTGGAATATGCATTTTGACCTCTTCTCTAGCCGCCAAATGCGCTGTCCGAGCCCTTGCAGATACTCTCCGCTGCGAGCTGAAGAGATACTCGGGCCCTATGACAAGATACTCAGTACATATAAGTTTCCCGTCGAACTTTATATCACCGTCATTCATGGATGAGATCAAGAACAAGCCCGAGTTGACAAAGCAACTCGAAGGGACTACTGCGCCGATGAGTGAATTGATGCAGAAGCTTCATTCGTCCAAGCAGGTCGCCAGTTACATCGTCAAAAAGGTTGACAAGGGTGACTTTGTTATTTGTAGCGAGTACGAGGCGAAGCTCCTCTTTGCAGGCATGGCAGGGACATCGCCCAAGAGGGGAATTGGTTTTATTGATTCGTGTGTTTCTACGGTTTCTGTGGCCGCTGGACCTATTCTCAGGCGCTGGCTAGATGCGAAGGTTGTGAAGGATTCGATTACGTCTAGGTAG
>Aurofusarin_aurR1_F_graminearum_PH-1_GenBank_Accession_XP_011318229.1
ATGAGTTCCACAGACCCCCTTCTCCGCAGGGTAGAGAACTACCGCGAAAGTTGCGACAACTGTGCCAAGTCAAAAGTTCGCTGCGGCAAGGAACAGCCTTGGTGTCAAAGATGCGAGCGACGTGGTCAGGTCTGTAGCTACAGCCCTTCTCAGCGGTCGAGAAAGAGGACACTCGACGCTGCACACCCTGAAAGCGACCAACGGAATGGCACTCCGCCCTTTACTGCCATCAGCAGTGCGTCATCTGTAGCTGCAGTGAGCACTGGCTTCAGTTCAATGCTTAGCCAAGCTGACAGCTGGGGCACCTGTCCCGACCTTGTCGAGCTGTTGACCAGTGGCAGTAGCTCTGAGTCTCTCACACCAGACAATAACCATCTGGTGTGGTTGTCAGATATGGAATCAATTGCTGGCGACAGCAATATCAGCAAGAGTATGGAAAGAATGGATGTCTTCCCATATCCAAAGAGCATCGCCTCATCGGCAGCAGGGGTGGTCAATGGCAGTGGAGCTGGTGCCGACAGCATGGGACGACGATCAACATGCCCACTCCAAAACAAGCAGCACTGCGAGGCTGATCTTATATCCGCACTGGCAAAACCCGAACTTCCTTCCCTGTCATGCTGGGGTAACCCCAAAGCGTCCCAAAATCTCGGAACCATCCTGACAGCCAGCCGTGCAACACTCAAGTGTGTCACCACTGCTATGTCATGCACATGCACCCCGAATGACAACGTCGCATTGCTGGCCACAGCAGTGTTGCTGCGCATCTTATCCTGGTACCACATCGTGCTGAAAAACTGCAATGGTCCCAACGATACCAGTGCGGCAACGATCGACGATCACACCAGCCCTACACCATCTAATGATGGAAAGGACACCGAGCGGTCAGTGTCACGGGACACAAATGTGTCACAAGACGGAAGTGAGCCGTCAAGTCTCATCATGCCGCCGATGACGATTGGAGCATATGAGCTAGATTCTGAGAATAGAGAGCGCATGATTGGGCACATCATGCTCAGCGAGTTGGGTAAGATGGGGAACTTGCTGAGTGATTTTTCAAAGAAGTTCTGTGACCCCCAGTCAACCATGTTGGGTAACGACAATAGGAGTCAGCTGTTTCTCGCTTTGGAAATGTTGATTCGGAATAAACACATGGCAACTGTCCTGGATGTACGAAAGAAGCTCGAGGTCAAGTAG
>Aurofusarin_aurO_F_graminearum_PH-1_GenBank_Accession_XP_011318230.1
ATCAACAGCTTCTCTCTGTTTGCTCACATCACTCCAATCATCAGATCATCGCTCCACAGCCGCTACTCAGTCATATCATCCCGCAAAGCCATGTCTTCTTTAGCTGCTGCGCCGTATCGGCACGTCATGATGCCATTCAGCCCAGCCCAGGATGCCCAGGTTCACGGCAACTCGGCACTTACTAAGCTGACGGATGCTATTCCGGACCTCAAGATCTACACACGTTCATCGCCTCACTACGAGTCCCTTCGCGGGGTCTACAATAAGCTCATTACGGCTCAACCCCTTGCCATCTGTCGGCCCACTTCGGTCGCTCAAGTCCAGGCCATTGTTAAAACTGTCTCGGGGTTGGGTATCCCGCTCGGAGTCCGCGGCGGCGGCCATGATGTTTTTGGTCGCGGTTGCATTGCCGACTCTGTCACCATCGACATGAGAGAGCTGGACACCCAGGAACTCTCCCAAGATAAGAAGACAGTCAAAGTCGGCGGTGGTATCACCAGCAAAAACCTCGTTGGCTTTCTGGGGTCGCACAATCTTTGCACCTCAAATGGCTTCGCGGGTGAAGCTGGATGGACGTCGTGGGCGTCGTGGGGGGGGTACGGCCCGCTGGGGGACTATGTCGGTCTAGGCGTAGATAACATTGTTGGGGCCAAGATCGTCACGGCTAGCGGCGATGTCGTCGACGCCAAGGGGGACTCTGAGCTGCTGTGGGCGCTACGTGGTGGAGGTGGTAACTTCGGAGTGATTGCCGAGACTGACGTGCGGGTTTATCCCATGTCCACTATCCAGGCTGGCTTTATCGTGTACCCTTGGCCAGAAACTGCCGACGTGTTGCTTCGTTTGCAGGCCCTTCTAGACTCTGGGGTCCCCGACAAACTTTGTTTACAGGCAGGGTTTACCAAGGGCGAATGGGGTCTTGGAATGGCCATAACCTACATCTGGCCTGAAGCCGAGACGATTGGACCTGAGAGTGAGGAGTGGCTACAGAAGCTGAAGGGTCTTGGCACGTGCATCGTCGATACGGTTGCAGAAAGTAAGTGTGCTGCTGCTCATCCCTGTCCTTCCTACTAGCCCGTGGACTAGCTACGGCATAGAGAAATAGACTACTAACACGGGGAAATTATAGCGACCTTCGAAGCTTTCCAGGCTAGCATTTCCAGCGCTATCAGCAACCCTGTCAATGTGACATCTCGGCACATCAGTATCTCCAAGTTCACGAGCGACACCCTCAACCAGTTGATCGGCGCTTGCGAGTCGATGCCTGCTGAGGCTGATTGCTCCATCACATGCACGATCCTTCACGGAAAGGCGGCCCAGGCAAATGTCTTATCTGCCTTCGGCACCCGACGGCCGCACATCATGCTTCATATCAACGCCGTCACCGAGGAAGCGGCGCATGAACATGTGGCTATCGCATGGGCCGACCGCTTGGTTGATGGTGTGGAAGCGACAGGCGATAGTATTGGGTCCACATACGTCAGTTTCATGGAGTCGGACAAGGACCCCAAGGGTTGTTACGGGGAGAATTGGGAGCGGCTCAAGGCTGTCAAGAAGGAGGTTGACCCAAACGATGTTTTTAGATTCGTGCATGGTCGCATCCCGGCTGCTTGA
>Aurofusarin_aurT_F_graminearum_PH-1_GenBank_Accession_XP_011318231.1
ATGACAGACAACACCGACATGGAGAAGCTCGACAGAGCAACCACTCCAACTCCCATACCTAATGAAGCCCCCCCAACATCAGAACCCTCTGAATCCAAGCCTGAGGAAGCTGAGGATGAGTCCAAGTACCCCCACGGCCTCAAACTGGCTGCCATCATCCTCTCCAACATGGTAGCCATGTTCCTCGTCGCCTTGGACCGCACAATCATCGCCACTGCCATCCCTCGCATCACAGATGACTTCAACGCCCTCGGTGATATCAGTTGGTACGCCAGCGCTTATCTCATCACCAGCTCTGCTACTCAGCTTCTTTGGGGGCGCATTTTTACCTTTTACCCAACCAAGACCGTCTACCTCGTTGCCATTTTCTTCTTTGAACTTGGTTCCCTCCTCTGCGGCGTGGCACCCAACTCGGTCGCCTTCATCATCGGACGTGCCATTGCTGGCGCAGGCTCTGCGGGCATCTACTCTGGCTCTACCATCCTCATCACCACCGTCACGCCTCTGTCCAAACGTGCTGGGTATGTGGGCATGATGGGGGCCGTCTTCGGCATTGCTTCGGTCATCGCGCCCTTGATCGGAGGAGCTTTTACTGATCACGTCACTTGGCGATGGTGCTTTTACATCAAGTAAGTATCGATCCACCTCCACCTTTAGGCTAATTTGAACAATGCTAACTATCTCGTGTCCAGTCTTCCCGTCGGAGGAGCAGCTGTCGCTTGCCTTATTCTTCTCTTCCCCAAGTTTCCCGTCAATGAACCTGTCTCTGTCAAGCAACAGATCAAGCAGCTCGATCCATGGGGAAACCTCGTCTTCCTGCCTGGAGTCATCTGCCTCATCCTTGCTCTTCAATGGGGTGGTGAGAAATACGCCTGGGACAGCGGCCGCATCGTTGCACTTCTTGTGCTTGCCTGCGTGCTTCTCCTTGTCTTTATTGGCATCCAAATCTGGCAACAAGAGAACGCCACTGTCCCACCTCGTCTGTTCAAGATCCGAAATGTCTGGCTCGGCACAATCTTTGCCTTCTGTCTTGGATCTGTTCTCATTGTTTTCTTGATTGCACTGCCCATCTGGTTCCAAGGTATTCGAGGAACAGATGCCATCACCTCTGGTATCGACACACTCCCTCTTGTCCTGTCGCTTGTCTTTGGTGCCATCGTCTCTGGTGGTGTCATCAACGGCGTCGGCTGGTTCAACCCCGTCTTTTTCTCTTCTGTAATTTTCATGTCAGTCGGTGGCGGTCTTATCACCACTTTTGTTGTCGACACACCAACCCGCACATGGATTGGATATCAGATCATCCTCGGTCTCGGTATCGGTCAGGGCATGCAGCTGGCCAGCTTGGGAACCCAAGTTGCCGTCAAGCAAAGTGATGTGCCTACGGGTGTGTCACTAATGTTCTTTGCCCAGTCCCTCGGCGGTTCAGTTCTCGTCTGTGTTGCCCAAGCCGTCTTCAACAATGAGCTGAGATCTCGTCTCACATCATTTGACGGGATTGATGTTGCGAGAATCATTGGCACTGGTGCTACCCAATTACGCCACGTTATTCCAGCTGATCGTCTTGCTGAGGTGCTTGTTGAGTACAACGCAGCGCTCCGCAGTTATTTCTACGTCGGTCTTGCGGCTGCTTGTTTTGCCGTTCTTCCTTCATTAGGCATCGAGTGGAAGAATGTCAAGGGTCAGGAATTTGTACATTAG
>Aurofusarin_aurR2_F_graminearum_PH-1_GenBank_Accession_XP_011318232.1
ATGACAGAGGCAAAGCTCACCAGGGGACACTCGTGCGTTCCGTGCCAGCATCGAAAGATTAGATGCAATGGCCAGACTCCTTGTGCGTATTGTATCAGAACGGGCAAAGAATGTGTGCGCATGCGTGTATCGCCTTCTCACTCACGCAATGCTCGCTTAAATCATCGCCGCCTTACAGCTGCCCAGACGGGGAGTCCCAGTGGTGATGGACAGGTCATTGTCAGTGGAGATCAGCGTCGCTATGTCGAAGAGTATGTCCTTGCATAATACCAATTTTCGTTAGACATTTAATAACAATTTTATAGCAATAAATTATGGAAGTCCTTAGGCGATGAGGTAAGTATTAATTAATTAATTTTACCTTGCAATGTGGCTTATTTTGCCATGGCAGATGCAAGGCAAAGATGTCAGCCCAGATCCAGAGCGTCCACCTCTGCGAACACGGACCGACACGCCCTCAACTGAAGTAAACCTCATATTCAGCCATCAAAGGCCAACTTCTATTTCGGTAAAATATCCATCAGCTGTGCATTCATTTCAGCTATGGCAAGTCTTTATCAGCAATGTCCATCCTCTGACCAAGATTCTACACGGCCCGACAGTTCAGAAAGACATCCTTGAAACCTTTTCTGAGCCGACATCAACCCCCGGCCCTACAGAGGCCCTCATATTTGCTATCTATCTTGTCGCTGTCGTCTCTTTGACAGATGCCGAGTGTCGTAGCAGGTTTGGCGAGCCTAGAAAGGATTTGCTGGCGCGATATTGCAACGCAACTGAAGTAGCTTTGAGCAAAGCCGATTTCTTGAGATCTACAGATCTGAGGGTACTTCAGGCCTTTACTCTCCATCTGGTAAGTATCAAACTTAGCCGTAATATTATTTAAAGGGCATACTAATATTCATCAGCTTTCACTCCGTCACATCTGTGACCATGACATTCTATGGCTCCTAACAGGTCTTGCGACACGTATGGGCCAAAGAATGGGACTCCATCGCGAAAGCTCACTCAAAGATCTACCCCCATTTGAAGCTGAACTACGACGCCGAGTCTGGTGGCAGATCGTAATCCTTGATGGCCGAGCTTCACAACTGACCGGTGCATCCATGAACCCAAACATGCAACTCTATGGAGATACCCAACAACCCATCAATCTCAGTGACGCTGACCTTGTGCCATCAGCAAGCACAATACCGCAGCCGTCACCCATCACCACGGACATGCTGTTTTGCAAAGTCCGCATTGAAATCGGTGTGTGGATGATTGAACAAAAGTGTCTACTCGGTTCTGAATCTGAATCGTCGACTACGGGCAAAGCAAAATTTTTCAAAGCTATTGATGAGCTTGAACGTCATATTGAGGAAAAATATCTTGCCAACATGGACAAGGAACTTCCACTCAACCTTTTGACGGCATATCTTGCTCGATCTGCCGTTTGTCAGCTACGGCTCTCGGTTTACCATCCCATTCATCGCCCGGAGAGGGCCTCGGATTTGAGTGCTGAACAAATCGATATGCTACTTGAGAACAGTCTGGAAGTGATACGTTATGACATTCTATCGCATTCGACTCCAGCTCTACAATGTTACTTGTGGCACATTGCCAATTTCTTCCCATTTGAGACCTTCGTGCTTCTTATCAGCACTTTGTCTGGTCGACCGGCAGGTCAGGTCGTTGACACGGCATGGGAGGTGATCGACCAAGTGTATGAGCACCACCCATCTTTCGTTTCAGATACTAGCGACCCTTTATACTGGGCTCTGGGAAACATCACCCTCAAAGCCTGGGATCAGAGGGTCACAAGTGCCAGGACACGAGGAATTACTGTTCCTCGCGAGCTACCTTGCATAGCCAACCTTGTCCATGCACGAGCTACAATGGCCAGGGCATCGTCACAACAGCCTTCGACCACAGACGTCTCTGGACCAGCCACACCTCAAAGTTTACTCCTGGCACAGGAAGCGCCAGTCGACTATCTTGGTGGTCTAGGAACGACAAATGAGCTTGCCTCACAGACGGACTTGGGCATGGCGACTGGGGAGGAACTTCTGGGTATGATGAAGGGCGTTGATGTAGACTGGGACTTTTGGCAGCAATTATTGGACGGGAATGGACATGATGCACGGGCGAGAGATGATCAGGAAACGTTTTACTTTTCGTCTTTCATAAACAAAGCCTAA
>Aurofusarin_PKS12_F_graminearum_PH-1_GenBank_Accession_XP_011318233.1
ATGGAGGTATTCGTTTTTGGGGACCAAAGCACACGCTTTGCCCCTCCACTGAAAGACCTACTCCTCAAAGGCAACAGTCCTTACTTGACACATTTTGTTAAACAAGTTCACGCACTTCTTAGAAGGGAGATATCATCCTTGCCGGCAGTTCAACAGAAGCTTTTTCCAAACTTTGCCGACATTCAGGAACTCGTCTCCAAGTCAGATTGGGGCAGTGGTAACCCTGCTTTGACAAGCGCTTTAGCATGCTTTTACCATCTTTGCAGTTTCATTCAGTGAGTAACATAACCAAGTACCCATAGATCTCTCCTGACCATCCAGCTTTTACGATGGACAAGGTCGTACCTTTCCTTCGGAGAACAGTCGCATTATTGGACTTTGCGTTGGTTCACTCGCTGCTGCTGCTGTCAGTTGCTCCACATCACTGAGTGAACTGGTATCAGCTGGTGTAGATGCTGTTCGTGTGGCATTGCACGTCGGACTACGGGTATGGCGAACTACCTCCCTTTTCGATGTACCAGACAGGCCCTCCGCCACTTGGTCCATAATTGTGCCCGAGGCAGTACTACCAAGAGAATCTGCGCAAGACCGACTTGACTCATTCATCATTGAAATGGTAAGCAATTCTTTGTCCTTGGAGCTCTCATAAAACATATTCACTCTTCTTTAGGGACTTGCTCGATCGTCAGTTCCTTACATCAGCTCGGTCGCACATCACAACATGACCATCAGTGGTCCACCATCCGTCCTCGAAAAGTTCATTCACAGTATATCAACATCACCGAAAGATTCTCTTCCAGTGCCGATCTATGCTCCGTACCACGCCAGCCATCTTTACAGCATGGATGATGTAGACGAGGTCCTTAGCCTGTCTGCACCTTCTTTTGCATCAGAGTCCATCATTCCACTCATTTCAAGCTCCTCGGGTGACGAGTTACAGCCACTCAAGTATGCAGATCTACTCCGCTGCTGTGTTAGTGATATGCTCATACAGCCACTGGATCTTACCAAGGTCTCACAAGCAGTGGCCCAGCTTCTCGAGGTTAGCTCATCTACACGTGCCATAATAAAGCCTATAGCAACCAGCGTCTCCAACAGTCTAGTGTCTGCTTTGGAGCCGACGCTAGCAGAACGATGCGCCGTGGACAACAGCATGGGGCCCAAAGCCTCGACCAGCCACTCATCAGCAGAGACACAAACCGAGTCATCAAGCAAGAACTCCAAAATTGCGATTGTTGCTATGTCTGGTCGCTTTCCAGACGCAGCTGACTTGGGTGAATTCTGGGATCTTCTCTACAAAGGTCGCGATGTTCATCGACAAATTCCCGAGGACCGATTCAACGCAGAGCTCCATTACGACGCTACTGGGCGACGTAAGAACACCAGCAAGGTCATGAATGGCTGCTTCATCAAGGAACCAGGACTGTTCGACGCTAGGTTCTTCAACATGTCTCCAAAGGAAGCTGAGCAGTCGGATCCTGGCCAGCGAATGGCCCTCGAAACAGCTTACGAGGCGCTTGAGATGGCTGGTATCGTACCAGACAGAACACCTTCGACACAGAGAGATCGTGTTGGTGTGTTCTACGGCATGACTAGCGATGATTGGAGAGAGGTCAACAGTGGGCAGAATGTCGACACTTATTTTATTCCTGGTAAGTTGTTTGTTCGCGTTTCACGACAATACTGATTGCAGACTACAGGTGGCAACAGAGCGTTCACTCCTGGTCGACTCAACTACTTCTTCAAGTTCAGTGGGCCTAGCGCTAGTGTTGATACGGCTTGCTCCTCCAGTCTCGCTGCCCTACACTTGGCTTGCAATTCCCTCTGGAGAAATGATTGCGATACAGCTATTGCGGGCGGAACCAATGTCATGACTAACCCTGACAACTTCGCTGGTTTGGACCGAGGCCACTTCCTATCAAGAACCGGTAAGTCTCTCACAGATCTTGGAAGCTTCCTTCTTTTTAGTGTTTTTACTGACCTTGCTCCAGGCAACTGCAACACCTTTGACGATGGAGCAGACGGATACTGTCGAGCTGATGGCGTCGGAACCATCATCCTCAAGCGGCTCGAGGACGCCGAAGCTGACAATGACCCTATTCTCGGTGTCATTCTGGGCGCTTACACAAACCACTCAGCCGAAGCAGTATCCATCACTCGACCACATGCCGGAGCTCAAGAGTACATCTTCTCCAAACTCCTCCGTGAGTCGGGCACCGATCCCTACAACGTTAGCTACATCGAGATGCACGGCACAGGCACTCAAGCCGGCGACGCAACCGAGATGACATCCGTCCTCAAGACGTTTGCTCCTACCAGCGGCTTTGGCGGTCGATTGCCTCACCAAAACCTTCACTTGGGTTCAGTCAAGGCCAATGTCGGGCACGGTGAATCCGCATCTGGTATCATTGCTCTGATCAAGACGCTGCTTATGATGGAGAAGAACATGATCCCGCCGCATTGTGGTATCAAGACAAAGATCAATCACCATTTTCCTACGGATCTCACTCAGCGCAATGTCCATATCGCCAAAGTTCCGACATCTTGGACAAGATCTGGTCAAGCCAATCCACGCATTGCTTTCGTCAATAACTTCTCTGCCGCTGGTGGTAACTCTGCTGTCCTACTGCAAGATGCTCCTCGGCCATCGGTAGTTTCGGATGTTACAGACCCTCGCTCATCCCATGTTGTCACTATGTCCGCTCGATCAGCAGATTCCCTCAGGAAGAACCTCGCCAATCTCAAGGAGCTTGTAGAAGGCCAAGGTGACTCGGAGGTCGACTTCCTGAGCAAGCTGTCCTACACAACCACCGCCAGGCGCATGCATCATCAATTCCGAGCTTCGGTCACAGCACAGACTCGTGAACAGCTGCTGAAGGGCCTTGATTCCGCCATTGAACGCCAGGATGTGAAGAGGATCCCCGCTGCCGCGCCCTCTGTCGGCTTTGTGTTTAGCGGCCAAGGCGCCCAATACCGTGGTATGGGCAAGGAGTACTTTACATCTTTCACAGCCTTCCGCTCTGAGATCATGTCTTACGACAGTATCGCCCAAGCCCAAGGCTTCCCGTCAATCCTCCCACTGATCCGAGGAGAGGTGGAAGCTGACTCGTTGAGTCCTGTTGAGATCCAGCTGGGTCTCACTTGCCTGCAGATGGCACTGGCCAAGCTATGGAAGTCATTCGGTGTTGAGCCAGGCTTTGTTCTCGGACACAGCTTAGGCCACTATGCTGCTTTACACGTCGCTGGTGTTCTGTCCGCCAATGATACCATTTACCTCACTGGCATCAGAGCGCAGCTGCTCGTGGATAAGTGCCAGGCAGGAACCCACTCAATGCTGGCAGTAAGGGCATCCTTACTCCAGATCCAACAGTTCCTCGATGCCAACATTCACGAGGTTGCATGTGTCAATGGTCCACGAGAAGTCGTCATCAGTGGACGCGTTGCCGACATTGACCAGCTGGTTGGCCTTTTGTCGGCTGACAACATCAAGGCGACCCGCGTCAAGGTGCCATTTGCCTTCCACTCAGCGCAGGTTGACCCCATTCTCTCCGACTTGGATACAGCGGCGTCGCGCGTCACCTTCCACTCCCCCCAGATTCCTGTTCTTTGTGCCCTTGACAGCTCTGTCATCAGCCCTGGAAACCATGGTGTCATTGGTCCCCTTCATCTACAGCGACATTGTCGTGAGACAGTCAACTTTGAGGGTGCTCTACATGCTGCGGAGCGCGAGAAGATCATCAACAAGACATCAACTCTATGGATCGAGATTGGTCCCCATGTTGTCTGCTCTACCTTCCTCAAGTCCAGCCTTGGTCCAAGCACACCTACTATCGCATCGCTTCGCCGAAATGACGATTGCTGGAAGGTGTTGGCTGATGGTTTGAGCAGTCTCTACAGCAGCGGGTTGACAATTGACTGGAACGAGTATCATCGCGACTTCAAGGCCTCTCACCAGGTACTTCGTCTGCCTTGTTACAGCTGGGAGCACAAGAATTACTGGATACAGTACAAGTACGATTGGTCCTTGACTAAAGGTGATCCTCCAATTGCTCCTAACAGCTCGGTTGAAGCAGTCTCAGCTTTATCAACACCCTCGGTCCAGAAGATTCTACAGGAGACTTCCCTTGATCAGGTGTTGACTATCGTTGCTGAGACAGATCTCGCGAGCCCTCTATTGTCAGAGGTTGCCCAAGGTCATCGGGTCAACGGTGTCAAAGTCTGCACATCTTCCGTGTACGCTGATGTTGGCTTGACGCTGGGTAAGTACATTTTGGACAACTACCGCACCGACTTAGAGGGTTATGCGGTCGATGTTCACGGTATTGAGGTCCACAAGCCACTTCTTCTCAAAGAAGACATGAACGGAACGCCCCAGGCTACACCGTTCCGCATCGAAGTGCGATACCCAATCCAGAGCACCACGGCGCTGATGAGCATCTCCACCACTGGTCCCAACGGTCAGCACATCAAGCATGCTAACTGCGAACTTCGACTCGAGCATCCGTCGCAATGGGAAGCGGAGTGGGATCGCCAAGCCTACCTCATCAATCGCAGCGTCAACTACCTTCTGCAGCGATCAGCACAAGGTTTGGACAGCATGTTGGCAACCGGAATGGTCTACAAGGTCTTCTCCTCCCTCGTCGACTATGCCGATGGCTACAAGGGTCTGCAGGAGGTTGTCTTGCACAGCCAAGAGCTCGAGGGCACAGCAAAAGTGCGCTTCCAAACTCCCTCGGGAGGTTTCGTCTGCAATCCCATGTGGATTGACAGCTGTGGTCAGACGACCGGCTTCATGATGAACTGTCATCAGACTACGCCCAATGACTACGTCTACGTCAATCATGGCTGGAAGTCGATGAGATTGGCCAAGGCGTTCCGTGAAGATGGTACCTATCGGACTTATATCCGGATGAGGCCCATTGATAGCACCAAGTTCGCTGGTGACTTGTACATTCTTGATGAGGATGACACTGTGGTTGGTGTTTATGGAGACATAACAGTGAGTAACACGAATCTTTGTCAACAACAATGCTAACGTAAAGAACAGTTCCAAGGTTTGCCGCGACGAGTCCTCAACACAGTCTTGCCATCTGCCAACGCGGTTCCAGTTGATGCTCCCATGGGTCGACGGGACGTGCCTCCATCAAGAATGGATGTGCCTCCCGTCAGGTCCGGTGAAGGCCCACCCACTTCAGCACCCACGCAGCAAGCTATCGCTCTGCCGTTCGCAGCCGATACATCCATGGACTCCCGATTGAGACCTCTTCTTCGCATCTTGTCAGAAGAGATCGGTCTCGGTCTTGACGTTCTTTCGGACGATGAACTCGACTTTGCGGACCACGGTGTCGACTCACTCCTCTCATTGACCATCACTGGTCGCATGCGTGAGGAATTGGGTCTCGACGTTGAATCTACAGCATTCATGAACTGTCCCACTTTGGGCAGCTTTAAATTATTCCTAGGACTTGTCGATCAGGACAATAAGAGCAGCAGCGGCAGTGATGGCAGTGGTAGGAGCAGTCCAGCACCGGGTATCGAGTCTGGCGCTACTACACCACCTATGAGCGAAGAGGACCAGGACAAGATAGTCAGCAGTCACTCGCTTCACCAGTTCCAAGCCAGTTCGACGCTTCTACAGGGCAGTCCCAGTAAAGCTCGCTCGACTTTGTTCTTGCTACCAGATGGCTCGGGATCTGCCACATCCTACGCTTCCCTTCCCCCGATCTCTCCAGACGGAGATGTTGCTGTCTACGGGTTGAACTGCCCATGGCTGAAGGACGCTAGTTACCTCGTCGAGTTTGGACTCAAGGGCTTGACAGAGCTCTATGTCAACGAGATACTCCGTCGCAAGCCACAGGGTCCTTACAATTTGGGAGGATGGTCAGCCGGTGGCATTTGCGCTTATGAAGCTGCCCTGATCCTCACCAGAGCAGGACACCAAGTCGATCGCCTTATCTTGATTGACTCTCCCAATCCCGTTGGTCTTGAGAAGCTACCTCCTCGCTTGTACGATTTCCTCAATTCGCAGAATGTCTTTGGATCAGACAACCCGCACAGCACTGCTGGAACAAGCGTCAAAGCTCCAGAATGGCTTCTTGCACATTTCCTGGCCTTCATTGACGCTCTGGATGCTTATGTCGCAGTGCCTTGGGACTCTGGTCTAGTCGGTCTAGCATCACCGCTCCCTGCACCGCCGCAGACATACATGCTGTGGGCAGAAGACGGAGTTTGCAAAGACTCTGATAGTGCTCGTCCCGAGTACCGTGACGATGACCCACGCGAGATGAGATGGCTGTTGGAGAACAGAACAAACTTTGGTCCGAATGGTTGGGAGGCGCTACTTGGTGGTAAAGAGGGTTTGTTCATGGATCGGATTGCGGAAGCGAATCATTTTAGTATGTTGAAGAGAGGACGGAATGCGGAATATGTCTCTGCATTCCTGGCTCGGGCCTTGGACAATTAG
>Aurofusarin_FGSG_02325_F_graminearum_PH-1_GenBank_Accession_XP_011318234.1
ATGTCGCCTCATAGTGATACCCAAGAAACCTCTCATGAGGCAACTGTCACCGGTCAACCTGATACCCTTGTTTGCCTAACCATCACGGCCTACAAAAAACCTTCTCTTAGCGAGAAAGAGTACAGGCACCATATGACAAAGGTCCATGCCAAGCTCGTCAGCCCTTTGATGGAGGAGTATGGTATTGTTCGCTACACCATGACACACAACACGAAAGAGACACGCCCGATGCTTTATCAGCTCTACGATCCACAATTCTCCAACCAGTCAGACTATGATTGCATCGTGCAGTTTATTTTCAAGGATATCAAGGACTTTCTTCGCATGAAGGCAGATCCGCGTTTCCTCGAAAAGGTTGCGCCTGATCACGTCAACTTTGCTGACACCAAGCGATCAACGTAGGTTATCCTCCACTACAGAGGTTATCATGAACGATTTTACTAATGAAATTAGGATGACTGTTGGGTATTATGAGGAATTTGTCAACGATGGCAAGGTCGTTCCCAAGGACTGA
>Aurofusarin_aurJ_F_graminearum_PH-1_GenBank_Accession_XP_011318235.1
ATGGGTTCAATTTCTTCTCCATCTCTCATCATTGACCTTGCGAACGCTGTGTCCTCAGCAGCTAAGAACTTGGACACGCAATTGCAATCTCAAGGTTTTCCACAGCCATCATTTGAAGCTGATGGTCCAACATACGTTGTTCCCAAGGATGCCCCCAAAGCAGCCCACGAAGCCCGTGTGGCAACCGCTGAGGCAGCCCTGAAACTGTTCAATCTTGTATCTGGACCCAGCGAGCTTCTACCCAACATGACAGCCAGTGTATGTAGCCACGCCTCCATTCTCGTTGACTTTTAGCTAAAACAGCCGTGACAGTATCACACCATCTTTGCACTTCAATGGTTACATCATTTCGATGTTTTCTCTCACATTCCGCTTGATGGTTCCCTGTCATATGAAAAGCTAGCCACCAAAGCCAATGTACCTGAGTCTCTACTCAAAAGTGTTGCGCGTATGGCAATGACAAGCAACATCTTGGCAGAACCAACCACGGGTCAAGTCGCGCACTCTGCCAATTCTGCCATGTTTGTCAAATTTCCCAACATGCGCGACTGGGCCTCGTACATGTTCACTGCCTCAATTCCGACCGCTGCTGCCATGGTCCAAGCTACAGAAAAGTGGCCAGGAAGTGTAAAGAAGACCGAGACAGCTTACAACATCGCATTCAATCATGATTTGCCCTTCTTTGATCATTTGTCCCAGAGTCCTGTCATGACAAAGCAGTTCTCTGGATACATGAGAAGTGTGACTGACGGTCAAGGCATGGATCTCTCCCATCTCGTCAACGGGTTTGACTGGGCCAGCCTGCCAGACAAGTCCCTCATTGTTGACGTAAGTGATATCAAGCGCCTCATCTCTCCTCAAAAACAACTTACTAACTCGTTACAGATTGGAGGCTCTGCGGGCCATGCAAGCTATGCTCTAGCCGCTGCTTATCCACACCTCCGCTTTGAGGTACAAGACCTTGACACCGTGGTCAACGGAGAAAAAGCAGCCAAGGAGCATGAAGAAGCAGTAAGCAAGCATGTGATTGGCACCGATAACAGGGTGACCTTCAAAGCGCACAACTTCTTTGAGGCACAGCCAACCAAAGACGCAACCGTTTACATGCTGCGAATGATAATCCACGACTGGCCGGACGCCGAAGCAAAGACCATCCTGGGTAATCTCGTCCCAGCGCTCGAGTCAGCCAAAGCAACCCTCCTCATCATGGATACGGTTCTGCCGTCACCCGGAAGTATCCCGTCGGTACGGGAGCGTGTCATCAGAACGCGAGACTTGACTATGCGCCAGGTGTTCAACGCCAAGGAGCGCGGTGTCGATGACTGGGAGGCGATCTTGCGCGAAACGGATTCGAGGCTGACCTTGAAGAATTTGAGGCAGCCGGAGGGGAGCAACATGTGCTTATTGACCATCAGCTTACAGGATGACTAG
>Aurofusarin_aurF_F_graminearum_PH-1_GenBank_Accession_XP_011318236.1
ATGCCTAACCCTACAGTCGCTATTGTAGGCCTTGGTGCCCTGGGCCTTGTAACTCTCAAGAACCTTCGAGAAGAAGGCTTTGATGCCGTCGGGCTTGATCGAAATGACTATGTTGGAGGTCTCTGGCATTTTGAGGAGGGAAACAAACTCACTGTAATGAGAAGTAAATTTACCATTCGTCCCTATTTAAAATTCATTCTAATCATGTGAGAATAGGCACGCTGTCCAACGGTTCTAAGCAGCGAGGATGTTTCACAGACTTTCCCTTCCCTGAAGGTATACCATCATTGATGAGTACTTACTGATCACACATGTACTGACCCCACTCAGACAGTCCTGACTTCATCCCTGCGGAGGGTATTGACAGATACCTGAAAGACTATGCCAAACACTTTGGACTCTTGGAACATTGTCGCCTTCGCACTAGCTTCCATGGCGCAAGATACGACGAAAAGAAGCAGCAATGGCGCTTGTCTCTATCCACGCCTGACGCTCCAGAGCCACATTTCGAGTGGTTTGACAAGGTCGTCTTCGCAATGGGAGCAGATCAGATTCCTTCCAGGCCTAAGATCGAGGGCATTGAGAAGTTTAAAGGTCATGTGGAGCACTCCATGTCGTTCAAGAAGTAAGTCAAGTCCCTGACGGTAATGTGGTTTTGTCTAATACTACAATAGCCCAGAGACGCTTGCTGGGAAGAGAGTAATGGTTCTGGGCTTCGGTAACACTGCTGCTGACATGGCAACTGAGTTGGCTCCTATTGCTGACCAGGTTTACCTCGCACATCGACACGGTGCTATTATTGTGAGTACTGATATCCTTCCATCGGGGAATGAGAGACTAACTGTATCATAAAGGTCCCTAGATGGGTCAAAGGCAAACCAGTGGACCACGTACGAACCTACCGCAAGTATGTGATCCTCAACTTGATGAACCGCTACACTCCTGGTCTCTGGGAGAAAACAATGAACAGCGTCATCGGAAAGCTTGTCCACAATACCTTTGACCTCAAGCCGGAGTGGCGCTTTGATCCTGCCCCATCAATCACAAACCAGCGTCCTCTTGTCAACGACGAGTTGATCCCATCTTTGGAGAAGGGTTCTATCATTAGCACACACGGACTGGCTCGTGTCATCGATGAAAACACAGTCGAGACAAGCGATGGCCAGCGGTATGAAGTCGACGCTATTCTGTTCTGTACAGGATTCACCGTGGACTATTCAGTCGTCGGCATGGACGCAGATCCGTGTCGAGCCACGACCACAGATTGGCAAAAGTCTAGAGGCTTCACAGGTCGCCCTCTGCCAAGACTGTACCAAAACATCTTCAGTCTTGACCATCCCGAGACTCTCGCTTTCATCGGTCATTTATCTTTCATGAATCCCGCATTCTTCATGTTTGATCTTGCTAGCATGGCAGTCGCCCAGCTATGGAAGGATCCATCAGGTTTCCCATCCAAAGCAGAGATGAACAAACAAGTCGATGACCAACACGCTTGGGTCATTGATCTCGCCAAGAAGGGCCCCGTTACACCTTCCATCGTCAAAGCATCAGAGTGGATGGAATGGGTCGACCGAGTGATTGGCTCTGGCTTGCCAGAACATCTTGGGTACACTATGAAGGGATGGAACTTTTGGATGCGCGACCGCAAGTTTTGCAACATTATGATGGATGGCCTGCTGAGTCCTCATGCCTACCGTGTGTTCCCTGGTAAGCGAAAGGCTTGGCCAGGAGCGAGAGATGCCATCATTGCTATGAACGCTGATCGAGAAGCGAGGTTTGGACCTATGGATTAA
>Aurofusarin_gip1_F_graminearum_PH-1_GenBank_Accession_ XP_011318237.1
ATGCTCACTTCTCCACGTCTAATATTGCTTTTACTAGCATGGGTGTTTTCAGCACTCGTGGCCAGTGCCCTTGTAAAGAAGGACTGGACCATTACGTGGGAACCAGGAGCACCCAATGGCCAGGAGAGAAATATGATCAAAATCAATAACCAATTTCCTGGGCCGACGATTCTCTGCGACGAAGATGATGACATTGAGGTCACAGTTCACAATAAAATGCCATTCAACACTACTGTTCACTGGCATGGCCTTGAGTAAGTTGAAAGAGTCATGTCAATATCGAGTATAGACGAGTTAACTGTGTCAGGATGATGGGCACACCTTGGTCAGATGGAACCCCGGGCATGTCCCAAAAGCCAATAGAAATGGGCCAAAGCTTCATCTACCGGTTCAAAGCCTCACCAGCGGGAACGCATTGGTACCATTCTCACTCACGGGCTACCGTTCTCGATGGGCTTTACGGACCAATTTTCATCAGGTACGTTCAACGAGTTGATAATTTTGCGATTAATGCTAAGAAGTACTGTAGGCGAAAGCCAGATGCCCCAGCACCATGGCATCTGATTAGCAAAGAACAAGCCGACATCGACGCAATGAGTCGTGCAGTTATCGACCCCAAACTGGTTATGGTGTCTGATTGGACCCGTTTCATGTCTTGGGAGTACATGGCTGCCGAGGAGAGCTCCGGAATGGCCATCTTGTGAGTTCCTACAATATGCAGAATAGTGCACTGCATTGCTAATCAAAACATATGTAGCTGCTCAGACAGTATTCTCGTCAACGGAAAAGGAAGCTTGTATTGTCCCGACGTTGACGTGTTGATCAACCACACCAGCACATACATGAAGTACGGCTTGTATCCTCGACAAGTCAACGATAAAGGGTATGTAACGTCAGATTTACTCACTGGATAGGCTGCTAACAATCCAAGGTGCTTTCCGTTTATGAGATCAACCCAAGGCCCATATTTAACCACTGGAAAACCAGAGACTATCCCTCTACACCTACAACACGGCTGCACCCCTGCTGAGGGTACCAACGAGACGATAGAAGTTGACCCAGCGGATCAATGGGCTAGTCTCAATTTCATCGGTGGCGCCACATTCAAGACTATCGTCTTTTCTGTTGACGAACATGACATGTGGGTTTATGAAGTTGATGGCCATTATATTGTTCCCCAACGCGTCAACACGGTGCACATGTATGCAGGCGAGCGCTATGCCGTTATGATCAAGCTTGATAAAACACCCAAGGACTATACAATCCGTGTCGCAGACAGTGGTCTCACCCAAGTCATCTCAGCATTCGCTACACTCCGATACAAAGGCGGCATTCAAGGGAGTGATAGTGTGGGTGTGATTGACTACGGTGGTCAGAACAGCACCAAAGATGGGTCTGTCATTACACTCGATCGTGAACACCTTCCCCCTTATCCTCCCAATCCACCAGCACGCAAGGCAGATGCGATGCATGTCCTCTCAACGCATAGATGGAAGAGTGCTTGGCAGTATACCATGTCTGGACATGGCATGTATGAAGAGGACCGTAGCGCATATGGACCGCTTCTGTATGATCCTCACTCAGCAGACGCGATGGATGAAGGTCTTGTTATTCGCACAAAGAACGGGAGCTGGGTTGATCTGGTGCTCCAGGTTGGCTCTTTACCAGGGCAGCCGCAAGAGTTCCCGCACATGATGCATAAGCACACGGGAAAGACATGGCAGATTGGCTCTGGCATGGGAATTTGGAACTATTCCTCTGTCGAAGAAGCCATAGCTGCTGAGCCACACAACTTCGATCTTGACACGCCCAAGTGGAGAGACACTTTCGTTACCTCTTTCGATGGTTCGGCGTGGATCGTGCTGCGGTATCAGGTCACAAATCCTGGACCCTGGCTTTTCCACTGTCACATAGAAACACATCTAGCTGGTGGCATGGCTATCGCGATTCTTGACGGTATCGATGTTTGGCCGCAGATTCCTGCTGAGTACGGACCTGATCAGCGGGGCTTCATGCCCGGAACACTTCCGGAGTTGGAGAGTGGAGGGAAACAGGGTACAGTGGATAAACAATGTCCATTGCTGGCGGTATCTCCTAGTGGTGGCCCGAAGAAGGATTCAGGTGAAACTTCAGCTAGTGATTCACGGTGGGAGACTTTGATCCGTGGTTTGATTCAAGTGTTACAGGGCTGGCTTTCGGATGAAGCAAGCAGTCGTTCTTCGTAG
>Aurofusarin_FGSG_02329_F_graminearum_PH-1__GenBank_Accession_XP_011318238.1
ATGTCTAAGCAGAAACCTTCCCTCTGGAGGGCGCTCAGAGCGCTCTCGTTCATCATATCAATCCCTCTGCTTATTCAATACCTTGTCCTGAAATGGTACAGCACCTCACAAAATACACCAACCCCAGTCTTCCATGAACCAAATCACGAGACAAATCTCACCGTGTGGGAGGTCTTGAGTAACGATGACCGCGTTTCTAAATTTGTCGACGTTATAGGCAAATTGCCTGACATTGTCCGGGGTCTCTCAGCACCACAGGCTCGCTTCACTGTTTATGCCCCTGTAAATGAGGCGTTCGACTCTTTTTATTTCCCACCTGATCCGCCCCCATTCTTTGGCCTGTTCATCGCTGGATGTCATATGGGACCAGGGCCAGTTCCAGCTGAGCGTCTCCCGTCAATGGGCACGGTTTCGTCTTTTGTCAATGGAGACATATTCTTCACCTACAAGCAACGTATCAGTGTACAGAAGGACAAAAGCGGACTTACACTCAACCGCGCGGCTCGAGTACTCCCAGTCAATGCATCGCAATCAATCGCCGTCAATGGTTTTGTCCATCATATTGACACCGTCTTGGAACTCCCCAACTCGACTGCCCATGCCCTTCGTACCAGACCTGAACTATCAAAGTTGCGACGGGGCTTAGAGGCGACAAAACTATCAGAGAGCATCTACGACACCAATGCTCATGTGTCGCAAACTATCTTTGCTCCAACCAATGCTGCCTTTGATCGCCTTGGGAAAACCGCAACCAAGTTCCTGTTCAGCCATGGAGGTAGACCTTATCTTCGTGCACTGCTAAAATATCATGTCGTGGCCAACAAAACTTTGTTCAGTGATAGTTACTGGCCTCATGGCGGAGCTAAGTTGATGGACTTGAGTCTAATTCCGAATAAGGACTCTCATCAGGTGAGCGCTGAGAAACAAACTACAAAATTGAATTGAAACTGACCAGATATCTTCTAGTTTGATCTGCCGACCTTGCACAACAATCTAACTCTACAGGTTGAAAGTCGCAAAATTCATAAGAAGTGGCATCTGAATGTCTTGAAAGATCAGGTAGCTGAAGGCAAGAGCCACGATTCTATTCCAGTCTCAATGCCCGATGTTATTCTGATGGATGGAGTTATGCATTTCATCGATTCTATTCTATTGCCACCGGCCAAGTCGGAGCAAAGGAAGACTTCTTGGCTGAGTCGACTTAAATCGTCGCTGGGACATAACAAGCAAAGCATTGAGGACTTGGTAACTTTACTTGGGCCCTACATTGATGAGCCTTGA
>Aurofusarin_aurL2_F_graminearum_PH-1_GenBank_Accession_XP_011318239.1
ATGTTGTTTCGTTTTCTGGCCTTGTTGCCATTCGTGGCTGGAGCATTCGCTGAATACAAGGTGCACGATGATACCTTCAAGCCTGACTACGTTCTAGAAGCAACTTTAGACGATATTAAGATCAACTGCGTGTCAAGATCGTCAATCGTCTTCAATGGCACCTCTCCCGGACCGACGATATACCTCCAAGAGGAACAGACGACTTGGATTCGAGTTTACAACAAAATTCCAGACAACAACGTCACAGTCGTAAGCTTACACGCACTCCCTCTTCCCTTCAAAGCTGACAACATAAGCACTGGCATGGTCTGAGTCAGCGAGCCGCACCTTTCTCTGATGGTACTCCCCTCGTCAGTCAATGGCCCATCCCGGCCGGCCAATTCTTCGATTATGAGATTCGACCAGAGATTGGAGACGCAGGATCTTACTTCTATCATTCGCATGTCGGCTTTCAGATCGTGACTGCCTTTGGAGCTTTGATAGTCCGAGACGCTCGGAAGCCAGAGTACAAGTACGATGGAGACATCCCTCTTCTGGTAGGCGATAACTACGCTGCCGAGGATGAAGTGATAGAACAGGGCCTGTTAGCAGACCCCTTCAAGTGGTCTGGAGAACCTCAAGCTATTACTATCCAAGGGAACAGCGGCAACAAGAGTTTCTACGAAGCACCAGACTCGAGCTGCATGCCTCATGTCGTTCACGTTGACCCCGGAAAAACCTACCGGCTTCGATTCATCAGTGCTACAGCATTGTCTATGATCAAGCTTGGCATTGAAGATCACGAAAACCTTACAGTCATTGAGGCTGACGGATCATACACAAAGCCTGCTAAGATCGATCATGTCCAGGTGTCACCCGGTCAGCGCTACAGTTACCTCATGAAAACCAAAACTTCGAAAGAGGTTTGTGGAGGTGACAAGTCTCAGTATTGGATCCGGTACGAAAGTCGCGATCGACCGAAAGTGATCAGCGGATACGCCTTACTCAAGTATCGGTGTGATAAAAACCAGAAGCTTCCAAAATCACTACCTGAGACATCACCCATCGAACTGTCCAATAGCACTGCTGACTACCTCGAGTACGCCCTGGAAGGCTTATCGGAGAAGAACAACCAAGCATTTCCCAAGTTGTCAGAAGTAACGAGAACTGTTGTTATTCAGATTAACCAAATACTCACTACTGGAGCCTATGTTAATGGAACGTTGAATGGCACAGTAGCCTGGGCGTAAGTTACAAATTCATACCATTATGTCACAATTTGCTAACAACAATCAGCCAAAACGGTCTACCTTGGAAAGAAAACGTTCAAGCTGAGCGTCGCCAAGTCCCATATCTCATTCAGATTTACGAGAATGGCACGACTCCCAACTATACTCTTGCTTTGGAGCACCATGGCTTCGATCCAGAAACCAAGGCATTCCCCGCCAAGGTTGGTGAAGTCCTGGACATAGTCTGGGAGAACAACAACGGTCCTACAGGCGGCTGGGACTACCATCCTATGCACGTCCATGGATATCACGTTTACGATCTCGGCTCTGGCAATGGTACTTACAACGCAACCGAAAACGAAGCTCATTTCGAAAACTTCACCCCTGTTCTACGAGACACAACGAACCTCTACCGATATGCTGTCAAGGGTGTTCCACATCACACCGCTGGTTGGAGAGCTTGGCGAATTCGCATCACCGAGGAAAACATCGGTGCTTGGATGATGCATTGCCACATCGCACAGCATCAGGTCATGGGAATGGCTACCGTTTGGGTGTTTGGCGATGCGGAGCAGATCCGTGGCAAGTTCCCTGCTCCGCCATATACTCAAGGGTATCTCACCTATGGTGGAAGTGCTTACGGAACTGAGGATGATCAACCTTGGGTGAACGAGTACTACAGTGATAAGAATAATTAA
>Beauvericin-Enniatin_Esyn1_F_redolens
ATGACATCACTCGATAACACCAAGAGTGACTCTACAGAACCAGTCATGCCTTTGTTGCTGCCCATTGATGGTGTTGGTCACACCGACAGTCTTGTTGAGGAAGTAACTCGTTATTTCGGCTTAGGCCGAGATAGAATCGAGAGTATCCTCCCAAGCACGGCCTTCCAGCAAGATGTCATTGACTGTGCTGGCAATGACAAGCAGCGTTCCATTGGCCATGTTGCTTATGAGATCAGCAATGATATCAACATCTCAAACTTGGCCGCTGCTTGGAAAGAAACCATCAACCGAACCCCTGCCCTGAGAACCTGTGCCTTCACCTCTCAGAGCGGAGATTCATATCAGGTTATCCTAAAAGACAGCTTTGTCTTCTCATGGATGTTCTGCACATCTGTTGATCAGAAGGATGCTGTTGTGCAGGATGAAGCTGCAGCTGCAGCTTCTGGACCTCGCTGCAATCGTTTCGTTCTTCTCGATGATCCAATTGCAAACAAGAAACTCCTCATCTGGACCTTCAGCCATGCTCTTGTGGATAGCACCTTCCAAGAACGCATCCTTGGGCGAGTTCTGAAGACTTACAAGCATGGAAATGATGAACTCTCCAACAGACCCTACACGCCTGAGTCCTCTGATCATGAGGACGATGGTCTGTCGTTGACTCCTAGTGATGGGTCAAAGACTCCGGAAACTGGTGGTATTCACCCCGCGACCCAGTTCTGGAAGGAGTACTTGAGCGATCTGAATGCCTCTGCGTTCCCGCACTTGTCTTCTCCACTGGCTGTTCCCTACCCCAATGCAAAGGCTGAGCATCATATCTCATTCACGAGCTCACCGCAATCGCATTGTCCCAGTGCAACTGTTTGTCGAACTGCACTTGCAATTCTTCTATCTCGCTATACGCACTCGCCAGAGGCGCTGTTCGGTGTCGTGACAGAGCAACAACAGCTCATCGCAAATGGCCCAACACGGACCGTTGTGCCTTTCCGTGTGCATTGCGCCTCTGGTCAGTCTCTTTCAGACATCATCGGTGCAGTCAAAGCCGATGATGATGCCATTCGCCAGTTCGCAGATGCTGGTCTCCGCAACATCGCTTCTACTGGGGAGGATGGCTCTGCTTCTTGCGGATTTCAGACTGTTCTGCTAGTTACCGAAGGTGGCACTGAGCAATCTTCTTGCGAGCTTCACCAGAAGACTGGAGAGTCTGAGCTATTCATGCCCTGCACCAACCGCGCTCTGCTACTCCACTGTCAAGTGGCCGGACATGGGGTATCGATTATTGCAAGATACGACAAGAGCCTCATTGACTCACATCAAATGGCTCGGCTACTGCGGCAGCTGGGACATCTGATACAGGTTCTACGAGACTCATCGGACAATCTGCCGTCTGCGGGAGAACTCGACATGATAACACCAGAGGATCGAGCCGAGATCCAGAGCTGGAACTCCCAGTCTATCCCTTCACAAACCACCCTCATCCACAGAGAGATGCTAAAAACAGCCTCTGTCTCTCCCACAAAAGCCGCAATTTGCGCTTGGGACGGAGAATGGACCTACTCCGAGCTCGACAACATCACCTCTCGCCTAGCTGCACTCATCAAGTTCAGTACCCCAGGCCAAGAGCATGCGATAATTCCCATTTACTTTGAGAAGTCAAAATGGGTCGTCGCCTCCATGCTCGCTGTCATGAAAGCTGGTCATGCATTCACACTGATTGACCCGAATGATCCACCGGCTAGAGTATCCCAGGTCGTCGCGCAAACGGGCGCAACAATTGCGCTTACTTCCAAGCTTTACGGCAGCAAGGTACAAGCTATTGTCGGGCGCTGCATTGTGGTCGACGATGAGCTTGTCCAGTCGCTCATCTGCACTTGTGCCTTGGATACAGGCTTGGCTCTGGCCATGGTTACTCCAAAGGACCTGGCCTACGTTATCTTCACTTCCGGCAGTACGGGCGATCCCAAGGGTATCATGATTGAGCATCGAGCCTTTTCGTCCTGTGCCCTCAAATTCGGGTCTGCACTCGGGATCAACAGCGACACTCGCGCTCTTCAGTTCGGGTCTCATGCATTTGGCGCCTGTCTTCTTGAGATCATGACCACTCTCATACACGGTGGTTGCGTTTGTATCCCATCCGATGATGATCGTATGAACAATGTTCTAGCTTTCATCAATCGTTCCAATGTCAATTGGATGATGGCGACACCGTCTTATATGGGCACCTTCCAGCCAGAACATGTCCCTTGCTTGCAGACTTTGGTGCTTGTCGGTGAGCAGATGTCACCATCTGTCAACGCCATTTGGGCTCCCCGCGTTCAACTCCTGGATGGCTACGGCCAGAGCGAGAGTTCTTCCATCTGCTTTGTTGGCAACATCAGCTCATCGGGCGCTGATCCAAACAACATCGGTCACTCAGTGGGTGCGCATTCTTGGATCATTGATCCCAGCGATCCCAATCGTCTGGTCCCAATTGGCGCGATTGGTGAGCTCGTCATTGAGAGTCCTGGCATCGCACGCGACTACATCATTCCTCCACCGTCAGAGAAGTCGCCCTTCTTCTCAACAGTTCCAGCCTGGTATCCTTCTAAGCATTTACCTAAAGGCTTGAAGTTTTACCGGACTGGCGATCTCGCACGTTACGCATCTGATGGTACTGTTGTTTGTCTTGGTCGCATGGACTCTCAGGTCAAGATCAGAGGGCAGCGCGTTGAGCTGGGCGCAGTGGAGACTCACCTCCGACAACAGATGCCCGACGACATGTCCATCGTGGTTGAAGCTGTCAAACCGTCGGACTCTTCTACAAGTACCGTTCTCGTTGCTTTCTTGATAGCCTCGCAAGCAGCCGAGACTGTCATAGAGGCCAGCATCTTGGATCACACGGCTTGCAGAGACATCAATGTGAAATTGGAGCATGTTCTTCCTCGCCATTCCATCCCCTCGTGCTATATCAGCATGCAGCATCTTCCTCGTACCGCCACTGGTAAAGTCGACCGGAGAAAGCTTCGATCTATCGGTCGCGACATTTTGGCCCAGCAGATTCAAGGAACTAGCTCCCGCCCATCTCAATTGAGCCCTTCAGCAACCAGCAGTCAAACCAAGCTGGAGGAGGTTTGGCTCCAATGCTTGAACCTCGAGCCTGGCGCTGCCAACATTGGATCAACCTTCTTCGAGCTGGGTGGCCACTCCATCACTGCCATTAAGATGGTCAACATGGCGAGGTCAGCTGGCATAGAGCTCAAGGTCTCTGATATCTATCAGAACCCTACCCTTGCCGGCCTTGAGGCTGCAGTGAGCGGTAGCGCCATGCCCTACTCTCTCATTCCAACGACCACTCGCGATGGACCTGTTGAGCAGTCTTACTCTCAAGGTCGACTTTGGTTCTTGGATCAGCTTGAGGTCGGCGCGCTGTGGTATCTGATTCCATACGCTGTTCGCATGCGAGGATTGGTTGACATTGATGCTCTGAGTCGTGCTCTGATGGCCTTGGAGCAGCGCCACGAGACCTTGCGGACTACCTTTGAGGACCATGACGGCGCGGGTGTACAGGTTATTCACCAGAAGCTCTCCAAGGAATTGAGAGTCGTCGATGCGATGGACGGGGATTACCTTCGACTGCTAGAACAAGAGCAGACTACTCCATTCGATCTCACTTCCGAAGCAGGCTGGAGAGCGTTGCTCATCCGCTTGAGCGACACCGACTACGTCCTCTCTATCGTCATGCATCACATCGTGTCCGATGGCTGGTCAATTGACGTTCTGCGACACGACCTCAGCCAACTCTACGCCGCAGCTCTTCAAGGCCGGGATCCTCTCTCAGCCATGAACCCTCTCCCAATCCAGTACAGCGACTTCGCCATGTGGCAGAAGCAGGAGGCTCAAGCACTCGAACACGAGAAGCAACTTGAGTACTGGAAGAAACAACTCGCAGATTGTTCACCAGCCAAGTTGCCGACCGACTTCCCCCGACCAGCTTTACTCTCCGGTGAGGCGGGTGTAGTGCCGGTCTCTATCGACGGACAGCTGTACCAGAACCTGCGGGAGTTCTGCAACGAGAACAACACCACTTCATTTGCCGTGCTGCTAGCTGCTTTCCGCGCTGCGCATTATCGTCTCACTGGCGTTGACGACGCTGTCATCGGCACACCCATCGCCAATCGCAACCGATGGGAGCTGGAGAACATTATCGGCTTCTTCGTCAATACGCAGTGCATGCGCATCACTGTTGATGATGAAGACACCTTTGGCACGTTGGTACGACAAGTCCGAGCAACCACGACTGCGGCATTTGAGAACGAAGATGTCCCGTTCGAGCGTGTTGTGTCAACCATGTTACCTGGCTCAAGAGATCTTTCTCGAACACCGCTTGCGCAGCTCATCTTTGCTGTCCACTCGCAGAAGGATCTTGGAAGGTTTGAGCTCCAAGGTCTTGAATCAGAGGCTGTCTCGAGCAAGGCTTATACTCGGTTCGACATTGAGTTTCATCTGTTCCAAGAGGCCGATGGACTCAAGGGCAGTTGCAACTTTGCCACGGATCTGTTTAAGCCCGAGACTATTCAGAACGTGGTCAGCGTCTTCTTCCAGATTCTTCGCAATGGTCTTGAGAAGCCTGAGATCCCCATCTCGGTCCTTCCTCTTACCGATGGCATTGAGGAGCTACGTCGTATGGACCTGCTGAAGATCAAGAAGGTTGAGTATCCACGAGATGCAAGCTTGGTTGACATCTTCCGCACGCAAGTCTCTGCGTACCCAGAGTCTTTCGCCGTGGTGGACTCCTCGTCTCGTCTTACTTATGCAGAGCTGGACCGTCAGTCTGACCTGCTTGCGACATGGCTTCGTCGACGGGGTATGCCGGCTGAGACTTTGGTCGGAGTTCTCGCTCCACGATCATGCGAAGCAATTGTCGCCATCATTGGTATCCTCAAGGCGAACTTGGCGTATCTCCCCTTTGACGTCAAGTCTCCTACTGCCCGCCTGAACGACATTCTGTCTGGTCTCCCCGGACCCACGACAGTGCTTCTGGGCTCAGATGTCCCTGCTCCCGAGTTGGAGGTGCCTGACTTGGAGTTTGTACGTGTCGCTGATGCCCTGGAATATCGCGATACGAATGGTCTCAATGGCCATGCGCATATCGACACTTCGAACCCTTCCGCAACAAGTCTCGCATACGTACTCTTCACTTCCGGCTCCACTGGCCGACCCAAGGGCGTCATGGTCGAGCACCGCGTCATCGTCCGTCTCATGAGAAGCAACATCATACCCGACTTCCCAACTCAACCGCGGTCAGCTCACATGTTCAACATTGCCTTTGACGGCGCTACCTACGAGATTTTCTTTACTCTCCTCAATGGTGGAACATTGGTCTGCATTGACTACATGACTACTCTTGATGTCAAGGCGCTTCAAGACGTGTTTATCAAGGAACAGATCAACGCTGCATGCATGGCGCCTGCGTTGCTGAAGCTTTATCTCACCGATGCGCGCGATGCTTTGAGGGGACTTGACTTTCTCATGGCTGCTGGAGATCGGTTCGATGGCCAGGATGCCATCGAGGCGCAGAGCCTTGTTCGAGGTCAGTGCTACAATGGATATGGTCCAACGGAGAATGGTATCATGAGCACGAGGTATCCTATCGCAACCGGTGACTCTTTCATCAATGGAGTCCCCATCGGGCGAGCTGTCAACAACTCTGGAGCCTACGTCACCGACCTGAACCAGCAACTTGTTGGTGTCGGCGTTATGGGAGAGCTTGTCGTCACTGGCGATGGCCTTGCGCGCGGGTATTTCGACCCAGCCCTCAACACCAACCGTTTCATCCACATTGAAGTCGATGGCCAGCGAGTGAGAGCATATCGCACAGGCGATCGGGTGCGTTACCGAGTAGGCGACGGCCTCATCGAGTTCTTCGGCCGCATGGATACCCAGTTCAAGATTCGCGGCAACCGTATCGAGTCAGCTGAGGTTGAAGCTGCGATGCTTGGCCACGGTTCTGTCCGCGATGCTGCTGTTGTCGTGCAGAAGGACGAGGGTGAGAAGGCAGACTTGGTTGGCTTCGTCGTCATTGATCACGATCATTCTATGGAGGGTGACGCGAATGACAACCAGGTCGAGGGCTGGCAAGATCATTTCGAGACTGAGATGTATGCCGACATTGGTGATATTGACCCGTCTACCATTGGCAAAGACTTCAAGGGCTGGACTTCCATGTACGACGGGAGTGAGATCGACAAGGCGGAGATGCAAGAGTGGCTCGACGACACCATCAAGACACTCCGCGATGGCCAGGCACCGGGCCATGTACTTGAGGTCGGAACTGGTAGCGGCATGATCTTGTTCAACCTCGGCCACGGACTACAGAGCTATCGAGGCCTTGAACCTTCCAAGTCAGCCGCCGCGTTTACAAACAGCGTCATCAAGTCCGTCTCGTCTCTGGCTGGAAAAGCCGAGGTCCACGTTGGCACAGCTCAGGACATTGGACAGCTGAATGACCTGCACCCAGACCTCATGGTGATCAACTCAGTCGCCCAGTACTTCCCTTCACCAGAGTACTTGGCCCAAGTGGCAGACACTTTGGTTCATCTCCCCGGCGTTAAGCGCCTGTTCTTCGGCGACATGCGAACGAACGCCACCAACAAGCACTTCCTCGCTGCCAGGGCTGTCAAGACACTACGCAACAATGCGACCAAAGACTCTATCAAGCAGAAGATGGCTGAGCTAGAGGAGCGCGAGGAGGAGTTGCTGGTTGAGCCAGCCTTCTTTACGACACTACAAGACCGCTTCCCCGACCTGGTTCATCATGTCGAGATCCTTCCGAAGAATATGCATGCTACGAATGAACTCAGCGCGTACCGTTATGCGGCTGTTGTGCACATCCGTGATCGCGACTCGGCACAGCCTGTGCATACGGTTGAGAAGGGCAATTGGGTCGACTTTGGCTCATCAAAGATGGACCGCGATTCTCTCTTGGACCTTCTACGACATTCGAAGGACTCAGCGACCGTGGCTATTAGCAACATTCCTTTCGCCAAGACCACCTTTGAGCGACAGATCGTTGAGTCCCTCGAGGATGACAAGGATGAGGCCAAGGTCGATGGTGCCGCTTGGATCTCAGCAGTCCGCTCCGATGCAGACAGTCGTGCATCTCTCTCTGTTCCTGACCTTTACCAGCTTGCTCAAGAGTCTGGGTTCCGCTTGGAAGTCAGCGCAGCGCGTCAGTGGTCTCAGAGCGGTGCGCTTGATGCTGTCTTCCACCACTACCCATCATCTACACAGGCTCGCCGCACTCTGATCAAGTTCCCTACCGATAACCATCTCCGAAGCTCAGCTACCCTCGCCAATCGACCGCTTCAAGGCTTGCAGCGACGTCGCGCCGCTTTGCAAGTTCGTGAGCGACTTCAATCACTGCTTCCATCGTACATGATTCCATCGACCATCGTGGTGTTGGATCAGATGCCTCTCAATCCCAACGGCAAGGTCGACAGGAAAGAACTCGCACGCCAGGCTCGAATTGTACCGAAGCAACAGACCGCACCGCCTGCACAAGCATTCCCTATTAGCGACATCGAGGCCATACTCTGCGACGAGGTGTCGGCGACTTTCGGGATGAAGGTTGACATATCTGATGACTTCTTCAAACTCGGTGGCCATTCCCTTTTGGCTACGAAGCTCATCTCACGTGTTGAACAACGCTTCAATGTCCGTGCCACCGTCAAAGACGTATTCGACAATCCGGTCTTTGCTCATCTTGCGGTCGTCATTCGTGAAGGACTTGCTTCGCGTACCACTTTGACCAATGGTCAGGACAAGCAAGGTTGGTCCGCTCGTGTTGCGCCACGCACTGAGACTGAGATCATCTTATGTGACGAGGCTTCCAAGCTTCTTGGTATCGAAGTCGGAATCACTGATAACTTCTTTGATCTCGGTGGACACTCGATGATGGCTACTAAGTTGGCAATGCGACTTGGCCGTCGGTTGGATACCACGATAGTGGTCAAAGATATCTTCGACTACCCAGTTCTGTTTCAGCTTTCCAAGAAGCTCGAGTCAGCTGGATCAGAGTCCTACAAGGAAGACGCACCGGTGGAGGACTACAACCCGTTCGAGCTTCTTTCACTCGAAGATCCACAAGACTTCATCCAGCGAGAGATTTGCTCACAGCTCAACATCTCATTCGAGTCAATCCAAGACACCTACCAGTCCACGCAAATGCAGAAGTCCTTCCTCTTCAGCCCAGGAACAGGTTCCCCAAGGCCTCTTACACCATTCTACATCGACTTCCCAGTCGACTCTGACCCCGCTACTCTTGTCCAAGCCTGTCACTCTCTGGTCCAGCATATCGACATGTTCAGAACAGTCTTTGTACTAGCTTCAGGCCAGCTCTATCAAGTCGTCCTGAAGAATCTCGACGTGCCAATCGAGACCATTGTAACGAACCAAAACGTCAACACGGCTACCAATGATTACTTGAATGAGCATGCGCAGGACCCCATTCGTCTTGGAGAGTCATTGATACGCATCGCTATTCTCAAACAGTCATCTTCGTTACGTGTTCTACTACGATTGTCGCACGCGTTGTATGATGGCTTGAGCTTAGAGCCTATCGTGCGCAATCTTCACATACTCTTCAACGGCATGTCACTTCTCCCACCAACGCAGTTCAGGCGGTACATGGAGTACACTGCCAACAGCCAAGAGAAGGGTTATGAGTTCTGGCGTGGTGTGATTGGATATTCTCCCATGACAGTCTTGAGCGACACGAGCAACGCGGCTTGTCGTCAGGAAGTGGCACCTTCGAAGGCCTTGCACTTGTCAAAGGTCGTCAGCGTACCCAGTCAGGCTATCCGCAGCAGTATTGCTACGCAGGCGACGGTGTTCAACTCTGCGTGTGCTCTAGTGCTGTCCAAGGAGTCTGGATCCAGAGACGTCGTCTTCGGTCGCATTGTCTCAGGTCGTCAAGGCTTGCCGGTCAATTGCCAGGACATCATCGGTCCTTGCACAAATGCCGTACCTGTTCGCGCGCACATTGGTACAGGCGATAATCATCACCAAATGCTTCGCGACATGCAAGACCAGTATCTGCGAAGCTTGCCGTTCGAGACACTCGGGTTTGAGGAGATCAAGCGCAACTGCACAGACTGGTCAGAAACAACATCGAATTTCGCATGCTGCGTGACATACCATAACTTTGAGTATCATCCAGAGAGTGAAGTTGAACAGCAGCGTGTTGAGATGGGAGTTTTATCGAAGCACGTTGAGTTGAGGAAGGATGAGCCGCTGTATGACTTGGCGATAGCTGGAGAGGTTGAGCCTGATGGAATGAGCTTGAAGGTTACTATTATTGCGAGAGCGCATTTGTTTGAGGAGGAGAGGGTGCAATATTTCTTGGAGGAGGTTTGCAACACATTTCAGACTTTGAACTTTTCGTTGTAA
>Beauvericin-Enniatin_KivR_F_redolens
ATGGCATCCCAAGAACACCCAACCTGGTTGACGGCTCTCTTAGCCGACACAAGGCCGCCCCCAAAGTTATTCGCTTGGTCTCCCGCCAGTATCCAGCCAAAGCTTGACGAAGGCATTGATATGGGAAGTTCCAACAGTGATGAGGAATACGACGATGCTTCTTGCACCGGTCCTTCATCAAACTCTGATGAGCGCATTTACATCATTGGTCCTGGAAATATTGGCCGACTGTACGCAACTCACATGGCCCGCCATCTCAATGCACTTCCCATCACTCTCGTCGTTCATAGAAAGGAGCTTCTTTCACAGTGGGCCGCTAGTGAAGGTATTGGTCTTGCAGACCTAGCCAGCGGCAAGTTGTTCATCAACAAGCGCTTCAACGTCGAATGGTGGACAGAAACAAGACCTCACTACGGTCCTGTGAAAGAAGTCGCAGGCGGAAAGAAACTTCACAACGTCTTCATCTCCACAAAGGCAGAAGCTGGTTTGGCTGAAGCAGATCGCGTTCGTCGATACCTGGGGCGGTGCAGTTCTGTCGTCTTTGCACAAAACGGAGTCTGCAAGCTTTGGCCTCCCCATGGTCCTTTATACATATCTCATCGATACCCGAGCGGTGATCCTCCAACCTTCTCCGCATGTGTCGTGAGTCATGGGGTTGCATCGGCAGGTCCTTTCTTGAGCGTCCACTCGGCTCCAGCTGACGCATACATTGGGCCTGTATTCTGGGCATCGGACCCCAAATCTCCATGGAAGCAGCCCTTGGATGACTTCTTCATCCAGCATATTGCCACGACACCTCTTGTCAACACAAAGCAGGTGTCCTCTGGTGAGATTTGGCTACTTCAGTTGGAGAAGTTGGTCATGAATGCCGCGATCAACCCACTTACGGCTTTATTGCGCTGCAAAACGGGAGAACTATTTACATCCTATGACTTGGACGATCCTTTGGCACGGGTCATCGACAAACTACTGTGGCAAGCAAGTACCGTTATCCAAGGTCTTATTGATCACGATACGAGTCGCAGTGTTATCACTTCCTACACTGAACAAATCCTCCGACTTGCGCCAGGCAGCCACGACTTGCGGAGTATTTCCAAGGTCCGAAAGAAGCTGTTGGAAAGGTTCTCACAGCCAATTCTGAAGTCGAAGCTGTATGCGTTTGGTCTCAAAATCTTTGAACATCGTAGCTCTATGCTTCAGGATGTAGAGGCTGGAAGGAAGACTGAGATACGAGACTTCAATGGCTGGATTGTAGACATGGCTTGTTTCTTGGGTACAGATTTAGATGTTAGTGTACATGAGGGCTTGATTGGCCTCATTGAGCGCCGTGAAAGCTTGGACAAGGTGCAGCTGGGTAGAGTATTATTGTAA
>Bikaverin_BIK1_F_verticillioides_FGSC_7600_GenBank_Accession_XP_018747424.1
ATGGCGTCCTCCGCAGATGTGTACGTCTTTGGCGATCAAAGCACTCCCGTTCTTGATAAACTACAAGCCCTTGTACGCGTGAAAGATAACGCGCTTTTGACTTCTTTTCTTGGCGAGGCGTTTTTGGCAGTCCGGCGGGAGATTGTTTCACTCTCGTCTTTGGAGAGAAAATCGATTCCCGAGGCTGAGAGCTTGAGTTTGCTTTTAGAGGGCGTTCGGAGGAGCGAGCCTCATGCGGCGCTGGATAGTGCTTTTGTTTGCATTTATGAGATTGGATACTATATCGAGTAAGTCGGACAAAAAAGCAGAAGTCTTGGTTTTGCTAACGAGGTTGAAGCTATCTTGCCCGATCAGATAAGCAACATCCCTCGGCATCCTCATCATTTCTACTCGGTATCTGTACCGGTAGCATTGCAGCAGCTGCTGTAAGCTGCGCCAAGGATGTTTTCGACATTTCTAGACTGGGCGTCGAAGCTGCGACAGTTGCTTTCCGCCTTGGAATGCACGTTCGCAGAAGAGCTGAGAACCTCGGGTGCTTGATACCTTCAAGCTGGTCTATGATTCTGTCTTCGAATCAGGAAAAGCTTGTTTCAGAAGCTCTACAACAATTCTCCAAAGAAAAGGTAAGTTTTGAAGCTCCAGAATTCCCAATTTAGCTCCATGCTCATCCCAGTCCCAGAATCTTACATCCAGTACACGTCCCTATATCAGCGCCGTAGGTCCTGGCTTCACAACAATCAGCGGTCCCCCTTCAATCCTCGAATCACTGAAGGCTTGCGATGCTTTCTCTGGAAAGAGACTGTATCCAGCTCCAATCCATGGTCCCTACCACAACTCCTCAGCATACTCCGAGTCCAGCCTCGACAATACCCTAGCATCAATCCTCGAAGACGTTGAGTTCCTAGACAACAAGATGCTCATTCCCATCATTTCCTGCGCCTCAGGATCTCGTTTACACCAGCTTTCTTTCGGAGACCTCCTCGATGACGTTTTGAGCAGCGCTCTTTCTCAGCAAATCCGTATGGATCTTGTCACCGACGCTCTACTCGAAACCATTTCAAGTAATGAGGCCACCTTGATACCAATCAACTCGCAAACAACTGTTTGCAGTCTTGCAGACTGGCTGGCCAAGCGAGGAGCTACAACTCGCATTGGTCCAACCTTAGAGAGCCTGGCCAAAGACCGAGCAGAACCCCATGTTGCTTCTGGAGACGACAACAAGATAGCCATCATCGGCTTCAGCGGACGATTCCCAGAAGCCGACAACCTCGATGAGTTCTGGGATCTTCTCATCCGCGGTCTAGACGTGCACAAACCAGTCCCCGAAGAGCGCTTCGCTCGCGACCACTACGATCCCACTGGCCAGCGCAAGAACACCAGCCAAGTCCAGTACGGATGTTGGTTAAAGTCCGCAGGCTACTTTGACACTCAATTCTTCCACATGTCGCCCAAAGAAGCCATGCAGACTGATCCAGCTCAGCGCCTCGCCCTGCTCACAGCTTATGAAGCTCTTGAGATGGCTGGAGTGGTACCAGACCGAACTCCCTCCACTCAGCGAAATCGCGTGGGTGTTTATTACGGTACTACGAGTAACGATTGGGGTGAGGTGAACTCCTCGCAGGATGTTGATACTTATTACATCCCTGGAGCGAACCGTGCCTTCATTCCTGGCAGAGTCAACTACTTCTTCAAGTTTACGGGCCCAAGTATCGCTGTTGACACTGCTTGCTCTTCCAGTCTCGCTGCTATCAATCTTGCGATTACGTCGTTGAAGAACAGGGATTGCGATACTGCGATTGCTGGTGGAACCAATGTCATGACGAACCCGGACAACTTTGCAGGCCTCGATCGCGGGCACTTCCTTTCGCGTACAGGCAACTGCAAGGCTTTTGACGATGGTGCAGACGGTTACTGCCGCGCTGACGGAATCGGCACCTTGATTCTCAAGCGCCTCCCGGATGCCATCGCCGATAGTGACCCGATCTTTGGTGTCATCCTGGGAGCACACACCAACCATTCAGCAGAGTCCGTCTCCATCACCCGACCCCTCGCAGACGCACAGGAGTATCTCTTCAAGAAACTCCTCAACGAGACTGGCATTCATCCCCACGATGTAAGCTACGTCGAGATGCACGGCACAGGCACCCAAGCCGGCGATGCAGTTGAGATGCGCTCAGTCCTCAACTCATTCGCTTTCGATCATAGTCGCCCACGAGACAAGAGCTTGTATCTCGGCTCAGTCAAAGCCAACGTCGGACACGCTGAATCAGCCTCTGGAGTTCTCGCCATCATCAAGGTGCTGCTCATGATGCAGAAGAACACGATTCCTCCGCACTGCGGCATCAAGACTAAGATCAACCAGGGTTTTCCCAAGGATTTGGATCATCGTGGTGTACGCATTGCGTTGAAGGACGGTGTCGACTGGACTCGTCCTGAGGGTGGTAAGCGAAGAGTGTTGGTGAACAATTTCTCTGCTGCTGGGGGCAACACGTCCTTGCTGCTTGAGGATGCTCCTGCTATTCATCTAGAACGACAGCATCAAGATGCAGATGTCCGTACTGAGCATGTCGTTGCTGTTTCGGCGAGGTCTACCAAGGCTTTGGAAGAGAATCTGAAGGCTCTCGAAGCATACATTGCCAACTCCTGGGCTCCGGAGGGTGAGCTTCTTTCTCAGCTCTCGTACACCACTACAGCGCGACGCGTGCATCACAGTCGACGCGTTGCATTTGTCACTAACAGTCTTGATGATTTGAGAAAGTCTCTTCTCAAGGCTGCTGCCGCCGCTGGACAGGTCAAGGGTATTCCTGCCGTGTCACCCAAGGTTGGGTTCCTGTTCACTGGACAGGGAGCGCAGGAGACTGCCATGGCCATTGGGTACTACAGGAGCTTTTCGTCTTTCCGGTCAGACATTCATCAGATTGACTCTGTCGCAACTCTTCAAGGTCTCCCATCAGTTTTGCCGCTTATTCACGGCACGAAACCCGTCGAGGATCTCTCTGCTGTCGTCGTGCAGCTCGGAACGTGCATCATCCAGATCGCACTCGCTCGTTTCTGGGCCAGCCTCGGCATTACTCCCCAGTATGTTATCGGGCACAGTCTGGGGGAGTATGCTGCTCTCCAGATTGCAGGTGTTCTGAGCATCAACGATGCCATCTTCCTCTGTGGTCACAGGGCCGCGCTTCTTGACAAGAAGTGCACTGCCTACACACACGGGATGGTCGCTGTCAAAGCGGCTGCTGATGAGTTGAGGCAGCACATTTCCTCTGACTTGAAGGTCGAGATTGCTTGTGTTAACGGCACCGAAGATACTGTACTCAGCGGCCCCAATGCGGATATCGAGACGCTCTGTAGCAAGTTGACACAGTCTGGCTACAAGCTTCACAAGCTCGAGATTCCGTTTGCCTTCCACTCATCTCAAGTTGATCCCATTCTTGACGATCTCGAGGAACTCGCTTCTCAGATTGAGTTCCACGAGCCCAAGCTGCCCATCGTCTCGCCTCTTCTTTGTACACTGCTCACCGGCGATACCCTCGGTCCTCAGTACATCAGACGTCACTGCCGTGAGACAGTTGACTTCCTCGGTGCTATCAAGATGGCTGAAGCGCAAGGCATCATGGATCGAAGTGGCATGTGTATAGAGATCGGAGCGCACCCCATCCTCACGCGAATGGTCAAGTCAATCATCGGCCAGGAGTTTCGCTGTCTTGCTTCTCTGCGCCGCAAGGAGGACCACTTCAAGACACTTGCAGATTCTCTTTGCGCTTTGCACCTCGCTGGTTTCTCTGTTAACTGGGAAGAGTATCATCGTGACTTTGCTTCTTCTCGCAATGTCCTTCCGCTTCCCAAGTATAGTTGGCAGCTTGCAAACTACTGGATGCAGTACAAGTACAGCTGGTGTCTTACCAAAGGCGACGAACCTGTTGAGAACACTGCAGTGGGGGTACCCGTACACACAAGAGCACTGCGACTCAGCGATTCAGTGCACAATGTCATTGAGCAGGCTCACGGTGACAAGAGAAGCTCCATCACAGCTGAGTCTGACATGCATGACCCATCTCTCTTGGCCATTGCGCAAAACCATCGTGTCAACAATTTGACTATGGCTCCTTCGGTTAGTCCCCCTTCGTTCGCACTTCTGCTAGATTCACTCACTAACGTTACAATTTGCAGACTCTTTTCGCCGACATTGCATTTACCCTCGCCAAGCACCTCATCGAGAACCACGGCCTCGACACACAGACGAACCTACCTTCCATCAACAACATGGCTGTCGAGAAGGCCCTCATCGTTGGAGAGACTGGGCCTCAGCGGTTCCGAGCATCACTAGATATGGACTGGACCACCATGCACGGTTCAGTTCGTATCTTCAGCGTCAATGCAGGCGGAAAGCAGACTACTGTACACGCAGTTTGTGATGTAGCGGTTGAGAACCCGAGCACCCACCGCGAAAGCTGGCAGAGTCACGCATATCTCATCCAGCGAGGTATTAAACAGCTTGTGCGAGGCGCCAGTGATGGTTCTGCTCATATGATGCGCCGTGGTCTCTTGTACAAAATCTTCTCCAACTCAGTTCAGTACGGATCAGCCTTTCAAGGCATTGAGCAGGTTTGGTTCGACAGTGAAGGTCTCGAAGGAACTGGCAAGGTGTTTATGCCCTCTGGAAAGGATACCTTTGCGCTCAACCCATACTGCTGTGACAGTCTGGGTCACATCACTGGCTTCATCATGAACTGCAGCGACAGCTTGGATCTTGATGATCACGTCTACATCAACCATGGCTGGCGCACTCTTCGTCTGGTCGAGCCTTATCAGTGCGATGTTCAGTATCAGACATACGTCAAGATGCAGGCTGTCGGTTCTGATGATTCGACTTACAGTGGCGATGTCCATGTTCTTCGTGATGGCAAGATCATCGGTATCTGTGGTGGCGTCACCTTCAAGAAGGTCGCTCGCAAGGTACTGGAGATGCTTCTTCCCAAGCCTTCTGGTGCCAAGGCCAAGTCCGCTGCGGTCAAGCATGTTGCTTCTGTACCCGTTAGCCACGCAGTTCTGACTCCACCGTCCACCGCTAACCATAGTGTTGGCACGACATCACCCCCAGAGCCCGCAGGATTACCCGTCGCTTCTGCTTCTGGACTGGTTCAGAAGGCTCTCGAGATCATTGCTGATGAGATTGGCGTCGACATCTCTGACCTTACTGACTCTACACTCTTGGCTGACCTGGGTGTCGATTCACTCATGTCATTGACCATCCTGGGCAACTTCCGAGAGGAACTCGACCTGGACATACCCGCAGCTCAGTTCTACGAGTTCTCAACAGTGCAGGACCTCAAGTCCTTCCTTGGAGCCAACGACCAAGACTTCTCAAGCTCAAACTCCGAGGCAGATAGTTCAGCGTCTAGCGCTCCTTCAACATCCCCCAGTGACCACGGAGACGATGTCGTTGAGGAGGTCAAGCCTGTTGTGGCTGAGATCCCTCGCTCTACCTCTACAATCCTGCAGGGCACTAAACACTGTTCTCGGACACTTTTCTTGTTCCCCGACGGTGCTGGCTCGGCAACATCATATGTCACTCTCCCGTCCATCTCGCCTGACATGAGAGTCATTGGATTGAACAGTCCTTATCTCACCAAGCCGCATGAGTTCAACTGTGCTCTCCAAGACATCACTGGCTCTTACTTGAGCGAAGTACGTCGTCGCCAGCCTTCAGGCCCTTACCATCTTGCCGGTTGGTCAGCAGGAGGCGTCTCTGCCTTCGACGCCGCTCGTCAGCTTGTTTCTGAGGGAGAGGTAGTCGAGAGCCTCATCCTGATTGACTCCCCCAACCCCGTTGGTCTCGGTAAATTGCCAAAGCGTATGTACGACTTCCTCGAAAAGTCAGGTATCTTTGGCGCTTTCGAGATGGGCGAGGAAGCTCAAGCGCCGCCTGATTGGCTCTTCCAGCACTTCTGTGTTTTCATCGAGGCTCTGGATAGGTACGTGCCCGAACCGTTTGAGCATGGCATGGCACCCAAGACGACCATCATCTGGGCCGCGGACGGTGTGTGCAAGAACCCCGATGATCCCCGTCCTGAGGCACAGCCTGATGATCCTCGGGGTATGAACTGGCTCTTGAACAATAGGGAGGACTTTGGGCCTAACGGTTGGGATGAGTTTATTGGTGCTGAGAACATTGGCACAATGGCGATTGAGAATGCCAATCACTTTACTATGATGAGGGAGCCGATTGCGTCGGCTCTCTGTGCCAAGATCCGGGAGGCGATGGGGGTCAATTGA
>Bikaverin_BIK2_F_verticillioides_FGSC_7600_GenBank_Accession_XP_018747425.1
ATGGCTGAACCAAACCAGCATTATGAAGTCATCATCGCCGGAGGAGGAATCGCTGGAGTCACTCTGGCGCTGATGTTTGAGAAACTCGGCATCAGCTATTTTCTCCTTGAGGGTCGTGATACTCTTGAGTCTGATCGAGGCGCTGGTATTGGTCTGCAGCCGAATGGACTGCGTATTCTTGATCAACTGGGCCTCGTGGAGGATATTGAGGATGCTACTATTCCGCTTGAGAAGTGGTTCTCTTATGACAGTGAGGGGAACTTGATGAATGACTCTGACGCCATGGGTCAGTATCGTGAGAAGTTAGTATAATGAGATTCTGTTCTCTGGCTATTGGCTAATGGTATGTCTTAGGATTGGATATCCTGTTGCGTTCATTGAGCGCCGCAAGCTGCTGCCCATCATGGTTCGTCACATTCAGCGCACAGAATGTGTCAGGACTTCCGCGCGCGTTGCTTCAATTGAGGAGAGCGAGAACCATGTCACTGTGAGGACAACTGATGGCTTGTCTCTTACAGCAGACATCGTCGTTGGTGCTGATGGCGTGCGAAGTGCTGTACGCACACACATTGACTCAAAGCTTCTTGAACCATTGACTGCAGATGACTGTAAGCCCTAAGTTTTAATTAATCTCTGTGATCTTTTACTAATTATACCTAGACATCAGCGTTGCCTGCTCCACAGTCTACGGCATGTCAGCGCCCACCGAAGGAATCGCCCCAGGTGAACGCTTCGCTGTCTACCGAGAGAACCAAACAGTTATCGGCTTCACAGGCAAAGACGGAATTGTATTCTGGTTCGTCTTTGAGAACCTCAACCAGAACGTCCCGCTGTCTCAGGCTCCACGATACACTGAAGCTGAAGCCGAGGCTCTCTGCCTAAGCGTTGCTCACACGCAGGTCACCCCAAAGCTCAAGTTTGGCGAGATCTACAAGAACCGTGTAGTAGCTGTCAAGATTGGAGTTGAAGAAGGTGTCGCGAAGGGATGGCATACTGATCGCGCTGTCATTGTCGGCGACGCAGCTTGTAAGACTACACCGGCTGGTGGACAGGGCGCCAACCAGGCTATAGAGTCCTGCGCCGTGTTCGTCAACAAGCTCATGGCAGCTCGAAAGGCACTTCAGCCTGGCGAGAAGCTGTCTAGCGAGGCTACCAAGTCCATTCTCGCAGGCTATGCTCAAGAGCGCGCACAGCCAGCTACTACAGCCTTGGAAAGATCTCAAATGGTTGGCAAGGCACTTCTCTGCACGCCTGGTCCTGCAACTGCTCTTGTCAAAGACATGTTAAAGCTGAGTAACGAGGACTGGCTTTTGCGTGCGTTTATGGCACTTTCTGCTGCGCCGTATTTGGAGGATGTTGAGCTTACGGCTAGAGGACATCTTTATAACAAGGCTGTTGATGAAGCGAGGGCTGAGATGGCGAGACGTCAGAAGGTGGCAAAGGAGGTCAAGGAGGCCGAGGAGAAGGAGAGTCAACAGGCTGTGATTATGAAGGAGTCTGAGCAGAGGAATGAGTTTGTGGGACTTCGGAACCCGGTACAGGCAGCCACTGGTGTCGTCGAGGTTGGTTCTTAG
>Bikaverin_BIK3_F_verticillioides_FGSC_7600_GenBank_Accession_XP_018747426.1
ATGGTTTCGAACGGCATTTCTAACGGTACCAATGGTACCAACGGCGCTACTACTAACGGTACCAATGGCGTCAATGGGCATGCTGCTCTATCACCCCTGGAGGTCCTAGTCCAAGATCTCAACAAGAACACCACCACGTTGAACGGATACCTCCGCGCCAACAAACTTCCCGAGCCTAGCTTCGAGCGGGATGCACCCATCATCAACTTATCTCCTGATGCGCCTGAAGAAGCCCAGGTTGCGAAGGAGAAGATCCTTGATAGTGCACTGCAAATCTTCCAGCTTGTCTCTGGCCCTGGCGAGTACTTGCAAAATGTCATCACAGGTGTAAGTAATTTACCATAATCAAATACTATAGCTTTTAGTAACACTTGCAGTATCATTACATGGAGATCCTCCGATGGATGAGCCACTTCAAGATCTTCGAGCTCGTTCCTTTGGAGGGCAAGATCTCATACACAGAGCTGGCCTCAAAGGCTGGTGTAGCTGAGCTACGACTCAAGACCCTCGCCCGCATGGGCATGACAAACCATCTCTTTGCCGAGCCTGAGCCCGGCTTCATCGCTCACTCAGCTACCTCAGCCGCTTTAGTGACCAACAACAGATTCTCCGATCAGAGAGTCTGGATGACAAGCATCATTGCCCCAGTCATTGCATCGATGGTCACTGCGCATGAGAGATGGCCTGACAGCACTGCTCCTAACAAGGCAGCTTTCAATGCTGCGTTCAATACTGATCTTCGCATGTATGAGTACATTGCTAAGCAGCCTGATGTTTACAAGCTCTTTGGTCGCGTCATGGATGCGATTGCGACTAGTCCCAAGAGTGACTTGAAGCATCTCGTTAGTGGCTTTGACTGGGCCGGACTTGGCAAGGCCAATGTTGTCGATGTAAACTCTCCCCTCGCTTGTCATATCGCAGTTACTAACGTATCTCGTAAAGATTGGAGGCAATATTGGCCACAGCTGTGTAAAGCTCGCCGAAGCCTTTCCCGATCTCACCTTTATCATCCAAGACATCCCCCACGTCGTCGAAGAAGGCGCCAAAGTCATCAAGGAGAACAACGAAGCCAGCATCGCCAGCCGCATCCAATTCCAAGAATACGACTTCTTCCAGAAACAACCAGTCGTCGGGGCTGATATCTACCTCTTGCGCCAAATCTTTCACAACTGGGACTTTGAGAACTCCGTCAAGATCCTCAAGAACACTGTTGAGTCGATGGGCCAGAACTCTCACGTGTTGATCATGGACTTTGTGGTGCCTGAGCCTGGCACCGTTTCGTCTGTGAATGAGCGTGTGCTGCGATCTCGGGATGTGGGTATGATGCAGCTGTTTAATTCGCTTGAGAGAGATCTTGAGGGATGGAAAGCGATTTTGGAGGCGGTGGACTCGAGGCTTAAGATTAATGCTGTCAATACGCCTTATGGCAGCTTCATGTCTGTTATTGATGTTGTTCTAGGGTAG
>Bikaverin_BIK4_F_verticillioides_FGSC_7600_GenBank_Accession_XP_018747427.1
ATGTCATCTCCACATCTCTCCAAAGTCCTCGTCTTTGGTGCCACCGGCGAAGTTGGCTCCGCCGTCGCACTCGAGGCCCACGCGCTCGGCGCTCACGTCTCCATCGCCCTACGCGACACAACCAAGACCAACGAGTGGATATCCCCCTCCCAAGAACGCGCCGCAGACCTGCAGCGCATCAGTGCCGACCTAACCGATCCCGACTCCCTCAAGCGGGCCGTGCATGACACAGGCGCCCAGGCAGCCTTCATCTACGCCGTGCGCTCCAAGGACGCGTTGCGTGGTGCCATCGCCGCCCTGCGCGACGCTGGCATCCAGTACGTCGTCTTCCTCTCGACGAGTCAGGTTCGGACCGCGGGCACCACCAAGGGTGACATTCGATCAATCAAACCTGATCACTTTATTCCCTGGCAGCATGCGCAGGTTGAGATTGCGCTGGAGGAGCTCGAGGTGCCACATGCAGCGGTACGGGCCGGGTTCTTTGCGAGCAACCCGCTAAGAATCTACCTTGATCGATCTTCGGAGCCTAAACAAGTCAATCTGCTAGCTCCGGAGGTGCCGCATGATCCCATTGACCCCAAGGATATTGGGCGTGCGGCTGCTGCCGTGTTAGTCAACCCGCGGCTGTACGCGAGTGGCTATCAGGGGGAGCCCAAGAAGGATGTTGTGTATCTCAGCGGACCGGCGTTGCTCTCGCAGACTGAGCAGTGGGAGATCATTAACCGGGAGCTTGTTGTTGCTGGTAAGCCTGAGGTCAAGGTCAATCACATCACGGTTGAGCAGTACCTTGAAAACCTAGCCAAGCTTCATGTTCCTGATGTTGTAGCCAAGTCTCTTGCCAAGTCTATGGTGGAGACGAGGGCACTCTATGCACCTGAGGACTATGAGAAGTCGCGGGGTAACGTTGAGCTCCTGACGGGCCGTAAGGCTACATCCTTTGATGAGTTTGTCAAGAGAGAGATACCTAGATACTTCGACTAG
>Bikaverin_BIK5_F_verticillioides_FGSC_7600_GenBank_Accession_XP_018747428.1
ATGGACTCTACTTTGGGCAGTCTCTCCATGCCAGGCCTGGCTCAATCGCACGTCCAAGTGCGGACCTGCATCCACTGTCGCCATCGCAGAGTCAAATGCGACCGCCAATTCCCCCAATGCTCTAATTGCATCAGATCCGAAGTCAACTGTATCTACCCTCCCGGTAGAGGGAGAGCACCAAAGAGGCCGAAGCGCAGCCTCGCGCCTCAACTATCGGAGCGTTTGTCCCGCCTTGAGAGCATCATTGGACAGTTCGGTGCTGCTGGTGAGTCAAAGGCAGCCTTACACTCACTCACTACAGATTGCATCTAACAATTACATAGCCAGAGACAACCAGGATACCCCGCAGACTGCGCAAGACAGTGAGGGCCATTCGTTTGAGCAGGACTTTAGTCGTCTCAAGGTTGACGAGTCAAAGAGTTACTATGTGAACAATGCATTATGGGTCACTTTATCCAATGAGGTATGTCTTCCATTTTTACTTGATCTACCTTCTTCTTATGACTGACGTTGTCTATAGGTTGAGGAGCTACGTGATCTTTTATTTGAGCCTGCTAGTGAGGACGTTGGCTACGAGCCTTCAATCGCTTCATCAGCCACCACCGCCGCTACCTCACCATCAGATCCTCAGTTAGGACTCAATGCCGCTATTTTTGGCTACCGCGCAATTGCTTCGCCACTCTATCATTACCATCCCTCACTGCAACAAGCTGTCACGCTCTTCGCCGCATTCAGTGAGAATGTCGCGCCGCTCGTCCGCATATTTCACATGCCGACCTTGACAAGAATCTACTGGGATGCCATCGCTTCTCTTGGCACTGTCGACAAGCATACCGAGACCCTGTTATTTACTATCCATTATTCAGCTGTCATCAGTCTCAACCCGGAGCAATGTCTCAATATTCTGGATGAGACTCGTGAAGCGGCACTGGAAAGATATCGATTTGCAGTTGAACAGGCTCTCGCTCAAGGCAACCTCCTCAGCACTCAGAGCATGACCATGTTGCAGGCCGCAGTACTCTTTTTGTCTGCACTACCAAATGAAGATGATTCGCGCGCTGCATGGGCACTCACATCGCTGGTCTTTCACATCGCAAGGACAATGGGTCTTCATCGCGATGGTGCCATCTTCGGACTGAAGCCCTTTGAGACCGAGCTGCGCCGCCGGTTATGGTGGCAGATCTGCATCATTGATAGTCGCTCGTCAGAATATCACTGCAATGAGCCTATTGCGCAGGGCTTCATCACAGATACAAAGCCTCCACTGCACATCAACGATGTTGACTTGTCACCTGAGATGGTGGAGCCTCCAGCTGAAAGATGGGACCACGCGACTGATATGACGCTCACGTCGATTCGATGTGAGGCTATACAGACAGGTCTGAAGCTGGGTCGCATGAGACACAAGCAGAACAAAACATCAGACGATGGAGGTACCCCAAGAGTAGATGACGCCTCTGATTCTCCCAAGGCTCTGGCTCAAGAATTGGAAAGTCGATTGCGGGATAAATATCTGCCTATCTGCGATACTTCAGTACCATTTCAACTTCTGTCTTCAGCGGTGGCACAGATCATCCTCGGACGATTCTGGCTTATTACCCAGTACTCAGTAGTGTCACGGGAAAAGGATGTCGATGGTAAAAGCACGAGTACCCAATTCCCTCCTACTCCCAACACCGCAGGCCAGCTAGAGAACAGAGTACGCGATGAGCTCTTCCAGACTTCGATCAAGATACTTGAGGTATCAGGCATGCTTCTCACAAACAAAGAGATCATACAGTTCACATGGTACTCCAAGACTCACATCCAGTGGGGTGCCATGGCATTTGTCCTCTCTGAGCTTTGCGCTCGACCTCAATCACCGCAATGTGATCAGGCTTGGGACTGTGTAACGACAGTTTACGAGGGATGGAAAGTCGATGAGAGCAGGCAAGATGAGACTCGCCTTGCCTTGTGGAGACCTATAAAAAGGCTCATGGCTAAAGCTCGCTATGTCAAAGAGATGCAGCAGACTACTCCAGGGCGGTCGTCACACGCTGGTCGTAAAGTTCAGAGAAGAGAGCCGGTCTTGTACTCTCCGTCACCGGGCCTTTTCTCGCAGTATCCAACACCAACGCACTCTAATAATTGGTATGGGCCTTTGCAGCAGACACCGCCCTCTATTCCAGCACCTGAAGGATCATTGTCTGGCATGGCAGCAGTGTCACTTGGCAGCAGTAGTCAGTCGGATGCTTTACAAAGAGTACTTGGGACGGAAACACTGGGCCCTTTTATGGATATGATTCCGGAATGGCCTTGGGTAGATGCTGAACATGGGGCTTCATCTCTGGCGGGGTTTGATCTTGGGCCACCGAGATTCAATTGA
>Bikaverin_BIK6_F_verticillioides_FGSC_7600_GenBank_Accession_XP_018747429.1
ATGAGCGAACAGTTCAACATGGGTAAGGAGGAGGAAGCGCAGTCGGGCGACGTGGTCGACTTTGAGGGAGACTCCGACACCCACAACCCGCAGAACTGGCCCATGGGGAAAAAGGTGTATACGACAGCCCTGTGGGCCCTGACTACCTGCTGGATTACCTTTGCCTCCGCCATTTACTCGGCCGGCACAGCAGAGATCAGTGAGGAGTTCCATGTGTCGTACGAGGTGGCCAACGCGGGCACCAGTCTGCTCATTTTCGGGTTTGCTCTGGGACCCATGCTCTGGGCACCCTTGTGCGAGGTTTACGGCCGGAAATGGCCTGCTCTCGCTGTAAGCTAGCTACCCCATTGCCGCTGCAACTGTTACAGTACCTCCAAGTCTTAGCTACAGGCTACAGTATATCTACCCGTTATGGACCTTGCTGACCCTCGCTAGCCCTATTTCATTAGCGCAGCCTTCGCCTTCGGCACTGCGACCGCCAAGGACATCCAGACAATCCTAATAACAAGGTTCTTCGCCGGCGTGTTCGGCAGCTCCCCCATCTCCATTACAGGCGGTTCCATTGTCGACATCTGGACCCCACGCCAGCGGGGCACCCCCATGGTCTGCTACGGCATCACCATCGCTGCGGCGCCGACCCTGGGGCCTATCATCGGCGGCGCCTTTATCGCGAGCGGCTGCGGCTGGCGCTGGACCGAGTACCTTACCGGTATCGTCATGATGGTCCAGTTCGTCCTAGACGCCTTGTGGCTAGACGAGAGCCACGCTGACGTGCTTCTCACTCGCAAGGCAGGCCGCCTCCGTCGGTCTACGGGGAATTTCAGTCTCCACGCTAAGGTACGTGAGATCTTCTTATCCCGGGTCCCGCACCATATGCAGTACCGTAATCTTTTCCCGCTTATGGTGCGCTGTGCGGCCCTTCCGTGGCTGATATCTTGGCTGAAACAAAACAAAAATATTACAGTGGGAGGAGACTAGCCCAACGTTCAAGAGTCTGCTGAGTACCTACCTTGTCCGACCGTTTCAGATGCTTCTGGATCCAATCTGCCTCCTGCTTACGATCTATACCTCTTTCGTCTATGGTAAGCGCTACAAATATCCCCAGTCAATAATTCAACGTTACCTGCTTGCTGCTGTATTATTACCTTCCAGAACACTGCTGACTCATGGGACCTTTTGCTCTGTAGCAATCCTTTACGCGAGCTTGGAGAGTTTCGCCTTAGAATACGGCCGGTTCCGAGGATGGGGCCCCGTAGTGAGCCAGCTTCCCTTCCTGTCGCTGTTAATTGGCTGTCTCTTTGCCGCGGCGGCCAACATCTTCAACAACATCTATTACGGAAAGAAGCTCGTCGCCAACAACTTCAAGCCTGTTCCTGAAGCGAGACTTCCACCAATGATGGTGGGCGGCTTCGCCTTTTCTGCAGGTCTTTTCCTTTTTGGCTGTAAGTGTCAATATCTAGCGGAACCGCCCCGAACCTACATGAGAAATTGTGGGGATGACTTGCATAGACGACTGACCCGTTATTTTCATCTGTTCAGGGACCTCGGTCGAGCACGTCTCTAGCCCATGGCCGTCCATCATTGGCGTCTTCCTCACAGGGGTTGGCTTCACCACCATCTTCCAGTCGTCTCTCCAGTATCTAGTCGACACCTTCACCCGCTACAGTGCTAGCGCTATTGCGGCTAACACTTTTGTCCGATCCATGGCTGCAGGTGCCTTTCCTCTCTTCGTCTGGCCCATGTATGAAAAGATCGGCATCGATTGGGGGAGCACTATCTTTGCCTGCATTAGCGTGCTTCTGCTGCCAGCTCCCTTCCTCTTTTTCAAATGGGGTTATCGGATCAGGGCCCGTGGCGAATTCAGCAAGCTCTCGACCTATTAG
>Butenolide_F_graminearum_PH-1_FGSG_08077
ATGGCTTATGAGATTATTGACAACATCGCGGCTGAAGGGGCTCCCTACTACACGCCTGCTCAAGACCCTCCAGCAGGTAAGAAGCAAAAGAATTATCATCTTAGTGGTAATTGAGGCTTATACTCTACAACAGGCACACAGACCAGCGGCTCAACCAAGGTTTTCACACCCATCACCATCCGAGGCGTCACATTCCCAAACCGTCTCTTTCTTGCCCCTCTCTGTCAATACTCCGCCAAAGATGGATATGCTACTGATTGGCACTTGACTCATCTCGGAGGCATTATCCAACGAGGCCCGGGACTGTCCATGGTAGAGGCCACCGCTGTTCAAAACCACGGTCGCATCACGCCTCAGGACGTTGGTCTCTGGGAAGATGGACAAATCGAGCCTTTGAAGCGCATCACTACTTTTGCCCACAGCCAAAGCCAGAAGATTGGTATTCAGCTCTCGCACGCTGGTCGTAAGGCTAGTTGTGTATCTCCGTGGTTGAGCATCAACGCTGTTGCCGCTAAGGAAGTCGGTGGCTGGCCAGACAACATTGTTGCTCCTTCTGCCATCGCACAAGAAGCTGGCGTGAACCCTGTTCCCAAGGCCTTCACCAAGGAGGATATCGAGGAACTCAAGAATGACTTTCTGGCTGCAGCCAAACGAGCCATCCGCGCTGGTTTTGATGTCATCGAGATCCATGCAGCTCATGGATACCTGCTTCACCAGTTCTTGAGTCCAGTCAGTAACCAAAGAACCGATGAGTATGGTGGCAGCTTCGAGAACCGTATCAGAGTCGTCTTGGAGATCATTGATCTCATCCGGGGAGAAATTCCCGAAACCACACCCATCCTGGTCCGTGTCAGTGCAACAGATTGGTTCGAGTATGACGCTCAGTTCAAGGACGAGTTCCCTGAGAGCTGGACAGTGGAGCAGACTTGCAAACTCGCGCAAATCCTACCCAAGCACGGAGTCGATCTGGTGGACGTCAGTTCAGGTGGTATCCATCCCAAGTCTGCCATTGCTATCAAGGCCGGTCCTGCTTACCAGGTAGACCTTGCCAAACAGGTCAAGAAGGCCGTGGGAGATAGCGTTCTTGTTTCAGCTGTTGGCGGAATCAAGACTGGACATCTCGCTGAGGAGGTTTTGCAGTCTGGTATTGATGTTGTGAGGGCTGGACGTTGGTTCCAACAGAACCCTGGCCTGGTTCGAGCTTTTGCTAATGAGCTTGGCGTTGAGGTCAAGATGGCAAACCAAATCGATTGGAGCTTCAAGGGACGTGGGAAGAATGGACACAAGAAGTCGCCGTAG
>Butenolide_F_graminearum_PH-1_FGSG_08078
ATGTCGTGGAAAGCAATCGCAAAGGCAGCTCAGGCTGAAGTTTTGGATGCAATTCCGACCAAATGGAAGTTGGATCCTGCCAAGTACCGGACTTTGACCGATGTAACTAGCGTTCCTCGAGAATGCGGCATCTTATCCGATGCGCAGCTTAGCATCACTGATCTCACGGCCTTGGAGGTTGTGAAGCGCATCGAGTCTCGTGAACTTACGGCAGTCCAGGCGTTGGAAGCATTCGGTGCGCGGACTGCCATTGCCCATCAGCTTGTGAGCATGACTTTATTCAGTATTTTACTTTAATAACAATGACTAGGTCAATTGCTTGATGGATTGGTTCTATGAGGACGGTCTGCGACAAGCCGAGGAACTTGACAAGAGCTTCAAAGCCACTGGAAAATTGAAGGGGCCATTGCATGGAGTTCCTGTTGCTTTAAAGGTACAGTGAGACATTATCTTCAACATCGAGATGATTATGCTGATAGTGAAAATAGGACTTCCACTTTGTCGCTGGTCGACCTACCACTACAGGTTATGTTTCAAGACGGGACTTCCGCCCTGAGCATGATTCCGCACTGGTCAAAACCCTTCGTGATGCTGGTGCTGTCTTTTACTGCAAAACAACCATGCCTCAGTCAGGAATGGCTATTGAGACCGTGAGTAATCTTTGGGGACGAACTCTCAACCCGTACAACACTGCCTTGTCAGCTGGTGGCAGTTCCGGTGGCGATGCCGTCCTGGTAGCTCTAAAAGGCACTCCCATCACTCCATCCACTGACCTCGGAGGTTCAATCCGTGTTCCAGCAGCCTTTAACGGGCTGTATGCCATCCGTCCTACCTCTGACCGCATTCCCAAGGGCGGCATGGATAATATCAACAGTGGTCAAATTTCCATCAAGCTATCCTGTGGACCGATCTGTCATTCCATGGAGGATCTTGAATCTTTTACGAAACTTATCAATGCTTACCCTGAGAATCAGAATGATCCCACTTCTGTCCCTGTCCCATGGAAGACCGTCAAGCCGATTGAGGGTAAACTCACCATTGGATTGATGAAGTGGGACAAGGTCGTGATGCCTCATCCGCCTGTTATTCGAGCCCTTGAGCATACCAAGCGAACATTGGAGAAAGCTGGGCATGAAGGTACACTCGTAACTACAAGTAACTCAAGCAATGCTAACTCACTTCTCAGTTGTCGAGTTTGACGTACCATTTGACTGCTGGGACGCCATCCAGACAACGGTTAGTGTTTGTGTCGCGCAATAGAAACGTTTCTGACAAAAGTACAGTTCGACACCTACTACCAGTCTGGGCACAGCGGGACACTGTCTACGCTCGAGGCAACAGGCGAGCCTCTCATCCCTGCTTTCGAAGACTTGATCAAGGTCTTTGGAAGTAAAGAGATAAGCGCTGCAGAATCACAACAGGTATGCATATATGATCACCGTAAAACATCGTGTGTAATTACTTACAAGACGATAGTTGAATGTCAAGGCTAGAATCTTTCGGGAAAAGTTCCGTGACGCATGGGATGCCACAACTAAACTAACCAGCACTGGTCGTCCTGTCGATGCACTAATCTGCCCTACAGCTCCCGCTGTTGGATATCCTCACGACTTCAATGTCTACTGGGGGTACACGTCACTGTTCAATCTTTTGGACTACCCGTCTGTTATTTTGCCGGTGGCCAACTTCAAAGTTAACCCTCAGGATGACCCGGTTGCCTCCAACTACAAACCGTTGGAGACGAACCCCTACGATAAGCCAAACCATGAACTCTGTGAGTTATGACTATGATCTGACTTTATAAGTGTAATACTAACGATATTTGCGTGCAGACAAACCCGAATTGTTCTCATCCCAACCATCCACTATTCAAGTCGTTGGTCGCCCTTTCCAGGATGAAGAGCTTATCAAAGTATCTTCAGTTATGGATGACTTACTTCGTGCTATGTAG
>Butenolide_F_graminearum_PH-1_FGSG_08079
ATGGCCATGTTCACTGTCCTTCCCTTGATCTGGCTCGCCCCCTTGGGCTTGATCTCTTTATTCTTCTACTACATCATTCCCTATTTCTGGAACTACCGCCATCTGCGTAGCATTCCTGGTCCACTCTTTGCACGTCTTTCCAATTGGTGGCTTGTTTATGCATGCAGAGAAAAGTCACGTTGGAAATACGTAAACGACGCGCATACACGTTACGGTCCCGTGGTTCGCATTCAACCCAACCACGTCAGTATCGCAAATGAAGAAGTCATAAATGCGATCTATGGCCATGGAAATGGAATGCTGAAATCGTAAGTAAATACAATATTCTGGTAGTTGTGTATATGCTAACGACTAGAAGATCCTTCTATGATGCTTCTGTCATTACTACCTACAGTATCTTCACATCTAGAGATCGTGCTGAGCATTCTCGAAAGAGAAAGGTTGTATCACACAGTTTTGCACCACAGTCCATGCGAAACTTTGAACCGTTTATCCAACAACATCTCAATGTCTTCTTACAGAAGTGGGACGCCATGGCAGCCAACGAAGCAAAGTTTGACGGATATGCCGACGTTGAATCCCGTGTTTGGCTGAAGTAAGTGGCACCCATCGAAATACTAAGAAACCTTATCTGACTTACTAGCTATCTTGTCCTTGATATCATCGGCGATCTCGCCTTTGGTGCCCCCTTCGGTGTTTTAGCGAAAGGTTCAGAAGTTGTGGACTTTGAAACAGAAAAGGGTCCAAGCTCTCTGCCCGTCATCACCAGTCTCAGCACCAGAAGTGAGATTGCGGCTACAGTCGGAGCATTGCCTGAACTCAAGCCTTACCTCAAGTGGAGCCCTGATCCTTTCTTCCGTACCGGTTTCAATGGCATGATCAACCTGCGTACTCTTGGCACATCTCGCATTACGGACAGACTGAACAACCCGCCCGGTGATGAACGTGAGAAGGATCTTCTCGAACGTGTGCGTGAGGGTCGAGATCACAAGGGTCAGCCGTTTGGAAAGGGAGAGCTCATCGCTGAGGCTTTGACTGTGCTTATTGCTGGAACTGATACTACGAGTAGCACCATGGCAGCGTTGCTGTATCACGTGGTGCGAACTCCCGGTGTATTGAAGAAACTTCAGGCCGAATTGGATGAAGCTATTCCCGCCGACGTATCAATCCCCTCCTTTGAAATGGTCAAGAACCTGAAGTACCTCGGTTTTGTCGTCAACGAAGCCTTGAGGCATCACTCCACCATCAGCCTCGGTCTTCCTCGCTTGGTCCCTGAAAATGGCAACGGCGTCACAATTGCCGGATACCACTTCGCTCCTGGTACTGTTCTCAGCATCCCAATCTACACTGTTCATCATCTCAAGGAGGTGTGGGGACCGGATGCGGATGAGTTCAAACCGGAGAGATGGGAGGATGTAACGCAGCGACAGAAACAGGCCTTCATCCCGTTCAGCCATGGCCCCCGGGCTTGTCTTGGCCGGAATCTTGCCGAGATGGAACTCAAGGTTATCACTGCCACTTGGGCAAGACGGTATGACTTGATCATGAGAGACGACACGATGGAGATTTTGGAGGGCTTGGCTAGGAAGCCTGAGGCTGTCAACGTTGGAATTAGACGTCGGATGTAG
>Butenolide_F_graminearum_PH-1_FGSG_08080
ATGTTGAAGCGTCGATCAGCTTGTGAGCGCTGCAGAGGCCAAAAGCTCAAATGCATCCGCGAACCTGACAATAGGACCGACTCTTGTCTTCGATGCTCCCAAGCGCGAGAAGAATGCGTTGTCAATTTGCGAAAAACCCCAGGTCGACCATCTGGACGAACCAACTCGTCCAGCAGACGCAGCCCTCCCAGCAATACAACCCCCCCGACTCAGACGCCTACACCCGCACCAACGTTGGTTCACGATGATAGCGACTCTATCTCAGTCCCGCGCAACGGATCGTTCGCTTCCTCTTCCGAAGATGCTTTGGAAGGCCTGCTCGACATGAACATTGACTGGGGCGACATGAACATGTTCTCGCTAAGCGGCAACGGGGCAGACCAAGTCCCCGAAATACCCAGTTCTTTGTTCAGTTTCGCAGAATCTACCAGGGTTGAGCCTCCACCTCCGTGCGCTTCGTGGTCCGCTTCTGGAGATTTTGCCGCACCAACCGGCTTGTTCCCCTGCCAGATCCGCAATGAAATCTGCGACCCAGGTATTCAGCTCTCTGGACTCCAGCAGAGCCTTTCAAAACACTTGGTCCAGTTACAGTCCTTTTCATGGGATATCACAGCTGTTTTGAAATTGGAAAGTGCCTCGTTTGGTTTCCAAACCCCAGAATCACTTTGTGAGGCAAGTAGGTCATTCAACCCACTTGTCGGTACTTTTGAGATTATTTCAGAGTTTGAAAATGTCCTTGAAATATTGAGGAATGCCGTCAAGCGAAGAGAGCGACAAGAAGTCCCAACTCTTCCCAAAGAGATGCTTATTTGCTACTCCTTGACTGCCATTTCATGTTATCTGCAGTTGGTCTGTGTTTACAACAACCTATTCTCATATGTTCTTGATCAAGCATCAAGCAACCTAGCTGTCAGGACTTTCGTCCTTGATTCCACCCCGGTTATTTCTCTCAGTGGGTTTGTTATCCCGTCACCGAAAAACATTGTCGGTCGATCATTTGCACAGCTGATGCAACACAAGATCGGCTCTGTTGAAGCGGCTTTGGGACTTCCAGACGATTGGCGAATTTCGAAAGATTTATCTTCACATCAATCCGCTGATCGACCTTTGCTACTTGGTGGTAAAGAAGGACAAGCGTTGTTGGAATTACTCAAGGGTCAGGCTGTTGAAGGGGAAAGTCTTTCCAGCGCAATGGGTCTATTGGAATCTGTGCGAGATAAGATCACCGAGATAGAATGTTTAGCGTAG
>Butenolide_F_graminearum_PH-1_FGSG_08081
ATGACTGCCTCAAGCCGCCCCGCCGAGTACAGAGACGTTCGCACCGCGAATCTCAACACTATCACCTTTGACAACCTCTTCGACAAGGATGAGGCTGAGCTTAAGCGCCTCATTGAGTCTTGTGAAAAGGATGGATTCTTCTATCTCGACCTGAAGAGTGCCGCGTCTCAGAAGTTCTGGAACGACCTCTACACGATCGACAGCACCACTAAGGACTGGTTCAAGCAGCCCATCGAGAAGAAGCTCCAGACCCCCACTGTTTCGCTTGCGCACGGGTAAGTCTCAGATGCAACATCGGGGCTGATCATCGCTAACACAGTCTAAACAGATTTAAGGCCGTGGGTAACCAGTCTGGCTCCATCGAGTCCAAGAAGGATGGTTTCGAGGCTCTCAAGGTATGTTTAAGCTTTATGTCCCTGATCAAAATTATGGATCATTTTCTAACAATATCAGATCGGCAAGAGTGAGCTCGATGGACGATGGGCCCTCCCTGATGTTGTATCGGACAACCTTCCCCTGTTTGACCAGTTCGCTTCATCCTGCCACTTCATCTCCAAGCTCCTCCTCGACTGTCTCTCCGACGGTCTCAACCTCAAGGGCGATGCTCGCTTCGAGACTCACCACCGCGACGACTGTCGCTCCAAGAGCACCCTGTACTTCTTGCACTACCCCCCTGGCGCTCAGGACCCCAACAAGGTCGGCCAGAACATGCACACGGACATCGGAACGTTGACGATCCTCTATGCGCCTCAGTGGGGACTCCAGGTCTTCTCCCCTGCCGACGGTGCCTGGGAGTACGTCGAGCCTCGCCCCAATCAGATCATCGTCAACGTCGGCGACACTCTTCGGTTCCTCTCGGGCAAGCGCTTCAAGTCTGCCCTGCACCGCGTTCTTCCTCTCGGAGGAATTCAGATTGAGGACCGATACTCTATCTCTTACTTCCTGCGCGCTTCTGACTCGACTGAGTTCAAGGACAGCGATGAGGATGAGTCGAATGCTAAGCAGTGGTACACCAAGAAGTACGCTATGTATGAGATGCCCCATGTCATCCAGAAGCAGCAGACGACACTCTCGGGTGGTATGGCGCAAGAGCTTCAGGCCACCTTCTAA
>Butenolide_F_graminearum_PH-1_FGSG_08082
ATGATAAACATTACAAAGCCACAAAACTGGACCCGCGGTGATTACCTGGTCTCAACAGACCCTGCTCTTCTCCAGGTTGATGCCATCAATGCTGCGCTGAGCTCGGACATGGTCTGGTGGGCCGGAGACCTTCCGGCCGATGCACTCTGGGATGCCCTTCGGAGTTCAATATGTTTTGGTCTTTATCGTAAAAGATCTTCAGAAATGAATGGCACCGGGCCGACAGTTGGTATGTGAAACTGGATTTAGAATAAGCTTAGTGACTAAGGTTGGCTAACATCATTCACTGTGCAGAATACAAGATTGAGGAGTGGGAGCAGGTTGGATTGGTCAGAATGATCACAGACGGGGTCACATTTGGATACCTAACCGATGTGTACATTCTGCCAGAGCATCAAGGAGGTGGACGTGGTCGCTGGATGCTTCAGATTTTAAACGAGGCTTTGCAGGGTTGGCCTCATCTTAGACGAGTGATGCTTCTGACAACTGATAAGATGCATCTTTTTGGGAAGAATTTGGGGATGAAGGACTACAGGGAGTTTGACGGCATGAAGGGTGTTTCTATTGCTATGGTTGAGGGTCCTGGAGCACAGCATTGA
>Butenolide_F_graminearum_PH-1_FGSG_08083
ATGGATAACGGACTCTCTAGAAGACACGAAATATCAGAGGTAAGCGAGGACGCTCATACCCTGTGTTAAACGAAGTTAACAACTCCATCTAGCTACTACAACTAGTAGACAGCACAACAACAAGGGCATTCCATACCTCGAATGGAAGCCCCAAGTCTGATTGTCGTAACGACAGCAAGCCATTGAAGCGTTATGAAGAGCTTTTCGGTAGCTTCCCAGCAGAAGGTCTTGGAACTTCCGGTTTCAAGGATGCTATCGACCTCATCAGCCGTAACTCAGTTGATAACGCATCACCTGGTTTCCTGGGTAAGCTCGTCTCGGCTCCTTCTGCTCCAGGTATTGCTTCAGATTTGTTCCTGTCCATCTTGAACAACAACGGACATGTTCAGCGAGCTGGTCCCGCTCTCACAGCGATTGAGAAGCATACCAGTCTTGAGCTAGCCAGGCTTTTTGATCTTCAAGGCCCACATGCAGGAGGTGTCACTGTTCCAGGTGGCGCTGCTGGTAATCTTATGGCTATGCTTGTTGCACGGAACATTGTTGCCCCAGAGTCAAAACAACGAGGTCTTACGCCTGGCGAGTATGCCATCTTTGTTTCAGACGCCGCACACTACTCAGTCTCAAACTCGGCCAATGTCATTGGTCTTGGAAATGACTCTATCATCCGTGTCCCTGCACTGGATGATGGAACGATGGATGCTGATGCTCTCCAACGAGCTGTTGATCAAGCCGGCAAAGATGGCAAGAAGCCACTGCTGATTGCAGCTACCTCCGGAAGTACAGTCAATGGTGCTTTCGATCCTCTCGACAAGATCGGTGAGATTGCGCACAGAGTCGGGGCATGGTTTCACGTCGATGCTTGCTGGGGGGGAGGTGTTGTGTTCTCCGATAAGCTGAAACATTTGATGAAGGGAAGTCACCTTGCTGATAGCATCGCTTTCAACCCCCACAAGCTCCTCGGAGTCCCTCTTGTTTGTGCATTCCTTTTGGTGAATGACCTACGAACGCTGTGGTTGGCAAACAAGCTCAATGCTGGTTATCTCTTCCACGACGATGCCCCCAAGAAGAATGGCGTCAGTTCTGAACAGAGTGCCAACACGAACGGGAGCGAAAAAGAGAGCTGGAGACATTCCAAGCTTCTTGACACCGCCCCTGACGTCATGAAGATCAACGATCTCGCTTCATTGACCATCCAGTGTTCTCGTCGACACGACGCTACCAAGATGTTTCTCCACTGGCTCTACTACGGCACAGCAGGCATTGCCCGTGAGGTTGAGCAAGCAGTCGACAGCGCCAAGCACCTTGCCTGTCTTGTTCGAGACCATCCACGCTTTGAGCTGATCTGGGATCCTGAACAGGTTTTCGCCCAGGTCTGCTTCTATTGGAAGTCAGCGTCCACACCTGAAAAGTCTGGAGAAACACTGGCAGAGATCAACAGTCGCAACACGCGAGCATTGTTCCAGGGGATTGAGGAAATGGGTTGGAAGGTGGACTTTGCTCCTGGAAAGGCCAAGGGAGAGTTTCTTCGCATCGCTTGTAATCGTTTGACTACGCGTCAGACTGTTGAGAAGATCGTGTCGGAGTTGGTGGAGTTGGGAGAGTCTCTTGGTCTATAG
>Butenolide_F_graminearum_PH-1_FGSG_08084
ATGCCTCCACAACAAGAACAAGATACTGATTCTGATGCGATTCGCTCATACAATGAAGAATCAAAATCAGAGACTCCGGGATGCATTCCAGATGCGATGTTGAGTTCCGATGAGACCAGCAATGATGTTGCTTCAGATATTTCCCCACCACCAGATGGAGGTTGGAATGCTTGGCTATGCAGTGAGTTTATCCCATACACAAACAAGATTCTTAACTAATCCTGTCAATGTAGCTTTATGTGGCCATTTCCTCTTCATGAACACATGGGGTTTTATCAACAGTTTTGGCATCTTTCAGACGTACTACACCACGTTTCTTGACCGAGACCCGTCTGACATCTCCTGGATCGGTTCTATCCAAGTCTTTCTCAGTTTCTTTGTCGGCGCTTTCGTCGGCAGATACATTGATTCAGGACACCTGCGTTTAGTGCTTTCTTGTGGTACAATTTTAGTACTTATCGGCATCTTCACAGCTTCACTATCCACCCAATACTGGCAGTTGATTCTTTCGCAAGGAATTTGCTGTGGACTAGGCAATGGCTTCCTCGTTACTCCTGCAGTATCTGTCACTTCAACTTACTTTGCTAAGCGACGCTCTCTAGCTATTGGCATTTCAACCTGTGGTTCTGTCACTGGAGCACTGGTTTTTAATTCCATGGCTAGACAGTTGTTACCTACTGCTGGTTTTGGTTGGACTATGCGTGCCATCGGATTTGTGCAAGCGGCTACATTGTTGTTTGTCGTTGTTGCCATGAAGACAAGACTGCCTCCAACTAAGTCGGGCAGATTGGTTGAGTGGGTTGCTTTTAAACAACTTGATTACACATTCTTCACCATTGGAATGTTCTTTGTAGGTCCATACTTTATAACTTGTTTTTGTTGAAAATGCTAATCTCATTATACAGAACTTCTGGGCCGTCTTCTTTGGTTATTACTACATCGCTCCATACAGCCGCGACATCATCACCCCAACCCTCACCTACACGCAGTCGTTGAATCTCCTTCTTATTCTCAACGGCGTCGGCGTGTTTGGTCGCATGATAGCAAATCACTATGCCGATACCTTTGGGCCCTTGGAGCTGTTGATACCGACCTGTCTCGTGGCTGCCGTTGCCACATTTTCGTGGATTGCTGTGGATACTCCCACTCACGCATATGTATGGACAGTATTCTACGGCATCATCGGTGGTAGTATCCTGAGTCTCTTCCCTGCTGGGATTTCATGCTTAACGACAGATCTGTCGACTAGAGGTGCTTACATTGGCATGAACTTTACGGTGATTAGCTTTGCGACTTTAACCGGTAATCCGATTGCTGGTGCAATAATCACTGCCATGCAGGGGAGGTATTACGGGGCCCAAGCGTTTATGGGTAGTAGCTTTATCGTGGGAACGGCATTTATTGTGGCAGCCAAGATGAACCATGTCAAGTAA
>Carotenoid_carX_F_fujikuroi_IMI_58289_GenBank_Accession_XP_023437810.1
ATGAAGTTTCTGCAACAAAATTCCTTCACACAAACGTCAATGTCTCAGCCACATGAGGATGTTTCCCCCGCCATTCGTCACCCGTAAGTCGTCCCGCGGTCGATAACACGAAGCTCACTTGTCACAGATATCTTACCGGCAACTTTGCTCCAATCCATAAAACAACAAATCTCACTCCATGTACATATAGTGGGTGCATACCGCCGGAACTGACTGGTGGTCAATACGTTCGCAATGGCGGCAATCCCGTCAGCCACCAAGACCTTGGCAAAGATGCCCATTGGTTTGACGGCGACGGTATGCTCTCTGGCGTCGCGTTCAGAAAGGCATCCATAGATGGCAAGACCATACCAGAATTCGTCAATCAGTATATCTTGACGGATTTGTACTTATCCAGAAAGACGACGTCTATTGCCTCACCAATAATGCCAAGCATCACGACCCTGGTAAATCCGCTATCTACTATGTTTCAGATCATGTTCGCGACCTTCAGGACGATATTCCTCGTCATTCTCTCGAACCTACCTGGATCCCAACAAGCTATCAAGCGTATCAGTGTCGCCAATACTGCTGTCTTATACCATGATGGTAGGGCTTTGGCGACATGCGAAAGCGGGCCGCCCATGAGGATACAGCTTCCCTCGCTGGATACTGTCGGCTGGTTCGACGGTGTTGAAGCTGAAGGTGAGCCTGAGATATCGCAAGCCGGCAGTGATGACTCTCCGTTCGGCGGTAGCGGGATCTTCAGCTTCATGAAGGAATGGACGACGGGGCATCCCAAGGTCGACCCCGTTACTGGAGAAATGCTTCTTTATCACAACACCTTCATGCCACCATACGTGCACTGCTCAGTACTTCCTAAGAGCAACGAAAAGGCGCCTGGGCACAGACTTGTGAATCAGCCGGTTTTGGGAGTATCTGGCGCTCGAATGATGCACGACTTCGGAGCGTCTCGAAGTCATACTATCATCATGGATCTTCCTCTGAGCCTTGACCCTCTCAACACAATGAAAGGCAAAGAAGTTGTAGCATACGATCCGACGAAGCCTTCACGGTTTGGTGTGTTCCCGCGACATCTACCATCCAGTGTGCGGTGGTTTCATACAGCACCATGCTGTATCTTCCATACTGCGAATACTTGGGATTCTCAGTCCAGCGAAGGAGAACTCTCTGTTAATCTGCTTGCGTGTCGGATGACTTCTTCTACGCTAGTGTATACAGCGGGGAACATTCGGCCACCAGTGAGGTCTAGGTGTACCCAAGCACGGGTCTGGTCAGACGAGAGGGAAGAAACAGCTTGCAGATATAAGGAGGCTCCTGCACTTGAATCACCAGGTGAATCAACGGGGTTGGCCGACTACTTTCCCATCACTGCAGAGTCCGACGACTACGATCAATGCCGGCTATACTACTACGAATTCGATTTGGCGATGGAGTCCCGGAACCACGTCAAGAGCCAGTGGGCCCTCTCAGCGATACCTTTCGAATTTCCGTCAGTGCGTCCAGACCGAGAGATGCAAGAAGCTCGCTACATCTACGGCTGCAGTACATCGACTTCCTGTTTCGGCGTTGCTCTCGGACGAGCTGATAAGGTAGATCTTCTTGTCAAGATGGATGCCAAGACCCTCATCCAACGTGGGAAAAAGATGAACGCAACATCCATCACTGGGTGCGTCGATAGACGTTCAGTCTGCGAGATCCTTCAAGAACAAAGGAAGGACGATCCTATATACATATTCCGTCTTCCACCAAACCACTACGCCCAAGAACCGCGGTTCGTTCCTCGAGCTTGTTCAACTGAGGAGGACGATGGGTATCTGCTCTTTTACGTCTTCGACGAGTCTCAACTCCTGCCATCTGGCGATTGTCCTCCATCTGCTACATCTGAGCTTTGGATTCTTGATGCTAAGAACATGCGTGATGTAGTGGCCAAGGTCAGGCTTCCGCAACGAGTTCCATATGGTCTGCATGGAACTTGGTTCTCTAGTCAAGATATCGAATCTCAACGGTCTGTGGAGTCTTTGAGAAGTTTGGAAGTAGTGCAGAGGAAGAAGGAAGAATGGGTTAATAGTGGGGGACAGATAAGGAAGTCGTGGATGGTATTACGAGAGAAGTTGGAGAAAGCTGTTGGATGA
>Carotenoid_carRA_F_fujikuroi_IMI_58289_GenBank_Accession_XP_023438116.1
ATGGGCTGGGAATATGCCCAAGTGTACGTATTCTCGGCGTTGTTGAGGGGGCGTTTAACTCATCCCTTAATAGGCACCTGAAATACACGATACCGTTTGGTGTTGTTTTGGCGGCGGTTTACAGACCGTTGATGTCACGGCTGGATGTTTTTAAGCTTGTGTTTTTGATAACGGTGAGTTTTTTCTGGGTGGTTAAAGGACTTGAAGCTAATTCGTGCAGGTTGCTGTTGTTTCTACCATGTATGTTGATTTTGAGGGGGGTTTTGTTGAGGTTGACTAACGCAGACAGCCCCTGGGACTCGTATCTCATCAAAAATCGAATATGGACTTATCCTCCTGGTGTCGTGGTTGGTCTGACAGCATGGGATATCCCAGCTGAAGAATTATTTTTCTTCGTCATTCAGACTTTCAACACCTCTCTACTCTACATGATTCTCAGCAAACCAACATTTCACCCTATTTACCTGTCAAAGAAGACGGGCTGGGGTAAAATTGCTGGCCAGATTCTTTTCGCATCAGCTATTATTTTCGGCCTCGTTTCTGTTTCCTCTGGTGGCGAGGGGATGTATATGGGCCTTATCCTCATTTGGGCTTGTCCATTCCTCTTGTTTCTATGGTAATACTCAACTTGAGAGACTATTTCACGCTAGATATGCTAACCATTGACAGGTCAATTTCTTACCAGTTCATAGTGAACTTGCCATGGACGAATACTGCGCTTCCAATTGCTCTGCCAACGCTGTATTTGTGGGTTGTTGACACCTTTGCGTTGCGACGAGGAACATGGAGTATCACTTCTGGAACCAAATACGGAGTCGTTTTGTGGGATGGCCTGGAAATTGAGTAAGCGACCATTCTCCTGAGAGATGTGACTATTCTGACCATTTCCAGGGAGGCTGTCTTTTTCCTTCTCACCAACACCTTGATTGTGTTTGGCCTCATCGCTTGTGACAACAACCTAGCTATCCTCGATACATTTCCTGAGCATTTCCCTCGGACAAAAGGAGTGCCCAGCTTGCTCACAATCATCCGAACTCTGATTTTACCTAAAGAGAAGTATGATGAAGAGCGCATTCAAGGTCTTGTCAGCGCAGTTGCTTTACTTCGCAAGAAGAGCCGAAGCTTCTATCTCGCAAGCGGCACTTTTGAGGGAAGACTCCGCATTGATCTGATTCGTTTGTATGCGTTCTGTCGAGCTGCCGATGATCTCGTTGATGAGGCTCCATCTGTTGATGATTCCAGAGCCTCTATCGAGAAGCTGAGAAAGTTTCTTGATCTCGCTTATGAAGAGAATCAAGAGGAACCTTCTCAGAGACTACGAGAATATGTCACGTCCAGCATCCCGGAGATGTTCCACATGGCTCTTCTCCAACTGCCTACTTATTATCTGCCAAAACAACCTCTAGACGATCTCCTTAAAGGCTTTGACACGGATCTTCTCTTTGACAGAAAGTCCGGCGCATTTCCTATCGAGACCACTGAAGATCTTGACATCTACGGAAGTCGTGTAGCTGGCACTGTCGCAGAACTTTGCAACCACCTTATTCTCTACCATACCCCAGAAGCTGTTCCCGAAGACATCCAGCGCGAAGTTGTCGCTTCAGGTCAAGAAATGGGCATCGCACTTCAATACGTCAACATCGCTCGCGACATCAAAACCGACGCAGAAATTGACCGCGTGTATCTTCCCCTCTCCTGGCTCAAAGAAGCCCAACTCACTCCTGAAGATGTAATTCAACAACCCCATGGTCCTACCATTGAAGCTCTCCGTCATAAATTGCTTGACCGTGCTTTTGAAAAGTACAACATGGCAAAGGGCGCTATTGATAAGCTCCCTTCAGAAGGAAAAGGTCCAATCCGCGTTGCTGTTGAGAGCTACATGGAAATTGGACGCGTTCTTAGAGAGAAGGGTCCTACGATGAAGAAGGGCAGGGCTACTGTTCCTAAGATGAGACGAATTCGTGTTGCATGGTCTGCATTGAACAAATAG
>Carotenoid_carB_F_fujikuroi_IMI_58289_GenBank_Accession_XP_023437811.1
ATGAGCGACATTAAGAAATCTGTTATTGTTATTGGTATGTTACTCCTAATATCATGAGCATGAGAAGGTATTGACTGACAGTTACCAGGTGCTGGTGTCGGTGGTGTTTCTACTGCTGCGAGACTTGCAAAAGCTGGCTTCAAAGTCACTATCCTCGAGAAGAATGACTTTACCGGTGGACGTTGCTCTCTAATCCACAACGATGGCCACGTACGTCTTCCTTCTCACTCTTTTTACGCCCACTAACCTTGTCAGCGCTTCGATCAAGGTCCATCTCTTCTTCTCCTCCCTCGCTTCTTCCACGAGATCTTCCAAGACCTAGGAACATCTCTAACTGCTGAGGGCGTTGAGCTTTTGAAATGTGAACCCAATTACAACATCTGGTTCGGCGACGGTTCATCTTTTGAGATGTCTACTGATCTCACCAAGATGAAGAAAGCTATCGAAGCCGTTGAAGGTATCGATGGTTTTGAGAGGTACCTCGGTTTTCTTCAGGAGTCGCATCGACATTATGAAGTCAGTGTTGAGTCTGTGCTGCGAAGAAACTTTCCTAGTATTTTGAGCTTGGCGAGACCTGAGGTGCTGTTCAATCTGTTCAATATTCATCCCCTTGAGAGTATCTGGACGAGAGCGAGCAAGTACTTCTGGACTGAGAGGTTAAGAAGAGTCTTTACATTCGGAAGCATGTACATGGGCATGAGTCCGTTTGATGCGCCAGGAACGTATAGCTTGCTTCAGTATACTGAGCTTGCTGAGGGTATCCTATATCCTCGAGGTGGATTCCACAAGGTTAGTCTTGCAACCCGACATGATAGGTTTCTCACTAACAGCTTCAGGTCGTTGAGGCACTGGTTAACGTTGGTCAGCGTCTCGGTGTCGAGTACCGTCTCTCCACTGGCGTCAAGTCCATTTCTATTGACCAAGCAACCGGCAAGGCAAACGGTGTCGTTCTGAGCGACGGAACACATTTACCTTCAGACATTGTCATCTCAAACGCCGACCTTGTCTATACTTACAACAACCTCCTTCCTAAGACCAGCTACGCAGACTCGCTATCAAAACGAGAAACCTCCTGCAGTAGTATCTCTTTCTACTGGTCTGCTTCTAAGATCGTTCCTGAACTCAACGCTCACAACATCTTCCTTGCGGATGAGTACCAGGAGTCTTTTGACAGCATCTTCAAGGAGCACCTCATTCCTTCAGAACCATCCTTCTATGTCAATGTTCCTTCACGCATCGACCCTTCAGCTGCTCCTGAAGGTAAGGACTCTATAGTCGTCCTTGTACCCGTTGGCCATCTTCTGTCAGATTCTGAAGGAACACATCGTGGTTTGTCCAAGTCTGGAAATTCTGGTGGCCTTGAAACAAGCCAGGACTGGGATAAGATGATCTCTCTGGCCCGTGACACAGTCATCGCAACAATGCGTGCGAGAATAGGCGTTGATCTTGCTCCTCTCATTGAAAACGAAATCATCAACACTCCCTTCACGTGGCAAGAGAAGTTCAACCTCGACAAGGGTGCTATTCTTGGCTTGAGCCACTCCATCATGAATGTTCTCGCCTTCCGACCTGGTACTCAGCACTCCAAGTACAAGAACTTATACTTTGCTGGTGCCAGCACACATCCTGGTACTGGTGTTCCTGTCTGCATTGCTGGTAGTAAGATTGTTGCAGAGCAGATTCTCAAGGATTCAGGTTTCAAGAACAACCAGATCCCCTGGGCTCAGGATACTACCAAGTCTCCCAAGGGTGGACTGGATAAGATGAGCGATTCGTCTTTGACTCTGTTCCAAGGGTTCTTGGGGGCTCTGGTTGCGATTTTGCTGGCTTATTATTATCTTGTCATTGCTGCGAATTAG
>Carotenoid_carO_F_fujikuroi_IMI_58289_GenBank_Accession_XP_023437812.1
ATGGCTGACCACCTTTATGCGAGAAAGAATGATGCTCTCAATGTCAACCGTGAGCCATATCAGCCCCTCAAGTCTAAATGCGCTGACTAACAATTCACTATAGCTGACATTGTCAATGGGCAACGCAGTGACATTAACATTACCGTCAGAGGCTCTGACTGGTACTGGGCTGTCTGCGCAGGTGTGTACAAGAAAAATACGTCCAGGATTTTGGGATGCAAAGACTAACTGTTCTCAGTCATGACCGTTTCAACCTTTGCGTTTCTCGGGCTTGGAATGAGAAAGCCTCGCACCGATCGTATCTTCCAGTAAGTTCCATCAGAGTTCCATTGTACATTCTTTCTTTCTTGTTGATCTATGAGTATCCATTGAGTAAGGTGTCATGTGCTTTACTGACCTGCTTAGCTACATCACTGCAGGTATCACCATGATCGCATCTATCGCATATTTCACGATGGCTTCAAATCTTGGCTGGACTCCTATCGCGGTTGAGTTCCAGAGGTCCAACCATAGGGTCGCCGGGATCTACAGAGAGATTTTCTATGCAAGATACATTGACTGGTTCTTGACAACTCCCCTTCTACTCACAGATCTTCTCCTTACTGCTGGCATGCCCTGGCCGACTGTGCTGTGGGTGATTCTTGTGGACTGGGTGATGATTGTCACTGGACTGGTCGGAGCCCTCGTGAAGAGTTCTTACAAGTGGGGTTATTTCGCCTTCGGTAAGTCGGCTTCCAAACACTGACACCATCATCACTGACATACCTCCAAGGTTGCGCTGCCCTCGCATACATCGTTTACGTGCTCGCTTGGGAAGCTCGTCTACATGCTAAGCACGTTGGCCCTGATGTCGGTCGAACCTTTGTCATGTGCGGTTCCCTCACAGCCGTTGTCTGGATTCTCTATCCTATTGCCTGGGGTGTCTGTGAAGGCGGTAACTTGATTGCCCCTGACTCTGAGGCTGTCTTCTACGGCATTCTTGATCTCATAGCGAAGCCTGTCTTTGGAGCCTTGCTTCTCTGGGGACACCGAAACATCGACCCTGCTCGTCTTGGTCTACGTATTCGCGACATTGACGAGCGTATCTTCCCAGATGGTCCCAACAACAAGGTTGCATCTGGACATGGTGCTCGAAACGATACTGCCACTGCCTCTGGCTCTAATGTCAACCCAAACGCCTGA
>Culmorin_CLM1_F_graminearum_PH-1_GenBank_Accession_XP_011319367.1
ATGCTTGCTACACCGACCCTGTCCAACTTCGACAAACCCTCTCTTCCATCCTCGGAGGGAGGTGATCCCGCCCTTGCAGCTCGCTTGCAACCACTGTATTCGAGGTTTCTCACGGATCTTGATCTACAGCCGGAATATAGACGTCACGAAAGCGAGAAGCTTATGGAGGAGGTGCTCAAATTTGCGAAGAGTACTGGTGTACCTCATGATCTCAACTCCCATTCCTATCAAAGTCTCATGGTTGGATACACATACGCCGATAACTGCCTCCCATATCATGACATTGAAGTCAAGGTTTATGTAGCCATCTACACATGGCTGGCAACTATTTGCGATGACGCCGAGGCACTAGGCATCATTGATGATGTTCAATTGTTCGAACAACGCTTTATTCTCGGAGAGGAACAGCCTACGGTCCTCCTCAGGGCTTTTGCCGACCAACTCAAACTCACCTATAAGCTGTACCACCCCCTTGTTGCGAATCTGATTCTTTGCTCCTCTCTGAATCTGCTCACTTCTACATCCCTTGTGGCTCGCAAGGGTATTAAAGAAAAGGGTGATCATCCATCAAAGGGAGGCAACTACTTCGCCTGGTATATCCGGGAACGGGATGGCGTCGGTGAAGCCTATTCCTGGTTCACTTTCCCCAAACGACAATTCCCCAACCTGGACATTCCTATCGAAGCTATTGAAGATATGACACGATTCATTGCCTATCTCAATGATGTTTTATCGTTTTACAAAGAGTCCCTGGCTGGCGAGACACACAACTACATCAACCATACGGCTGCGTATGAGGGTGTTGATTCGGATGCTGCGCTTCATAAAACTGCTCAAGACACCATAGACTGTGCCCGCCGCATTGAGAGTGTTCTCGCAGGCAAGGGCGAGTATGAGAAAGCGTGGCGACTTCATGCATCCGGATACCTCCAAATGCACGTCCAGAGAGGTCGTTACAGGCTTATAGAGGTGGGCGTTGGTGATGCGCCAGATGTGCATGAAGTCATCAAGAAGATTTGA
>Culmorin_CLM2_F_graminearum_PH-1_GenBank_Accession_A0A098D1J7.1
ATGTTACTCATTATAGTCGTCCTGGTAGGGACTCTTATCTACTTTCTGTCCTTTCACAACAAGAAACGACATGGCCTGCCACCTGGACCCAAACCCTTGCCTATCATTGGAAATATTAAAGACATGCCCCCAAAGGGGGTAGCTGCATTCAGGCATTGGCTTAAACACAAAGATACATATGGTCCCGTGAGCAGCGTCAGCGTCCTGGGGCAACCTCTCATCCTTATTCATGACCGCGAGGCAGCGCACTACCTTTTCGACAAGTCATCAGGAAAATCCTCGGGACGCCCATCAGCCAACTTTGGAGGTAGATTGTGCGGTTTTGACCAGATTTTGAGTCTTCAGCAATATGGGGATACCTTCAAGCGTCATCGCAAATTGGTACACCGGCAGATGGGCACGAGGGCGGGAGCTGCAAAGTTTCGCCAGATCCAAGATGTAGAATCACATCGATTTCTGCTGCGCTCTCTTGATAATCCTGGTAACTTGATGGAACATATAAGGAAGGAAGCCGGTGGTGTAATTTTAAAGGCGACATATGGTTATTCTATTGAACCACATAAACCAGATCCTTTAGTGCATTTGGTCGAGTTTATGGTGGAAGGTATCAGTATCGTGGTTGTCCCAATGAAATTCGTGGTAGACTTTCTTCCATGGCTCGAGTACATCCCGGAATGCCTACCAGGCATGTCTTTCAAAGCCCGAGCTCGCCGATGGAGAACTATACTGAACAACACTATCGAGGCTCCTTATCAATTTGTCCGACAGCAAATGGCCAAGGGGATCCAGTTCGAATCATATGTATCCTCCCTCCTCACACAAGAAAAGCTAAAAGGTGGAAACGACACATTGGACGAGACATACGAGGCTGATATCAAGCGCACGGCTGCGATAATGTATGCTGGTGGGGCCGACACAACAGTGTCGACTATTCAGAGCTTTGTCTTAGCTATGATGGTTTACCCAGAGGTCCTCAAGAAAGCCCAAGCTGAGATTGACAATGTCATTGGTCCTGACAGACTGCCAGGATTCGAAGATCGAGAGAACTTGCCATATATCAATAGCATGGTCAAGGAGTCACTCCGATGGATGCCGGCCGTGCCAATGGGCGCAGCCCACAAGGCCGACGATGACATCTACTATGGAGACCTATGCATTCCAAAGGGATCATTTCTACTGCCCAATGTATGGTGGTTCCTCCACAACCCAGAAACCTATCAAGACCCGGAACGCTATGACCCTGATCGGTATCTCGAACCCCGAAATGAACCGGATCCAGATAGCAACTGTTGGGGATATGGTCGTCGCATCTGTCCTGGTAGATTGCTGGCCGATGAGAGTATTTTTATTGTCATCGCTCGTGTTGTAGCAGCATTTGACATCGAAAAGGATGTCGATGAACAAGGAAACACCATAGAGCCCAAGGTAGAGTTCACGACGGAGGGGGCATTGAGTCGCCCTGTCGACTACCCTTACAGGATCAAGCCAAGGAATGCAAAGTGTGTGGACCTGATTAGAGCTGTGGAGAAGGAACATCCATGGGACAAGGGTGACGCCAGTCTTCTCCAGCAGGATATGGTCGTACTGTGA
>Depudecin_DEP1_F_verticillioides_FGSC_7600_FVEG_01740
ATGCTTCAGACTTCAAGAAATCAGCTCCTCTATCTCAGTGCCCTGGGTGTATGGGGTCTCTGGGGATATGCATCATTTAACGGCATGTTCCGCCGCCTCGACACACTCACAAAGACACTGCATTTTCCAGACGGCAGGCCCCTCCGCTCCTCGTACACAGGCCTTGCACCACTAGACGCCCAGCTTTCTCTCGTCACAGCATTCTACGATGTCCTCACAAACTCGCTCAGCTCTGGCCCACGCTTGCTGTTCTTTGACATCAACTATGTCGTCGCATGCGCAAACCTATGGACGCTCATTGAATCTCGCCGTCGCGGTGTGCGTTCTTTCTTCCTGAGGTATCCAGCGTGGGCAATGGCTCTCTGCAACTTCAACGGCGCTGCTATTGTGCTGCCACTGTACATGTTTCTAATCTGCCGTAGTAAGGCACGCTTACGCGACTCTAGCGTACCGTTGTACGACGCGGTAGCGATGCCAGTGACGGCTGTGGTGATTCTGCTTCATCCGTTGCTTATCTTTCTACCAGCATGGTTGGGCTTCGATGGTTACGAAACCCATCATGGATTGATTGCTCTTTTTCAAGTTGCCCCTATCCTTATTCTTGGCTTTTATCTAGGGCTTGTATCAATTCTCCCTCAAGGGCCTGTCACACCAACATCATGCAAAGAAGCCAAAAGGTGGCTCGTTGCCTCACTTATACTTGCTGGCACCGTCGCCTCAGCTGTGCACATTTATATTATGATCGGTGCAATGCGAACCCACGATAGCGATGCATCCCTCTCCAGGCTATTTGTTCCTGCCTGGGGTTTCTCTGACCCAGGAACGATCCTCAAGACGACTGAGGGAAGATCCAGAGAGTACGCCTCGCTTCTGGAAAACCTTCACCTGTTTTCCCAATGGGACTGGATCGTTGTGTGTCTGACGACGGTGGTGGCTGTCCCCTTGTTTCTCTCTCGTCGGGACGGACTCAAGGTTGATAAGTCTACCTCGCCACACGAGGTCCAGGAACTGGTCTATCTTGCAATATCCACAGCAGTTCTCGGGCCTGGAGGCGCTGGTTCATTTGCGCTTGCAATCCGAGAAGCTAGGATCTGA
>Depudecin_DEP2_F_verticillioides_FGSC_7600_FVEG_01739
ATGCAGAAAAACTCACAGTTCAGAGTTATCATCGTTGGTGCTGGCGTTACAGGCCTCACGCTGGCTCATTGCCTAGCCAAAGCTGGCATCGACTGGGTCCTCTTGGACAAGGGCGTAGTGGCGCCGAGCTTCGGGACTACTATCACCCTCCAGCCTCATGGTTGCCGAATTCTGCACCAGTTAGGTTGCCTAGACGCCGTACTGGCCAAGTGCGATACCATGGGCGGTGCGCATTGCCGTGATCCCACCGGTAAGAGCTTTGCCTCCAACGACTTCTTTGGTGTCGTACGAAAGTTCGCGGGTTATGATACTAGGACACTTGACCGTCAAGTATTCCTGCGTGAGCTCTACGAGCTACTACCTGATAAGTCTCAAATCTATGAAAAGGCTCGCGTCGAGGAGATAATCGAGGAGGATTCGGTTGCCCACGTCATCCTGGCCGATGGTCGTGAGTTTGTTGGTGACGTAGTAGTTGGTTCTGATGGCGTTCATTCCAAAGTCCGCGAAATCATGTGGGACAAAGCCAACGCTCTATACCCTGGTATGATCACAGTTGATGAGAAGAGAGCTATGGTCACTCAATACAATGCCATCGTAATGGCAAGCTCGCCAGTCCCTGGCATCGGTGCTCACGACATGGAAATCACCTCCAATGACAAGTACTCCTTTCTCCTTCTCTGCCAGCCAGAATGGATATCTATCATTGTGCACAGCAAGCTCCCTGAGAACCAGCAGTGTACATGGCCCACGCGCCGACGTTATACTGAAACCGATATGGAAGCGCTCGTGAGCAAGATATCTGAGCGTCCCGTCACGGATACAGTCGTATTCGGGGAATTGTGGAAGCGACGTCTGAAGGCACAAATGATATCCCTTGAAGAAGGGGTTCTGGATCATTGGACCTTCGGCTGAATTGTCCTGGCTGGAGACGCTGTTCACAAGGTGACCCCCAACTCGGCTCTTGGAGGCAACACAGCGATGGAAGATGCCGTCGTAATCACGAACATGCTGCATGCTCTATTGGCTAGACATCCCAACAAAAAACCTAGTGACGTAGAGCTACACGACGCCATGCGCCAGGAGTACCAAGACACCCGAGTAGAACGTGCTCGGGCCATAGTCAAAGCTGGAGGTGCCTTGACGAGGCAGCAAGCATACGACGGATGGAAGGCATATATCACACAACGATGGCTGACGCCCATCATAGGACTTGATACATTAGCACAGAAGATTGCAGGTTTATGTGTCACAGCGCCTAAACTGAGCTTTGTCGAGTTTGAAGAGAAGAGAGGAATTATGGGATGGCAAGACACGATAGAGGCTGAGAAGAAGTATGCAATGAAAGGTAAGGCTGCGAAGAAGGAGCTAACGGGAATGACTTGGAATAATTGGAATGGTGGATTTGAAGCTGTTTTCCCGCATGTGATGGCGATAGTGGCTGCTCTGTGGTTGGCTATATGGGTATTTCATCTGATCGCCTCTCGGGATCATGTGTTTGGCTTTAGGTCGGACAGGACAGGCTTTGTTGAATTGTACAACGCGAGCTTGAGAGCTTACTGA
>Depudecin_DEP3_F_verticillioides_FGSC_7600_FVEG_10738
ATGAGTGATCAAAATACCGAGAAGCCTGCAGATGCAGCACCCAGAAGCCCACATGCTCCCGGCGACCTTGCTGGTAGTAGCGACGCCTCTCTCACTGAGACCGGACAGCGTAGCATCCAGGGATGGAGATGGGCCGTTGCTTATGCAGCGATGCTGTCGACAACACTCCTCTTTGCTATCGACAATACCATCGTTGCAAACATCCAGCCCAGTATTATCAACGACTTCGGCCATCTCGAGCTCATGACATGGATCGGTACGGGTTTCGCCCTGGGTACCATGTTCATTCTGCTTTGGGGTAAAGTGTATGGTGTTTTCAACATCAAATGGGTCTACATCTTCAACATCTTCCTCTTCGAGGCCGGGAGCGCTGTATGCGGTGCTGCGCCTAACATTCAAGCACTCATAATCGGCCGTGTCATCGCTGGCATTGGTGGTTCTGGGATGTACTCTGGCACCTTGACATACGTCTCGGTTCTAACCAACGAGCAAGAGAAGCCAGCATATCTTGCTGGAAGTACTGTTGTTTGGGGCATTGGCAGTGTCCTTGGCCCTGTAGTTGGTGGAGCATTCGCAACAAGCAGCGCGACCTGGAGATGGGGATTCTACATCAATCTTCCTATCGGCGCTGTTTTTGCTCCTGCATACTTCCTGCTATTCCCCAGTACTGATCCAAACCCTACCAAAACCCTGGCAGAGAAGCTCCGCCTCGTGGATTGGATCAACGCAGTCATCTTCCTGGCGGGATCTGCTTGCCTGACCGTTGCCCTCACCTTCGGCGGTGTCGTCTATTCATTTCACTCGGGGACCATAATCGCACTCTGGACTGTCACCGGCGTTCTACTTCTGGCTTTCATTGTCTTACTTAAAATACATCCTCTAGTCTCGAAGGAAAACCGCTTGTATCCCTTGCACTTCTTCAAGAAGTGGATTCTTATCAACATGCAGCTCCAGGTCTTTCTGTCTTCTGGCATCATCTTAGCCATGACTTACTTCGTCCCGTTGTATTTTCAGTTCATCAAGGGCGATGGAGCACTCGAGGCTGGAGTTCGTTTACTGCCTTTGATCATGTTTATGGTTGCTGTCTCGATGTTAAATGGCTTCCTGATGCCAAAATACGGACTGATCCCTTTTTGGTACATCGGCGGTAGTGCTCTTGCACTCATCGGTAGTGCTCTAATGTATACCATTGATGACACAACATCTAACGGCAAGGTATATGGCTACAACATACTTGTCGGAGCCGGAGCCGGGTGCTACATCGTCGCTGGGTTCGCCATCATGCAGTCACTGGTCCCAACCCACGAAATTGCCAACGCAGTTGCCCAGGATCTCGGAATGGTGCTTTTTCTTGCTGTCAGTGGCAGCCTGTTCCACAACGTCGCCGTTGACAAAGTGGGCAACGCTCTGCCAAGCGCCTCTGAAACTGAGATTGGCAACTTGATTGCGGGCACGAGCAGCGCTGCGTTCAAAGCTCTTTCTGAAGACGAAAAGGCCGCTGTTATACCAGAGATCGCAAGTGCTATGAAGAGCATCTGGGCCTTTTTCATGGCGGCCGCTGCCCTCAGTTTTGTGTGCGCTTGTCCACTAGTTACAGCTAAGCTTGGGGGAAAGAAACTCAAACCAACTGCGGTAGCCTAA
>Depudecin_DEP4_F_verticillioides_FGSC_7600_FVEG_10737
ATGACGAACCAAACTCTGGAGGTGTTTGATGTGATTGTGGTTGGCGCAGGATGGTATGGGTTGATGGCTGCCCGAACATTCCTCGAGCTTGCTCCCGAGACCAACCTTCTGATTCTTGACGACGGCAAGACAGTCGGCGGAGTATGGTCCAAGGAGCGTATCTACCCCAGCCTCTTTGCTCAGATCAGCCATCCCTTGTTCGAGTACTCCTTCTATCCTATGCCAGAAGAGGATGTATCACCAGATGGTTTTGTATCTGGGAAGACAATCCAGAAATACCTTGAGAGCTTTGCCAAAGACCATAACCTGATGTCTCGGATGCGTCTCAACACCCGCGTTGAAAATGTGAAGAGAGGACCCGACTCGGATGGCTGGGTACTTGACCTCAAAGAGAAGGAATCTCTAGCGTGCCGAAAGCTCATATACGCCACGGGCGCCAATTCAAGCCCCATCATCCCGCAGTGGCCACGAAAAGACTTTGAAAAGCCCGTTATACACTCCCTCGAACTTGGAAAGTACCAGGATTATATAAGGGACAGCGTAAAGAATACCGTCGTCGTCGGCCGTTCAAAGTCTTCATACGATGCGGTATATCATCTGCTATGTGCCGGGAAGACGGTAGATTGGGTGATGCGTGACGGAGAATCTGGCCCATTTAGCATCTATGCGCCAACGTTCATGGGACTTTGGAATATTGCTGACCACATCTCAACTCGGTTTGCCTCGAGCCTCAGCCCCTGTATCATGTCTACCTCTGGGATGTGTTATAACTTTTTCCAGCGTAACGCCTTGGGACGCCTTCTAACCAATATGTACTGGCGAACGGCGAACTATATCTCAGTGTCTCACGCAGACTACTGGAGAACGGCGAATGCCGAAAAGCTGCGACCAAGGCCTTATAGCGATGGAGTTTTCTGGGGATCTGGTGGTATTGGCATCGCGACCGCTCCCGACTTTTGGGAGACGTTCCACAATGGCGATGTTACTATCCATTCGACTGAGATCAATAGTCTTTCCCATAAGGATGTCGTGAACTTGAAGAACGGATACTCCATCGCGGCCGACATCGTGATTCACTGCACGGGATTTGACAAAGGCTACGATGCATTCGAACCTAGTCTCAGACGTGAACTCGGTCTGGAGTATGACCCCAAAGAGTTCTCCAGATGGACAATGCTTGATGAGAAAGCCGAAAAGACTGTGGACGATCTCCTGCCATACCTTCGTGAAGCGCCAAGCCGATACCGCGACTCCAAAGCCACCAAGAGAACGGGGCATGGCCCTAACAGGCATTACCGCCGCCTGGTGGTACCTGAGCTGGCAGCACGGGGCGACCGATCAATTTTATTCCCCGGGCACATCCATTCCGCTTTCACGCCACTGGCAGCTGAGCTCCAAGCACTATGGGGTGTTTCATGGATGCTCGGTTGGCGAGACCTACCGCCAAGAGAAGAGATGGAGGTTGAGGCTGCAAACTTCAATGCGTGGACGAGAAAGAGGTACCTCGAGCAAGGCAAGAAACATTCGTATTTCATATACGACTACATTCCTTACATCGACACACTGATGAAGGACCTGGGACTAAACCCGTTCCGCAAGAGCAGCGTTTTTGAGGAATGGTTTGTGAGATATAAGCCGAGTGACTACAAGACTATCCTGGACGAGTACCTGAGTCTTAGACGTCATCAACATGGAATTGAGGGTGCTGAGACGGAGAACGGAAAGGCAGCGTAG
>Depudecin_DEP5_F_verticillioides_FGSC_7600_FVEG_01736
ATGCCTCATTTCCGAGAATCATCTTCGAGCTCCTCGACCACAGGCATCGATTTAGACCCACATAATTCCCGTCAACGCATCGTGAGCGACGATGAATATGCGGCTCTTTCGCCAGACGAGCCGCCATTGAGCGAGCAGCTTGAACCTATCGCAGTTGTGGGAATGGGATGCCGCCTCCCGGGAGGTGTCAGCTCTCCATCTGACTTCTGGAAGTTGATGATGGAGAAGAGGAGCGGCCAGACACCCAAGGTTCCCGCGTCCAGATTCAATATTGATGCACACTTCCATCCGAATAATGATCGTCCTGGCAGCTTTGGCGTGCTTGGCGGTTATTTTCTCAACGAGACATTGCAAGAATTCGATCCAGGGTTCTTCGGTATCACGCCGGTTGAAGCTACATGGATGGATCCGCAACAGCGAAAGCTCCTCGAGGTCGTCTATGAAGCTTTCGAGTCAGCCGGGTTGACTCTCGACCAGCTCTCTGGATCTGACACGGCCTGCTTCATGGCCACCTTCACTGCAGACTTCCAGCAGATGTCCTTCAAGGAGCCTTCTTTCCGCCATAGCTTGGCAGCTACTGGTGTCGACCCTGGTCTTCTCAGTAACCGAGTTAGCCACGTCTTCAACCTCCGAGGCCCCAGTATTGTTGTAAACACTGCGTGTTCTTCTTCTGTCTACGCTCTGCACAACGCCTGCAGCGCACTCCGAACCCATGAATGTTCAGCCGCAGTCGTTGGCGGCAGTAACCTCATCTTGACCGTGGACCAACACATGAACACAGCCAAATTGGGCGTTCTGTCACCAACATCGACTTGTCACACTTTCAATAGCTACGCCAACGGCTACGGACGTGCTGAGGGTGTCGGCGCTATCTACCTCAAGCGTCTGAGCGATGCTGTGAGGGATGGTGATCCCATCCGTGGAGTCATACGTTCAAGCGCAACTAACAACAATGGAAAGGCACCTGGTGTAGGAATTACATATCCTGGCTTCGATGGACAGAGAAACGTCATGAGGCACGCCTATGAGCGCAGCGGACTCGACCCCATGCTTACTGGGTATTTCGAATGCCACGGAACAGGAACAGCCATAGGCGATCCACTCGAAGTCCACGCAGTATCTGACATTATGAACAGTACAAGGACAGAGGCAGATGGGCCACTGAATATTGGGGCTGTCAAAACGAACATTGGGCATTCTGAAGCGGCAAGTGGGCTGTCTGCAATCATCAAGGCCATCTTGATGGTGGAGAGAGGCATCATCCCGCCAACTTATGGTGTCACTGCTTTGAACCCCAAGATTGACTGGAAGGGATGGAAGGTCCATGTGCCTATAGAGCCAACTCCTATGCCTCGACACTTGCCAGTCATGCGAGTGAGTGTCAACTCTTTCGGGTACGGTGGCACAAATGCTCACACGATCGTCGAAAGCCCCAAATCTCTGCTCAGTATGCCCCAGCATTACAAGTATTCGATGCACGGGCATAGCATGAAGACCAAGTTGGCACGCGGAGCAGTCAATCGCAGCCGGCCATATTTGCTAGTGTTTTCAGCCCACGACACTGGAGCTCTGAAGCGCAATGCCATGGCGCATGGCAAGGTTGCTGCCAAGTACAGTCTGTTGGACATGTCTTTCACTCTCGCCAACCACCGTACGCGATTCCAGAGCAAGGGCTTCGCAATTACGACACCTAGCACATTGCAAAGTACCTTTACCGACGATATGCCTGGCTTCATAGTCGGAAAAAAGAATGAGACAGCACGTACGCTTGGCTTCATTTTTACCGGCCAAGGAGCGCAATGGGCAGGTATGGGTGCCCAGCTTATGGCGCTCTACCCAACTTTCCTCAAGGCAATTCGTCGCATGGACTTGATACTCGAGGACCTGGAAGAAGCCCCTTCCTGGACACTAGAGGAGTGTCTACTCGAGAACGCCGCTACTTCTCGTGTAGGAGAGGCTGAGTTCTCGCAGCCTCTTTGCACCGCTGTTCAAGTCGCTCTGGTACAGCTACTTAAGGTCTGGGGTATTAACCCATCAGTGACTATAGGTCACTCTTCTGGCGAGATCGCCGCAGCATTTACAGCTGGATACATCTCAGAGGCTGAAGCCATCCTAGCAGCCTACTACCGTGGCCAAGCTGTCAAGTACATCGAATCAGCAGGTGCTATGATGGCTGTTGGTCTTGGTGCTGGAGCCATTGCACCATATCTTGAAGCCCACAAGCCTGGGGTTGTCATCGCATGCCACAACTCGCCAGATGGTGTCACCCTGAGTGGCGATGTTGAGGCGCTGAAGGTGCTGGAGGCTGATCTCAAAGCCGAGGGAACCTTTGCCCGTATTCTGCATACAAACGGAAAGGCATACCACTCGCACCACATGCTCTCAGCAGTGGACAGGTACGAAGCCTCCCTACGAGACTCTAATGAGGACGGACTTCCAAGAGTCATGTTTGATAAGACTAAGATGGTCTCATCTGTGACAAATGCGTTCCTCGATGAGAATACTGTACTGGACGAAAAGTACTGGAGTGCCAACCTCACCAGCCCCGTACTCTTCAACCAAGCCGTGCAGACTGCTCTCGCGGGTAAGGATATGGCAATCGACACAGTGATCGAGATCGGTCCTCACTCTGCTCTATCGGGACCTATAAGGCAAATCAAGGCCCATCTGAGCGCTGACAAAGTTCAGTATCTACCAACTCTCATCCGGGGTGCCAGGTGCGCCGAGCAGGTGCTCAAGCTCGCTGGTGAGCTGTTCCTTCGCGACTATCCCATCGATCTGCAACGCATCACTGCGATTGAGGAACTCTCTCCGTCTGGAAAGATTACCTCTCGGAGAGGCCATCTCATTGTCGATCTGCCCCCTTATCAATGGGACAAAGCCAAGAAGTTCTGGGCTGAGTCTCGCGAAAGTAAGGAGCATCGCTCACCACGGTTCCCACGCCATGACATCCTTGGCCAGCTTACTATCGGCGGCTCCTTGAAAGAGCCTACATGGAGGAATGTTTTGCGTCTCAAGGACCTCCCCTGGCTTCGCGACCATTCTTTGGGTGGAGAAGCAGTCTTCCCAGCTGCCGGTTATCTCTCTATGGCTATGGAAGCCATCACGCAGCTCAATGAAATGTCAGAAGCCCCGCTTGAGATCGACTCGTACATCTTTCGGGATGTCAGTATCCAGCAAGCCCTCGTCACTCCAGACGATGACGACGGTATCGAGACACTGTTTAACATCAGGCCTTCGAGGCTCAGCACAGACGAGACCATGAGATGGTGGGATTTCAACACCTCATCGGTATCTACTGAAGGGCACGTCAAGAACCACATGACTGGAAGGATCCGCATAAATACGATCAAGCGTCGAGCTCTCGCCAAGACTATTCCTAATCTTCCTCAGCGCGCCTCTGGAAAGCTTTGGAATCAGGCCTTGAAAAATGTTGGCTTCAACTATGGGCCTACATTCCAAGACATGGACAACATCAAGTTTGATGGCACGTCATATTGTGCTCAGGCGACGACCAACATCAAGACGTCTGTTATGAAGGATGAGTCTCGTCACGTACTTCATCCAGCCATCCTAGATTCCTGCCTTCAGCTCATGATCGTTGCTATCTGGGCTGGTCGAGCCAGCGCCATGAGGTTCGGAGCTGTTCCCATTACCGCTGAAGAGATCATTGTTTGGAAGCCAACGCAAGCTCAGCTACAGGGAAGTTCCAATGCGAAGGCCTTCTCCTGGATCGATCCCCGTGGCCAGAGAACATTCAATGCCCACAATCAGCTGTTGGCAAATGATGGCCAGATCCTGATGCAGATCAATAGTATGCAGTGCACTGCTTACGAGGCTGCTATACCGCAGAGTTTGGAAGCTGTCACTCGTCCACAGCCGTATAGTCAGATTATCTCAAGACCGGACTTCTCACTTCTTAGAGGCCACCAGAACCACCTATCACTTACCGACTTTATTGAACTCGCCCGGTTCAAGAAACCGTTATTGAAGGTGTTGGTCTCGGATCCGACAATTGCTACAGCTCTCCTGGCAAGATTTCCTGAGCTTTACCTTACAGTAGCTACAGATCCTTCTCATACCTCTGATGTCACTGCAGAGCTGAGCAGTTTCACAAACATATCCGTAGAGCCCTTGGCACTGGCGGCTGATTTGACGACACGGACTCGGGAGAAGCTCAAGTGCTCTTTTGATATCATCGCTGCCCCTTTCATGTCTCTCCATGAGCTTCAGAATATCTCCGAACTTCTCTCAGAAGACGGCTGCGCCGTGCTTGGAGGAGATGAGTCTGCTCTGACAGAGAAGAGATTGAGAGACGCGGGGTTCTCTGAATTTGATACATTCTTGGGAGAATCCTTATTCGTCACTCGTATCGAGAGGACTAGCAGCCCTACAGCAGCACCCATATGGTTACTATATCAAAATGATCTTCCGAGCTGTCTGTATGATTTGGAGCAGTGCCTCGAAAAGGCGGGCCTCAAAACAGAGCGCTTGAGGCTAGGTAATGCCTGCCCAGTTGGAGCCAATGTGATAGCCTTTATAGATCTTGAGGGCCCCCTTATGGCTAGGATGTCAGAAGACGAGTTCTTACACATACAGAAGGTATTGAGCGATGCTTCCAAAGTGTTATGGCTGTCATGCAGCGACAAATCGGAGGATGTGGCGCGTCCCGAGTATGCCATGACTGCAGGACTCCTGCGATCCCTTCGTTCTGAACGAGCTTCGCTTAAAGCAACACTTGTGGACTTTTCCATTGATGACCTTGCCTCTGATATACTCAGTACAAGAATATCACGTCTTGCATCAGTATTCTTCGCTGGTGAGGGAGAACTAGAGACGGAGTACATTTCCCAGAACGGCCAACTCCTGATCAACCGACTTGTTCCATTCGACAGGATCAACGATAGATACACCCTCACTGACAACGATACCCAGTCTGACCCCTTCGACCCAGAAGCCAGACTGGACGGTATAATCGACTCTGGAAAAGTTGTATTCTCTCACTGTAACGCTGACGAGGTGGCATTGCAACCTACCGAGGTCGAGTTCAGAGTGGAAACAACGGGCCTTACCGATGAAGACAAAGTCGTTATATTGGGATCCTCTCCCGGCCCTGACTTCAGCCATGAGGCTTCTGGCGTCGTGATACGGACCGGGGATGCCGTTACGAGGGTGTCGCCAGGCGACCGCATGGTGGCCTTTAGTGCAGGAAAGGTGTCAAACTTTAAGCGAGTCCCGGAGTGTCTTGTGCAGAAGCTCAACAACTCTGAGGATCATCAGGCTACCGCAGGTCTCCCAATGTACTATGGTCCTGCTCTCTACGGTCTCGAGACACTTGCCAAGGTGGAGCCGAAGGAGTCTGTTCTTGTACTTCCCGGCTCAGGAGTCCTTGGAGGGGCCGCGATCCGAGTCACGAAAGCACTTGGGGGCCGGGTTTACGTCGCAGTCGGGAACGATACCGAGGCTGAAGAGTTACAAAGTTCTTTTGACCTTTCTAGAGACCAGATATTGGTTGACTATACTCCCGAGATTCTCCATGAATACGAAATCGATGTTGTGTTCTCGGGCAGTTCAGTTGAGCCCGGAATATCACAAGAGTCGTGGAGAAATATGCCGGCCTTGTCACGATTTGTGAACTGTGGCAAGATGCCTTCAGGCTCGTCCTTGGACTCTGCGCCTGCCTCTCGCGGAGCAAGCTACCTATCAGTCAACTTCATTGGCCTCTTCAAGCGTCCTCAGGTCCTTGGCCGACTTCTCGAGCGTACAATGGCACTCTTTAGAGATGGTTCACTCCCTGTCCCACCTTTGACAATTAGCAGTATTGCGGACATCAACAGCTCACTCATCCTCTCCTCTTCTCTGAACAGCAGCGAAACCATCATAACTCATACAAAAGGTAGCACTGTAGGCGTTACCCGCACCCCCCCACGTCTTGAGTTGCAAGCAGATGCTACTTACCTACTTGTGGGTTGTCTCGGTGGCCTCGGGCGTAGCCTAACCACGTGGATGATGAAGCGAGGAGCGCGGAACTTCGCGTTTTTATCTCGTTCGGGAAGGGATTCGAAGCAAGCTGACCTTTGCGTCCGGGATCTGGAAGCTCGAGGTGCCCGGGTGCAGGTCTTTAGAGGCGATGCGGCTATCAAGGAAGATGTTGAGAAAGCTGTAGCCTCGATATCATCAGATAAGCCTCTACGGGGTATTGTGAATGCTGCCATGGTCTTGCGGGACGGCCTATTCCAGAATATGAGCTACCAAAGCTGGACAACATCCGTTCAGCCAAAGGTCCTCGGTAGTAAGAACCTACACGAGGCAACAGCTGAACTACCTCTGGACTTCTTTCTCATGACGAGTTCTGTGTCCGGCATTCTCGGAACTCCCGCTCAGGGTAACTATGCGGCTGCAAACTCGTACATGGATGCGCTTGCTCGCCTGCGCCGCTCCCAGGGCAAACCTGCATGTGCAATCATTCTCCCCATGGTTCTTGGCGTGGGAGTAGTTGCCGAAAACCTGGACCTCGAGAATTCGCTCACCCGTAAGGGCATGTATGGTATTGACGAGGAGGCTCTCCTGGACGCTTTCGAGGTGTCAATGTTGGAGCAACAGGGTCACCAAGATCACAGCGTTAACTTTGACCATCTCGTCGTCGGCCTTGACCCTGCAGAGCTCCACAGAGCAAGCAAGCAGGCTAAGGGTGATGTTGATGCTTTCTGGGCCGCGGACCACCGTTTTTCTATCCTCCTTGATGCTATGAATCGACTAGACGGTGCGAATCACGTTGATGGAGAAGCAGGCTCGATTCTCTCCCGGGTTAAGGCTGCCGAGTCACCCACGCAAGCTATTTCTCTAGTGCGTGACCATTTTGTTTCCAAGCTGGCCAGGGTGCTTCTTCTTGATGCGGAGGAATTTAGCGACGAAAGCTCTGGAAGGTCAATCGCGAGTTACGGTATTGATAGCATGATTGGTGCCGAACTACGAAACTGGATCTTCAAGGAGTTGGGGCTGGATATCGCTTTCCAGCAACTTCTGAGTCCATCTTTGACTATCCCCAAGTTTGCCGAGCTTATTTGTGTGTCTCAAGGTATTGTTATAGATGCTGAATAG
>Depudecin_DEP6_F_verticillioides_FGSC_7600_FVEG_01733
ATGATCAGGCCATCCTCGTCTGGTGGCTCTCCCTTTACGGCCCGTCACGCATGCGAGATTTGCAGAGAACGAAAAGTCCGGTGTGACAGGGCTTTGCCAAAGTGCAGACGATGTGACCGGCTCAATCAACCTTGCGGGTACAGCCCGATTTCTCAGCGTCGTACTCGCGATGAACAGCTGCAGGAGCTCCAGGAGCGATTGGCCAAGACCGAAGCCCAGCTCGCTCTTGAGACCCCGCGGCCGAGGACAGGTTCCATGACCTCACATTTACAGCCACCGTCGACCACTACTGCACCCGTTTTGCCATCACGTTGGCCAGATGGTCTGGGCTCTATCACGCCAGACACCAGCGCCCAGTACCATCTTGCGACTACAGCATCATCACGTGTCTCCAGTGTCCCCGGGTCTGTAGGTCCGTCCACTGGCCGCAATCCCATGGAGCTAGACAGCCACCGAAACATGGGTACGGCTATCGACCTGCCGACTAATAGCTCACCCATGCTAGATATTGATCTGTTTAACCCAGGAGCTGACTCCAATATGGCTTTCGATTGGTGCAATCCGCTGACAGCCCTGGAACCGCTGGATAACATACTCCTCACTCGCCTATCGCCTCGATCTCTGGCTCATAGCGGTACCGAAGAGGAAATCTCGCACGCAGAACTGAACTCACTGCACAAGTACTACTTTGAGTCCATTTACTTTTCCTTTCCCTTCTTGAACCAAGATCGCTTTGCGGCAGAATCGATGGGAGGCGGTCTTGCGATAAGCGCTCTCATTTACGCTGTTGCACTCGCTGGGTGCGCTCATTCTTCCACTTCCCAAGGCAAAGAGTCTGCCTGCTATGTACTGGCAAGAAACTATGCAGAAAAGTGCGAACGAGATGGCCAGTCAAACGAGCTTAATTTGTTGCAGGCCCTACTCTTTATTGGGAGATATGAGGCTATGGCTGGGAAGCTCGAGAGAAGTTGGATGACACTGGGACGTGCTGTGATGCTATCCAGGCTGCTTGGACTGCCCTACATGGACAAGCGAAGTGAAGGCGATGGGCTTCAGGACTCTCAAAACCATGATGGCTCTGGACTGAACCTGCCTGAAACGACTGATCAGGTTCTTCTGGAGGAACGAAGAAGGACCTTCTGGGCTTTGTACATATTGCTCAGTTACGTCAAAACACGTACTGGATGGCAATGTATGCTCAGCGATATAAAGAAATTTTACATCAACCTCCCATCACCTGGTCTGCTAAGATCAGATCTAGTCCCGCTCAGGATGCCCTATCTCTCAGATATAGAGCTCGAGCCCAGCATCGAGATCTCTTCCTATGCAGGATGCGTCCTGATGGTAGAGCTGGCCCTGCGCTGTTTTGAACATGGACAAAAGCGGACTTCGGAGAGCTTCTGGGATGGCTACTGCGATCTTGTGAAGAAGACAGACGTCCTTTTCGGAATGCTGAAGCGCCACCTCAACGCTACATCCATCCGAGAGGACCCCGTTGCCTTCAGCCTATATCTGAACCTCCGCGCAACTGAAATATTTTCCCATGAGTCGGCTATTGCTCGCAGCGAAGAGCAAGGTCTGCCATCCCTGATGACGGCTGAGAGTCAACGTCGTGCCACGGCAGCTGCTTTTCAGATATCAACAGCAGTGCGCCTAAACCTCCCCTCACCGTGGAAGGCGGACAGCGACATCATCATGCTACAGGCCATATTTATCGCGTGGCCGCTGACCATGGCTCTGAAGGCCTTTCACCGTGAGCTGGTGCATGGTGGTAGTCGCGACAGTATTAATGGTGTTGTAGCATCGTCAAGGTTGCTGTTTGCCGCTCTGGGCCATATTGAGGAGTCGGGAGGACATTGGCATCGAAGCGTCGCACAGGTTGAGAGGAAGCTTCAGGAATGGGAAGAGAAGAATAGTTTTAACTCGCTTACCTTGTGATGA
>Equisetin_EQX1_F_heterosporum_ATCC_74349_GenBank_Accession_AGO86668.1
ATGAGAGGCTTCTTCTTCCTCACTGTTGCTGCCTTTGGCGCGGCGAGCGCCAGCGTCTTAGGCTTTAGCCGACTCGAACCTCGAGATAATCGTAACCTACCTCGAGCTTACTCCGGGCCATCCTTTCAAGAGGCCCATGCCTTCGTTAACAGGGCTGCGGAACCAGTCATGAAACGGGGAAAGGGTGACCAGAGCCAGCAAGATAACGCTCAGGATACCTCGTCCCAGCCCACCTCGGACACTTCCACTTCTGACGACGATGACTCAAGCAAGAATAACGGACAGAGTAGTGGCTCTTCTCAGCCTCAATCTGGTGATTCTAGATCACAGGGTAGTGGCTCAGGTAACGGCAACCAGAACAACGCCCAGTCTCAGTCTCAGTCTCAGTCTCAGCCCCAATCTGATGATTCTGGCTCACAGAGCGGTGGTTCAGGCAACGGCAACCAGAACAACGCCCAGCCTCAGTCTCAATCTCAGTCTCAGTCTGATGATTCTGGCTCACAGAGCGGTGGCTCAGGCAATAGCAACAAGAACAACGGTCAGAGTGCTGCTGCTGCTCAACCCCAATCTGATGATTCTGGCTCGGAGGATGATACCTCAGGCAACAGCAACAATAACAATGCTCAGGGTGGTCAGTCGCAGTCTGATGATTCCGCTACGCAAGGCAATACTTCAGGCAGCTCCAACAAGAACAATGGCCAGAGCCCTGCCGCTGCTCAGCGCCAGTCTGGTTCCTCCAAATCAGTAGACGATACCTCTGGCAATGATGACAGCGATAATACTCAGGGCAGTTCTACCCAGTCCCAGTCAGGCGATTCCGATTCGGGTGATGATGCTTCAAACACCAACGACGGTGATGCTGCTCAGAGTGCTGCTGCTCAGTCAAACTCTGATACTACCGAGCCTGAGAATAATGGCTCCGGTAATGGCAGGCAAGGGAAGCAAAAGCAAGATCAGAATGGCGCCGCTGCCACCCAGGCGACCTCGGACTCCTCTCAATCGCAAGATGATGCATCAGGAAACTCGAGCCAAGATGATGTCGCTTCCTCTGCCCCTCAGGCTCCTGCCACTAGAGCTGCTAAGAATGCTGTCAACCAAAACACCGTTCCAGCTGCTGCCTCTACTCAGGACTCCGAGCCTGACCAACAGTCAGATGTTGCCCAAAGCACTTCTCCAGCTCGCTTTCAGGCTCCGAAGCAGCTATGGAAGCAAACCACTACTACGACTAACCCTTACGCTCCTCCTCCAACCACTACATGCACGACTACAACGGGGCCAGTGGTCCCTCCGCCAAAGACTACCTGGACCACAAGTACGACTGGTCCGGTGATTCCTCCACCGAAGACTACTTGGACCACTACTACAACAACTGGTCCTATTCGTCCTCCCACAACCTGGACTACCACTACCACAACAACTGGTCCTGTTCGTCCTCCCACAACCTGGACTACCACTACCACAACAACTGGTCCTGTTCGTCCTCCCACGACCTGGACTACCACTACCACAACAACTGGTCCTCACCAAGCCTACCACCAGACCTACTACAGAAACCACAACAGTAACGCAGCCCTTGACTACCAGGCCCACTACCAGGCCCACTACTAG
>Equisetin_EQXS_F_heterosporum_ATCC_74349_GenBank_Accession_S4W172.1
ATGGACGCCTCTGAACCCATCGCCGTGATTGGAAGTGCCTGCCGGTTCCCCGGTGGCTCTGATTCCCCTTCCAAGCTCTGGGAGCTTCTCAAAGAACCACGAGACCTCCTCAGCAAAGTACCACCAGAACGGTACAATGCAGATGCATTCTATCATGCTGATGCCACACATCATGGCACCGCCAATGTTCGACACTCGTACTTCCTGAGTGAAGACCCATCAAGCTTCGATAACAATTTCTTCAACATCCAGCCAGGCGAGGCTGAAGCGATCGATCCTCAACAGAGGCTATTGATGGAAGTCGTCTACCAAGGTCTCTGTTCAGCTGGGCAGACCATTGAAGGGCTTCGCGGATCACCTACAGCCGTCTATGTCGGTGTTATGTGTGACGACTGGAGTGGTATCATCACCAGGGACTTAGAGGTATTTCCCCGGTATGGTGCTACTGGTATGGCCCGGAGTATCATGTCAAACCGAATCTCGTACTTTTTCGACTGGCATGGCCCTTCGATGACTATTGATACTGCCTGCTCTTCAAGCTTGGTAGCTGTTCATCAAGCTATCCAGACACTGAGAAGTGGAGAATCCGAAGTTGCCATTGCGGCTGGAGCTAATCTTATTTTGACTCCTGGCATGTACGTTGCTGAAAGCAAACTTTCCATGCTTTCACCTTCAGGTAGGTCCAAGATGTGGGATCAGGACGTTGATGGCTACGCCCGTGGAGAGGGCATTGCCGCCGTAGTCCTGAAACCTCTCAGTGCTGCCATCCGAGACAATGACCATATTGACTGCATCATTCGCGCCACCGGAGTCAATCAAGATGGTCGAACTCCCGGGTTGACCATGCCCAGCGCTACTGCCCAAGCTGACCTGATTCGAAGCACGTATGCTCGAGCTGGTCTCGACATTAACAAGGCAGAAGACAGACCTCAATTCTTCCATGCACATGGAACGGGAACTCCTGCGGGGGACCCCAGGGAAGCCGAGGCCATCTCTCGAGCGTTCTACTCACCAGATAACCTGAGTAAGGACGACAAGCTCTATGTCGGGTCCATCAAGACGATCATCGGCCATACTGAGGGTACAGCCGGTCTTGCAAGTCTTATTGGAACCTCCTTGGCGATCCAGAGCAAGGTCATTCCGCCTAATATGCATCTCGATGTTCTGAATCCCAAGGTTGCACCGTTCTATAATAACCTGGAGGTGCCGACATCAGCCCTTGAGTGGCCCGAAACACGCTCTGGTCAGCCTCGACGAGCTAGCATCAATAGCTTCGGATTTGGTGGTACTAATGCCCATGCAATTATCGAGGCCTATGAGCCCAATGCTGCTGCCCGTGCCTCTGGGACTTTATTCAGTCCATTGACTTTCTCCGCCTCATCTGAGCCATCTCTCCGATTTTTGCTGATGTCTTATTCGGAGCACCTCAAGCTGAACCCACAAATCCCTCTCAAGGATCTGGCCTACAGCCTTCAAACAAGACGCTCAACTCTGGCCTATCGTGTAGCCATCACTGCAACTACCGCTGAAAATGCATCCAAGCAACTTGATGCGATTGTCGATGGAGAACAATCAAGCAGTATCAACACTCGTCAGCTGAGCAAGTCATCACCTAAGATTCTTGGTATCTTCACAGGTCAAGGAACGCAATGGCCGAGAATGGGAGCCAGGCTTCTCGAGGAGTCGCCCTTTGCGTCCAAGAGACTCGCTGAACTCGACGACGCACTGTCAAGTCTGCCTGCTGATGATCGCCCGACTTGGACTTTGAGAGAGATGATTCTTGCAAATGCTGACAGATCTCGTGTTGCTGAGGCGGCTATTTCTCAGCCTTTGTGCACTGCAGTTCAGGTGGTGCTTGTTGACCTGCTTAGTCAAGCCGGTATTCAGTTATCTGCAGTTGTTGGGCATTCTTCCGGCGAGATTGGAGCCGCATACGCTGCAGGCCTGCTTACTGCTAGAGACGCAATCCGGGTAGCTTATTACAGAGGCCTCTATGCAAAGCTCGCCCAATCTCCCAATGGGCACAAGGGCGCCATGATGGCTGTCGGAACAACCTTCGGAGATGCAGCAGACTTCTGTGAGCTTGAAGCCTTCCAAGGACGCATTCAAATTGCGGCCAAGAACTCTCCCTCGAGCATTACACTGTCCGGCGACAAGGATGCTATCATTGAAGCTATCGAGATCTTCAAGGATGAAGGGAAATTTGCCCGTCAACTCAAGGTCGACACCGCCTATCACTCTTCTCACGTCATTCCGTGTGCCCAACCATACCTTGAAGCGATGAACAAATGCGGTATTGAAACTGCCACTGCTACCAAGACACAGTGGTATTCCAGTGTACACGGTGGTCAAATCATGCATGCAGATAGCCTCACTACAAGTTACTGGGTCGACAACATGACTAGCGCTGTGCTCTTCTCGCCTGCTGTTGCTCAGGCTTGGGAAGAAGGTGGCCCATATGATCTAGCCATCGAAGTTGGTCCCCATCCAGCACTCAAGACCCCCGCTTTGGACACCATTGAAGCAATCTCAGAGGGTCGCCCACCTTACACTGGGGTCATCGCTCGCGGAAAAGACGACGTCCAACAATTCTCCACTGCTCTTGGTTTCATCTGGACGCACCTAGGTCCAGGATCGGTCGCCTTTGAGAAGTTTGAAAGTGTCGTGTCTGGTTCCAAGGACCGACCATCTTTTATCCAAGACCTCCCCAACTATCCATTTGATCATGCGAAACAGTTCATGTCCATGTCAAGAGTATCTGGCTGGTTCAACAGCATCCAGGAAGCTCCCCATCCGTTGCTCGGCAGACGCTGTCATGATCGTGAGACATCGCACTCAGTCCAATGGCGAAATGTCCTGAGTCATAAGGAGATCCCCTGGCTCCAAGGCCATCAGCTTCAGGGACAGATCATCTTCCCAGCTACTGGCTACATCTCCATGGCTGTCGAAGCGATCAAGATACTTGCAGAACCTTCGAGCCTTGGTCTAATCACTATCGAGGACCTGAACATTACCCGGGCCCTGGCATTCGTTGACGAAGATGCAAGTGTCGAGACCTTGTTCGAGCTTAGAATCCTTAGCCGGTCTGAGAATGAGATAAACGCCGAGTTCTGTTGTTACTCTGGCATCCCTCATACCCATACTGCAACTATGAGTCTCAATGCAACCGCTCAAATCAAGGCTTCATTGGGAGCCCCGACATCTGACAAACTGTCCAAAACTGCGGTAAATGACTTCGACCTTCGGCCAGTGTCCGTGGACAGATTCTACGACTTCCTTGCGCGCCTCGGATACAACTACTCATGGCCGTTCCGTGGAACTACAAGCATCCGCCGCAAAGCAAACTTTGCTACTGGAACACTTGAAGATCAATCTGGATCTAATTGGGAAGATCAGCTCATGGTGCATCCCGGAATGCTGGACTCTTCGCTCCAGACAACATTTGCTGCCTTCTGCTGTCCCGGCGACGAGAGACTGTGGGCGTTACATCTTCCTACGAGCTTCCGATCGATTACCATCAATCCTTACTTCACTTCGGCAGGTATCGGAAAGCAGAACAGCTTCACATACCAGTCCGTTGCAATTGAGGAAAGGAAAGCTTCCAAGGTGTTGGTTGAGTTGAACTTGCTTTCTGAAGAGGCGGGAGATACCTTCCTTCAGATCGAAGGCATGGAGCTCGTCCCTTTCTCTCCAGCAACACCAGCAAATGACGCTGTCCTCTTCTCCCGGTTCGACTATAGGCTGGCCGGCCCAGACGGCGAGTTGACTGCTGCCGAGTACAGCTTCAAACCAGAGGACTACAAGATGGCTCTCGACTGCGAACGAATTGCCTTCTACTACTTGCGTCGCTTGGTTGAGACTATCACACCAGAGGAAAGGGCCAACACTCTACTTCACTACCGTCACCTCGTAGACTGGGCGGCTTATGTTGTTCCTCAGGTATCCAATGGTGGCAACCCTCATATCCCTGCGAGCGCTCAGAATGATACGCATGATGACATTCAGCAACTACTGAAGAAGCATTACGAACGCGTGGATATTCGACTTCTTGAGTCTGTAGGCGAGAATCTCCCTCAAGTCATTCGGGACTCTGGCAACATTCTCGAGCACATGACCAAGGATGGCATGCTGCAAGATGTTTATGAACAAGGCTTTGGTCTGAACCTCGTGAATCAGTACATTGCGCACATGACAGCTCAAATAGCCCACCGTTACCCACGAATGAACATTCTGGAGATTGGCGCTGGAACTGGTGGATCAACACGAGAGATTCTGCCACGACTAGGCTCGGCATTCTCAACCTACACCTACACTGATGTCTCTGGAGGCTTCTTCGACATGGCACAAGACCGCTTTAAAGATTGTGCGGACCGAATGATTTTCAAGACCTTTGACATGAACATCAGTCCTGCATCTCAAGGATTTACCGAGGGAGCATATGACCTTGTCATCGCCTCGAACGTACTTCATGCAACACTTGAGCTTGAGGATATGATGAAGCATGTAAGAAGCTTCCTGAAGCCCGGAGGCTTCCTGATTATACTCGAGACGGTTAACAATGACTGTCTACGAGTTGGACTGCCTATGGGTAGTTTGCCCGGTTGGTGGCTTGGTGCTGAACATGGACGACAATGGGGTCCTACTTTAACACTGCCTCAATGGGACTCTCTACTCTCGAAGTGTGGCTTCGGTGGAATTGATACGACGACACCGCCTGTCCACAAGATCCTTCCTGGACATGTCTTCTGTGCCCAAGCCCTCGATGAACGAATTGAGATCCTGCGATCTCCCATGGACCATCTTGCGACACTTCCAGAGACGAAATCCACCCAGCTTGCAATTATTGGTGGACAAACACTGAAGGTTCATCGGATGTGTGATCAAATTTCTCGTCGCCTTTCTTCCAGATACACCAGCATTTCCCGCTTCCATTCTATCGAAGAGATCAATGAGACTGGCCTCCCCGAGTCCTGCACTGTTCTCTCTCTAACCGAACTCGACGAACCACTGTTCACCAATATGACATCTGGAAAACTGGACGCTCTGAAGATCCTTTGGAAACAAGGCGGATGTATCCTCTGGATTACCTCTGGTTCCAGAGCTGAAAATCCTCACTCTTACATGACCACAGGAGTGGGACGTTGCATGCGCTTCGAGTATCCCAATATCACCCTCCAAGCTCTAGACATCAAGCAGATCTCCGATCGATGCCCAGAACTGATTGTGGATCACTTGTTACGGCTGGAGATACTGGATAAATGGTCCAAGGAACTTCGCTCGGATGAACTGCTCTGGTCACTGGAACCCGAGATCTATATCGAAGAGGACACTACTATCATTCCCAGACTGTATCCTTATGAGGCTGGCAACGCAAGATATAATGCTGAACGCAGGAAGGTCATCAAGCAGGCAGATACGAAAACTGACCGGGTCATCTTTGCAGAATGTGAGGGGAAGTGGGAGATCCAGCATGCTTCGCCGCTGCATGTTGCGCGGGAACTCCCCTTCTCCTCTGATGTAAGCACCAGGACCATTCGAATTACTCACCTTTCGCCGGCGATAGTCAACATAGTCCCTGGAGTTAGTGTCATGGCTTGTGCTGGTGTCGATACAGCATCCAACGAACCAGTTATCGCTGTGACACACATCGCCGAGTCACCTGTCTCTATCCCAACAGGATGGTGCATCCATCTGGACAAGCTCGATCCAGTCAAGACTCTCACCGCAGTCTCAGCAGTCCTTATCGCCTCTAGTATTTTGGAGCGTCTCGCGAAGGGCGAAACGCTTGTGGTTCACGATACACCGCCTCACGTCAGGGTTGCATTGGACAAGCTTGCGAAGACAGCATCTGTCGCTATCTTCTACACTTCATCCGATGAAGCCATGAGCAAGCTCGGTGCGCGATACATCGATCGCAGATCACCGTTACGTGTTATCAAGGCGTCGCTACCGAAGTCTGCTAGCAAATTCATCGATTTGTCACAAGACTCTGACAAGAATGAAACTAGCAAGGTCATTTCTATGTGTCTCCCTTGGGATTACGAGACTATCGACACTGCGCATCTCTTTGGGCTACGCAACGTGGCGCAGCAGTCGGCGTTTGAGAAAGACGTATCAAGCTCCCTCAAGAAAGCATTCGAAGCGTTCAATTCTCAATTAAACACAACTGCATCTACCAACTCGGTCTCGCTGAAGGAGACTTCGAACCCCATCGTCGATCAAGTTCGCTTTGCTATCCTGGACTGCACAGACACGCCTATACAAGCTTCAGTTCATCCCATCGATGACGGAAGAATCTTCCGAGCTGACAAGACCTTTCTCCTTGTTGGTTTGACTGGAGAACTGGGCCAATCTCTCTGCAAGTGGATGGTGGAGCAAGGTGCTAGAAACATTGTCCTCACCAGCCGACGACCAAACGTCTCCGAACACTTCCTTGACTCATTTACGGAAACTGGAGCTACAGTCAAGGCTCTTCCTATGGATGCCACCAACCGCTCTTCAATCGAAGCATGCCTTGAAACCATCAAGAAGACATCACCACCTATTGCAGGTGTGGTAAATGGTGCCATGGTCCTTCGGGATGCGCTATTCGAAAACATGCCTTATGAGGACTTTATTAAGGTCCTCAACCCCAAGGTTCTCGGTTCCCAACTACTCGATGAAATGTTCTATGACACACCATTGGACTTCTTCATCTTCTTCTCTTCCACCACCGCCGTCATGGGCAATAGTGGTCAGAGCAACTATATCGCAGGCAACATGTATATGAACGCCCTTGCAGCACAACGCAAGAAGCGTGGTGTTGCTGCTTCGTCTATTGACATCAGCTCAATTATTGGTCTTGGTTATGTCGAGAGGGCTGAAGATCTCAGTGAAGACACCTTCATCAAGATGGGCTACAAGCCAATGTCGGAGCAGGATCTTCAGAAACTCTTTGCCGAAGCAATCGTACTCGGTCGGCCAGACTGCCATGAAGTCTGCGAACTTGTGACAGGCGTCACACCCATCTATACAGATGCTCAAGCTAGTGACCAGTATCTGAAGGATGTTAAATTCGGGCATTTCCTTATGGAAAGGCTGGATACTCAGGCATACACTGGAAAGACATCTACTGTGCCGGTGAGAGTACAACTTGCCGATGTCAAGATCAGGGCAGATGCTGTTGCCATCATCAAAGAATCCTTCATCGTTCGACTTCGGAGAGTCTTGGCAGTTGGTCCTGATGAGGTAATCAACGAAAAGGTTACTCTTGTTGAGCAAGGTGTCGACTCCTTGATGGCAGTCGAGGTCCGTTCCTGGTTCATCAAAGAGCTGGACGTTGACATTCCTGTGCTCAAAATCCTTGGCGGCATGTCGGTTCCAGACCTGGTCGATGAGTGTCTTGACCTTCTGTCTCCCTCCATTCTCGATGTGTCATCGCTTGAAGCCGGCAACGCACAAGCAGCGAAGCCCACCACTGTGATACCTCAAACCCCAACCAGGGTTACGCCTCCAGAAAGCTCTCAAGGAACAAGCGACCAAGACAAGCCATACACAGGCTCTGACTCGTCCCACTCACCCATCGGCACTCCCTTGACATCTTGGGACCGTCAAGACTCAAGCCCTCCTGACAAGTCAGATGATGCTCCAAACAGTACGGACATTCTTGCTCCCCCAAGAACATTTCCTAACGAGCTGTCCAGCATCATGTCATACGGTCAAGCCGGATTCTGGTTTCTCAATGACTATCTAGTCAACAAGAAGGCGTTTAACATGGCGGTTATGTTGAAGCTCACGGGCCCCATCCGAACGCAACCTTTGGAGAAAGCAGTGAAGCTTGTCGCGGAGCGTCATGAGATTCTGAGGACTCGATTCTTCTGGTCTGAAGATGGAGATGAGAGAACACCGATGCAAGGGATCAATCCTCCTGAGATGAAGTTGACGGTCAAAACTATCGCAGATGAAGAGGAAGCAGAGACAGAATTGGAGCATTTACATGAAGAGAATTGGGAATTGAGTAGTGGAGAAGGAGTCAAGGTCATTCTACTTCGACTTTCTGATCAGGTGCACTTCCTCCTGTCTGGCATGCATCACATCTATCTAGATGGATACAGCTTCAGTGTGTTCTTCAAGGACCTCGAGTCTGCCTATATCAACCACCGACTTCCGCCCCTTCCGGTTGAATCTCAATACCGCACCTTTGCACTCCAACAGCGGAAGGCGTATGAGGATGGTGACCTTCTCAAGTCCATTGAGTATTACCGCCAGAACTTCCCCCAGGAGTTTGCACCGATTAGGCCTTTCCCTTTTGCATCCACAGGTTCAAGACAACTTGCCAACGAATACTCGCAGCATGAAGCCAAGTTGAGCATTGCACCTGACGTCTCAGCGAAGATCCGACAGCTTGCCCGTGCAAATCGTTCTACTTCGTTCCATGTTTACTTGGCTGCTTTGAAGATTCTTCTGTTCTCCCTGCTTCCCGATGCCGAGGAGTTGTTCATCGGAATTGCGGATGCGAATCGCGGCGATAAGAAGTTCATGGGCAGTCTAGGCTTCTTTTTGAATGTTCTTCCACTTCGCTTCCAACGGGGCAAGCCGCGCTCACGAGTAAGCTCGGCCATCCAATCTGCCCGCGACGCGGTATATGGCGCCTTGCAGCATTCCCATCTTCCCTTCGACGTGCTGCTTCGAGAGTTGAATGTTCCAAGATCCGACAAGCACACTCCCATCTTCCAAGTCTTCATGGATTACAGACAAGTAGTCCAAGAGAGATCTTCCTGGGGTGGCTGTAAACTTAGTGACGAGAAGTGGTGCAATGCTGGCACTGGATATGATATTGCCTTGGAGGTAACAGAGAATATCAACACCGATACACTTCTAAGCTTGAGGCTGCAGAAGCAACTTTACTCTGAGGAGCATACTCAAGTTCTTCTTCGTTCTTACCTGAACGTGCTTGAGTATATGATTCGGGGCAGTGACAAGACCGTCGATGCAGCTCCTGCCTGGTCTGACCATGATCTTCAGGTTGCTGTTGACGCTGGCAAGGCACCCGATTATGAATCTAAATGGCAGCCAACCGTCAGTCACCAGATCGACCAGGTGATCCAGGATAATCCTGATAACATTGCGCTGAAGGACGGCAACGGAAATGTGCTAACCTACGTACAAATGGGCAATCGTATCGATGCTATCTCCAAGGCACTGATAGACGCTGGAACAGTTCAAGGCACGGTCGTCGGTGTATTCCAGGAGCCTTCTACTGACTGGATCTGCTCTCTGCTTGCAATCTTTAAAGCTGGAGCAGTCTATGTTCCTCTCGATCTCCGCAATTCCATTCCTCGTTTGGCCAGTATTGTGAAGGCGTCTCGCCCTTCTGTCATTATCACGGATAGCACTACGGATGAGAAAGTCGAATCGATCGGTGCTAAATTCGTCACCAAGCTTCAGCTCGATGGCCTCAACCCGATGATTCATCATGACTCTATTGAGATCAATCATGCCAAGGCTGGATACCTCGCTGTCATCCTTTTCACTAGCGGCTCTACCGGCGAGCCAAAAGGTCTTATGATGACTCACACAAATCTGCTGGCTTATGCCGAAGTGTCAAGCAAGACCTTTGCGAGGGCCGATGAAGATCTTGTAGTGCTTCAGCAGAGTCCATTCAGTTTCGACTTCTCGCTTGATCAAACCATGGCCGCTCTGACTAACGGTGGATGCCTCTACGTTGTGCCTGCCAGCAAGAGGGGGGACCCAGACGAGATCAGTAAAATCATGGTAGAGGAGTCTGTGACCTACACAACTGCCACTCCTTCGGAATATGATCTTTGGCTTCGATATAGTGCTGAAACTCTACGACAATGCACGTCATGGAAATACGCATTCTCTGGCGGTGAGGCGATGAGTTACAAACTTGCCCGTGAATTTGGTACTCTGAAGTTGAGAAATCTTCACGTTTTCAACGGATATGGACCAGCCGAGACTACGATTCTCTCACACAGGATCGATCTCAAGTATACCGATCCTGATCTTCCGGACCCTTTACCTGCAGGATATCCATTGCCCGGCTTCGCGGTCTGCATCGTTGATAACAAGATGCGGCCAGTGCCTCCTGGTGTCCAGGGCGAGATTGTTCTTGGTGGACCGTGTATTGTGTCGGGATACCTCAATATGCCCGAGTCTACTCGAGATAAATTTCTACCTGACACCTTCTTTGGCACCTCAGGAACCGTGTATCGCAGTGGCGATCGGGGTCGACTATGCCAAGATGGGCTGCTATTCTGCGATGGCCGCCTGGAAGGAAACCGAATGATCAAATTGCGTGGTTTCCGTGTTGAGCTGGATGAGGTTGAGAAAACTATTGTTAGCCACTCTGCTGGCGCTCTCTCCCATGCCGTCGTCACCGTAAGAGGGGCCGAAGAAGGGCGTTATCTAGTAGCCCATGTTGTCTTTGCCCCCGACTTCCCTGAAAAAGATCGAGAAGGCACCATGAGATCACTCAGACAAACGCTCCCACTTCCGCCCTACATGCGTCCATCAGCGTTCCAGGTACTGACAGACATACCAAGAACCGCCCATCTCAAAATCGACAGAAAGGCAATTCAGGATATTCCCGTGCAAACAACTCAGTCGGAAGTCTCTGAGATTCTAACACCCTCTGAGCAGAGACTGAGTGAGCTCTGGCGCCGCGTCCTGCCGCTAGACCCTGGTACTCTCACCCACGAGTCGGACTTTTTTCTCATCGGAGGCAACTCAATTCTTCTAGTGAAGCTTCAAACCTTGCTAAGACAGGTCTCATGGACAGCACCTAAGCTCGTGACACTCATGGGATCAAGCACTCTCGGTGCCATGGCAGGGGTTCTTGAGGACTGCGGCCCTGTCAATATCATCCACTGGGATGAAGAAACGAAGTTCCCTCAAGATCTCCAGCTCACAACACCACTCCGTGCCGCTGGCAAAAGCACCGATATTACTGTTCTGCTGACCGGGTCGTCAGGCTACCTTGGACGCCACCTCCTCTCCAGCCTGCTTAATGACCATCGTGTGGCGCAGGTCCACTGTCTGTGCCGCAATTTGAACGATCACCAGGTGGTGGAAAATCCTAGTAGTAAAGTCAGGGTCCTCCAAAGTGATCTTGCCCAGCACAAGCTCGGTTTACCAGATTCAACATACTCTCAACTTGCAACAGAAGTGGATGTTATAATTCACTGCGCGGCCAATCGATCCTTCTGGGACAGATACGAAGCTCTGAAGGCCGACAACCTGGAATCAACAAAGGAGCTCGTCAAGCTCGTCGTTTCCTCGGGTCGAGCCATTCCTCTGCACTTCCTGTCATCCGGCGCTGTTATCAAGTACAATAGTGGATTAGCCCCTCCGGCGGATGGCGGTGACGGTTACGTGGCTACGAAATGGGCGTCAGAGGCTTTCCTGAGACAAGCTGTTGACTCAATTAACCTTCCCGTTTTCAGCCACCGTCCTGTGGCGTGCGAGTCAGTACAGCAATCAGAAGAGGAAGACATTTCAATCCTCAACGAGCTTATACAAATCGTCAAATTGCTTGGATGTCGGCCGTCTTTTGACGGAGTAGGCGGCTTCGTGGATGTCATGCCCGTCAATGAGGTCGTTGAGGCTATTCACAAGACTGGACTCAATTCTCAGACTGAAGAAGGATTTTGCATCTTGGAACACAAAGCACACCAGCGAGCTTATGTCAAATCGTTCGCTGCCGCGGTGGAGTCAGACAGTGATTTGAGCAAAATCCCCTGTATACCCATCTTAGAATGGTTTGGTAGGACGAAGAAGGCAGGCTTCTCTTATTTCTTGGCATCGCAGGATCTCATTCTCGGATCACAGCTATTTTCAAGGCGTTGA
>Equisetin_EQX3_F_heterosporum_ATCC_74349_GenBank_Accession_S4W887.1
ATGTCCAACGTCACAGTCTCTGTCTTTACATTGGACAAGTCCATTTCCGAAGAACCTGTACTTCCGTCATCCTTTATTCCCAGCTCTGGCAATGTCTTTCCAAAATTCACTTCAGCTATTCCCAAAACAGCATGGGAGCTTTGGTACTTTGACGGCATTTCCAAAGATGACAGATCCTCTATTGTCATTGGAGTCACCAGGAATGCCGAAGGTCTCAAGCACGGCGGGTTCAAAGTCCAGGTCTTTGTGATCTGGGCTGATGAACGAACCTGGCATAGGGATCTCTTCTTCCCAGAATCCGTTGTCAGTATTGACGAAAGCGGAGCCACAGAGGGCATCTGGAAACACGCGACAAGCAGCAGCAGCATTTCGTTCTCTTGTGCTGGTGACTTATCGAAAGCATCGCTAGTATTTGATGTACCTGGCATTGTCCAGGGCGATATGCATTTGGAGGCTCTGCCAGGAGACACAGGTCTTGACACTGATGCTACACTGGGTCCTTCGGTATACTACGTGCGACCACTTGGTAGAGCCTCTGTCAAAGCGCAGCTATCTCTGTACTCCTCAGACGCGACGGCAGCTGAACAATTTATCTTGGGCACTTCAGCGAACGGCGGCATGGATCGCGTCTGGTCGCCTTTGAGCTGGCCCCAAGTGATGACTGAGTCATATTATCTTCGAGCTCAAGTTGGTCCTTATGCAATGCAGATAATGCGCATCTTCCCACCAAAGGGAAGTGAGAACAGTGAGAACCAGCCATCCACTATGGCGCGACTCTACCGCGAAGGGCAGCTGATCTGTGCGCCTCAGCACGTTGTCACTCGCGACGACGCGTTGATTACCCATGACTCATTGATTCTGAGTAAGCAGAATACTTCTGACTCGGGAGACGCGGTCACTGGTGAATACCGTGACAAGAACACTGGCTACACTGTCGAGTTTGTGGGAAAGGGAAATGAAGAGCAGCGCTGGGAATTCCAGGTTCGTCATGAACGCATCATCTGGAACACTCCGACGAGCCGACCTGGACCCGATGCTACTGGTAACACGGGATTTGTGGAAAGACTTTATGGTGGAACGATCGGAGAATCTTACGAGGGGGTTGGGACAGGGGGACAATGCGAACTAAGCTGA
>Equisetin_EQXC_F_heterosporum_ATCC_74349_GenBank_Accession_S4W4F3.1
ATGGTCCAACGCCAGCAAACTGCCCTTGTAGGGACCCATGATGGTGGAATCCGCCTATCATCAACCGAGACCATTCCCGACATCGCGGGCGACTCAGTTCTCATCAAAACCAAAGCTGTTTCAGTGAATCCAGTCGATACGAAAATGATTGGACCTTACGTCACACCTGGTGCTGTCGCGGGCTTTGACTTTGCCGGTGTTGTAGAGATGGTTGGGCCCGACGCGACAAAATGCGATATACGCGTCGGGGACCGCGTCTGCACAGCAATCATGGGAATGAACCCTCTAGACCCCACAGTGGGTGCATTTGCCGAGTACACAGCTGCCGTGGAATGGATCTTGCTCAAGATTCCACCCAGTCTTAGCTTTCAAGAGGGTGCTTCTTTGGGCATTAGCTTCATGACGACGGGGTTGGCTCTGTTCAAGAGTCTTGGACTTCCTGGCAATCCTCTCTCCCCTGCCACCGAGAAATTACCTGTCTTGGTTTACGGTGGCTCATCGGCTACTGGAACTGCAGCCATTCAGCTCGTCAGACTGGCAGGGTTCGCACCAATCACAACCTGTTCGCCCCGCAACTTCGAGCTGGTCAAATCATACGGCGCTAGTGCCGTGTTCGATTACAACGATCCAAACTGTATTTCAGACATCAAGAAGCACACCAAGAACAATATTCGGTATGCCTTGGATTGCATCTCTACCACTCAGAGTATGCAGTTCTGTTACCAGGCTATTGGCCGTGCAGGCGGAAAGTATACTGCTCTTGAGCCTTACTCGGAAGCAGTAGCTCGAACCCGGAAGATGGTCAAGCCTGATTGGATCATGGGGCCGCAGATGCTAGGCAAAGAAATCCGCTGGCCGGAACCTCACTGGAGACCAGCCAATGCTGAAATGGGAGAGTTTGGAGTGTACTGGACTGCTGTGTTGAACAAGCTTCTCGAAAATGATTTGATCAGACCTCATGCAATCGTTGTACGGGAAGGAGGACTGGAAAAGGTCTTGGACGGCATTGAAGATATCAGAGCTAAGAAGATATCGGGAAAGAAACTTGTATTCACTCTTTAA
>Equisetin_EQXD_F_heterosporum_ATCC_74349_GenBank_Accession_S4W780.1
ATGTCATCTATCCTTTCGCGTTACCCAGAAGCAGAAACTCCCGTCCACGGGTACTTCTACTCTATGGTAGAGTTAGCCGTGGTAAGAGTATTTGTCCAACACGAGATATTCGATGCCATTGCCGATGATGGCACCTCAATTGAGGAATTGGCCACCAAGACGGGCATGGAAATGAACCTTCTCGAGAGACTCTCCAATTTCCTGATCGCATCTAAAGTTCTCTCATCCCCAAAGCCCGGCTTCATAGGACTGCCAGCCGAGACAAAGATGTTTCAACAGAGAAGGGCCAAGCTCTTTTACTCGCACATCTTTGATGCCTTTATGGGCAGTGCAGTCAAGTGGCCTCAGTATTTACAGACCAATGGACTTGCTGAGCCGCAGAAGTCTAATCGCTCCCCATTCGGACTGGGCGCTGGTTATCCTGACAAGTCCTTTTATGATGTGCTTGACATGATGCCTGAGCGCGCACAAGCTTTCAACAGCACCATGGCTATTGGACTGGGCGACATGCCGATCACAGGCATCTATGACTTTAGCTGGGTGACAGCACACGCTGGTACTGATCCTAAGAGAACACTCATTGTCGACGTCGGTGGTGGCAAGGGACAAGCCATCAAGGCCATAATTGAAGAGACTCCGAGCATTCCAGCTTCGGCATGTGTGCTGCAGGACCTACCCAATGTGATCAAAGACACCCCGGAGGAGGATGGTATCCTCCGCAAGGTGCAGAAAGTCGGTTCCAGTTTCTTCGACAAACAATCAACTCGAGGTGCTCTTGTATACTATATCCGTCGCGTGCTGAATGACTGGCCTGACGACGAGTGCGTTACCATCCTCAAGAACATCCGAGAGGCCTGTGCTTCGGACTCGAGGCTTCTCATCTCCGAGAACCTCCTTCCAGATGAGCCATCTGTTTCTCTTGCTGCTGCTGATCTATGGATGATGAACTTTGCGGGTAAGCGACGAAACGTAAGGATGTTCAATGACCTTGCTTCCCGATCTGGTTTTGAAATCTCTTCGATTGCGAAGGATAAGATGTCTAACTCAGCTGTTATTGAGATGCTACCTGTACAGAGTTGA
>Equisetin_EQXR_F_heterosporum_ATCC_74349_GenBank_Accession_S4W177.1
ATGTCAACCCAAAACAACCAATCGATTCGTTCGTCATGCGATCGATGTCGCTCTCACAAGCTCAAATGCACTGTGGCTCCAGAGAATTCCCGCTCTGGGTCCAATCGATGCACCAGATGCATTCGTGCACAAGTCACTTGCGTCTTCGGACATAGAAGCCAGTCAAAGCGGAGCACAAATGTCAAAAAAGCAGATATCAAGTCTGGTACCAATAGCCAAGAGACTACTTCTATGCAAGCATCAACAATAGTGCCTGGAAGGGTTTCTGTCTCACCAGATCTCTGGGTCGGCAGACAGGAAGTGGAGGAGGGGTTACCCATTGGATCTGATGGTGGCCCATCCATGGGTGATGGGGATCTTTGGGCAGAGTTGGGAACCAACCACGATTTAAATGTATTTGACCTTACACCATCTTCTCTGCCAACGTACAACAGCCAACAGCAATTCTCGGCCACCGACTTCTGCAGCGCCCCAATGGTGCCGCACTCAGACCTTTCTGCTATCAATAGTCAAGAATGGCAATTTGACGTATCCGAACATCCGGATCAGACTACCACTGCTCCTCACGTTATCGTGCAGCTGTCTGCTCTCGTGACAAATATCCACGAAACCTCGAAAAGTCTGGGAGAGAGCTTCTGGGCTAGTCTAGCGGAGTCGAGTCAGCTGAAAAACTATCCAATCGGTCGTGTGCTGAGCTTGTCACAAGACTTCACTGCTATACTCGAATGCATCTGGATGTCCAAGACTATGGATTACAAGCAGTCCTCATCGTTCGTCACTTCTGAAAGCGATGGACAAGATGGAATCTCATCCTTCGAGCTAGAAGATGTTCTGGACTATGGCGAACTGCTTTCGACTGTAGGGACAAGTCCTGGGAGGTCCGACTTCAGCACATCTACACACTCCTCTGTAGCTACGGCCGTCGACATGCCAACCATGCTACTGGTTCTCAGTTGCTATACCTCCCTTACGAAGCTCTACAGTTTGGTATTCGAGCATTTCGAGAGTCACTTGAGTCATTTGCCGCATTCTTATACCTCTCCGACTTCCCATACATCCCCTAGGTGGGGTCTCGGCTTACAGCTCGGAGAATTGCCCTCCGCGGACGAAACATGCACCAAGGTCTACACCGCTGTCCAGATTCTTCTGGATGCGTTTCAGTCCGTGGAGGACGTTGTTGGCCTGCCGAGGTCACTGAGTGCCGTAAGGCAACAAACATGTGGCAAGGAGGAAGAGGCCGAATCAGGTGACGTGTTCAATCGCGCCTCTTTATGGACTGACTTCCTGGCAAAGTCGGTATTTAAAGCAACTGTCAAGGGCACAAGTGAGGAGGATTGCGAGGAGATTAGACAACTTTCAATTAAGGTCAAGTCACTCAAGGCATTAATAAGGGAAAGGATGAAGCTTTAA
>Equisetin_EQXF_F_heterosporum_ATCC_74349_GenBank_Accession_S4W775.1
ATGGCGGATCAGGTCCAAGACGTCCATCCGATGGAGTGGGGTCCAGGCAAGACACCCCAGGGACGAGCTCGTCTACCATCAAGCTTCGATGCGACCGTCAAAGACCCTGTAGCAGCTGTGCACAGCGAGAACTTGGTCTGTCGTGTACCTATGCATCGCATCCGCCATCTTGAGAGCCTGGTATATGATCTGATGCAGAATTCATCCGCCAACGTCAACCAAGAGCAAGTCGGAGTAACCCCGTCGCCCGGTGACCAACCCCACGTCCCTGACTACCCAACTCCCTCTGCAGCTCATGCTCCATCTACCAATCAAGAGCCCGCAAGCGCCGCTGTTTCGCCGGCGGATTATGGAAGTATGCAGTCAACAGGTGGCGGCGCCAATTACGTGGGTAGTGCACATTGGGCTGCAGTACTTGATGGCATTGCCGAGCTCAAAGACCACCTCGATAACGAAGAGTCACATCATTCTGATAGCCAGGGGGTTGATCCTCCATGTCTTCAGGTCACTGGACCTCAGCTGTTGTACGGATGCCCCAAGCCGGCTGACAAAGATGAGATTCTCTCGTCGATCCCTGCTCGTTCGGTAGTCGATCGGTTGGTATCCCGCTACTTTAATTCTTTCGAAATGTCTCCAGCTGTGTTACACAGCGTCCAGTTTCTGAAAGAGTACGAAGAGTTTTGGGAAGATCCACAAACAACATCACCCATTTGGTTGGGCTTACTATTCACCATTATGTGTCTAGCCACTCAATTTGAAAAGTCCCGTCTTGATCCTGGCGTCCAATCACCAGCAGTTCTTTCTATGGAGCGAGAACTGCAAGAAATGGTGGATACCTTCAGACTGAGGATTCCCCAGTGCCTGGTACTCGGGAGTTACGCGAAGGGAGGACCCTTCGTTCTAGAGACACTCATGCTGTACATCGCAGCAGAGATATTTCTCAGCAACGATGCAGAGATCGAAATATGGATCCTGATGGGCAATACTGTCCAACTTGCCTTGCACATGGGTTATCATCGAGACCCCAAGCACTTCAAGGGCTTGTCACCTTTTACTGCCGAAATGCGCAGACGAATTTGGGCTACTATCGTCGAGATGGATCTTGGTTTGTCAGCCCAGATGGGTCTACCACGCATGATCAAGCATTGGCAGACTGATACTCAAGAGCCTTCAAACTTCCAAGACAGCGACTTTGACAGTGCTACAGTCGAGATGCCACCGTCAAGACTCAATACAGATCTTACGCCTATCCTATATCGCCTCGTCAAGGCAAGGTTGATGACAACTATTGGATACATCTGGGACTTTTCCGCCGATGTCAGACCGTATCCCTATACAGAAGTGCAGAAGATGGATGACAAGCTTGACCAAGCACGCAAGTCAATCCCAGAATGTCTCAAGTGGCACTCCATGGCACGCAATATCACCGATTCTCCTCAGCACATCATGCAGAAGGTTATCTTGGAGACTGTCTTCTACAGAGCCAAAATTGTCCTTCACAGGAAGTACATGTTCTTACCTCTTGCACAGTCTGCTAGCTCTAGACGCATCGTGTTGGAGTCAGCACTCAAGCTTCTTGATTACCAACACATGCTTCAAGAGGAGACGCAACCTTTCTGTCAGCTATACCAGGAGAGATGGAGGGTGTCTTCTCTAGTGAACCATGACTTTCTCTTGGCCACCAGTATTCTCTGTTACTATCTACAGCATGCCCGTGGAGCAACACCACAGCTTTCAGAATCTGCTTCCTTTGATGAGACCATCATGACGTCTCTCAGCCGATCACATGACATTTGGCTCCAGTCAAGTAACTCTTCCAAAGAAGCCCGCAAAGTTGTGCGAGCCTTGGCAGTTATCTTGGGCAGGGTCAATACGCCAAGCGCAGATGCCGCGGGGGAATCTGGCCTTGTCTTTGGGTTGCAATCAACATATCCACCTTCCACAACCAATGACTATAGCCAAGCGCCCATGATTACCCCAACAGCTGAGTGGCAAGAGATGGACGGTCAGTCACAGTGGTTACCAGGACCCCGTGTTATTCAGAGGCTAACATATGACATGCAGAGACAGCAGATGCGATGGGGTCTTTGA
>Equisetin_EQXG_F_heterosporum_ATCC_74349_GenBank_Accession_S4W288.1
ATGGCGACAACAGATCCAGCTATTGCGGCTCCGGATGATTCCCAGCTGGAGGCGGGAAGAGAAAACATTCGCGCCAATGTTGGTGATGCACTTGAGAAGCCCTCGTCTTCCACTGGAACAATGGTCGATGAGCCTACAGACCCAAACGTTGTCGATTGGGATGGACCTCATGATCCTGAACATCCACTCAATTGGTCCAAGACTCAGAAAAACCTTCACCTAGTGATTGTCAGTTTATTCACGCTTGCAGCAAATCTCGCGGCCACCATGTTCGCACCTGGAGCAGAAGAGCTGGCCACTGAATTCAGCATCACCAACTCCACCGTCACGGCCATGACTGTCAGCTTGTACGTGCTGGGATTTGCTCTTGGCCCACTTCTTCTCGCACCTCTGTCAGAACTTTATGGCCGTCTTGTAATTTACTACGGCTGCAATTTCGTATACGTCGTATTCACCATCGGCTGTGCTTTCAGCACAAATGTCGCCATGTTTTTGGTCTTCCGTATCATATGCGGCTGCGCTGCCTCAGGTCCGATGAGTATTGGAGGTGGTACGGTAGCAGACTTGTTTCCGCAAGAGGAGCGTGGCAAAGCCATGGCTTTGTTCACTGTAGGACCTTTACTTGGCCCTTCGGGATTGATCGGAGTCGCGACGGTGATCTTCATGCGCGAAACAAATTATATGGTCCTTCTTCAAAGGAAAGCCCAACGAGCTCGAAAGGAGACTGGAAACGATAAACTCGTCCCCAAGTTGACCCGCAACGAGACACCAAAACAGATGCTCGCCCGAGCTATTGTCCGCCCACTCAAGCTTCTCATCTTCTCTCCCATCGTCTTACTCATCTCGCTCTACACTGGTATCCTCTTCGGTCTCATCTTTCTACTCTTCACCACTTTCCCCTCCGTCTTCCAAGATGTATACGGCTTCAGTCCAGGCACTGCTGGACTGGCATATCTTGGATTGGGTATCGGCATGATATTGGGTTTGGTTCTGTTCTCGGTTCTTAGCGATAAGATGCTCAAACAGAAGAGTGGTGCTGCCAGACCTGAGGATCGTCTTATTCTGATGAAGTGGTTGGGTCCAATTACGCCACTGGGTCTCTTCATCTATGGCTGGACGGCTAAGTATGCTGTCCACTGGATTGTACCAATAATCGGCACATTCGTCGTTGGATTCGGATCTCTCTTCGTCGTTATTCCTGGACAAATTTACCTTGTAGATGCTTTCGGAGCGGAGGCTGCTGCTTCGGCAATGGCTGCCAACCTGTTAGTCAGGTCTCCCTTCGGTGCCTTTCTGGATCTCACGGCGTCACCATTGTATGTGAGCCTTGGTCTCGGCTGGGGTAACAGTGTTCTCGGATTCATCTGTCTTCTGTTCACTCCGGTGCCATGGCTCTTCTACACTTATGGAGAAAGAATGCGGACTCACTTCAAGGTGGACCTGTGA
>Equisetin_EQX9_F_heterosporum_ATCC_74349_GenBank_Accession_AGO86669.1
ATGTCAGCCCCCACGTCACCAACCATGGATGAGAACGAGTACGAGAAGACCCTTCTACAGCTAAGATGTTTCGACACAATGTTTCTCGTCGACGATTCTGAAGCCATGCAACCTTACTGGCCCGAGATCAAGACACTCATAGAGCGTATTGCTCCCATCTGCGCAAAGCACGACCCAGATGGAGTTGATCTTTACTTTGTCAACCACCGACCTGGTGGCATGTTGGCCAAAATCCCTGGAGTGCAGTCAATTCGAAAATCAGGCTACACACACATCGGTGGCTTTGTCGGCAGCATGCTACTCACAAGTAAGGGAAAGCAGGTCGGCAGCATCTTCGACAAGGTTCAGCCGGGAGGCAAGTGCAACATGGGTGCCAGACTGGGAGGTCTACTCAAGTGGTACTGCGACAAGTTCACAGCCGGAGAGGAGAAGGCCGCTCTCAACATTATTGTTCTCACAGCCGGTCAGTTCGACGACGACATGAAGACACCTTTGATTGAAGCTGCCAGAGCTCTAGATGAGGCTAAGGCGCCCATCCATCAAGCTGGTGTCCAGCTCTTCCGTCTGGGTGGACCCAATCTTGAGCGACAGAAGACTTTGCAGCATCTCGACGACGAACTGCACAAGGAGGCTGGAACGCGAGACATTGTTGACACAGTGACTTGGAGTGGACATGGTACAGCAATGTCCGAGGACGAGCTTCTCAAGGTTGTGTTGGGCGCGGTTATCAAGAAGATCGACATCCGTGCCTCTGAGTTGCACTTGGATAACACAGCTCCGACTGCACGTGCTGATCGCGATTACGACGAGGAGAACGTGATCTAA
>Equisetin_EQXH_F_heterosporum_ATCC_74349_GenBank_Accession_S4W283.1
ATGTCGACCAAGCTGGATACCATTCTGGAGAATCCCCAGTATGCTATCCTTTGCGGCATAACTGTTTTTACACTCTTCATTGTACAACTCTCTCTTTTCGATCGCGGTAGAAATTACCCACTCTTAAATCCGAAGGGTTCCTTCGAAATCTCGACCAATCGTGTTGTCAGAGAATTCATCAGCGATAGCAGAAACCTCCTCGAGAAAGGCAAATCTTTGTTCAAAGGTCAGCCTTACAGAGCCAACACGGACTGGGGAGAAGTCGTTGTTATTCCTCCTCAGTTTCTCGATGCGCTGAAGAGTCATAAAGACTTGGATTTCACCATTCCTGCTCAGGATGACTCGCACTGTTACATTCCCGGCTTTGAGCCATTTGATGCTGATCCCAATCTGAGCAAGGTCGTGATCAAGTACTTGACGAAAGCTCTAAACAGAGTTACAGGACCATTGTCGGAGGAAGCGTCTATAGCATTCCGCACCGTTATCTCTGATTCGCCAGAGTGGCATGAGATTCAACCCCAACCTGCCTTCGTTCGTATCATCTCACGCATGTCATCCCGTGTCTTCATGGGCGAGGAACTGTGCCGAAATGAAGAGTGGGTAAAGCTTGCTGGTGATTACACCGTCCAGTCGTTCAAGACTGGCGACGAACTACGAATGTATCCTCGATGGTCTCGACCGTTTGTTCATCACTTTCTACCCTCTTGCAAGGAAGTGCGAAGGACTCTGAATGCAGCTCGAAATTGTCTTAACCCGTTACTGGAACGTCGAAACGCTATCAAGGCTGAAGCAAAGGCCAAGGGCGAACCGTGCCCTTACGACAATTCTTTCGAATGGTTCGAAAAGGAATACTCGACGCATGACCCGGCTGTTGCTCAACTGAACCTGTCCCTTGTTGCTATCCACACCACCACCGATCTTCTTATGGAGACCGTTTTCAACATTGCTCAGCACCCTGAGTTGTTGGCACCGCTTCGGGAAGAGATTGTCCGCGTTTTGTCTACTGAAGGTCTGAAGAAGACTGCTCTGCTTAACTTGAAATTGATGGACAGTGTTCTCAAGGAATCTCAAAGACTCAGACCGGCGCTTCTAGGCAGCTTCAGAAGACTGGCTATGGCGGATGTTACTCTTCCCAACGGCGATGTTATCAAGAAGGGAACCAAGATCGTCTGCTCCACTTCGCACATGTGGAGTGCTGACTCGCATGAGTCTGGAGAAGAATTCGACGGTTATCGGTTCCTGCGTATGAGAGAGAAAGAGGAGACCGAGCAAGGCAAAACCTCGCACCCGCATCTTGTTAGCCCTAGCTCTGACCACTTGGGTTTTGGGTTCGGCAATCACGCATGCCCTGGACGTTTCTTTGCCGCCAATGAGCTCAAGATCGCACTCTGTCACATGCTCTTGAAGTATGACTGGAAGCTCGCTAAGGATGCTGTGCCTAGGTCAGCTTCATTCGGAATGATCCTCATGCCTGATCTGCGAACCAAGCTGCTTATTCGACGACGTTCCGAGGAATTGGATATTGATTCTGTGGAGTCCTAG
>Equisetin_EQX11_F_heterosporum_ATCC_74349_GenBank_Accession_AGO86664.1
ATGGGAAAGGTTGCTGTTGCTGGAGGCTCATCTGGCCTGGGCCGTGCAATGGTTGATGCCCTCCGAGAGGCAACGACTCACGATTTCATCATACTTTCACGAACGGCGACCGCACCTGACACTCGTGCTGTGACTTACTCTGACACAGACGCGTTAGTGCGTCTTCTAGAGTCTGAGCAGATTGATACTGTGATATCATGCCTCCCCATCGATGGTGATGAAAGTGGACAAGCCCAGCTTAACCTCATTGAGGCGGCGAACCTGTCAAAATCCACGAAACGCTTTTTGCCGAGTGAGTTCGGAATGGTCTACCGCGAAGACAACATTGCCCACATCCCATCTTACCACTGGAAGCTAAAAGCTGTCGATGCCCTGGAAAAGACAGACCTAGAGTTTTCTCTTGTTTCAATTGGTCTATTCCTGGACTACTGGGCTGCCCCTCGCATCCCAACCCATCTCCGCGCCGCAAACATCATAATCGACCCCGAGAACAACGCTGCGATAGTCCCGGGCGATGGCAACACTCCCATGGTGCTCACTCACTCAACTGATGCAGCCAAATTCACTATCGCGATGCTTGACCTCCCGCACTGGAAGCGCAGACACTCAATTGTTGCAAACCGAACCACTCTCAATGATGCTGTTAAGCTGGCCGAAGAAGTCAAGGGTACCAAGTTTGACGTCAAGTATTTCTCTGTGGAACAGATGGAGAGGGGTGAGTTTGATCTGACGCCCAGTATGAAGAAGGTTTTGCCTGAAGAGATGCAAGGAGGCCTGATAAATATGCTGGCTTTGTCGGGAATTGGACTAGCACAAGGGTCAAATGATCTCGACGGAAAGTACATCACTTTCAGTATTGAGGAACACAGACTCGAAGACTACAAGCAAACTAGAACGGGTAGCGCGGCAGAACCTTCTCTTCAACAAACAAGCAATATGGCCAGTACGAAACTCTCGACTACTACGGGACTAGCTTCTCTACGGGGGAAAGGTGTCGAAGTCCACGTCGGCAACCAACCACCATCCGATGAGAACACATGGACTCTTCCTGTCAAACTGATCTCACAGCACTCGGAATACTTCAAAGCCGCATGCTTATGGAACATGGCTGGTAAGATCTCTCTGCCAGAACAAGATCCTATTATTTTCGGGTTATTCGTGGAATGGATTTATTACGAAACCTACGAATCAATTACTTTTGAGCCAAGTCCAAGCATCCATGCAAAGTGCTGGGTGCTCGCTGACTATCTTCTATGCGACGAGCTCAAGGACTACGCAATGTGTGGTCTGTTCGACGACCATGTAGAAAAAGGCATGTTGTTCGGAAGCTCGAATCTGAGGCAGTTCTATATGGATTTTGTTGTGGATCACTTTGCCGATAAGAGGATGCTACGTGGAAACACTGCAGAATGGGACGAAATTCTACAGAATGACCCAGAAGCTCGTTTAAAGCTGCTCGAGAATATGAGATCGCCTTCGGTAACTTACACAAAGAGTCTTGAAGACTATCAGACGGTCAATGAACCTCAGGGAGACTCTCGTCTTAGAATGGATGTAGGGCTCGCCGGGTTGTCCATCGCAGAGAAGAAGACAGATATTGCAACAACGGAACATACGAGCAACAACGAACTCAGTCAGAAAACTGAAGGTTCTCAACTCAGCGTCGATGCTCCGGCCTTCGTGCCCGCTGAGCCATTGCAGAATGCGAAGGGGGAGGAAGATGCAGATAGCATGGATGGACTGAATAGTGTCGTTGATAGTGGTCTATCTCCGAATGGAAGCGCGACGAGCGATGAGTCAGAGTCAGAGAGAATGACCAAATGA
>Ferricrocin_NRPS-SIDCF_graminearum_PH-1_FGSG_05372
ATGGACATCACTGGGCTTTCGATCATGAATGCCCAGGCATCCAGGCAACCTGGGCCACATCTGTTGCACCAACTGGTTAAGCCTCCAAACCAAAATGTTGCTCTGGATTACATGGGAAGCAACCAGCGAGTAAATATTACATACCATCAGCTACATGAAGCAGCAACATCCCTCGCCAGCCGCATTACCAAAACATCGGGCAGTGCTCAGGGCCAGTTTGTTGTCCCTCTCCTCATTCACCAGTCCCCTTCACTATATATCTCCCTTTTGGCCATCCTGAAGGCCGGAGGAGCCTTCTGTCCTCTCAACATCGACGCACCACCAGAACGGGTGAAATTCATTCTTGACGATGTAGCGGCAACAGTGGTGCTCGTATCAAAAGAGCTTGCCTCTGCGATACCTAATGGCATTAGTGCAGCCGTGATCATAGTTGATGAGGAAGAAGACCAAAGTAGCACACTTCAAAGTCTATCGACTGAAGTCAGCTCTCGAGTTCCCGGACCAGAAGACCTGGCCTATGTCATGTATACTTCTGGTTCGACAGGAACGCCCAAAGGTGTGGGAATTTCCCATGATGCTGCGACACAAGCTCTTATTGCACACGACAGACATATTCCATCATTCTCTCGCTTTCTACAGTTCGCAGCACCCACATTTGATGTTTCTGTTTTTGAAATATTCTTCCCATTCTTCCGAGGAGCGACTTTGGTCAGTGTGCGAAGAATCGAGATGTTGGACGATCTTCCTGGGGTATTGCGTACCATGGAGGTAGACGCTTGCGAACTCACACCAACAGTCGCCGGAAGTCTGTTGCGGACAAGATCGAACGCACCGGAACTCAAGGTGTTGTTGACTATCGGTGAAATGCTCAATGCACCCGTCGTCGAAGAATTTGGAGGCGATGAAAACAGACCAAGCATGCTTTGGGCAATGTACGGTCCGACTGAGGCGACTATTCATTGTACACTTCAAGCGGAATTTTCTTCTGATTCTTCAACGGGAAACATCGGTGTACCCTTAGACACAGTCTCATGTTTTATCATTGAAGTTCCTGATTCAGATAGTGAGCAATCTGAGATAAGAGTTCTTCCCCAAGGAGAGGTCGGAGAGCTAGCTGTGGGTGGCTGCCAACTAGCCACTGGCTATATCAACCGGCCTGAACAGACAAATTCGGTTTTCATTGATTCGCCCTTTGGTCGCATTTACCGTACAGGTGACAAAGCTCGGCTACTCCCAAATGGAAAGCTGGAATGCTTTGGTCGATTATCAGATGGGCAAGTGAAGCTGCGAGGGCAGCGTTTAGAGCTAGGTGAAGTGGAACAAGCTGTCCTTCGCACATCAGGATGTCACAGCGCTGTAGCAGCAGTGGCGAGATCTATCCTGGTGGTTTTCTGCGCTGTGGATGCAGGTGTCACAGAAGATGCTGTCCTGAAGCACTGCGGAGATTGGCTGCCGCAGTACATGGTTCCTGGAGAAGTGGTTTTGATGTCTGAATTTCCTCGACTACCCAGCGGCAAGGTCGATAGGAAAAGGCTCAAGGCAGAGTACGAGGAACACAAAGAAGCCATGTTAGAAGACATTGCAGACTCCGAACCTGTGGATGAGTTCGAGTCAAGTCTTCTGGTGGTCGTGTCTCGTGTCATGAATTTCAAAGTCAACAAGTCCACTTCTCTCGCTGCTATCGGGATGGACTCTCTCAGCGCAATTAAACTTGCCTCAAGTCTTCGGAATGCAGGATATAGCATTGATACGACTGATCTGCTCACAGCTAAAACTGTATTCGACATTATTTTCGCTGCACGGAGGCAGATACAAAATCAAACTGTCAGCTCCCTGCCATTCTCGACAAACCTGTCGCTAGACTTCGGCCAAATTCTGCAGCAGAACGCCACTCTGGCTGACATGAGCGGCTTGATTGAAGAGATAATCCCATGTACTCCGTTGCAAGCGGCCATGCTGGCTGAAACGTCTCACAACTCAACTGCGTATTGCAACCAGGTCGAGCTCGCTATTCCCCTCAGCTACTCTGCCTATCAAATTTCCGAATCGTTCGCGCAGCTATCGCAGAAGAACCCAATCCTACGCACCGGATTTGCGATTGTTGATAGAAGATTCGTCACCCTTGTCTACGGGGAACTCCGACCTGAGCAAATCAAAGTCGTTGACCAGGTTCAAGGTGACTTTTCGCTTTCATCACCCGAAGACTTTTGCTCCCCTATGAGACTTCAGATTCAACGAGATTCCGTGGATGAAAAATCCCGTGTCCTTTTGCAGATACATCACTCCCTATACGATGGCTGGTCCATGGATGTTCTGCTTTCTGATTGGTCTAAGCTGCTTTTGCAAGAACCAGTATCAGAGCATTCGTCGTTTCGCGAGGTTGTTAAGTTTTACCAACAACTACAGACCAGTGATGATGCACGGATGTTTTGGACTGAAAATCTCGCGGGATGGAAGCAAACACCACTGCCCAAGCTGCGAGATAAGCTTGTTCACTCGGGTGAGGTCCTTTCATTCCGAAGACCTATGTCACTTTCTCGTCGTAGAGTTACTGCAGAAGTCCAGAGGAATGGCTTCAGCCCCCAGGTTTTGTTCCAGGCATCGCTGGCTCTTTTATGGACCAGTGTTACAGGGGCGCGGGATATCACAATCGGTTCAGTGACCTCTGGAAGAACTATCCCAGTGATAGACATTGAACAAATCATTGGACCATGTATTGCTGCACTGCCCGTCAGGATAGACTTCGACAAGATCTCTATTGGTCTGGAACTACTCAAAAACCTACACTCCAGCAACAGAAAGATTATGCAATACTGCACAGTCTCTCTGTCCGAGGTTAAGAAGTTAGTTGGTTTGCAACTCGGAGAGAGCCTGTACGACGTACTATTTGTGTACCAAGAGTCACTCGCTAGCTCAGAGCGAACACAGTGTATGGTGAAAGAAGCTACTCATCTTGACCGCTTGGAAACGCCCATCTTGTTCGAAGTCGAGCCGACAGAAGACGGATTCACGTTGCAAGTTACATATCATGAAGCGATTGTGCCACCAGCAACAGTTCAGCACATGGTTGATCAATTTGAGGCGTTGGCACACTCAATCTTGGAAAGGCCTACCCAAGAGATCAAGTGTGCATTGAGGGAGATCAAATGCACTCCGTCTGTTGACAATATCAATGCATCTCCACCCCAACGAGTCCCTGACTTAGCGCGGCTTTTTGAGGATGTTGTTCGCAAACACCCAGAGGAGAATGCCCTGCTATTTTACCACTCTCTGAAAGTTGCGAATAATGTTGTTTGGTCATTCCGAGAACTGAACAATGAGGCAAATCAGATAGCACATTACTTGCAAAGCTGTGGTATCCAAGTCGGTCAGGTGGTGGCCGTGATCATGGAAAAATCACCTGCTCTGTATGCATCAATCTTGGCCATCATCAAGTGCGGTTGTGGATATCTGCCAATTCTCCCTTCAACACCTCTTGCCCGTACTCGCGAGATTCTATTACAGGCCGAAATCAAGTACTGTTTGGTTGACAGTTCACCCGACCAACTTGCATCAATGCTTGAGTTGTCAACCATTACTGTTAACACCAACTTGTTCAACGAATTCTCCACAGCTAACTTGGACAATGAAGTTGATGGATCTCGACTTGCATACGTGATTTACACGTCGGGTACCACGGGAACTCCAAAAGGTGTTGCTGTTCAGCAACAGAGCATTGTCGCGAACATTGAACATCTCGAGGCAACGTACCCAAAGCCCTCCAGCTCACAAGGTCGGCTCCTTCAAGCATGTTCTCAAGCTTTCGATGTATCGGTTTTCGAAATATTCTATACTTGGTGCGCCGGTATGTGTCTCTGCGCAGGCACCAATGACACAATTCTGGAGGACATTGAACGTTCGATACGCGACCTTGAGATCACGCACCTTAGCATGACACCGACTGTGGCTGCCCTTGTCGAACCTTCAAACGTCCCAAGTGTGCAATTCCTTGTAACGGCCGGTGAGCCCATGACACAGGCCGTACACAACAAATGGTGTCACCAGCTGTGGCAGGGCTATGGTCCCTCTGAAACCACGAATATCTGCACAGTCAAGAAGATGGCGACAGATGACCATATCGAGCACTTAGGGCACGTGTTCCCTAATACCTCCGCTGTAGTCCTTTCCCCAGCAACGCTTGACACTGTGCCTCTGAACTGGGTTGGAGAGTTCTGTTTTGGCGGTGCGCAGGTTGCTCAAGGCTACCTAAACATGCCAGAGCTCACAGCGCAAAAGTTTATCCATCACCCTCAGTATGGAAAGCTTTACCGATCCGGAGACATGGGACGCATGCTTCCTGATGGATCCTTGGTAATCTTAGGTCGTATCGATGACCAGGTGAAGTTGAGAGGCCAACGAATTGAGATAGGCGAGATTAACAGCACAGTCACCATGGCTGGATTTGCAACCTCAGCTGCTACAGTCTTAGTGGAACATGAGGAGAGCACTATCAAGCAATTAGCCCTCTTCTTTGTTCCTCAGCATGACCCTACTGAGTTCCGTGTGCTGGAGATTGACAATGAAGTTCAACAGTCTTTGGCTGCGCACATGCAATCACGCCTACCTGGATATATGGTACCATCTTACCTTGTGCCGATCTCTTCTATGCCGATGACATCGAGTGGAAAGGTAGACAAACGTCGTTTACATGATTGTTTCGACAAGCTTGACCGACACTATCTCGAAAAGGTGTCGAGATCGTCTGGCGATAATCCAGATGAGGGTGACTGGAGTCGAATGGACCTGGTAATCTCGGAAGTCATCAAAGAATCCGTGGCAGCATCCGCTGGTGGCTTCGGTCGATGGACGCCCTTCACCGTCCTCGGAGTAGACTCCATCTCAGCGATTGATCTTGCTCGTGCCCTAAATGCAAAATTAGGGGCCCGTGTTGCAGTATCTGATATCCTGCGCAATCCAACTATTGCCCAACTGGCAAAGCATCTGGAGGGGAAGCCTTTGTATGAAGAGACGGCATTTGAGGGCACTCAAAGGGAATTCTTCCCCGCCGCCTTCACCGCCGCAATAAAGGAAGTTTTCCTCGGAGAGTCAAAGGCCATCAAGGATATCTTGCCATGTACACCCTTACAAGAAGCAATGCTGTCTCGTGGACAAAGAGGCTACTATAACAAAGTTCTCTTGCGTCTGAAGGCAGAGCCTGGGGCAATTCGATCATATTGGGAAGTAATGTCAAAGAGGCATGATATCCTCCGAACCTGTTTCGCTACGACGACAGACTCTAAGCATGCTATTGCTCAGGTTGTCCTGGAGGATTGGGAAATTCCCTGGAGAACATTTGACATCAGCGAACCATCGTTTGATGGAGCGATCGAAGAACATCTTAAATCTTTGCCAGATCCAGTTGACTCGAGAACCCCGCCTGTGTCTCTAGCTCTTCTTCGATACAGAGGCTCCGCATTCCTTTCGTTTATCTGCCACCACGCGCTATATGACGGCGTGGCGATGGAGCGACTGCTGAAAGAAGTGGAAGCGCTGGCTGGCGGCGAGGATCTGTTGCCCCCAGTGTCTTATAAGGAGTTTTTAGAGATTTCGACCAATCTACCTAACGACACTGAGGAGTTTTGGCAACAGCACCTTCGAGGATATAAGGCATTGTCAATATTCACACAGTCAAGTTCAAGTGAGATTGACCAGAGTACTTGTACCACATCTCTGGACATGCCCCTTGCCAATCTGCAGGGACGTCTCCGTGACTTCGGTACGACTCTCCTCTCAGTCTGTCAAGCAAGTTGGGCCACTGTTCTTGCGATGACCTACCGGCAACCAGATGTGTGCTTTGGAAACGTTATGAGCGGCCGAACGCTGGATATTGATGGTCTGGAAAGGCTTGTTGCGCCTTGTTTCAATACCATCCCCATTCGAGTTGCCTTGCCGACAACATCGAGCAACATCGATATGGTCAAGCACTTGCAAAAGCTAAATACAGAGATGCTCACGTACCAATTCACTCCATTGCGTCTGATACAGCGTAGCATCAACCGTACTGGTAAACACATCTTTGATACTCTACTGCTGCTACAGAAGCCGCTACAAGACATCGATCAAACTGTTTGGGAACTCGAAGCAGACTCTGGAGATATGGACATCCCTTTAGTTTGTGAGGTGGTTCCCTGTCCGGGGCTGAACTCACTAGTCATCAATCTTCATCGGGATATGAGTATTGTAACCGAAGACGTTGCCTCAGCTATGGCTGACGCGTTCAAGGTGATACTGAAGGCCATTTTGACGGCTCCTCACTCAACCCCAATGACTGCAGAGGATCTTCCTGATAGCCTGCGCTCGATACTACAACAGCTCAAGCCGCAGTATGACAAGAAAGACAACACAGGGAATATGCCTGACGGGGAGGAAGAATGGAGCGAAGTTGAACTAGATGTCCGTCAAGTTCTAGCCAAACTCTCTGGTGTGAGCGAGCAGCAAATCAAGCGCCGCACAACCATCTTCCAACTTGGTCTGGACAGTATAAACGCAGTTCAAGTGGCTTCAATTCTCCGTCAGCGTGGATTTATCGTTTCTGCGTCTGACGTAATTGAATGTCCGAGTTGCTCCAAGATAGCTGCTAAGCTGCTGGAAAACCGCTCAAGAACGAAGAGCGAGGATTTGAAAAGATATGACATTGGTCGATTCTCACATCAAGTCTACTCCGAGATCGCTGGTCGGTTACCTCAAACAGCGACTATTGAAGCAGTTCTTCCCTGCACACCTTTGCAGTCCGCCATGCTGGCATCTTTCATACAATCTGGAGGCGAAAACTATCTCAACGCAATGGAGTATATTGTCACAGATGAGATCTCGCTAGAGAGTCTTACAAAGGCTTGGCAGTTGCTCCATGAACGACACCCCATGCTAAGAACTGGGTTTGTGCCTGTCCAACACCCTGATGCCACATTTGCTATGGTTAGGTATGCACCAGGTTCGATGAAGACACCCGTTAGTATTGCAGAATCTGAGGGCGATGAGGTATCCGACTTGTTGAATTTGAAGGGCAATACGAGCGAAAGAGTTCTTACTGCATTACACCAACCCCCTTGGACAGTGGTTCTGGCCCAGACCCCTCAACAAACCTCGATGAAATTTGTCGCTCACCACGTACTTTACGATGCGCATGCACTTCAAATGATGCTTTATGATCTTTCTCGGCTTGTCAAGAGCGAGCGGCTGCCGCCAGTGTCAAGGATTGAGCCTGCCGTGTCGGCGATTTTAATTAACTCACTAGATGAGCAAGGGTCGGAGAAGGCTTTTTGGGAGGCCAAGGCAAGTAGCACTGTTGTCAACAAATTCCCATTGATGACTCCGCTGCGAGTTGAGAGTCGATGTATGCTTGCTGACACAACTGTGGCATCTCTATCATTCACCAAACTCAAGCGTGCTACTCAAGCCTCAAATGTAACCATCCAAGCAGTCATCCAGGCGGCCTGGACCCGAGTACTGGCATCCTATCTGGGCGAGAACTCGGTGGTCTTTGGTGTTGCACTATCTGGAAGAACCACCGATGAGACCAAAGACGCCCCGTTCCCATGTCTCAACACAGTTCCCGTTGTGGGGAACAATGTTACATCTAATGCTGAGCTGGTCAGCTACATGATGGAATACAATCAGCGCCTTCACAAGCATCAATTTTCACCACTTGGAAAAGTTCAGAGATGGCTGGGACATCCGACTGGCCCTGTGTTTGACACACTGATTGCTTATCAAAAAATGGCAGACGCCGGATCTTCTTCATTACCGTGGAAGCTGGTCAAGGATGAGGCAAGAGTCGAGTATTCAGTTTCATTGGAAATTGAACCTACAGAAAATGACCATGTTCGTCTATGTATAACCTATTACAACGATATACTTCCTCGCGAGCAGGCACATCTCCTGATGAAGCAATTCGACTCTTCGCTGAACCACATCGCCTGCAATCATCTTGCTACTGAAGACGAGGCATTTAATCTTTCGCCAGATTTGTACTCTGTTCTACCTCCCTCGCATCCAGTACTTGATGCACCTGTCCAATTCTTGCACCAATTCGTGGAACTGGGAGCAGCTGTTCACCCAAATAAACTTGCTCTTGAGTTTGTCTCGGCTTTTGATGGAGACACATGTCTTAAAAAACAATGGGACTACCGCCAGCTCAACATTATGGGAAACAGGGTGGCCAACATGCTTCAAGAAAAGCTCACCCCTGGCAGTATTGTCGCAATCCACTTCGACAAATGCCCCGAGGCGTACTTTTCCATCCTGGGTATTCTCAAAGCTGGCTGCTCTTTTGTTGCGCTTGATCCCTCTGCACCAAAGGCTCGAAAGCAGTTTATTGTTGAAGATTCAAGAGCACCTTGTCTGCTTACACGGAGTTTGGAGGATCTAGACTTCGAAGCAAAAACTGCTATTTTGGAAGTGAAGGTCGAGTCTTTGAGTGTGCTGGAAGAAGAAGAGCTTATTTTCCAACCAGCAATCTCCCCCTCAGATACTTGCTATTGCCTCTATACTTCTGGGACTACAGGAACTCCCAAAGGCTGTGAGATCACCCATGATAATGCTGTTCAAGCAATGATGGCCTTCCAAGAGCTTTTCAAGGGCCATTGGGATGCTGATTCACGTTGGCTTCAATTCGCAGCCTTACATTTTGATGTTTCCGTCCTCGAGCAGTATTGGAGCTGGTCTGTGGGCATGGCTGTTGTTGCTGCTCCAAAAGATCTCATTCTGGACGACTTGACAGCATCCATCAACAAGCTTGAGATTACGCATATTGATCTAACGCCAAGTCTGGCACGGCTAACACACCCCGACGAGATCCCTAGCCTCTGCCGTGGTGTCTTTATCACTGGAGGAGAACAGCTTAAGCAAGAGATTCTTGATGTTTGGGGACCGAAAGCAGTTATTTATAATGCCTACGGTCCAACAGAGGCCACTATCGGTGTTACTATGTTTCAGCGTGTGCCTGTCAATGGTCGACCCAGTAACATCGGAAAGCAGTTCCCCAACGTTGGCTCATTCATATTCAAACAAAACACAAACACGCCTGTTTTACGTGGCGCTGTTGGTGAGCTTTGCGTATCAGGCAGACTAGTCGGAAAAGGCTACCTCAACCGACCCCAACTTACAGAGGAACGATTCCCTACACTGGAGGAGTTTGGTGAACGTGTTTACAGGACTGGAGATCTTGTACGCGTCCTGCATGATGGCTGCTTCGACTTCCTGGGTCGGGCTGACGACCAAGTCAAACTGCGAGGCCAACGGCTCGAAATCGCAGAGATCAATCACATCATCCGCACCGACGTTACTGAGGTCCACGACGCTGCGACAATCGTGGCTCGACATGGAACTAGTGGCAAGGATGTCTTGGTATCATTCATTGTCAGCGAGCACCTAACCACAGGGCCTCTCAGAGTTGTGTCAGATGACGAGGGTCTAGCTACGAAAGCAAAAGAAGCCTGCCGTGCCAAGCTTCCAGGATACATGGTGCCAACGTATATTCTCCTTCTTCCATATATCCCGCTTTCTTCCAACAATAAGGCCGAGATAAAGGATTTGAAGAAGCTCTTCAGTGAACTCGCGCCTGAACAGCTCATGGAGCTCTCTCATGCCGCAACAGCTCCTGTTTCGCGAGGTGCTCAGGATATTCTTGTTCTGCTATACGACGCTTTGGCGCAGTTTAGTAACATCAGCAAAGACGATATTTCACCAACGACAAGCATATTCGACGTTGGCGTGGACTCAATCACAGCACTCAAATTAGCCTCGCTCCTCAAATCGCGTGGCTTACATGCAGTGTCACCTGCCATGTTGCTCAAAAACCCCGTCATTGGTGATCTTGCAAACTGTCTTGCTAAAGCCGCTTCAAGTCAAAGACAGAAGCTCGCCAGAGAAATCAAACAGTCCATCCAAGCGTATGCGCATCGGCACCGTGGCTTGGTCTATAGCAGTCTTAATATTGGACCGGCGGACATCGAGTATATTGCGCCATGCTCACCGTTACAAGAAGGAATCATTTCACGGTCCCTTACGAGTACAAAACCTGGGGCTTACTTCAATACTTTCCAGTTGAAGCTCCACCAGTCTACGACTACAACAAAATTTCAGCAGGCATGGAAGGATTTAGTATTCTCTGAGAGCATCCTGAGGACCGTCTTCGTACCTTCCACAGATGGCTTCTTACAAGTTGCTTTGCGAAACCCTCTCTTCCCCTGGGAATCCACCGCCTTTGGGTCAAACGAATTGGCCGAATACTACTTTGCAGAGCAAAAAGAGAATTGGATACAACGGAACAAATCTTCGATTACGCAGCCTTTGTTGTTGACTTATGTCGAAACACCTACATCAAGATTGTTCACTGTTCATATTTTCCACGCACTGTATGATGGAAACAGCTTCGATCTCATGATGGATAGAGTAGCTGCAAATTACGCAGGCACCTCTGTTCAAAAAGCTCCTTCGTTCTTTGAAGCTCTCACGTCTGGCCCTTTGACAAGACATGACAACTGTAAGGGTTTCTGGGAGAAGCATCTGGAAGGTTGGGTACCCTCTTCGATCACAGCACATGAGAGAAGCACCCACGGCTCGGTCGTTGTTGCTGAGCGTGATATGCCTATCTCAAACTTCGAGGCAATGAGATCTTCGCACAACGTCACACTACAGGCCGTGATAATGGCACTTTGGACTTCTGTCTTGCAGAACCTCGTTGAAAGCCAAATCACTATCGGTGTTGTTGTATCGGGGAGAGCAGTTGATCTCCCAGGGGTCGAAAACACCATTGGTCCGCTCTTCAATACTGTGCCTTTCTTCCGCCAAGCTGTTCAACATGAGGATTGGAAATCGCTAGTCCGACGATGTCATGACTTCAATGCTTCGGTTCTTGACTTCCAACACGTTCCTCTGAAGAATATCCAGAAGTGGTGCTCTCATAACAAGGCTCTATTCGACACCCTCTTCACCTACCAAATTGACGAAGCCAAGACTGATGACAATGAGCTGCCTTTTGAGATTCAAAATAGCGAAGTAACTCCTGACTACCCTCTCGCCCTTGAGGCTGTCTATACAAAAACGGGCAAACTCCGATTTACACTTGTTGCTCAGGGTCATGTGGTCTCTCAGTCGATTCTGGACAACCTCCTCAACGAGATCGAGCGTTTCGCCGACCTGGCGGCGGAGTCACCACAGAGTGAGGTGCCTGTTCCACAATTCAAAATCCCTATCGTCGACGACTTTCACAGTGGAAATGCAGAAAAGGACAGCCAGAACAGCTTTGAATGGACATCAGAGGCTCAAGCAATCCAAAACGAAATCTCAGTACTTGTCGGTATTAACCCTGCAGAGATTGCACAAGATGTCTCCATCCTGGAGCTCGGCCTTGATAGCATTGATGTGATTAAACTTGCAGCCAAGCTCAAAAGAAAGAGCATTAATCTAGCCCCTTCACAGATTATGCGTCAACAGACAATCGCCAAGATGATCACTGAACTGGCAAGCATCACCAATGACTCTTCATGCCCCCCAAGAGATAACTTCCTGTCGCGCATTGGATACAGGTTGCGCGAACATCTTGAGGCTTCGGAAGTGGATATTAGCAATGTAGAATCTGTGTTACCGCCCACCCACCTGCAGGAATCGATGGTAGCCGGAATGATCCATTCTGGCTTTGAGGCCTATTTCAACCACGACGTTTTACGGGTGTCCGACCATGTTGATACTACACAGCTCATCCAAGCTTGGAAGGACCTCATACACCAAACACCAGTTTTAAGAACAGGCTTTTACCAAGTGGAGAGTCAGGACTTTGACATGACATTTTGCCAAGTCGTGTCGAAATCCATTGACATCGATTTTGAGGCAACGAGAGTTGAAGACCTCAGCGAATTACACCAGATCACCGATGCTGCCAAGTCCGCGGCTAAGAATGGAAGAGGACAAAAGAAACTTTTTCAATTAAAGCTGGTGGTCATAGGCCAAGAAAGATACATGGTTCTCTCCATTGCTCACGCTCTCTACGATGGATGGTCTTTAAGTTTACTCTTCCAAGATCTCCAGGCATTGCTGGAGGGAAGATTGATCACTCGGCCTCCAGTAGAGCAATTCATCGCGAGAGTGATGGAATCCACAACTAGCAAGGCCAAGGACTTTTGGATGCAATATTTGCAAGACGCTCCATCGTCGACGATTCTCACAAAAGTCCAGCTTCCTACAGTTGAGGAAAAGGTCCAACGATTTGAGTCGGTGTCAAAAGTCAGTCTATTGGAGATAGACGCAGCCTGTAAAAGACTGTCCGTCAGTCTACAGGTACTCTGTCAAGCTTGTTGGGCAGTCACTCTAGCACGCCAGATCCGAAGCACAGACGTGACATTCGGCACCGTCTTATCAGGGAGGGACTTCGATGGAGCCGACAGTCTGGTTTTTCCAACAATGAACACAGTTGCCCTGCGTTGTATACTGCATGGCTCAGCAGCTGAGTTCCTGCGTTACCTGGAAGAAAACATGACTGACATTCGGGATTTCCAACACTATCCCCTCCGCAAAGCTCAATCGGCTGCAAAGGTTGACGGACAAGACTTGTTCAATACCTTGTTCATACTTCAAAGGTCGCCGGTATCGAGTGACCCAGCGGATCGCCCTCTGTTGACCTCGGTTGAAGCGTCATCATCCACTGAGTATCCTCTCTGCGTGGAAGCTGAAGCTGTCTCAGACTCTCTAGTGTGGAGACTCGCACTACAGCCCCAGTGCAGCTGGAATGGAGGTCCTCAGAGTCTGCTCGAGACGCTGGATAATGTCATGAGTTTTCTGTTGAAGTCGAAAGACCCTGAAATCCTGTCGTTTAGCGAACGAGGCGTTTCAATTTGTGGCACGCCTCCAGTGGCTCTACCAGAGAGTATCATCCACGAAGATGCTTCCGATAATTATTCGTCAAGAGATGAGAAGATTGAGTGGAACCAAAACGAAATAGGAATTCGGGAGGTTCTCTTTCAAGTCTCGAATGTTCCAATTTTGTCCATCAAGCTTTCCGACAACCTGTACCACCTTGGACTGGACTCAATCAGTGCCATCAAGGTATCATCACTTCTACGGAAAGCGGGCATAAATCTCCGACCACAAGATCTCATCAAATCCTCAAGCATATCGGAAATGGCTCAAAAGGCAGACACCAAGCTCAAGAAGCCTTTGCAAACTCTTGAAACTGTCGAAGACTGGTTACCACCCGCTGACATTGATGTGAACAAGCTGCTTGCCGACAATGGCATAAACAAGGACGAAGCAGAAGTTCTACCTGCTTTGCCGATGCAAGTTTACATGTTGACTGCGTGGGAAAATTCCGATGGGTCTGTCTTCTTCCCCGAGTTTCCCTGTCGGATCAAAACCTCGGCTAGCCTGGGAGAAATTGATCAAGCTTGGGGCAAGCTTGTATCCGAAACACCACTTCTACGAACCTGTTTTGCTTCCACACAGTCTTCGACTATCCCTTTCATACAAATCATTCTTAAGGAACTCGGCATTCCGCTTTCAAGCTTGCAACCGGGAGAACGCTCAAACTGCTGTATCCGGCCATTGGTCGAGGTGAACATCGAACAGGAGGACAAAGACACATGGCTTTTACGTCTCAAACTACACCATGCCCTGTATGACGGAGTCAGTCTCCCTGCACTATTACAGCGACTATCTGAGTTACTGAATGGCTCTGGTACTATGGAAAACAAGGGCCTCTCCCAGTGGAAGCAATTTACAATGCGCCACACTACGGATGAAGCTCGTATCGCAAGACGAGAATTCTGGACATCGTATCTCAAGGGCTCATCTTCCAGTCCTATTATCGCCAACTCTGACACAGACGTCAAAATGCGAACCTCGCATTTGAACCGGTCTGCCATCTCAGACATCAGTTCCATCCAGGCCCTTGCTACCCAGTCTGGCGTTTCCTTCCAGTCTTTGTTTCTTTCAGCTTACGCCAGAGCACTTGCCAAACAGAACAATGTCTCTGATACTGTGTTTGGTTTGTATCTTGCCAATCGAGCTGCTGGCGAGAACCTCCCTCAAACCTACCCCACCTTGAATCTTGTACCTTTGAGGGTCAGCTCACCTATCAATCGACCTCTAGCGGCTGTCGCCGCCGACATTCAAAGAGATATCCACCTCATTACATCTGAAAGTCGGGCAGAGGTTGGTCTTTGGGAGATTGCACAGTGGACAGGAATCAGAATAACTTCATTTGTGAATTTCCTAACCCTCCCCGGCGACACCGACCCAACTGGGAACTCCATCACGGTATTACCTGAGACGAACACAGGTGTTGTTGTCAAAGATAACTTACCTGATCGTCCCCGGACACCCTACCTGGAAAGCATTTTCAGAAACGATATTCCAATGGCTATCGATATTGAAGCGTCAGTTGATGGCAAGAATCTAGCCATTGGAGTGTTTGGCTCTTTGCAACAGATCTCTTCTGAAGAGGCCTTGACCTTGGTTGCCAATATTGCAGAAATCTTGGATGGGGGCATTTAG
>Ferricrocin_F_fujikuroi_IMI_58289_FFUJ_04610
ATGTCGGATCGGGAAGCCCTCCAGCCGACCAAGTCGAGCAAGACTCCATCGAGTCATCCCACTGCCTACTCAGTCGAGCAGAACAAAGAGAGAAGTCGGGCCCTCAATCAGAAGCTCGATTTTGCGTTGCTTCCGCTTCTTTCACTTCTGTATCTTTTTAATGGTTTAGATCGTGGCAATGTTGGTAATGCCGAAACCCAAGGTAAACAATAACTCCTAGTCCTCTACCCCTTGTTCGTGCTCAATCAGTTTCTAACAGCTTGTTATCAGGTTTTACCACAGACATAGGGGCTGAGCCTGATGATTTGAATGAAGCGGTCTCTCTATTCTTCGTCACTTTTGTTGTCTTGCAGCCCGTCTCTGCCGCAGCTGGCCGTTATATTGGTGCTAAGCATTGGATCCCCTTTTTAATGGTAATTAGATGGTACCACGACTAAGAGCGGGAAGTTACTGACACATTCTATAGTTTGGCTGGGGTGCAGTGACAATTGGTCAAGCTTTCATCAAAGGACGTGGTCTGTAGCCCTTCCGCTCGCTCCCACATCTAGTCAACTCTCTTCTGACCTTGCACTAGGGGCACTCATCGCCACACGTTTGCTCATTGGCGCCTTTGAAGCGGGCTTCTACCCCACAGCCGTTGCATATCTGTCATTCTTCTATCCTCGTTACGACTTCTGTGTTAGACTCGCTCTATTCTACGGACAGTATGCCATCGCCGGAGCCTTCTCAGGCTCAATCTGTGAGTTCTGGTTGTAACAATTCTGCAGGCTAGTTACTTACTCCTTCAAGCATATGGCATTTTCCATCTCCGTGGTGGTGGCCTCAAGAACTGGCAATATCTCTTCCTCATCGAGGGAGCACTGACATGCTTCTTTGCCATCATTGCTTGGCTGTGGCTACCCAAAGGCCCTGGCTCTGCATGGTTTCTTCGACCAGATGAACGAGAGTTTGCTGTTGAACGCATGAAACAAGACAACGCCGATTTCGTACAGCATGAGTACAGCGAAGATGGTATCGAAGAGAATCGCTTGAGCAAGAAAGATTTCGTGGAAACGATGAAAGACTGGAAGCTGTGGACTGTCCTTCTACTCAACATTTGCGCAAGTGTCCCCAGCGGTGCATTTTCGGTTTTCCTGCCCCTTGTTGTTCAGGGGCTGGGTTATGAGTCTATCCTTGCCAACCTGGTATGTTTTACCTCATCTTAGCCACAACTGGGCCTGTCTGACTGCGAGCGATTTAGATGACAGTTCCGCCCTTCGTCTGTGGTGCTCTTGGCCTCTACGCCTTTGCTCTGAGTTCGGATCACTACAAGGAACGGGGATATCACATCTTGGGTGGCTTGGTCATTGGTATCATCGGCCTGATCCTTACCGTTACAATCTCCTCAAGCACTGGGCAGTACGTTTCACTTTGTGTGCTCCTATCTGGTGTATACATTTCGGCTCCTCTCACTATGGCATGGCTCAGTGGCAACACGCCTGAGCCTGGCAAGCGAGCTCTTGTGCTTGGCGTCAATGGTTTCGGTAACCTCGGAGGCGTGATCGGGGCGCAGTTGTACCGACAGCGATATAAGCCCCATTACAGATTTCCATTTTATGTCACGCTGGGTTTCCTTGCCATTGCCTTGATCGGATATTTGTCTTATCGATTCATGCTTGCAGCGGTCAACAAACGCAAGCAGGCGATAGTAAGCACCATGTCGCCAGAGGAGATCGAGAGTGAGAGACTCAACGACCGCCGATACGCAGACAAGAAGTTGACTTTCATGTATGGGCTGTGA
>Ferricrocin_F_fujikuroi_IMI_58289_FFUJ_04611
ATGGCACCTCTCAAGCACAAAGACGTCGCGACGAGCTTCATCTTCAGATTCCCCGCTGACGGTGAGGCCAAGAAACCCCAGGTCGCTCTCTTCCGCCGGAGCGGTCACGTAAACACATATCAGTAAGCAAAGTGTATTACCTCATCAGTGAACCCGTGCTTACATACTAGGTAAGGCACAAATATGCAGGCATTTCTGGAAGTGTAGATGACACTGACGCGGATCCTATTGCCACTGCCTGGAGGGAACTTGCTGAGGAAACAACTCTTACGCATGACTCTTTACGCCTTTTTCGGAAGGGCAAACCATTCTCGTTCGTTGATGAGTCTATTGGGAGAGAGTGGACTGTCAACCCTTTCGGGTTCCTTCTCAAATCCGAGAGCGACGGTGGCCGCGGTGAGGCTGGCATCAAAATTGACTGGGAGCATGAGGGGTACGAATGGTTCGATCCAGACGCAATCAACGACTGCGATGACTTTGGAGGTGTTCCGCGCATCCTAGAGAGTCTTAGAAGGGTATGGTTCAACGTTGATTTGGGCCAAGAGGCAGGCAACACGCTTAGCCGGGGCTTAGTCGCTCTGCAGGAAGATCACGAAAGCGGAGCGCGCCAGCTAGCTACCAAAGCCCTCGATACCTATATCGATGTTATGAAGAAAGTCGATTTCACTGACCAAGTTCAGTGGTGGAACAACATCAGGTTTGCGGGATGGCACCTGTGGAAGAACGGGCGAGAAAGTATGGGCGCGTCTATCTTGAATGTTGTTCTATTAGCTTTGGACATAGTTCAGAATGGAATACCACCCCGCGGCCCACTAGATAAGAGCTCGATCGATAATATCATCAGAGCCTTGGGGGATTACGCCCGCGACCGACAGAATACCACTTCAAGAACTGGCGCGATGTTCCAGACTTTCATAGAGCAGCATCTGTCGGGAGGCGGACCACTCAAGATCCTTACCCTCTCCTCTAGCTCAACTATCACCTCGGCCATCACTCACGTTATGGGAAATACTTCGCGACCTGTGGAGGTTCATGTGCTCGAATCCCGACCACTCTTCGAAGGTGTCAAGATGGCACAGTCAATTGCTTCATGTGCCAACAATTCCAAGGCTAGGAGCCGCTTGATAATCCACACTGACGCAAGTGTTGGCATCGCAGCGAAGGACATAGATATTGTGCTCATCGGAGCGGACCTGATCGACAAAACAGCCGCGGTTAGCAACAAAATCGGTTCTCTGCCTGCTGTTCTGACAGCCAAGTACGTGTCTCTAAAAGCCAAGATTGTCGTTTTGTCAGAGAAAGAGAAAGTACTCCCTTTTGCACCGCCAGGTCAGGAGAAAAACGATTCATGCGAGGTTATGCAAGCTTGGGGAGACCTCAGCTCAGCTGTGAGGGAGGTTCCCCACTCTCTGGTCACTGTCAAAAACGTGTACTTCGAGTGGGTGTCACCCGATTTGATCGATCACTACATCACTGAGGACGGCGTCACCGGTCGTGCGGGAATATCGAACTATGCCCAGGAAGTCGAGAAAAAGGCTGACCAATATTTTACTAATCTCTGA
>Ferricrocin_F_fujikuroi_IMI_58289_FFUJ_04612
ATGAAGCAGCCCGACGACTCTGGCCCAACTGCAACTACAAATGCAACTGGACCACAATCGGCTCGACCTCGGGCTTCCCTCTCTGCCTCCCATAATCCGCGACGGCTTCCTGTCAATCCCCGCCGGCACAAGGTTGCTCCCGAGCATCGCAAGCGTGTCGCTACAGCGTAAGTTGATTAGTTTCCATGTGTCTACCCGTCTACAGTACCACACTACTGTAGCTATTCAATCGATATGTTCTGCAATGGGTTTGTTTGTGTCCATCTTCTTTTATGTACCATCTATCGATGTATCAATTTCACTTCAATTATACTCAATTATTCCTGCGTTTCGGCAGACGTCAAGCTTGACTGAGGTTTGCCCCTCAAGTCACTGACTTAAATCATATCATCATGAAAGCAGCTCACGTCTTTATCTAACACACGTCTCGCTGAAAAGGTGCAACGCTTGCAATGTGAGAAGAGTCAGATGCTCTGGTGAGCACCCGTGTCGCCAATGTCAATCCTCTTCACGCGACTGCATATATCCTCTGCCTGTTGAGAAGGTGAGCATCACGCGCTCAGAGCTCGAGGATTTGAAACACAAGGTCGATCTCTATGAACGGGTTCTTCGAGACACTGTCCCAGCAGCTGTATCAAACGCCGTCCCGGACTCTGCAAGCCGCCAAGAACTTTCGGATTTGCTTGGTTGGACCGCCTCTAACCATGACATTGGATCATCAGCCGTTAGCCTAGCGGCACAGACAACGCCAACGATAGATGCAATAGCGCATATCGGGCGAGTGCCGCCTGAGCTTCCCCAGCTCCAGTATCCCAGTATACATCGACAATTCCAACAACAACCGCCTCATCTTCATCTTCAGGCTCAGCTATCAGATACTCGAATACAGGAACCCAGCTATGGACTGTCTCGAACACATTCTATCCAGCTATCACATCCCGGGGCAACGCCCCAAAATCGGCAGGACGACGAAGAGAACTTGGTCTCAACTGAGGGTCGCCTGTTGCATGACCCTGACGGCTATGCTCGTTTCCTGGGTGAGACGAGTGGCGCAACTTTCCTCGACTACTTGAAGGAATTCATGACTACAGTTCTGCCTCTTGCATATCAAAATCTGCGTCCAGGTTCTGACGGAAGCGCATTTTTGTCAAGTCTTGGTCGTTACCAGACCTACGACTCGCGACCTTTGCATGATCGAGATGTTGACCCGACATGGTTTCCTGCACCCCCAGAGATGGACTCAATGTTATCCGAGCTTCGTTATTTTATCCAAGATGGTAACTGTCAATGGCCAAGTGGAGGAATCTACTGGTGGGGGGATCTCTCTTCAACGCCAACAATCCCCTCCGTGGAACGAGACTCGGCAACCTTGCGTCTCGCCAAGTGCCGTCATTTGGCTTTCTACCAGACTGCATTTGCTGTGGTATCTCAAGCTATGATCATGCCGCCTCAGGATATCTCTATAGACCCTCATCTCAGCGAGAACTACTTCAGCCGGGCCCGTATGCTCCTAGGGAACCCGCTTGACATTACACGCTTTACGCCCAACGAAGTATCGGTGCTGACATTGATGGGGTTCTACCTGATAGAGATGAACCGCCGTGATGCCGCATATATCTGCGTGAGCAACGCTATGCATATCAGCATCATGCACGGCGCACATAGGGGCTGGCTTGACGAGAGTGGCAAACGCGTGTTCTGGACGCTGTATGTACTGGATCGCTACTTAAGCTGTCTCATGGGGAGACCCCCGACCATCATGGACGACGCAATTCGGTTACCCCTTCCTTGCGATGCTCCGTAGGTATGCCCTCCTATATGACCCTTCGCTCTGGCTGACTCCATTCGATAGGGCTATGCCTCCAGCAGATGGTCTCAAAGCTCATGTCGAGCTTTCTCGGATATCATGCCATATTGTGTGTAATACATATCGCATTTCCCCGTCAGAAGACGCCGCAAGACCTGTGAGGAGCCTCGAAGGGGAGATCAGTATGCTCGATGAGTGGTGTCTGAAACTTCCACCTACGGTGCAACTCGCAAGTAACGGGTTGAGCGACGATCCAGCCACTTGCTTGCTGCACATGCACTACAACCAGGCAATTTCTCCATTTCCCAATGTCTTTTGGGGCTAGGCTAACATGTCCTTTAGTTAATAATCTTGACTATCCGCCCTGTTTTCTTCGCCTTGGTTAAAAAATCATTCGCGGAAAAGCTGGTATCGCGGCAGTGTTCCTTGAGTTCACATCCACAACTCCCTCTACTGAAGCGATGCATAGCATCAGCAGAACACAATATTCAGCTCGCTCGACAGATCCTACTTGTCAATCATCCTCGAAAGCTGCTCCAAGCCGGTCTTCACTTCATTTTCAACGCTGCCATAGTACTGATGTTACAGCAGCTGGTAGAGGATCTGTGCCCGTCTTCTCGGAGTGAAAAGGCTCGTTCACTTGACCTCGACTTTGTGATTGGGAGGTTCGAGGATGAGAGTCGAGTTGGTAGCAACTACGGTCGGGACTGTGCCACGGTACTTCGGGATCTTCGCGTTCTTGTGCAGCGTCTCCCTATCCCTGTTGACATGAGCACTGCGACACGTTCCGTCAACATGACACAGACTACGACAACCTACGATCCTATCGCAAATCGAACACATGTTGACATGGGACAGCAATGGTCAGACAAGCTGGCATCAGAGGCACTTCAGCAACCTATCCTTGTTGATCAAGGGCACATACTATATAATGAGTTGGTTTCGTGGATTGATGTCGATTGGCAATCCAACAATGGGTATCTCATTTGA
>Ferricrocin_F_fujikuroi_IMI_58289_FFUJ_04613
ATGTCACCCCACAGCGAGGTTTCATTCAACGGCTTCGAGACCCCAGTCTCCAACGGTACCACCAACGGTCACAACGGCACAAATGGCGCCAACGGTACTACTAACGGCCACAACGGTCATGTCAACGGAAACAGCAATGGAAACGGAGCTGCCCCTGCTGCTCGCCATGGACCCCGAGTCCACAAGGAGAGATCTCCTTATCTCGAGTCTGCTCCCGCGGATTCTGAGTTTGATCTCATCTGCGCTGGCTTCGGCCCCGCATCTTTGGCTGTAGCCGTCGCTATTCACGATGCCATCGCCGAGGGCAAGAAGCTTCGCCCTGATGGCGCAGCTCCCAAGGTTCTTTTCCTGGAGAAGCAGACCAAGTTCGCTTGGCACGCCGGTATGCTGCTCCCTGGAGCCAAGATGCAAATCTCCTTCATCAAGGATCTGGCCACTCTTCGCAACCCCCGATCTGAGTTTACTTTCCTTAACTACCTCCACCGTCAGGGTCGTCTCGTTGATTTCACCAACTTGAGCACTTTCCTCCCTGCCCGTACTGAATACGAGGACTACCTTCGCTGGTGCTCTTCTTGGTTTGACCACGTTGTGAGCTACAGCAACGAGGTTCTCTCTATCTCCCCCGAGAGCAAGGAGGCCGATGCTGTCAAGACTTTTACCGTCCAGGCTCGCAATGGCAAGACTGGCCAGGTCCAATCTTTCCGCAGCCGTCATGTTCTTGTTGCCGCTGGCGGCCAGCCTTCGCTCCCTAAGAGCCTCCCTGCTAAGCACCCTCGTGTCCTGCACTCTTCTCAATTCGCCAACTACGCCCCTCAGATCCTAGCTAAGCAGAACGCTCCTTACCGTGTTGCTGTTATCGGTGCCGGCCAGAGTGCCGCCGAGATCTTCAACAACGTCCAGAACCTGTACCCGAACTCCAAAACATACCTCATCATGCGCCAGGAGTTCCTGCGTCCCAGTGATGACTCTCCATTGTAAGTTGTGCACAGTTGCCCATCATAGGAACACCCGGAACCTCTGCTGACGATGACGGACAGCGTCAACTCCATCTTCAACCCCGAGTACATTGACAACCTGTGGCCTCGATCTGTCAAGGCCCGTGAGACTCTTTTGACTGAGGCTCGCGCTACCAACTACGGTGTTGTTCGCCTGGAGCTCATTGAGCACCTCTTCGAGAAGATGTATGACCAGAAGCGTGAGATCAGTGACGATGAGACACAGTGGCCTCACAGAATTCTCGCTGGCCGTGAGATTGCCAGCGTCGACACCAAGGGTGACGCTCTCGAGATCAAGGTCCAACGCGTGAACGATGGCCCTCTCGATGGCTTTGTCGACCAGGAGACTTTTGAAGTTGATCTCATCGTTGCTGCCACCGGTTACAAGCGAAGCGCTCACGTCGACATGCTCAAGGACGCATGGACAATGCTCCCCAAGACCGTGTCGGGACGCAACGAGTCCCCCAAGGGTGTCAATGGCTGGAACGTCGAGACACAAGATGGCGAGCGCAAGCTGGCCGTTGGAAGGGATTACAGAGTCAAGTTCTCCCCTGGCACTGTTGCCGACGACTCTGGCGTCTGGCTGCAGGGCTGCTGCGAGGGTACTCACGGGGTAAGTGATCCACCGTGAATTGATCATGTTCGACAGACACTAACTTCGTCTCTAGCTGAGCGACACCCTCCTGTCCGTCCTGGGCACTCGTTCAGGCGAGATTGTTGAATCTATTTTCAAGCAATAA
>Ferricrocin_F_fujikuroi_IMI_58289_FFUJ_04614
ATGGACTTGACAGGACTGTCTATCCTTAATGCCCGGCCTTCCAGGCTGCCTGGACCAAACCTCCTACACCATCTGGTGAAGGGGTCGGGCCAAGACGTAGCCCTGGATTATATGAGCAACGGTCGGCAATCTACATTGACCTACAACGAGCTTCATGAAGCCGCAGCGTCCATTGCGACTCGCATAACAGCAGCATCAGGCAATGCCACTGGACAGTTTGTTGTTCCTGTGCTCATCCACCAATCCCCTCTTCTATACATTTCACTCTTGGCCATCTTAAAGTCCGGAGGGGCTTTCTGTCCTCTCAATATTGATGCGCCGCCTGAACGCGTAAAATTCATTCTTGACGATGTCGCAGCAACAGTGGTTTTGACCACGAAAGAACTGGCATCTGAAATACCCTACGATACCGGTGCAACTATAATCATCGTTGATGAGAATGAAGAATCTCAAAGCCCTTCTCGATCTCCAAGAGTCGAGTTCAAACATAGAGTCCCCCAGCCAGATGATCTAGCCTATGTTATGTATACATCAGGATCAACAGGAACTCCCAAAGGCGTGGGAATTTCGCACGATGCTGCAACGCAAGCTCTTATTGCCCACGATAGACATATTCCACCATTCTCCCGCTTTCTGCAGTTTGCAGCGCCGACATTTGATGTCTCGGTCTTTGAAATATTCTTCCCATTCTTTCGAGGTGCTACTCTGGTGAGTATTCGACGGGCTGAGATGTTAGACGACCTTCCTGGCATGCTACGCGCTATGAGAGTGGATGCCTGTGAACTCACACCAACAGTTGCTGGAAGCCTGTTGCGCCGAAGAAAAAATGCGCCAGACCTTAAGTTGCTTTTGACAATTGGAGAAATGCTCAACGCCCCAGTAGTTGAGGAATTTGGAGGGGACAATGAAAGACCGAGCATGCTCTGGGCAATGTATGGTCCAACTGAAGCCACAATCCACTGGTAAGATTCCTGACTACTTCTTAGTAAACATCTAACTCTAACAAAATGTTAGTACTCTTCAAACTGCATTCTCGTCTGATTCCTCCACGGGCAATATTGGCGTACCCCTTGATACAGTATCGTGCTTCATTATCGAGATTCCAGAGTCAGATAGCCACGAGTTTGAAATTAAAATTCTTCCCCAAGGAGAGGTTGGAGAGTTAGCTGTGGGTGGCTACCAGTTAGCTGCTGGCTACATCAATAGACGGGAGCAAACAAATTCAGTTTTCCTTGATTCACCGTTTGGGCGCATCTATCGTACGGGGGACAAAGCGCGTTTACTTCCAAATGGAAAACTTGAATGCTTCGGTCGATTATCAGATGGTCAAGTGAAGCTCAGGGGACAACGTTTGGAGTTGGGGGAAGTAGAGCAGGCCGTCCTTCGAACCTCAGGATGTCACAGCACTGTGGCAGCGATAGTACAATCTATCCTGATAGTGTTCTGTGCCGTCGACGAAGGAGTGACAGAATTTGCTATTTTGAAGCATTGCAAAGACTGGCTACCGCAGTACATGGTTCCTGGAGAAGTTGTCTTGATGACAGAATTTCCAAGATTACCCAGTGGCAAGGTTGATCGGAAGAGGCTTAAAGCAGAGTACGAACAACGCAAAGCTGACATGTCAGAGAGCATCTTGGACTCCGCGCCGGTCGACACAATGGAATCAGGGCTTCTGGCAGTTGTGTCTCAGAGTTTGAATTTCAAAGTCGATAAGTCGACCTCTCTCGCCTTGGTTGGAATGGATTCCCTCAAAGCAATCAAGTTAGCCTCTGCTCTTCGGGCTTCTGGGCTTGGAATAGACTCAACTGCTCTTATCACAATGAAAACTACGTCTGAAATTATTTCTGCTATCCGAAGGCAGCCGCAACGCGATATAGACAATTCCCAACAACCGTCAACAGATCTTTCATTGGATTTTGAGGATATTGTACGACAAGACGCCAACTTGGCTCAAATTCGTGGCTCAGTCGAGGACGTCATACCATGCACGCCTCTTCAAGCAGCTATGCTGGCCGAGACTGCACGGAACCCAACAACTTATTGCAACGAGCTTGAGCTTAGTATTCCACTAGGTTATGGCATCGATCGTATATCGGAGACCTTCAGAGAACTTTCACAGCAGAATGCAATTCTGCGTGCGGGGTTTGCAGCTGCAAAGGGCAACTTCGTTATGATTTTCCAGCGGGAACTCCGACCCGAACAGATCTGCGTTGTCGACCAGCTTCAGAAACAACTGTGCCTCTCCTCAACACAAGACTTCATATCTCCCTTGATACTCCAGATCCAGCGAAGTCCAGTAGAGGATAGGGTCCATGTTCTCTTGCAACTGCATCATTCTCTATATGATGGATGGTCCATGGACATTCTTCTTTCTGATTGGTCCAAACTACTCCTGCGACAACAAGTATCTCAGCATCCTTCATTCAAGGAAGTTGTCAGAATTTATCATGACATGCAAACAGGCGATGCCACCCGAGTATTCTGGACGGAACATCTCGCAGGATGGAAACGATCGCCATTGCCCAAGCTACACAGTAAGGTGATGTGCTCAAACCGAAGCCTATCAATCAGGAGGCGATTATCCCTGTCTCGAAGTAGGATTGATACAGGAATGCAGAGGCTTGGCTGCAGCCCTCAAGTGATATTCCAGGCCTCACTAGCTCTGCTGTGGTCAGGGATCACAGGAATACGTGATATCACGATTGGCTCAGTAACTTCCGGGAGGACGATTCCTTTAGCAGGCATTGAGCAAGTGATTGGGCCATGCATTGCCTCCCTCCCTGTTCGAGTCGATCTAGACAACGTATCAGTATGTCTCGACCTGCTCAATAGCATCCACTCAAGTAACAGAGGAATTATGCAACATTGTACACTTTCATTGTCAGAGCTCAAAAAGCTGGTCGCGTTACAGCCCGGCGAAACCATCTACGATGTGCTTTTCGTATACCAGCAATCTCTCGCCAGCTCGGAGCGGACGCAGAACGTTGTGAGAGAGACGAGTCATCTGGACCGACTAGAGACACCGATTGTGTTTGAAGTTGAGCCAAGAGAAGATGGATTTGAGCTCCAAGTTACATATCAAGAGGACTTCGTGCCACCAGAGACGGTAGAACATATGGTGAATCAGCTTGAGTTATTGGTTATCTCCATGCTGGAGAACCCTACCACCAAGGTCAAAACGACACTGAAGGAGATCAGCTGTAGCCCGTCCATTCACAACATCCGGCCTGCCATGCCGCAGAAAACCCCCGACTTAGCGCGACTTTTTGAAGAAGTTGTGCTTCAAAGTCCGGATTCGGATGCTCTATTCTTTGCTCATTCTTTAGACGGTGGCCACCAGACGAAATGGACATTCCAAGAGCTCAACGCAGTGGCAAATCGCATCGCGAGACATCTACATCGCAGCCGTGTCAGGGTTGGCGAAGTAGTGGCTATTGTGATGGAAAAGTCACCAACGTTGTACGCGTCGATCCTGGGCATCATCAAGTGTGGTTGTGGATATCTCCCCATTCTTCCTTCAACCCCTCGTGCTCGCATTAGTGAGATCCTACAGCAGGCCCATACTGAGCATTGCGTTGTCGATAACATGTCTCGTGACCAATGCCCATCTCTGTCCGAGCTTTCTACGATAACTGTTGATATCAACTCGCTCCATGACATATCCACGGACAATCTGGACGTTGGAGTTGACGGGACTCGACTAGCGTACGTGATTTACACGTCGGGCACGACAGGAGTCCCAAAGGGTGTTGCAATTCAGCAACATAGTATTGCGGCAAACATTGAGCATCTTGAGGCACTGTATCCCAAGTGTCTCAATTCACAGGGTCGTCTTCTGCAAGCATGCTCTCAAGCATTCGACGTGTCAGTATTCGAGATATTCTATACATGGTGCGCAGGGATGTGTTTATGTTCAGGGACAAATGACACAATCTTGGAAGACGTCGAGCGCTCAATACGCGAACTTGGTATCACCCACCTCAGCATGACACCAACAGTCGCCAACATTATTAACCCTACCAATGTCCCCGGCGTGGAGTTTCTTGTGACTGCTGGAGAACCCATGACACAGTCTGTCCATGAGAGATGGCAACGCCAGTTGTGGCAGGGATACGGACCATCGGAAACCACAAATATCTGCACAGTGAAGAAAATGACAGCAGATGACCATATTGAGCACTTAGGGCACGTGTTTCCTAATACCTCTGTTGTGGTACTCTCCCCAGAAAGTTCTGACGTAGTGCCCCTCAATTGGGTCGGCGAGTTCTGTTTTGGAGGTGCCCAGGTCGCTCAGGGTTACCTCAACATGCCAGAGCTCACATCCCAAAAGTTCATTCAACATCGCGAGTACGGAAGACTTTATAGATCTGGAGATATGGGTCGCATGCTTCCTGACGGTTCCCTGCTGATACTTGGTCGCATCGATGATCAGGTAAAACTAAGAGGCCAGCGAATTGAAGTTGGTGAGATCAACAGCACGGTAACCTCGAGCGGTCTGGCATCCTCAGCTACTACAGTATTGGTGCAGCGCGGAGAGACTTCCCCTCAGCAACTATCTCTCTTCTTCGTTCCGAATCATGACCCTTCTAGCTTTCATGTGTTGGAAATCAACAGCGAAACTCATCAGTCCCTGCTTGCACGCCTGAAATTGCGATTGCCAGGCTACATGGTCCCCACTTACCTCATCCCAATCTCATCAATACCCATGACTTCGAGTGGAAAGATAGATAAGCGCCGACTTCATGACTGCTTTCATAGCTTGGGTATGGACTACCTCGAAGAAGCCTCTAGAATGTCCCTGGACACTCAAGACGAGGGTGATTGGAGCGAGTCAGATTTGAAAATCGCAGATACCCTTGTCGAGTCTGCGAATGTATCCAGGAATGACTTCGGCAGATGGACACCCTTTGCTCTTCTCGGAATAGACTCTATATCTGCCATCGACCTAGCACGCAATCTCAGCTCAAAACTTGGTTCTCGAGTTGCCGTGTCTGAGATTCTTCGCAACCCGACAGTTGCACAGTTGGCGAGATATCTGGATGGAAAGAAATCACACCAAGAGGAAACCACAGTCGATAGTCTTGAAAGCCTTTTCCCCGCCACCTTCGTTGACTCAATGAAAAAAGAGTTTGCCAAAGAGGCAAAGGCTATTAGGGAGATCTTGCCATGTACTCCCCTACAGGAGGCGATGCTTTCTCGCGGCCAAAGGGGTTACTATAACAAGGTGCTCCTACGCCTGACAACTAGCTCTGGAGCCATGAGGTCATACTGGAAAACCATGTCGTATAGGCATGATATTCTTCGGACCTGCTTTGCGACGACGACAGATTCCCGACGTGCCATTGCTCAGATAGTACTTGAGAGCTGGGAAATACCGTGGAAGACGTTCGATGTGAGCGAATTGTCCTTCGATGGGGCGATTGAACAACATCTCAAGTCTCTCCCTGATCCAGTCGATTCCAGGACACCACCGATATCTCTAGCGCTACTGAGATACCGTGGATCTGAGTTTCTGTCATTTATCTGCCATCACGCACTCTACGACGGTGTGGCGATGGAACGACTTCTCAAGGAGGTAGAAGCATTGGCTGTTGGCGAGGAACTACCGCCGACAGTTCCCTACAGTCAATTTCTGAGACTGTCCACTCGCTTGCCCGATGATGCAGAACAATTTTGGCAACGGCACTTTGAGAACTACAAACCATCTGCAATCTTTCCCCAGACAACCACGAGTGAAGTTGACCAAAGCACCTGTACCACATCTATGGATATCCCTCTCAGCGATTTGCAGTTGCGTATTCGAGATCTCGGGTCAACCCTCCTTTCGGTTTGCCAGGCAAGCTGGGCCACTGTCCTTGCAGCCGCATACAGACGTACAGATGTGTGTTTTGGAAATGTTGTAAGCGGCCGTACTCTTGACCTCGATGGCCTTGAAAGACTCGTTGCACCCTGTTTCAATACGATCCCTGTGCGTGTTGACTTTCCAGAAGCATCAAGTAATTTTGATCTGGTCAAGCACCTTCAGAAGATGAACACAGAGCTTATTGCGTACCAATTTACTCCCCTGAGGCTTATCCAGCGTAGCATCAATCGCACTGGGAAGCATATATTTGACACGCTTCTACTGCTGCAAAAGCCATTACAGGACATTGATAAGAACGTCTGGACACTCGAAGGAGATTCTGGAGATATGGATATCCCACTGGTGTGCGAAATCGTCCCTTGCCCCGGGCTGAACTCACTAGTTGTCAATCTTCACAGGGACATGAGTATTGTCACTGAGGAAGTTGCCACGGCTATGGCTGATATATTCAAACTTACATTGCGAGCGATTCTGACAGCTCCTCATGCAAGTTTATTGAACAAGGAGGATGTTCCCGATACCCTCAGGACAATAATAGACCAACTCCAACCTCGAATCGAAAAGGACAACACAGCAGTAACACTTTCGAACAAAAAAGAAGAATGGAGCGAGCTTGAGTTACAAGTTAGACATGTCCTGGCCACCCTTTCAGGGGTGAGCGAGCAGCATATACAACGCCGCACAACCATTTTTCAGTTGGGCCTCGACAGCATCAACGCTGTGCAGGTGGCTTCTGTTCTCCGCCAGCGCGGTTTCGTTGTATCGGCCTCTGATGTGATTGAATGCCCAAGTTGCTCTAAGATAGCCGCAAAGCTATTAGAAAATTCCTCGAGAGCAGATGCTGGGTATGCATTGAAGTACGATCTTGACAGATTTTCGCGACAAGTCCTCACGGAGGTTGTTCATCAACTACCCAAATCAGTCAAAGTCGAGACAGTCCTACCATGCACGCCTGTCCAGTCTGCCATGCTAGCATCCTTCATTCAGTCTGGAGGTGACAACTACCTCAACGCAGTGAGGTATGTAGTGACGGAAGATGTCCAAGTAGCGAACATCGAAAGGGCTTGGCAGCTGCTTCAACAACGACATCCTATGCTGAGAACTGGCTTTGTCCCCGTGCAACATGCAGAATCCTCTTTTGCTATGGTGAGGTATGAAGTAGGATCAATAGAGACGAATATGAACCGCCTGCACTTGGCTGGAGACGGAGAGGCCGACCTCATCCAGATGAAGGCTGATGCCAGTAAATCGATGCTATCTTCGCTGCACCACCCCCCTTGGAGTCTAATTCTGGCTCAAAAATCGCAAACCAATACCATGAGCCTCATCATTCATCACGCTCTCTACGACGCTCCCGCACTTCACCTGATGCTTGATGAACTTTCACAGCTAGTCAAGGGCAATCAGCTACCCCGTCCTACGACAATCGAGCCTGCAGTATCAGCCATTCTGGGAATGGCACTGAATGAAAAATCCACAGAGAAGGAATTCTGGGAGGCCAAAGCTAGCAAGATTGTTGTTAACAAGTTTCCAATAATGACACCTTTACGGGTTGAAGAACGACAAGTGCTGGTTGACTCGATGGTTGGATCACTGTCATCCACAAAACTCAGGGCAGCGACTCGAGCCTCAAATGTCACAATCCAAGCGGCTATCCAAGCCGCTTGGACACGAGTACTGGCATCTTATTTGGGAGAGGACTCAGTTGTCTTTGGTGTCGCGTTGTCTGGAAGAACCATTGATGAGACCAAGGATGTCGCGTTCCCATGCCTCAACACAGTGCCTGTTGTGGCAAGAAATGTTCCATCCAATGCTGACCTGGTCAGCTACATGATGAGCTATAATCAGCACCTTCACAAATACCAATTCTCGCCGCTCAGTCAAGTGCAGAAATGGCTAGGTCACCCTGCAGGCCCCATATTTGACACTCTCATTGCGTACCAGAAGATGCCAGATCATAGCACTTCGTTTGTACCGTGGAAACTGGTCAATGAAGAAGCCAAAGTCGAGTATCCAGTCTCATTGGAGATTGAACCTACAGACGATGACCAAATTCGCTTAAGAACAACATACTACAGCGACATCCTTCCCCGTGAACAAGCACAGCTGTTGATGAAGCAGTTCGACGCTTCACTGACCCATATCGCCTGCAATGCTGCTGGTTTTGAGGACGAAGTGATGAGAAATTCTTTATCCCTGTATTCGATACTTCCTGCATCAGCTCCAGTACTTGACACCACTGTTCAGCTGTTGCACCAATTTGTCGAGAAGGGAGCAGTTTCTCATCCGGAAAAAATTGCTCTCGAGTTTGTATCTGAGTTCGAGGGAGATGTATGTGTCAAGCAACAATGGAACTATCGTCAGCTTGATCAGATGGGTGATAAAGTTGCCAAAATGCTCCAAAATACTGTCTCTCCGGGCGGCATTGTTGCTGTACACTTTGACAAATGCCCAGAGGCATATTTCTCAATCCTGGGCATTCTAAAAGCTGGATGCTCGTTTGTCGCACTGGATCCGTCTGCACCAAGGGCGAGAAAGGAGTTTATCATCAAAGATTCTAAAGCACCTTGCCTGCTCACAAGGTCCTCGAAGGATCTTGATTTCGAAGCAAAAACCACAGTCATGGAAATAGAGACTCAGGGTTTGAACGACGTGAGCGAAGAGCATGTCGTTTTATACCCCAATATCTCCCCGTCAGATACCTGTTATTGCCTCTATACATCTGGGACAACAGGAACGCCAAAGGGCTGTGAGATCACTCACGAGAATGCTGTTCAGGCAATGATGGCGTTCCAGCAACTCTTCAAGGGCCACTGGGATGAGGACTCACGTTGGCTTCAGTTCGCTGCTCTCCACTTTGACGTTTCTGTCCTCGAGCAGTATTGGAGCTGGTCTGTGGGAATGGCCGTCGTTGCTGCACCCAAAGACCTCATACTGGATGACTTGACAGCAGCCATCAATAGGCTTGGCATTACACACATTGACCTAACTCCAAGTCTTGCGCGGCTCACACATCCTGATGAAGTTCCCAGTCTCTGCCGTGGTGTGTTCATTACAGGCGGCGAACAGCTCAAACAGGAGATTCTTGATGTTTGGGGGCCGCGAGCCGTCATTTACAACGCATACGGCCCTACCGAGGCCACCATCGGTGTCACTATGTTCCAGCGTGTGCCCAAAAATGGCCGCCCTAGCAACATCGGAAAGCAGTTCCCCAATGTCGGTTCATTTGTGCTCAGACAAAACACTAATACGCCAGTCTTCCGCGGTGGCGTCGGAGAGCTTTGCGTGTCAGGGAAATTAGTGGGCAAGGGTTATCTCAACAGACCTGAACTTACAGCAGAGCGGTTCCCAACACTTGAGGAGTTCAACGAGAGAGTATACAGGACAGGTGATCTTGTCCGCGTGCTCCATGATGGGTGTTTTGACTTTCTCGGTCGGGCTGACGACCAAGTCAAGCTTCGCGGCCAGCGACTTGAAATTGCCGAGATCAATCATATCATCCGTACTGACGTTATCGACATTCACGACGCCGCAACTATTGTGACTCGCCATGGAAGCAGTGGAAAGGACGTTCTGGTAACATTCATCGTTGACCAGAAGTCTAAAAAAGGCCCCCTTGAGATTCTGACGGATCAGGAGGGCCTGGCTGCGCAAGCAAAAGAAGCCTGCCGTGCCAAACTTCCAGGGTACATGGTACCAACATATATCCTGTCACTTCCATACATCCCCCTTTCATCAAACAACAAGGCAGAAATCAAGAATCTGAAAAGACTTTTCAGCGAACTTGCACCAGAGAAGCTCTTGGAGCTTTCTCATGCCACAACAGCACCTGTTTCACAGGGGGCCCGGAAGATAGCTGCTCAATTACTTGAAAGTATTGCGCAGTTCAGCAACATGGACAAGCATGATCTGTCGTCATCGACAAGCATTTTTGACGTTGGCGTGGACTCAATCACGGCCCTCAGACTTTCCTCCCTCCTCAAATCCCGAGGCCTCAAAGCAGCATCCCCTGCTTTGCTGCTTAAAAACCCCATCATTGGCGATCTTGCCAACTCTTTGGCCAAGAAAACCTCAAATCGACAAGAAAAACTTGTGCAAGAGGTTAAGCAGTCTATCCAGGCATATGGCCATCGGCACCGTGGCATGGTCTGCCGCCTTCTTGATATCGAACCAGCTGAAGTCGAATATGTTGCCCCATGCTCGCCATTACAAGAAGGTATCATATCTCGGTCATTGACCAGCAGCGAGCCCGGCGCTTACTTTAACACTTTTGAGTTGAAGCTCCATGAGTCTACATCCATAAGCAAGTTGAAGAAGGCATGGGACGATTTGGTACTAACAGAGAGCATTCTGAGAACTGTCTTTGTACCCACCCCGAATGGCTTCTTGCAAGCTGCCGTGCGAAACTCTACCTTGGCCTGGGAAACCTACACTGTACAATCGGATGATCAGATTCCTGCATATTTTGCAGAGCGGAAGAAGTATTGGATCCAGCGGAACGAGTCCTGTATCACACAGCCTTTGCTACTCATTTATGTCGAGACACCGACATCTAGGCTGCTTACGGTTCATATTTTTCATGCACTTTATGATGGTAACAGTTTTGATCTCATGATGAAGCGGGTCGCAGCGAATTATTCAGGTGTTGACGCACCTGATGCTCCTCCATTTCTTGAAACTCTTAGTTATGGTCCTCTGGCAAAATATGATAATTGCAGAGGTTTCTGGGAGAAACAACTAGAAGGCTGGACTCCTGTTTCAATCAAGGCACATGGGAATGGTGAACCGGATGCTGTAGTCGTCGCTGAGCGGGAAATGTCGACTGCAAGTCTTGAGGCGATTCGTTCTTCTCAGAATGTCACGCTCCAGGCTGTTGTGATGGCGTTATGGACCTCTGTTCTGCAAAACTTCACCCAGCAGCAGCCTACCTTTGGTATCGTTGTATCTGGGCGAGCCATCGACCTCCCTGGGATCGAGAACACCATCGGCCCTCTTTTCAACACCGTGCCTTTCTATTGTCGAGCAATCCATCACGAAAGCTGGCAGTCCCTTGTCCGGCGCTGCCATGACTTCAATGCATCAGTTCTCGATTTCCAACATGTTCCTTTGAAGGACATCCAGAAGTGGTGCTCGAAGGGCAAGGCCTTGTTTCACAGCCTCTTCACCTTCCAGATCGAGGAAGCCACCGTTGCCAACGAGAGCAGCCTCCCCTTTGATGTCGTGGACAGTCCAGCAACGCCTGACTACCCTCTTGCACTTGAAGCCGTCCACGGTCATTCGGGCAATATTCGACTTACTCTTGTCGCACAAGGACACATCGCGTCTTCACAAGTGCTGAATAGCATACTTGATGACATTGAGGGCTTTGCAAGCCTGGCTGCAAGCTCACCAGACAGCGAGGTGCCCGTCCCGGAAATCGAGCAAAGCTGCAACCCTGACACCAATAATGAACGCACCCCAACCCACGAACCAGGCAAGTTTGAATGGAGTCAAGAAGCTCAAATGATTCGAAATGAAGTTGCTTTCTTGGCCGATGCTGCCCCATCTGACCTTGATGAAAATGTGTCGATCTTAGAACTCGGTCTCGACAGCATTGATGTAATCAAGCTTTCTACCACACTTAGGAGGAAGGGAATCCATCTGTCCCCTTCGCATATCATGCGCCACAACACGATTGCCAATATACTGGCTGAGTCAAGCGATGTTTCTCTCAAATCGCCAACTTCTACAGATGAAGCTTCGCTGCTGCAGGTCAAGGCTAGGTTACGCGAATATCTTGAGAATGCCGGTACGGACCTAAGCCGCGTCGAATCTGTTCTTCCACCCACCCATCTTCAAGAGTCAATGGTGGCTGGGATGATCCAATCTGATTTTGAATCCTACTTCAATCATGACATCCTCCAAGTGTCCGATCATGTTGACACTACGAGACTGATCGACGCCTGGAAGGAATTGATTCAGCGTACACCTATCCTGCGGACAGGGTTTGTACAAGTAGCTCAGCAGAACCTGGATATGACGTATTGCCAGGTCATTGCAGAATCTTTTGACGCCGACATTGAAGTTACGACAGTTCAGAGTTTGGACGAGCTGCGTCAACTCACCGCAGCAGCAACTGCAAAAGCGAGGGAAGGAGCAGGATTAAGGCATCTGGTTCAGCTTAGACTGGCGAGTATGGGCTCTCATCGATACATGGTCCTTTCCATGGCACACGCTCTTTACGATGGATGGTCCCTGAGTTTGCTCTTCCAGGATCTCCAGGCGCTATTGAAAGGAAGGCTGGTTACCCGTTCTCCAGTAGAGCCATTCCTTATAAAGGTACTGGGGTCCACGAACCAGAAATCAAAGGACTTTTGGACACAGTATCTGGAAGATGCTTCGCCATCGATCATCCCCACGAGTGAAGCGTGGCCCAGCCCAACTGAGAACACCTTGCGGAGGCTGGAGTCCATTTCGAAGATTGGCCTTCCCGAAATCGAAACCGCCTGCAAAAGGCTTTCTGTAAGTTTACAGGCACTCTGCCAAGCTTGTTGGGCCATCACACTAGCACGCCAAACCAAGAAGCTCGATGTCCTCTTTGGCACAGTCTTATCGGGTCGGGATTTTGATGGGGCAGACAATCTCGTGTTCCCAACGATGAACACAATTGCCCTGAGATGTATTTTGCACGGCTCAGTGTTCGAGTTTCTACGGTATCTTGAGGAGAACATGATCGATATCAGAGACTTCCAGCAATATCCACTGCGAAAAGCCCAATCAGCGACAAAGCTCAACGGACAAGATTTGTTCAACACCTTGTTCATCCTTCAAAAGTCTCCGGTAGCTGGATCATCAGATCGCCCACTGTTAACATCCATTGAAGCGTCTTCGGCCACCGAGTATCCCCTTTGCGTGGAAGCTGAAGCCACGTCTGACACCCTCTTATGGCGACTCGCTCTTCAGCCCCAGTATGTCTGGGATGGAGGACCTGAAAGTATTTTGGAGACTTTAGAAACTGTCATGGGTTTCCTGATACAGCCAGGCTCCCCAGAGATTCTATCTTTCGAGGAGCATGGCGTGTCCATCTGCGGTATGGCTCCTGTCATACTGGGCGATGGAAGCGGTTCCGTGCCCGTTGATTCTACAGATCCAACGTCAGAAGAGGATCGGGAGTGGTCCCAAAATGAAGCCGAAATCCGAAGCATTCTTCACCAGGTCTCCTGTGTTCCCGTTGCCTCAATCAGGATATCCGACAACCTCTACCACCTTGGCCTCGATTCGATTAGTGCCATCAGAGTGTCGTCCCTCCTGCATAAGATTGGAATAAACCTCCGCCCTCAAGATCTTGTTAAATCCTCCAGCATTGCAGAAATGGCTCGACGCGGCACCCAAGCCCAAGCTATGCCATCGGAGACTGTGGAATTGACCGAAGAATGGGCCCCACCCGACGACATCAATCTTGAAGTTCTACTACGCGCTCATGGAATAGCAAAAGAAGATGCTGAAGTACTTCCTGCATTGCCAATGCAAGTCTACATGCTCGGTGCATGGCAAAGGGCAGAGGGCTCTGTATTCTTCCCCGAGTTTCCATGTCAAATTAAGACTTCAGTTGATCTTAACGGCATTCAGGCTGCATGGGATAAACTTGTGTCTGAGGTACCCCTTTTACGCACATGTTTCATTCCAACGCGGTCTCCGACCATCCCAGTTTTGCAGGTTGTGCTCAAATCCCACAAGCTCTCCTTAACTCAGGACCCCCCAAAAGAGCTGTCAATTCAGGTTGCCCAACCACTCGTTAGAGCGCGCGTCACGCTCCAAGAAGACTGCATCTGGTCGTTCAGACTTCAGATCCACCACGCTCTGTACGATGGAGTCAGCCTTCCAGCCCTGTTGCGACGGTTATCTCAGCTACTGCATGGCTCTGTCGCTGTCGAGAACAATGGGCTTACTCGGTGGAAGGACTTTACAGTCCGTCAGGCTAGTGAAGCAGCCCAGAAAGATAGACGAGCTTTCTGGAAAGCCTACTTACACGGCACCTGTTCTAGTTCTATTGCTGCTGAATTGCAAGCAGACGTAAAGAACCGGATTTCTTATTTGAACGAATCAGCGATACCAGATGTCAGTCAGATACAGGCTCTTTCTACTCAGTCTGGAATTTCACTCCAGTCTTGGTTCCTTGCAGCTTATGCCAAAGTCCTCGCCACGCAAAATAACACACCGGACAATGGGTCAGTGGTGTTTGGCATATATCTTGCCAACCGAGCTGCTGCCAGCGATAGGCTCCCTCAAGTCTACCCGACCTTGAACCTTGTTCCTTTGAGGGTTGACTCGCCCATAGAACTTCCTTTGTCATCTGTTGCAAAGAATATTCAGAGAGACCTTCACCAGATTACATCTGATGGACGATCAGACGTCGGTCTCTGGGAGATCGATCAATGGACTGGTGTACAAGTAAAATCATTTGTCAACTTCCTGAGCCTCTCCGACGATACAGGTTCGGTAGAGAACTCGGTCACAGTTTTGCCACAAGAGATGACTGATAACTCGTACCACCATCACGTACCGGCTCAATTTCAGGCTGCTCGTCAGGAAAGCTTTGCGGTGAATGGCATTCCGGTGAGTCACTGGTCTTGAAGCTAAAAATGGCTACTAACCCTATTGTCACAGCTGGCTGTTGATGTTGAGGCTTCCGTCGATAAAGGACGTCTTGCCATTGGTATTTTCGGCTCACAGCAGCAGATCTCTCGAGAAGCGGCTGTGCTTGTGGCTTCCAGTATCACAGACACTTTGAGACATGCCACCAAATGA
>Ferricrocin_F_fujikuroi_IMI_58289_FFUJ_04615_NRPS2
ATGGCTACACCAACAATCGACTTACCACCAACAACGTGTGAAGAAGAAGTCACCACGCCCATATTGGACAACGCTCAAGGACTAGCCTCTGCAATAGGAGCAGCAGCAGCAGTGGCGGCTGTAGCTGTCGGGGACGGTCTTACACACGGACTTGGAGGAGTTGCATATGGAAAACCATACGATGGTCACATCTCAGAAGAAGATGGCCAGTTCCACGATGTAGATCACAGAGGCGCACGTGAGGCGAAACAACAGAAAAGCCTTAGGGAGGCCCAGGAGAAGTGGGATGCTGCAACCATAGGACCGGTAACAAGGGTCGAAACAGTGATAGCGGCGGAAGGTGGAGGAGGAGATGGAAGAGGAGAGCGGGAGGTCTGGGAGGGAGGAGGAGGAGGAGGGCCAGAAGGGGTGCAGTTGCCGCCTAGAAAAGGCGCTGATGTGGCAGGTCAACAGGTCAGAGCTGCTCTTTCCCGCTCCCGCCTTAGTCGTTCAAACCCCTCCTGCTCCGGCTCCAGCTCAGGCTCACTATCAGGCGCATCCCTTCACAACGCTACCAATACTGCTGTCGCTGCTCCTGCTATTGCTTCTAACAACAGTCCCAATAACCTCAACTTCATACAAACCGGTCGCGTCACCAAGTCCCGCCATCGCTCTTCTCTTTCGGCACCAATCGCAGCGTCGCTTGTGAATGCTGCTGCTACGGAGAGTGCAAGATTATCCTACGAGGCAAAGCTTACCGCCGCACTAGCTGCTAACATCGCCGGCACAATGGCGGGTAGCCAGTCAAGCACGACGACAACAGCTCTCCCCTCGCTAAAATCGAACGGCCTCTCCTCGCTGCCACAAAAGCCCAAAACAAATGGAACAACACCGACCTTTAGCACCGCCTCTTCTATGGACAAAGATGCTCCCGTGATTTCCTTTTGGGGCCCGGAGCCAATTGCTCTGCCCTCGCGCTTCGCCCGTATCAAGCGCAACCTCATCAGTGGCCACGAAGCTGAGCTCGAAGCTAGTTGGGCCCGCCTCATTACTGCACTTCGCAAAGAGGTCAGTCATATAGAGGACCTTGGGGCTCACCTCATTCCTTCAATTGAGTTTGGCGACCTAGATGACTCTGTTCAGACTGCGCGCTTTGGACATGATCTGAGGCGCTACGGTGTCGGCGTCGTCCGCAAGGTTGTACCAAGAGCAGACACGGATACTGCAGTCCGCGAAACGGTCGACTATCTCGATAGCAAACGCCACATCAAGGCACTCCAGCAGCATGATCCAGCCTGTTTCGACTTCTTTTGGACACCAGCTCAAGTCCGCTCGAGAGCGCACCCCAATGTCCTCAGCGCCCAACGATTTATGATGAGCCTGTGGGAGACCAATCCAGATGATCAGCTTGTCACAAGACTCCCTATCACCTATGTCGATCGCATACGCGTACACGGAAATGGAGAGAACCAGTCCAACAGTCTAAATGTGCCGCCGCTCGAGCCGCCACAATCCGCCGACGATTGGATTCAGGCATTACAATCATCTGCAGGCATCACAGCACAAGTTGACAACGGGTCCTTGGAGCGCTGGGAGCCCGACGGTTATCAACGTGCCGGTACCTATAACCATATCTTTCATGGCCAATGGGAAGACTACGATCCTTGGAAATGTACCAGTCGCACTTCTGTGACGACTGACCTTTACAATGGCTATGGTGCCTGCACTATCTTCCGCATGTTTCAGGGCATCTTGGCACTTTCCACTGTCGAACCCGGCATGGTTCGCCTCTTACCATCCCCCAAGCTTGCAACAGCTTACTACCTCCTCCGACCCTTTTTCACAGCCAAGAATCCTCCACCAGAGAATCGCACCGGGCCTGAATGGGAGGCATATCTTGCTCCCGAGAATTGGAAGCTGCAAACTGAGCCTGATTCCATCATCCATGGAGCTGTCCCGGGGCACGCACAAAGAATCACTGAAACCTGGCACCCCCATTTACATCTACGAAATAGCATGATTACTTTACCAACTCTTCAGCCTGGAGACTACATATTCTGGCACCCTGACCTTCCATACTACCTCTCCAGTAACAACTATGGTCTCAAAACACCCAGTGGAAGCAAGAGTGAAGTCAGCATGCTCGTGTACATTCCGGCAGCCCCGCTCACGCAAACAAATGCACTCTATCTTGCACGTCAAAGGAAGGCATTCCAGAGGGGCCATCCCGGCCCTGACTTTGATTCCACGGGAAGAGGGATTGTTGAAGAGGACGCCGAAACGCGACCTGGTGAAAAGGAAATTGCCGAAGTCGGAGGTCCCTCTTCATTACAGGCCATGGGTCTTGCGCCATGGGAAGTTGCAGGCACTCGCTCCGGATCACCACCCTCGGAAAAGTCCAAGTCTAAGGCCGATGAGGATGTTGAGATGGAGGGAGACGGAGACACCAAGAGCCTTACAAGCACATCATCGATTTCTCGCGCTGAGGCTGAGGTTGTGCGATTAGCCAATATTATCCTCTTTCCAGATCGCTCAATGCTGGGGTACTCGGTTTGA
>Ferricrocin_F_fujikuroi_IMI_58289_FFUJ_04616
ATGACTACTGAGTATCTTCCCGCTTCTGCCAGATCCGCCTACGACTATATCATCGTAGGTGGTGGCACGGCTGGATGTGTTTTGGCTTCCCGCCTATCCTCCTACCTTCCTGAGCGCAAGGTTCTTATGATTGAGGCTGGCCCTTCAGACTTCGGTCTCAACAATGTCCTGAACCTTCGCGAGTGGCTATCTCTCCTTGGTGGTGACCTCGACTATGATTATCCCACAACTGAGCAGCCCAATGGTAACAGCCACATCCGACACTCACGTGCAAAGGTCCTCGGTGGATGCTCCTCTCACAACACTCTCATCTCCTTCCGCCCCTTCCGCCACGACATGGATCGTTGGGTCGCCAAGGGCTGCAAGGGCTGGGACTTCGAGACCGTTATGCGTAACGTTGACAACTTGCGCAACCAGCTGAACCCCGTTCACCCCCGTCATCGTAACCAGCTCACCAAGGACTGGGTCAAGGCCTGCTCCGAGGCCATGGGCATCCCCATCATCCACGACTTCAATCACGAGATCTCCGAGAAGGGACAGTTGACCCAGGGTGCTGGTTTCTTCTCTGTCTCTTACAATCCTGACACTGGCCACCGCAGCAGTGCTTCCGTCGCCTATATCCACCCTATCCTTCGTGGCGATGAGAGACGACCCAACTTGACCGTCCTCACTGAGGCTCATGTTTCAAAGGTCATCGTCGAAAATGACGTTGCCACTGGTATCAATGTCACTCTCAAGTCAGGCGAGAAGCATACTCTTAACGCCCGCAAGGAGATCATCTTGTCTGCTGGTGCTGTCGATACCCCTAGGCTTCTCCTTCACTCTGGTATTGGGCCTAAGGGCCAGCTTGAGGACCTGAAGATTCCTGTTGTCAAGGACATTCCAGGTGTAGGCGAGAATCTCCTAGACCACCCCGAGACCATTATTATGTGGGAGCTCAACAAGCCCGTTCCTGCTAATCAGACCACCATGGATTCCGATGCTGGTATTTTCCTGCGACGAGAGCCTAAGAACGCTGCTGGTAACGACGGCGATGCCGCTGATGTCATGATGCACTGTTACCAGATTCCCTTCCACCTCAACACAGAGCGTCTAGGGTACCCCATCATCAAGGACGGTTACGCCTTCTGCATGACACCCAACATTCCCCGTCCTCGCTCACGTGGCCGCATCTACTTGACTTCAGCCGACCCCACTGTCAAGCCTGCTCTCGATTTCCGATACTTCACTGACCCCGAGGGCTACGACGCCGCCACCCTGGTCCACGGCATCAAGGCTGCCCGAAAGATTGCGCAGCAGAGCCCCTTCAAGGACTGGCTCAAGGGAGAAGTTGCCCCTGGTCCTAAGATCCAAACGGATGAGGAGATAAGCGAATATGCTCGCCGAGTTGCCCACACAGTCTACCACCCTGCCGGTACCACCAAGATGGGTGACGTTGAGCGCGATGAGATGGCCGTTGTCGACCCCGAGCTCAAGGTTCGTGGAATCAGCAAGCTCCGCATTGTTGATGCTGGTATCTTCCCCGAGATGCCAACAATCAACCCCATGGTGACCGTGCTGGCTGTTGGTGAGCGAGCTGCCGAGCTCATTGCTCAAGAGGAGGGCTGGAAGCCCAAGCACTCCCGACTGTAA
>Fujikurin_PKS19_F_fujikuroi_IMI_58289_GenBank_Accession_XP_023434455.1
ATGGGAAGCCAAATCTCTGAGAAATATTACGCAAGGGAGCCTATTGCTATCGTGGGCACTAGTTGTCGTTTCCCTGGAGGTGCCTCGTCGCCATCAAAACTATGGGAGCTTCTCGACAATCCAAGGGATGTTGTACAGAAGATCCCTCCTAGACGGTTCAGCACCGAGGCCTTTTATAACGCTGATAGTCAGCATCATGGGGTGAGTCCCTCGGACTTGATAAAAGGGTTGAGGCTTACTCTCCAATGGAGCACAAATGTTAAGCACGCCTATCTACTTGATGATGACCCGCGAGGGTTTGATCGCGATTTCTTCGCGATTAACCCAAAGGAAGCAGAGGCAATGGACCCTCAGCAACGCATTCTCCTAGAAACAGTCTACGAGAGTGTTGAGTCAGCAGGATACTCGATCGAACAGCTTCGAGGGTCATCTACCGCTGTGTTTGTGGGATGCATGAGCTTCGACTACCAGTTTGCTGCTATTCGGGGAATCGACAGTACCCTGCCACAATACCATGCGACCGGTGCGGCTATGTCTATACTTGCTAACCGTGTATCATATTTTTACGACTGGAAAGGCCCTTCAGTCGCCATCGACACAGCGTGCTCTTCCAGTCTTGTTGCCTTGCATCAAGCAGTATCTGCTCTCCGTAGCGGAGACGCCAAGCTGGCTGTTGCAGCAGGATCAAATCTGATCCTCGGACCGGAACCGTTTATTTCAGAGTCCAAGTTGAACATGCTGTCGCCTAATGGGCGATCATACATGTGGGATGCCTCAGCAGACGGATATACGAGAGGCGAGGGCTTTTCTGTGCTTCTCCTTAAGACTCTAACTAAAGCCCTTGCGGATAGTGACCATATCGAATGCGTTATTCGAGAGACAGGCGTGAACTCAGACGGAAAGACACCGGGTATTACAATGCCTAGCTCGAATGCTCAGGCCCAACTTATCCGAGACACTTACGCAAAGTGTGGACTAGATCCGAATCGGGAATCCGATCGTCCTCAATTCTTTGAAGCCCATGGTACAGGCACACAAGCAGGTGATCCTATTGAGGCTCGTGCCATCCAAGAAGTCTTCTTCCCAGATCACACACAACCCACGGATAGCAAGCTTCTAGTTGGCAGCGTCAAGACGGTTATTGGTCACACCGAAGGGACTGCTGGACTTGCTGGGGTGCTCAAGGCTACATTGGCAATTCAACATAGCCAGATTCCAGCCAACCTTCATTTCAACGAACTGAACCCAAAGATCCGACCGTATTACGACAACTTGCGGATACCTACAGAGACAACTCCTTGGCCAACACTTTCCCCCGGGGCCCCTCGCCGTGTGAGTGTGAACAGCTTTGGCTTTGGTGGAACCAATGCCCACGCCATAGTCGAAAGCTGGGATGGCCCTTACGTGCGCGAAAGAAGCCCTGCGCCTAACGCCATTGGTGCCGGTCCCTTTGTCTTATCCGCAAACTCGAGCCAAGCATTGGCGGCAAACGCTGGAGCTCTAGCCGAGTACCTTAAAGAGCACCCTACTACGAATCTTGGCCAACTCGGCTACACTCTGTTCAAGAGAACAAATCTGCCTTTTCGGGCTGCCTTCTCTGGTTCTTCGGTGGAGTGTCTCGTCGAAAAGCTCCAAGCGGGCAAAGAATCCCTTAAGAGCAACTCACGAATCACAACCCTTCCTGAATCGTTACCTCCCCGAGTACTTGGTGTCTTCACAGGACAAGGTGCACAGTGGGCCAAAATGGGCGAAGGGCTTTACCAGACTTCTATGGTGTTCAGAAATTCGGTGGAACAGATGCAGCACAGTCTGGACTCACTTCCAGAAAGTGATCGCCCCAACTGGACTCTTGCCGAGCAGCTTCATGCACCCAAAGAAACCTCTCGCGTCGGCCAAGCCACAGTATCGCAACCTCTCTGCACAGCCATTCAAGTCGCTCTTGTGGATGTTCTGCATGTTGTCGGGGTAGAGCTCTCCGCGGTTGTTGGTCACTCGTCTGGTGAGATAGGCGCAGCATATGCTGCCGGGTATCTGAGTGCTGGAGATGCTATCCGCATTGCCTACTACAGGGGCTTCCACTCTCACTTAGCTCAAGGTCCGGGAGGGAAGCGCGGGAGTATGATGGCGGTTGGCTTGTCGTACGACCAAGCGTTGTCATTCTGCAACGAGCTTTCCGGAGGCATTACTGTGGCTGCAAGCAACTCCTATACGAGCTGTACCTTGGCAGGCGACGCCGAAGTTATCGAAGAGGCCAAGTCTCGTCTGGAGGAAAACGGCACCTTCGCCCGAGTCCTAGCAGTAGACACGGCGTATCACTCTCATCACATGAAGCCATGTGCCACTCCCTATCTCGAGTCATTGAAGCAGTGTGACATCCAGGTTCAAAAGCCAAAGAAGGGTTGTGCTTGGTATTCTAGTGTTTGGGGGTCAGATGGTAGCAGTCGCTCCTTCAATACCGAGGGTGAACTTCTTCAAGGCCAGTATTGGATTGAAAACCTTACGCACCCTGTTCTTTTCAGCCAGGCTTTGGCGAGAGCCCTCAACGAAGACCAATGCTTTGACTGCGCTCTCGAAGTTGGACCACATCCGGCTCTGAAGGGCCCCAGCTTAGAAATCATCAAGACATTGACTGGGGTCTCTCTTCCTTACTCGGGAGTTCTAAAGCGAGGAGAAGGTGCAGCAGAGGCATTTGCTGATGCCCTGGGTCTCTTGTGGAAATCCTTCCCTTCGTCTCGTCCTACCATCACCTTCAACGGGATATGCCGCGCTTTCAGCGCCGTCAAACCATCATCAATGACCATTTTGAAGAACTTGCCAAATTACTCATGGGATCATGCCACCCTCTTTTGGAAAGAGTCCAGAGCCTCGCGGAACTTCCGAACACCAAAACATGCGCCTCATGAACTCCTGGGTCGTTCTGTCTCTCATGGCGAGCATTCCAGACGAGAGGTTCATTGGAGGCAAGTTATGAGACTGAGGGAGCTTCCATGGCTGCGCGGTCATAAGATCCAAGGCGAGATTTTGTTTCCAGCCTCTGGCTATCTTTCAATGGCGTACGAGGCAGCGATACGTCTTGTTGATGAGCAGCAGTCAGTTCGTATTGTTGAGATGCAAGACATGGATATCGTACGTGCCATGAGATTGGAAGATGATACCTCGGGTCTTGAAGTTCTCTTCACCATTCATGTCACGAGTCAGAGTCAAAGCTGCATAAATGCGAACGTGGCCTGCTACAGCGGTGCCGTCGATGCGCCTCAGCCCCTAGATGCCCACCAGACCGAGCTTACAGCTCATTTCAACGGACGTATCCGGCTTTGGCTGGAACAGCCCTCGGCCTATACTCTACCTCTTCGGAGTGAGCCTCTGCTGCCTATGAGTGAGCTGAACATGGCACAGGTCTATTCGTCCTTGTCCAAAGAAGGATTTGATTACTCTGGGGACTTTCAGGCCAAATCGATGCTACGCCGACTCGGCCATACGGTAGTCACCCTTTCTTCCCCTAGTCCGGTTTCGTGGACTCATACGCTCACTCACCCTGCCCCAATCGATACTGCTGTTCAAGGCCTCCTAACCGCCTTCTCATTTCCTGGAGATGGCCGCATTGGGACGACATATCTTCCAACTCGTATTGAAAGTGTTAGGATCAGCACGGCCCCAAGCGAGTCCGACGCTCCTATTCTCAAAGCCGACAGTGTGGTAACCTTGACTGATGTCACTACCATCACGGGCGATGTGGACATATTCGACGCCGCGAGTTGTCACACACAAGTACAAATGCGTGGCGTTCAAATGACGGCCATCGGGAAACCACCGGACAGATGGCTTTACGCTGGCAAGATCTGGGCAAGAGATATCGCTTATGGGCTTGAACCTGGTTCAGGGACCCAGTTCTCTGACGATGATCGACTATTGTATGAGCAACTTGTGAGAACGGCATACTTCTATTTGCGACAGCTTCGATCCAAGATTAGGCCTCCTGAGTTGATGCTAATGGGCAAGTTCCGAAGGCATATGATGAGATGGGTCACGGAACATCTGTTCCCTCAGATTGAGAGTGGTCAACATCCGGACATTCGGACTGAGTGGAAAGACGATACACTGGATACGGTCCAGCGATGGCGCAACAGTCGACCTGCCGATAATAATGATATGAATCTTTTACACGCCATGGGCCAAAGCTTGATACCCATCGTTCGTGGCACTGTCCCTCCTTTGAAGGTGCTCGTACAAGACGGCATGCTTGATCGACTCTACTTTGAAGGAATAGGATTTCGGGATGGTAACGTCGACTTGGGCGCTATCGTTAAGCAGCTTGGTCATGAGCATCCTCGAATGCGCATCGTCGAGGTAGGAGCCGGTACAGGTGGCACTACCCGTACCGTGCTGGATGCCTTGGAAACTCGATACGCAGCCTACACCTATACAGATATTTCTACCGGCTTCTTTGAGAACGCTCGCAGCGTTTTCAGCCAACACGCTAGCAAACTCACCTTTAAAACACTCAATATCGAAAACGACCCAGTGGATCAAGGCTTCACGGAAGGCTCGTTCGATATGCTCATCGCTTCCAACTGTCTGCATGCAACTCACAGCTTGGAGAACACCCTACGCCAGTGTCGAAAGCTCCTACGGCCTGGAGGACGTCTGGTTTTGCTAGAGATCACTCGTGACTTTCTACCCATTCAGATGATCATGGCTACTTTGCCTGGATGGTTCCTTGGCATGGATGAAGGACGACTCTGGGCACCCACTGTCACCCTTGACCGATGGGACGAGATCCTGAAGACCACCGGGTTTTCAGGGGTTGACATAAGCTCAACTCCTTCTTACTGTTCTGTCATCGTGTCTCAGGCTGTCGATGAGACGGTTTCTGTACTAAGAAACCCGCTCGCCAGCCCTGATGGTGTGCCATCGCTCAGTGAGATCGTCATCATTGGTGGTGTGGGCTCTGGGCTTGCTCCTCAGATACAAAGCCTGCTAACTTCTACTATTCCGGTTGAGACTCGCATTGCGTCCAGTCTCGAAGATGTCGAGGTAAACAGGGGATCAACTGTCCTCTGTCTTGGTGATCTAGACAGCCCTTCATTCTGCAATATGGATCAAACGAGGTTTGAAGGGTTGCAGAAAGTCTTCCAAGCAGCGAATGCGGTTCTTTGGGTGACTTCGGGTGCCACATCCGGGACGAACCCCGAGGCTAACATCACTGTCGGTATGGGAAGCACGTTGATGGCTGAGCGTGGAGATCTCAAGCTTCAATTCCTCGACGTGGACGACCCGACCACCATTGATCCATCTATGTTAGCAAGAATGCTTCTCCGTCTTGCTATCTTGGATCAGTCTAAGTCTGATGAAACGTTGTGGACTATAGAGCCCGAGCTTACTCTGAAAAACGGGGCCCTGTACATACCCAGAGTACAGCCTTTGGATGTCATCAACCGTCAATCCACTGCGAGATATCGGCAAGTCATCGAGGATATTGATCTTAACTCAGCAAGCCCAGTTGTAGATCTTGTCAAGTACCAGGACTCTTGGAAGCTACAGAGTAGCCCGATTGACAGTACCCGGGTGAATGGAATAGAAGTGCGAGTTACAGCTTCGTCCCTTCACACCCTCAGCTGTGAGGGGGGCAAGCCTGAATACATCTTCATGGGTCGCGAACTCCTATCTGGGGACAATATCATTGGTCTCTCTGCGTCAAACAGCTCCATTGCTAATATCACTGATGACCAAGTGTTGCATCGCTGGCAAGATTCTCAGACCGGTGCTATCAACGTGGCACAGCTATCCGACTTGTTGGCAAAAGCACTAGCAGAGAACTTGCTACGCAATACGACAGGACCTGTGTGGATCCATGGTGCTCCAAGTAACCTCAGTGAGGCCATCGGGGAGGTTACTAAAGAAGAAGGCCTCGATGTTTTCCAAACAACATCAGATCTTGCACAGGTTGCCGCATTCAATTTCATTCACCCTTATGCCACCAGGCAAGATATCCAAGACAAACAACCGAGCGGTTTGCGCAACTTTGTGGATCTAGAACATTCAGAATTGCGCAACGAGGCGCTGCACACGTCAGTAGCCGCCTCTCTGCCTGTTTCCGCTATATCGCACAGATGTATGATGGATCTTACCCATGGCATTAACCGGTCCTACCTTGCCAAATTGGCCGCAAGGTGTCTCACCGAAGACCGAAAGAGTTCGGAAGACCATTCACAGGTAATACTCATTGACAGGATAGCGTCAGAGAGTAGCAAAGATTTGGGCCCAACAACCGTGATTGATTGGCATGCTGCCAATACCGTCACTGCTCTGGTCAGACCTCTCGAGCACCGTGATCTCTTTTTCCCGAGCAAATCCTATCTTCTTTTCGGGATGACAGGTGATTTGGGAATCTCGGTGTGCAAGTGGATGGTCGACAATGGAGCACGAAACGTGGTTCTAGCCAGCCGGAATCCCAATGTGCCATCTAGTGTGCTCAACTTCATGTCGCGAAAGTCGGCTACAGTTCGTGCTCTGTCTGTCGACATCACAGATATGGAATCGCTCTGCACAGCACGAGAGGACATCGAATCTACCATGCCACCTATTGGCGGTGTCATGAACGCCGCCATGGTACTCCGAGATCGTCTTTTCCACGACCTGACCTGGGAGGACTTTGCGGCGGTACTGGGACCCAAGGTGCAAGGCACCCAGAACATCAACAACGCCTTCGGTCAAAAAGAGTCAGCCTTGGATTTCTTTGTTTGTTTCTCTTCGGCGACTTCGATCATCGGAACTGTCGGTCAATCTGCTTACGCCGCCGCGAATCATTTCATGGTCAGCCTTGTACAGCAGCGAAAACGACGCGGTCTTGCTGGTTCAATTGTTCATATTTCAGTTCTTACAGGGTTGGGATATATCTTCCGGCGCGGTTCAGAACATACGGCTGTCATAGATAAGGCTTTGCTCCCGCGCTTGGAGAGACAGGCAGAGACGGATCTGCACGAGATGCTAGCAGAGGCAATCGTTTGTGGGCGTCCCGGCTCGAGCCAACCACCTGAGCTTATCACTGGTATCAAGGCTGTCTTCCAAGGAGAATGGCGTGACGACCCACGCCTTTTAGGCTACCTCGGCCAGCAGCAGCTAGGAAACGACTCAGCCAAAGATCAAGCAGCTGGAATGGTCAGTGTCGAGACCCAACTCGACGCTGCCGATGATCCCGCCGAGTGCTTGCCCATCCTTGAGAAGCGCTTTGCCCAGGCTCTGGGTAACATGCTCGAGATCGACCCAGAGAAAGTAGATGGTAGCATGCCGGTTGCTAGCCTAGGTATTGATTCGCTTGTGGCTATTCGGATTAGAGAATGGTTCATGAAAGAGTTAGGTGTTGAAGTGCCGGTGCTCAAGATTATGTCTGTGGGACATTCTTTGTCTCGGGTGTGTGACGATGTGCTTGTTGACTGGCGCAGGGTTAAGAAAGAAGGTGAGCTTGAGGATAAGAAGTGA
>Fujikurin_TOXD-like_F_fujikuroi_IMI_58289_GenBank_Accession_XP_023434456.1
ATGCAGGCTCTTGTAGGCGCCGAAACAGGTGGCTATCGTCTTGCCGACAACGTCGAAAAGCCTGTTCTCCAACCAGGCTCCATACTCTGTCATGTCAAGGCGGTCGCACTCAACCCACACGATGCGAAGATCGTTGACTACTCCAACGTCCCTGGGGCGCTTGGCGGTTGCGATTTTGCCGGTGTCGTTGTTGAGATTGGCAACGGCGTGAAACGTTTCAAAGAAGGTGATCGTGTATTTGCTGTCACGTTCGGTATGAATGCCTCAGACAAGACTGCCGGTGCCTTCACTCAGTACGCTGTGGCAACTGAGGACTTGAGCTGCCTCATCCCAGAAGCCATGTCATTCACCGAGGCATGTTCAATGGGACTCGCCATTGCTACCGCTGGCTTGGCGCTCTTCCAAACTCCCGGCTTGCAACTGTCTATGCAAGGTGGTAACGGTGAAGCTGTGCTTGTCTCGGGAGGAGCCACGGCCACAGGTACCATGGCAATTCAGTTTCTGAGGATAGCGGGTTATACACCCGTAGTTACCTGTTCTCCCTCAAACAATGCTTTATGCGAGTCATTTGGTGCTGAAATATGTTTCGATTATCATTCACCCACTTGCGGTGCTGATATTCGTGTACAAACTGGTAACAAACTCCGACACGTCCTCGATTGCGTTGTAGACATCAGCACCATGAAAATGAGCTATGACGCGATCGGCTCCTCAGGAGGTGCATATGTCGCACTAGAGGCCATTCCCACCAATATCAAGTACACACGCAGAGACATTTGTGCTAATTGGCTGATGGCTCCTTCGATCCTTGGAACTCCTGTTAACAAGAAGGGAGCATATGGAAGACCAAGTATGCCCGAGCACAGACAGTTTGGGACATACTTGTTTGCTTTGGCAGAGAAGTGGTTACAAGACGGGAGTATCAAGCATCATCCAATTGAAATTAGAGAAGGAGGCTTGAGAAGCATTCGTGAGGGTATCGATGACCTGAGACGTGGAAACGTGCATGCCAAGAAGCTTGTATACCCGTTATCGGCCTAG
>Fujikurin_DltD-domain_F_fujikuroi_IMI_58289_GenBank_Accession_XP_023434457.1
ATGTCACCAGTTCTTCCCCGCCATGACATTGAGTTTCCAACTCTTGATGGTATAACACTACGCGGTTGGTTGTATCCCGCCACAAAGCGTGGGCCAGGCATGATCTTGTCCCCAGGGTTCAACATGCCAAAAGATGCTATCATACCCGATATTTGTAAATGGTTTCAAGAGCGGGACATTACATGTCTTGCATGGGACCCTCGTGGTATTGGTGCCAGTGATGGAGAACCAAGAAATGATATCGACCCCCGGCAGGAAGCTGAACACCTTCACGACGCTGTGACGTGGCTTTCAAAGAACCCTTTGGTAGATGTCACGAAAATAGCGCTATGGGGACTGTGTTTTGGTGGCAATGTGACCCTCGCCGCCGCGGCCCTAGAGTACGTGTTAAATGGCTCTCCGTTTTCGTCCCCTCCTTGCTTTGTCGTTCCATCTTGGGCTGACATCGATCTCACCCTTAGCAAAAGGATCGCCGCCATGATTTCGGTTGCGCCTTTGATTGACTCGACCGGCCTTCCAGAAAGGCGCCAGCCTATTCTCGAACTGGCCATGTATGATCGTGCCGGTCGTCTGGAGGGAGATGACCCCATGTATCTTCCCTACGTGAATGAAGATGGCAGTGTGCCAAACGGTCTCCAGCTCGCGGCCGACATGATGCCCGCGCTTGACCGTCTGGGCATCCCCGTTGAGAATCGTGTAACTGTCCAAACTTACTATCGTGCACTGACGTGGAGCGTTTTGAACCTTGTTGAGTATATCGCTCCAACTCCTGCAATGATGGTGACACCTGAGTTTGACGTCTCATGCCCTACTAAAGACCAGCTGAAGGCTTATGAGCGCATGGGAGAGCCTAAAGAACTCGATATCTTGAAGGGCAAGGGTCATCTTGATTGGATATTTGGGGATGTTGACATCATTTTGAACAGACAGTTGGACTTTTTAAAGAGGCAGATGAACTTTTGA
>Fujikurin_transporter_F_fujikuroi_IMI_58289_GenBank_Accession_XP_023434458.1
ATGGCCACCAACGTAGGAGGTGCTGTGGATAACAGCAGAAGGTCGATCTCAGACAACAGGCACGATCCTGAGAAACCCGCTGAACTTCCAGATACTCTTAGCGGGAGCGAGACTGAGAGACCTCAAGATGCAAACCCCGAAGCAGCCCTGGACCAGCAGGCTAGCGACGCCGCAAAAGCGCATGATGAAGGCCCACCAGATGGCGGTACTGCTGCATGGATGGTTGTTCTAGGAGCGTGGTGTTGCTCCTTTTGCAGTCCTGGATGGATCAACAGCATGGGCAGCTTCCAGGAGTACTATCAGCGCGAACCACTCAAAGACTACTCCAGCAGCGAGATTGCTTGGATCCCTTCGCTTGAGATCTTCTTCTTGTTTGGGCTGGGGCCTATTGTGGGTATAATTTTTGATCGTTATGGACCGAGGCCACTCATCATCGGCGGCACGATTTTCCACGTCTTTGGATTGATGATGGCATCGTTGGCAAAGACGTACTATCAATTTCTTCTTTCGCAAGGTGTCTGCAGTGCCATTGGTGTTGCTTGTCTATACTCTCCAGCGCTGGCCTGCATATCGACTTGGTTTCTCAAGAGGCGTGGAGCAGCCATGGGCATAATGGCCACAGGATCATCAGTCGGCGGTGTCATCTTCCCAATCATGATTACCCGCATGATTGAGAGGAATGGATACCCGTGGGCGTTGAGAACTGCAGCCTTCCTCATCCTCGGCCTCCAGGTCATTGCTTGCCTGACAGTGCGACCGAGACAGAAGCCGGTTCCCAAGAAACTACCAGCTGGAAGACTTGCCGCGCCCTTCACCGAGCCAGCATTTGCCCTTTTGCTCGCGGGAATCTTCATCTTGACATATGGAATGTATATTCCCATTGACTACCTACCTCTCAGCGGTCTTCAGGAAGCTCACATGTCGGTAAACATGTCTCAATACTTGGTTGCCATCATGAATGCTGCAAGTCTCTTTGGTCGCCTGGGCGCAGGTTATGGTGCCGACATCATCGGCAGATGGAACATGTTCATCATTGCCTGTGGTGTTACGGGAATCTCCAATCTTGCCGTCTGGATCCCCGCCACGAAATCTTCCATCACCATAGGGTACGCCATAATGTTTGGCTTTGCATCGGGGGCTTTTGTCTCCCTCGTTGGCGCTCTCCCAGTTTCAGTCTCTCCCATTCCCGAGCTTGGCTACCGCATGGGCATAGTATTCCTTGTCATCTCTATCCCCGCACTAACTATGGCACCTATTGGTGGAGCCATCTTACAGCATGCGTCTAACGGCTGGGTCAGCCTCAAAGTATTTGCAGGCGTTATGTGCCTTGTGGGGTCCGCAATCATCCTAGGGTCGAGAATGCTGTACACTGAAAAGCGACTGATCAAGGCATTTTAA
>Fujikurin_hyp_ptn_F_fujikuroi_IMI_58289_GenBank_Accession_XP_023434459.1
ATGTCCCATCGGCAATCGTGCGACCGCTGCCGACAGCAGAAAGTTCGATGTCTTCGAGACGAGTCACAAGGTGGAGCTGGAAACAAGGCTCGAGCTTCTTTTTCCCGGTGCGAAAGATGCACCAAAGCCAGCGTGGACTGTGTTTATAGCTTAAAATCAAGATCCAATCGCCCGAATGCCCATCAACCAATTCACAACCAGGTCGATGCGGACCCTCAAACTCTAGTCGGACCCTCCTGGTTCGGCCAAGGTCTCTTCTGTCAAGCCGCCTCCGGCAGTCTGGGGCCCGACTACGACGATCTTGCTGGGCAATTTGCCGACCTGGATGGGGCTGAGTTTAATGGCTGGGATGGGAATCTCGACGTAATTCCTTCATTATCCATGTCGTCGTTGAACACTCTGGCAGCCCCAGCGGCCATGGTATCCCAAGACATTTCACCCACCAAAGACCATCACGACAACAACCATATGCAGGAGCCCGAAGCCGACGATGATGACGAGAGCAATAATGGCCATGACCAAGATGCCATTCAAGAGCTCTCTCTACAGCTCACGGCAATAAGCCAAAGAGCGACTCGGGCAAAGCGCCGTCTGCATCGTGCTGGCTGCCCACCCCCGACGGTATCATCACCAGAAGTAAACGAAGCGTTTGAAGATACCAACAATCTACTTCGAATCGCCAATAATATTACAAATGCATGTGCACACCTTTGCGACGAGGCTAGTTCCAATTCAATCACCCTTGATTACGGACTGGTATTCTCAGCCTTGGCTTCTCATCAGCATCTCTTAGCTTTGTTCAAGGCCATTTGTCATTTAATTCAACGGTACCTAGAGTCTATGACATCAGCCAACCAACACCGGCAGCAACAACAGCAAAGACTTCATGACGGTGACATTGGCCCGTCTTCGGTGGCACAATTTGTCATGGTGCTCCAACTGCTAACGTACCTCATCAACCGAATGGACCGAAATCTGGCTCAAGTCAACGGCCCACATGGGCACGGTCTAGAGACATCTCTCGGCGGCCAGGCCACCCCGATCACGCCCAGCACAGGTTATCAAGACATTGTTCAATCGATGCTGATTCATAGAGGGGACAAGAATAATACAACAGGAAGTTCACAGTCGCTTCCCATTATTGGGCAGGTCGTCTTAGGGGCCATCCCAGATGAGCACAAGAGACTGAGACAGGTTATCCAGGAGCTACAGACTAGGATAGAGCGTTCGGAAATTCAGTAG
>Fujikurin_oxidoreductase_F_fujikuroi_IMI_58289_GenBank_Accession_XP_023434460.1
ATGGCAGGCGTTTTGTCTCTCATTTTGTCCCCAAGCTTTATCGTCTATAGCTCATTTGCGTTTGCTCTCTTCAATACATTGCTCTTTATCCGCACCACCCTTCGTCCCAAGACCTTCCCCCCAGGTCCAAAGGGAGTTCCAGGCCTAGGAAATCTGTTACAGATCGACAAAAGCTTTCCATTCCGAACATACAGTACTTGGTCTAAAGACGTCGGAGAAGACACACCCTTGGGAGTCAAAAAGGCTGCCAGTAATGTCGTGGTCTTAAACAGTGGCCGCCTGGTCCGTGAACTATTTGAGAAACGAGGCGCCGTATACAGCGATCGGCCGTGGCAATACATCAATAATGATTGGATCTTGGGCGATGACCTGAGAATTGCTCTCTTTGCCAACAACAGCTCTTGGCTCACCCGCTGGCGGAGAGAGTTTTCGCACATCTTCGATGTCGCAGCCATCACACGGTTCCGCCCTGTCTACGAGGCAGAAACAGCTCGTCTACTTGTTAAGCTGCTCGAGTCTCCCAACGCGCGAAGACGAGACCTTGAAGACATTCTCGTATGTTGGATTGTGAGCGTGCCATGCCTAGGATTATGCGGCCGGCGCCCCGACGATCTGGGAGACCATGATTTCAATGTCAAGCAGTTCAGACGTGATCAAGAACAATACCTCAGTCTACTTACTCCAGGCGCGGGTGATGTTTTCCCACTCCTTCGCTATCTCCCCGAGATTTTTGGTCTGGCCGCATGGAAGAAAAAGGCTCGATACGTCAGGCAGCAACTTCTACTGGCAGGAACATCTTTTCTCAGTGCTGCTAAAGAACAGCGCGCGGCTCTGGACGAAGGCCAGTCGATTGAGTGGGAAAGCCTCCTGGCTAAGATTTTGAGGGAACAGCGTGGCGCAAAGGAACCCATGTTCACAGAAAAGGACATGGGCATGACTGGAGTCCAGATCCTATCAGCTGCTATGAATACTTCACTTGCAGTTTTTTCGATCGGGCTGATGATCTTTGCAAAGTATCCTGCGCTCCAGCAACGCGCGAGAAGTGAGGTCATTGAGGTATTGGGAGATGCGCCCCCAAAGGCAACGGATCTAACCAAGCTGAAATACCTAGAGGCATTCTATAACGAGATTCACCGCTGGCGCCCGGTCGCTCCTCAAGCAGCTGCCCACTCTCCCTCACAGGATAATATCTTTGAAGGCTATCATATCCCCAAGGGTACTTCAGTCATTGCCAATGTTTGGCACATTCACCACTCAGAGCAGGACTATGATGACCCTGATGAGTTCATCCCAGAACGCTTCCTCCATCACCCATATGGGATGAAGCTAGATGAGGCGCATAACCCAGCACGTCTCCAAGGCTCAGGCCCGCGACTCACCCACGCTTTTGGGGCTGGTCGTAGAATTTGCCCAGGCATGGACTCGGCGAGGCAGAGCTTGATGCTTGGTCTGGCAAAGGTCCTTTGGGCTTTTGAGATTATGCCAGCTCCAGGCAAAGAAATTGACCTCAACATGGAGACCGGATTCATTTCTGACTTAGCCTTGAGGCCCAAGGACTTCGATGTCGTCCTGAAACTTAGAGATGGAAGGACCAAGGGAGATATTCTAGACCACTATTCTCAAGCATACGAAGCACAGGCAGCAGTCATGGGGTGGGAAAATGGTCTGTACAGGTAG
>Fumonisin_FUM1_F_verticillioides_FGSC_7600_XP_018742386.1
ATGGGAGTAATCGAATCACCCTCAAGCACCACTTCAGGCTCTGCCGAAGAGATGGCTCAAGCCATCACCGGTCATGAGGATTCAGTTTTGCCCGTTGCTATTGTTGGCATGGGTATGAGGCTGCCGGGTGGGATCCATACTCCTGATGAACTTTGGGGCATGCTTGTGGAGAAGCGTTCCACCCGATGTGAGATCCCCCCAACTCGATTCTCAGTTGATGGGTTCCACAGCCCAAGCAGTAAGCCAGGATCCATTGCCATGCGTCACGGCCACTTCTTGGACGATAAGGATGATCTGCATAGGCTGGACACCTCCTTCTTCTCCATGGGGATGACCGAAGTGAGCGATATTGATCCGCAGCAGAGGATGCTCTTGGAAGTGGCCTACGAGTGTATGCAGTCATCAGGCCAAACGAACTGGCGTGGTAGCAATATAGGTTGTTACGTTGGCGTATGGGGAGAGGTACGAGTTGCAAATACCCTGTCTACTCCTCAAGGCATATAGCTAATCTGAGGCTAGGATTGGCTTGATCTTCACAGCAAAGACTTATACGACTCGGGCACATATCGTGTGTCGGGTGGCCATGACTTTGCCATTTCCAATCGTATCAGTTACGAATACGATCTCAAAGGCCCCTCTTTCACCATCAAAGCCGGTTGTTCATCATCTCTGATAGCTCTTCATGAAGCGGTAAGGGCCATTAGAGCCGGTGACTGTGATGGTGCTATCGTGGCCGGCACGAACCTTGTATTCTCACCGACCATGTCTGTGGCCATGACGGAGCAAGGAGTTTTGTCCCCAGATGCTTCATGCAAGACCTTTGATGCAAATGCAAACGGTTATGCAAGAGGCGAGGCAATCAATGCCATCTTCTTGAAACCTCTAAACAATGCCCTGAGGGAGGGAGATCCCATCAGGGCTCTTGTCAGGGCAACGTCTTCAAACTCGGACGGCAAAACACCCGGCATGTCTATGCCAAGCTCTGAGAGCCATGAAGCCTTGATACGGAGGGCGTATGGGGAGGTTTTCCTGGACCCCAAGGACACTTGTTTTGTCGAAGCACACGGAACCGGCACATCTGTGGGCGATCCGCTGGAAGCCACAGCAATCGCCCGTGTTTTCGGTGGCTCATCAGACAACAAGCTCTACATCGGGAGCGTTAAGCCGAACCTTGGACATAGCGAGGGTGCTTCAGGTGTGTCGTCCGTTATGAAGGCCGTTTTGGCTCTAGAGAACCGCACTATTCCTCCCAACATCAACTTTTCTACGCCGAATCCCAAAATACCCTTCTCCGAGATGAATATGGCGGTACCAGTTGATGCGATCCCCTGGCCTCGAGACCGGCCACTTAGGGTCAGCGTCAACTCGTTTGGAATAGGGGGTGCAAACGCCCATTGCATCATAGAAACTCTGGAAGAGTACCTTGGCAGATCGCTTCCAAATGAAAGTCAAGTTGCTCCGATCCGGAATGGAAACGGCTCAGTGCAAGCCGATAGCAGCAGTGCCGTTACCAGTATCACTGCGATGAAGATGGAAGTGCGCAGAAAGAAGCGCCAGAGTGCTGTTGAAGCAGCAGGACTAGTCTCAAATCTGAGGCTCGTCGCTGATAGCACCAAGATCCGCCCATCGAAGGCTCTCTATGTCCTCTCTGCTGCGAATCCGACGTCGCTTAGGCAGAGTGTGATGGACTATCAAAAGTATCTGGCAAGTCACAAGACTGACCCAGTCGATGTCTCTTATACCTTGGCAAATCGAAGAGAGCATTTGTCGCATCGCACCTACGGCGTGGTCACTACAGAATCCACGAATGATACGCCCATAGTTCCTGATTTCTCCCCTTTGTCCAAGACAAACAACAACTCCCTTCCTGAGATAAACATGATCTTCACTGGACAAGGTGCCCAATGGGTTGGCATGGGCAAAGAGCTCATGGACGAATATGAGACTTTTTATAACACCATCGCGTACTTAGGTCTCGTACTATCCGGACTGGAGCATCCTCCAACTTGGGATCTGATTCGAGAATTATCCAGGCCTGCAGAATCAAGCAATGTTGGCCGCGCCGAATTCTCCCAGCCACTTGTCTGCGCAGTCCAGGTGGCCTTGGTCAATCTGCTGCGGTCTTGGGGTATTACCCCGGCCGCTGTGGTAGGCCACTCTAGTGGCGAAATGGCTGCTGCATATGCAGCTGGGGCCATATCCTCTGAGGAGGCCATCACGATCGCGTACTATCGAGGCTATGTCAATCAGCAGTATACACGTGATGGAGGCATGGCTGTTATTGGGATGGGAGCCCAAGAGGTTGCCCCTTACATTGTTGAGGGTGTGGGAGTTGCCTGCGAGAACAGTCCACAGAGTGTAACACTCTCGGGAGATAAGGGCGTACTTGAGGAGGTCTGTCAGAAGATCAAGGAGCAAGTTCCAGACTGCTTTGTCCGCCAACTTAAGGTAAATGTCGCATACCACTCACGTAAGTCCAACCATCTGCTAGTTATCCCCCTTCGACGACTTTTCTGACCGCACAACATCGTGTAGATCACATGCAAGACCTCGGTGGATTGTTCGAGAACCTTTTGGAAGGCAAGGTCTACAGCCAATCTCCGACCATCCCTTTCTTCTCCAGTGTCACTGTCCAAAAAATTACTGAACCGAGAAGCCTTGATGCTGCCTATTGGCGCCAAAATCTGGAGAGTCCCGTACGCTTCACTGGTGCTGTGAAGCTTCTGCTCGAGGCCCGAGCGAGCACTGGTTCAAAGCAGGTGTTTGTCGAAATTGGCCCTCACAGCGCATTATCTGGACCACTCCGTCAAATCTTCAAGGCTCATGGCAGGGGTAAAGAAGCCTATGTCTCAGCTATGATTCGTGGCGAAAACTGCACTGAGTCGTTGCTCAAGCTTGCTGGTGAGCTATTCTGCCATGGGACATCACTCCAGTTGTCAAATGTCACTGCCGACGGTGATGTTGTATTCGACTTGCCCCCTTATCCATGGAACCATGACCGAGAATATTGGTCTGAGAGCCGAGTCAGCAAGGATTGGAGATTCCGCAAATTCCCCAACCATGAGCTCCTTGGCTCACGAACCCTTGAAAGCAGCAGTCTACAACCTGAGTGGCGCAATTTGATCAGGCTTGATGGGATTCCGTGGCTCCGAGATCACCAGGTCCTCAATGACGTTGTCTTTCCTTGCGCGGGCTACCTAGCGATGGCGGTGGAAGCGGTCCGACAGGTTGCTGGCACATCTGAAATAGGAAGCTTCACTCTGAAAAGTGTTGTCGTCCAGTCTGCTCTGGTTCTGACCGAATCGAAACCGGTGGAAGTACTTACAAGTCTAAGACCAGTCAGGTTAACCAACACTCTGGACTCGGCTTGGTGGGAATTCTCCATCGTAGCACACAATGGCACCAGCTGGATCAAGCACTGCGAGGGACAGGTCAGGCCAGGCCAGGATGCTCATCAGAAAACGGCCGTCTTGCCGCAAAGCGAGCCCATCAGCCAACACTACCCCCGCCTCGTGGACAATTTGTATCCTGAGCTTCTGAGAATCGGCTTACGATATGGGCCTTCTTTCCGTGGTCTGGACAATGTTTCGTGTGTGCCAAATGGCAAGAAGGCCGCCGCAATGCTACGCGAAACAACAGTATCTGAGTCGTCCTACGCGATACATCCCACCACAATCGACCACTGCCTCCAGCTGTTTTTCCCTGCTAGCTGCGACGGAGCATTCTACAGAGCCGAGAAGCTGTGCGTTCCCACAGCAATAGGACGCTTGTATCTTGCTGATGGGAAATCGTGCGAGGTTGAGAGTGCTCGAGCGGAGGCATCGGCCGCCACAAACTCTGGAGGCTCAATTTCTGGAGCAGCTACCGTGGTGTCCAAGCAAAACTCTACTCTTCTCTCGCTAGAGGATGGAAAGTTCTCTCCGCTAGAAATGGATCTTGCTGAGGACGGGAATGCAGATCTAGTTGGTACAGCACGCCTCGAATGGAAACCTAACTTGGACTTTGCGGATATGTGTAGCCTGGTTCGCCCTAGCCATGCCTCTATGAACGACGGCCCCGAGCTTGATCTGGTAGAGCAACTCACCTTACTCGCTATTCTGGAGATTCATGAGCGCATTGATGGTGCCGTCACTCCTGGGGGTCATGATCATGCCCACCAACACATCCCTAATTTCCGCGGCTGGATTGCAGACCAAGTCACCGCAGCGGCTGAGGGTAGATACCGCGGGGTGGTAGCAGATGCCAGGGAGATAGCATCGCTTGAACGCGGAGCTAGATTATCCTTAATGACCAATCTCCGCCAACAAGTCTTGCGAACAGGAGCTGCGAGCGCTGCAGTGTTGATCGGTCGAGTTGTTGACCACTGCGAGGAAATTGTAAAGGGAGAGCTTGAGGGCATCGAACTTCTTCAGGCAGAAGATGGCCTCACCAACTATTACAATTATGTCGAGTCGCGGACAGACTCTATCGACTTCTTCGCCACTGCTGGTCACACTCGGCCCACGCTTCGTGTTCTTGAGATTGGTGCTGGCACCGGCGGCGGAGCTCAAGTTATCCTCGAAGGACTAACAAATGGCAAAGAACGCCTGTTCTCGACATATGCATACACGGATATATCTGCTGGATTCTTCGTCGCGGCCCAGGAACGATTCAAGGCATACAAGGGTCTTGACTTCAAGGTCCTGGATATAACCAAAGACCCCTCTGAACAAGGCTTTGAGTCAGGTTCCTTTGATCTCATCATTGCTGGCAACGTTATCCACGCCACCCCAACGTTGAACGAGACCCTTGCGAATGTACGCAAGCTGCTTGCTCCCGAGGGCTACTTGTTCCTACAAGAGCTTTCACCCAAGATGAGAATGGTAAATTTGTGAGTTTAGTTCCTGCCTGAGCCTCTCCTAACCAGATCGCAATGGCTGAACGAGTAACTAACCTTGTAGGATTATGGGCATCTTACCTGGATGGTGGCTTGGAGCCGCAGAGGGCCGAGTTGAAGAGCCGTACTTGGATCCATCACAGTGGGACACAGTTCTCAAGGAGACCGGGTTCTCTGGCGTTGACTCCGCCATTTATGATGCTCCCTACCCCTATCACCTGAATGCAAACATCATCTCAAGGCCAGCCAAGGAGTCGGCGCCGCAGCCTCGAGCAATAAGAGGCCGACTCACATTGCTACATCATGCTGACGATACGAACTCGTCGAGCATCACGCAGTTGCGCGAGGTACTTGATGCTCGTGGTCTTGAGACAGACATGGTGGTATTCCATGAGCATGAGGAGCTCAAAGCGGGAGAACAAGACGTGATCATTTCTCTGCTCGAGCTCAAGAAGCCATTCTTTAGCTCCATCTCAGCCGCCCAGCTGGAATCATTCCAGAGGATAGTTGCTAAGCTCGGCAGCATAGAGATGATTTGGGTCACACGGCCTGCACAGCATGGCCTAAGTGCCTCAGACAACCCCGGCTTCGGTCTTTCGTTAGGTCTGACACGCACCCTCCGCTCTGAGCAATCGTTAGCCATTACGACACTTGAGATTGACCAGGTCAATGATGAATCATTCAAAGCTGTGACGAATCTCGCCATAAAGGTCTTGGATCATCGAGAGGGCGGTAGTACCGAGTCAACGCGCGGCGCAACTACCATGGATCCAGACCGCGAGTATGTGGTCGAGAATGGCGTTGTCAAGGTTGCTAGGTACCACCCCGTATCTCTGTCACAGGAGCTTGCGTCCAGGGCATCCAAGCCAGAGGCAGTGACGCTTGAAATTGGGCGCATGGGGCTATTGCAAACGCTCGGTTGGGTGCCGTTTCCAACGTCTGATCCAGGCTACGGAGAGGTCACAATCGAACCTCGATGCGCAGGATTGAATTTCCGGGTAAGTCTTTTCTTATCAATCCACTCACTCATTCATCTTATGCTGACTATGGCGGTTGATAAGGACGTGCTTCTCTGCATGGGTGTCGTCGAAGCAACTGGTGTTGGCATCGGGTTAGAGGGTTCTGGAATCATCACAAAGGTCGGAGCAGGTGTTGGCAAGTTCCAGCCTGGAGACCCCGTCTTCTACCTTGCCGACAACTGCTTCTCCACGCAGATAACCATCTCGGCTCAACGCTGCGCCAAGATTCCGTCGCAATTGGCGTTCGAAGATGCTGCGACGATGCCGTGTGTCTATGCGACTGTCATTCACTCTCTACTCGATGTTGGAGGATTGCGACCAGGGCAATCTATTCTAATCCACTCAGCCTGTGGCGGAATTGGCATTGCAGCTCTGAACCTGTGCCGCAATTTCCAAGGTTTAGAGGTGAGTCTGAAGCGCTCTCATTTCACCCTGATCCTGACCCGTGCTAACTCGACTGGCCACAGATATATACTACAGTGGGAAATGAAGAAAAGGTACAGTATCTGGTGGACAACTTTGGGCTCCCGCGCTCCAGGATATTCAACTCCCGGGACGCCTCGTTCCTTTACGACGTACGAGCAGCCACCCAGGGTCGGGGTGTTGACCTTGTTCTCAACAGTCTGTCTGGGGACCTGCTACATGCTTCATGGCAATGTGTAGCACCATACGGTAAAATGCTTGAAATCGGAAAAAGAGACTTTATTGGCAAGGCGCGACTGGAAATGGATCTCTTCGAGGCCAACAGAAGCTTCATTGGCATTGACTTGGCTAGATTTGATTCAGCACGGTGTCAGAAGTGAGTATTTCTCTTGCGTTTCTTTCATAATCATAATTCAAGAGCACAAGAGACTGGAGGCTGACTTTGACTACGTATCTACAAGACTATTGGAACGCACCGCGGCAATGATCCAGACGGGCATCGTACAGCCTATCAAGCCCGTCAAAGTATTTGACGCGTCCGATGCTGAAGGAGCCTTTCGATACATGCAGAAGGGAGTCCATCTGGGCAAAATAGTGGTATCCATTCCGCCTCACAGTAGCACCGCCCTTCCTATCACACCAAAGCCTCTACAAGTGAAACTCAATCCCGAAGCGAGTTACCTTCTCGTGGGTGGACTCGGTGGACTCGGCCGTGCTGCTGCGACGTGGATGGTAGAGAGCGGTGCCCGATACCTAATCTTCTTCTCGCGGTCAGCCGGTCTAAGTGTCAGAGACCAGGCCTTCTTCCAGGAACTGGCGTCTCAGGGCTGCACTGCGCAGGCCGTTCGGGGCGATGTCTTGAACCTGGCTGACGTGGAGCTCGCCATGGCCTCGGCGCCACCGGGCAAGCCCATCAGAGGTGTCTTGCAGATGTCCATGGTCCTGCGCGACAAGCCGTTTGCTGACATGAGCTTGGAAGACTGGGACACGGCAGTGAAGCCCAAGGTCCATGGAACTTGGAACCTGCACCTTGCTGCACCCAAAGACCTCGACTTCTTCTTCGCAACAGGCTCCATCAGCGGATCATTCGGCACCCCTGGGCAGGCTAATTATGCTGCTGGCAACACATACCTGACAGCCCTGTTTGAGCACCGCCGTGCCCTGGGCCTGCCGGCTTCTGTACTACAGATCGGACTGATCGAGGACATTGGCTATCTAGCCAAGAACCCAGAACGTGCTGAGGCGCTGAGAGCCGCCGGAGGCTTCTTCCTGCGAACTCGACAGTTGCTCCAAGGCTTAAACTGGGCGCTCCTGTCAAGCGACCCTCATCATCCCGAGTACCAGCTGACGATTGGTCTACGGAGCGACAAAGCACTATCGGACCCAGCCAACCGCGTGATATGGAAGAAGGATAGCCGTGCTGCCCTGTATCACAACCAAGAAATCTCCACTGACGCCGGGGCCGGCGATGACCAGGGCATCAACGCAATTCGCCTCCTAGTCGCCTCATGTGAGGAAGACCCGGGTATCTTGGAGGATCCGGCAACGGTTGAGCTTGTGACCAATGAGATTGGGAAGCGCGTGTGCATGTTCATGCTGCGACCTGTCGAAGAGATGGACCCAACCGCGTCTCTGACGTCGCTTGGTGTTGACTCACTCGTCACCATTGAGATCCGGAACTGGATCAAGCGCACATTCGGGGGTGTTGAAGTTAGCACCCTGGAAATTCTCAACTCTGGCACTATTCAAGGACTGGCAAGACTGACAGTCGACGGGCTCAAGGCTCGGTTTGCTGCCTCTGAACAGACTGATGGTGATGCGTATCTAGAAATGAAGGCCCCATAG
>Fumonisin_FUM2_F_verticillioides_FGSC_7600_XP_018742394.1
ATGTATCAAATCACAGCAATCTGCGATGCTAGGTGGTGGCTTTGTTTGGCCTTTACGTGCATGGCAATGGTATGGATGACAAACAAAATGGTCCAAGTTGGAAACAGGGTTGAGGCTAACCAACTCATGATGATTGAAAGCTGGCCCTTTTTTCATTCGGTGTGGTCATGTACAACATCTTCTTCCATCGAGCATCCAAATTCCCGGGACCTACAATTGCCGGTGCGACCAGTTTCCGATATCACTGGGCCATGTCTACCGGTAACGTCGCGCCGTGGCTCCGGGAGCAGCACGCCCGATACGGCGAGGTCGTGCGAATTGCCCCTGACATGATTAGCTACGTCAGTCCAGACGCTTGGAAAGATATCTATGCCTACAAGCCCGGTGAAAAAGAGCAGAACGGAATCGATTGGACCATCCCCTCTCGCGATGATGATGTTCCCAGCATGTTCTCGGAGCCCAACGATGCCGAGCATAACCGTGTCAGACGTCTCTTCTTGCCTGCTTTCTCGGACAGGGCGCTGAAACAGCAAGAACCTCTGCTGTCCAAGTACAGTGATCAGCTTGTCCATCTCATCCGCCGGGGCATCGATGATAACAGAGATCAAGAGTTCGACGCGGTCAAGTTGTACAACTTTACCACCTTTGACATCATGGGAGATCTCACTTTTGGTGAACCTCTTGGCCTGCTGAAGAATTCTTCGTATAGTGAATGGGTTCAAAACCTTTTCCGCGACATCAAGACTGCAGGGATATTCCTCTTCATCTTCGACTTTCCACCACTCCCGTGGCTAGTCAAGAAATTCTCACCACCTTCCATCCAAAGGGCACACGAGATCCATAAGCAGCATACTGTCGATCGTGTTAATCGCCGGCTTGAAAAGGGCCTCGATCGTCCAGATATCTGGAACCTAGTTCTCAGCCAGCCAGAAGGACGAGGCCTAACCCACCCTCAAATGCATGCTAATGCCGACATCTTCATGATCGCCGGTACGGAAACGACCGCTACACTGCTCAGTGGCCTGACTTACTTGTTACTGAAAAACCCTGAGAAGCTACAGAGGCTTGTCGAGGAAATTCGTGGCAGTTTTGGATCTATTGAGGAGCTTACAGTTGAGAATCTTGCTAGGTTACCGTATCTCAGTGCGTGCCTGAGCGAAGGGTTACGCTGCTATCCCCCTGTTCCCATCGGGCCATCTCGCGTCACGCCCAAAACTGGTGGCCAAGTGCTCGGGGAGCGGGTTCCAGGTCGCGTAAGTAGTTATCCATCACTCGCCCACACACGATTCACTCATTGCTCGATATCGTACCGTTCTTCTGACCAACTTTTGATGCCATCGATGTAGGTTCGACTTACGATACCACAATGCGCAGCGTACTACTCCGACTTGAATTTCAAAGACCCGTACTCGTTTATTCCAGAGCGGTGGCTACCAGGCACTGGGTATGAAAGTGACCGCAAGGGCATTCTGCAGCCTTTTTTGATCGGTCCCCGAAATTGCATCGGACAGAAGTTGGTAGAACCGGCAAACCCTCCAAGAACAAGTCTTACTGACACGGTCACTCGCTTCTTAGTCTGGCTTATCACGAGATGCGTCTGATTCTTTGCAAGTTACTATGGCACTACGATATAGAGTTATGCCCCGACAAAGGAAACTGGCTCTTGGATCAAAAGATGTATATCTTCTGGGAGAAACGCCCATTAATGGTGAAATTCACCAAGGCACGAAAGTAG
>Fumonisin_FUM3_F_verticillioides_FGSC_7600_XP_018742391.1
ATGAACAAGGAAAAGGTTCCCCAGAATGCGGTACCCAATGGCCGTACCAAGCTTCGTCAGGTCACTTCGGCTACACCTCTGGACGAAGTGTTTCAATACTGGGAGGAAGACGGTGCCATCGTGATCAAAGGCCTCCTGACATCAGCTCAAGTCGAGCAACTAAATCAAGAGATGGGCCCGATCCTGCAAAAGGTGGCTATCGGGGGACATGCAAGCGACGTGCGTCTGCAGAACTTCCACGGCATGAAGACAAAGCGCGCAGGTGACCTCACCAACAACAGCGCCGTTTTTCGCGACCATCTCCTAGACAATGACTTTATACACGCCGTCTCTCAGCGCTGTTTTGCCTACCGGGGTAAAATGGGCCCAGATGCCTACTGGCTGGGCAGTGCATCTACCATCCACGTTGGCCCGGGCCAGAAACCACAGACTCTGCACCGAGATCTGGGCTCGTACCCGATCTTCTGGATGCTGGGCCCACAAGGCCCAGAGTCGCAGATCAACTTCCTTGTCGCCACGACTGATTTCACCGAGGCCAACGGCGCTACTCGCATCATCCCTGGCAGCCACAAGTGGGAGTTCAACCAGCACGGCGACCGAGACATGACAATTCCGGCTGAGATGAAGGCTGGAGATTGCTTGCTCATCAGTGGAAAAGTCATTCACGGCACTGGCGGGAACAAGACGGACCAAGAGCGTGGATGCCTGGCCGTTACTATGTGCGCCAATTTCCTTGCCCCTGAGGAGGCTCATCCATTCATCGTTAGTATGGGCACCGCCAAGAAGCTTCCGGTCCGCTCCCAGCGTTGCCTGGGATTTCGATCTCAGTGGCCACAGAGTTCCCCGGGGTTATGGACCAAGGACTACTCTGAATTGGCTTTACATCTTGGGTTAGATGATTGA
>Fumonisin_FUM6_F_verticillioides_FGSC_7600_Q9HGE0.1
ATGTCTGCCACTGCATTATTTACGAGACGCTCTGTGTCCACTTCAAATCCCGAATTGAGGCCGATTCCTGGCCCGAAGCGTATGTTCTGCCACTGCATGTAATCCTGATGGATGGAAATCATGCTGATTTGAAAGTGCAGCCCTGCCACTGTTGGGAAATCTCTTTGATTTCGACTTTGATAACCTCACCAAATCATTGGGCGAGCTTGGCAAGATCCATGGTAGGTTATCTAGTTTTTCTGCCTATCTATCTATCTTCGCTCAGCACACTGTTGCGTTGCGTTGCGTTGCGTTGCTCAGAGCCATGGGCGGATCAGCGACTAATCAAGGCCGAATACGTACACAAAACAGGCCCAATTTACTCCATTACCTTCGGTGCGTCGACCGAGATCATGGTGACGAGCAGAGAGATTGCCCAAGAACTCTGCGACGAAACTCGTTTCTGCAAGCTTCCAGGGGGCGCGCTTGATGTGATGAAGGCGGTGGTAGGAGATGGCCTGTTCACAGCAGAGACGTCAAATCCAAAATGGGCTATAGCCCATCGAATCATCACGCCTTTGTTTGGGGCCATGAGAATAAGGGGTATGTTTGATGACATGAAGGACATTTGCGAGCAGATGTGTCTACGATGGGCCCGATTCGGGCCAGATGAACCTTTGAATGTCTGCGACAACATGACCAAGTTGACTCTTGACACCATCGCCCTTTGCACCATTGACTATCGCTTCAACAGCTTCTACAGAGAGAATGGAGCCGCGCATCCGTTTGCAGAGGCCGTGGTAGATGTCATGACAGAGTCGTTCGATCAGAGCAACCTCCCCGACTTTGTTAACAACTACGTGCGTTTCCGAGCCATGGCAAAGTTCAAGCGGCAGGCTGCTGAACTGCGTCGACAAACAGAAGAGTTGATTGCAGCTCGCCGACAGAATCCCGTCGACAGGGACGACTTGCTCAACGCAATGCTGAGCGCCAAGGACCCCAAAACTGGCGAGGGTCTCAGCCCCGAGTCTATCGTGGATAACCTGCTCACCTTTCTCATTGCCGGACATGAAACTACATCGAGTCTCCTGTCATTCTGCTTCTACTATCTCCTCGAAAACCCACATGTGCTTCGCCGAGTGCAGCAAGAAGTCGATACGGTGGTGGGTTCTGATACAATCACAGTAGATCACCTCTCAAGCATGCCGTATCTCGAGGCTGTCTTGCGAGAGACACTGCGTCTGCGTGATCCTGGCCCTGGATTCTACGTCAAGCCCCTGAAAGATGAAGTTGTGGCAGGAAAATATGCGGTCAACAAGGACCAGCCATTGTTCATCGTCTTCGACTCGGTGCACCGTGATCAGAGTACATATGGGGCTGATGCCGATGAGTTCCGCCCTGAGCGCATGCTTAAAGATGGCTTCGATAAGCTGCCGCCTTGCGCATGGAAGCCTTTTGGGAATGGCGTGCGTGCCTGTGTCGGGAGGCCCTTTGCGATGCAGCAAGCCATTCTAGCTGTCGCCATGGTTCTTCATAAATTCGACCTTGTCAAGGATGAATCTTATACGCTCAAATACCATGTTACCATGACTGTGCGCCCGGTCGGTTTCACAATGAAGGTTCGGCTTCGCCAGGGCCAACGCGCTACCGATCTAGCGATGGGACTTCATCGAGGACACAGTCAAGAGGCCTCGGCAGCTGCTAGCCCTAGCCGGGCTTCACTCAAGCGACTGTCTTCAGACGTAAATGGCGATGATACAGACCACAAGAGCCAAATAGCTGTCCTTTATGCCTCCAACTCGGGTAGCTGTGAGGCCTTGGCTTATCGTCTCGCTGCAGAAGCCACCGAACGTGGTTTTGGCATTCGAGCTGTCGATGTTGTGAACAACGCTATCGACAGAATACCCGTAGGCAGCCCAGTGATTCTCATCACAGCATCTTACAACGGCGAGCCAGCAGATGACGCCCAAGAATTTGTGCCATGGCTCAAGTCGCTGGAAAGTGGCCGTCTCAATGGAGTCAAGTTTGCTGTCTTCGGAAACGGTGAGTTTACCCTCAATGCCTTGCCTTAACATCTAATAATCATTTTCTCTCTAGGACACAGAGACTGGGCAAATACTCTGTTTGCAGTCCCACGCCTTATCGACTCCGAACTAGCCCGCTGCGGTGCTGAACGTGTTAGCCTCATGGGAGTTTCAGACACTTGTGATTCCAGCGATCCTTTTTCTGATTTCGAAAGATGGATCGACGAGAAACTGTTCCCGGAGCTCGAAACACCCCATGGCCCCGGCGGGGTAAAGAACGGAGATAGGGCTGTGCCACGACAAGAACTACAGGTTTCACTGGGCCAGCCACCGCGGATAACAATGCGCAAAGGCTATGTTCGTGCCATAGTGACTGAGGCGCGCTCACTCTCCAGTCCTGGCGTGCCTGAGAAGAGACACCTTGAGCTTCTTCTTCCCAAGGACTTCAATTATAAAGCTGGCGACCACGTCTATATCCTGCCGCGAAACAGCCCTCGCGATGTTGTCCGAGCTCTCAGTTACTTTGGGCTAGGCGAGGACACCCTGATCACCATCAGGAATACTGCCCGGAAATTAAGCTTGGGGCTTCCGTTAGATACGCCCATCACGGCCACCGATCTCCTGGGTGCGTATGTAGAGCTCGGTCGTACGGCAAGCTTGAAAAACCTCTGGACCCTCGTTGATGCAGCAGGTCACGGAAGCAGAGCCGCTCTTCTGAGTCTCACTGAGCCTGAGAGATTCAGAGCCGAGGTTCAGGACAGACATGTGTCAATCTTGGACCTCCTGGAGCGGTTCCCCGATATCGACTTATCTTTGTCTTGTTTCTTGCCAATGCTTGCCCAGATTCGGCCAAGAGCTTATTCCTTCTCCTCAGCGCCTGACTGGAAGCCCGGACATGCGACGCTCACCTATACTGTCGTTGACTTTGCTACTCCGGCCACTCAAGGAATAAATGGCAGTAGCAAAAGCAAGGCTGTAGGCGATGGTACGGCGGTGGTTCAGCGTCAAGGTCTGGCATCCAGCTACCTCTCTAGCCTTGGTCCTGGAACCAGTCTTTACGTTTCACTCCACCGGGCATCGCCCTATTTCTGTCTGCAAAAGAGCACTTCTCTACCTGTGATTATGGTGGGAGCCGGAACTGGACTGGCTCCGTTCAGAGCCTTTCTACAAGAGCGCAGGATGGCTGCTGAAGGTGCCAAACAGAGGTTTGGGCCTGCTCTCTTGTTCTTTGGCTGTCGAGGACCCAGGCTTGACTCCCTGTACTCGGTTGAACTGGAGGCTTACGAGACGATAGGCCTTGTGCAAGTGCGAAGGGCGTATAGCCGTGACCCTTCTGCCCAAGATGCCCAAGGTTGTAAGTATGTTACTGACCGGCTAGGGAAATGCCGAGATGAAGTTGCTCGGTTATGGATGGACGGCGCCCAGGTCCTTGTCTGCGGAGGCAAGAAAATGGCAAACGACGTGCTTGAGGTCTTGGGGCCGATGCTGCTAGAAATTGATCAGAAGAGAGGGGAAACAACAGCCAAGACAGTGGTAGAATGGAGAGCAAGGTTGGATAAGTCGAGATACGTGGAAGAAGTTTATGTGTGA
>Fumonisin_FUM7_F_verticillioides_FGSC_7600_XP_018742388.1
ATGAGTCTTGATCATCACCAGTTCCACCAAGCAAACTCCCGGAACTCTAAACCATACATCTCGTATGGTATTCCGTTCTGGCGCGCTTGCGCACATCATGCAAAGGCCTTGAATTCACATCGTATCTACATTGTCGCATCTAGGTCATTAAGCAGAAGCCAAGCCCTAGAGGATCTCAAAAACGCTCTTGGACTCATTCATATTGTTGGAGAGTACAATGGCATCGCTCAACACACGCCATGGGAACAGGTCTTTGGACTTTTGCGTGACTTGAGGCAAACACAAGCCGACCTCATCATCACACTTGGCGGCGGCTCAGTCACGGATGGTGTGAAACTGGCCCGGCTGCTGGCTGCAAACAATGTCACGACCTTGGAGCAGGCTGACTCCCTCTTGTCTCACTGCGAACCGGGCAAGCCCAAACCAAGCGACGAGACAGTACAGCCGGCATCCATCCCCGTTATAAATGTGCCCACTACACTATCCGGGGCAGAGTTTACACGCGCCGCTGGAGCCACAAATACACAGTCTGATCATAAGAAAAGAATCATTATCCACCAGTCCATGTATGCCGACATTGTTGTCTTGGACCCGGAGCTCTCTCTCGGTACCCCTGCACGTTTCTGGTTTTCAACGGGTATTCGGGCGGTTGACCACTTCGTCGAGGGCATCTATGGCAATATGGCCACCACCATGGTGCAAGGCGACAACAGCGGAAGCGACCAACTCATCATTGAGAAGGATATCCAGGCGTCCCTTGGTGCTTTACTGGTCGCTCTACTGCATACAAAAGATGACTGGCAGAACTGTGACGCCAGACTACGCCAAATGTTGGCCCTCAAGGATTGTCCTCGCGCAGGCCACAATGGCGTGGGAGCTAGTCATGGCATCGGACACCAGCTTGGCCCGTTTGGGGTCGGGCATGGAGAGACAAGTTGCATTATTCTACCCTGCGTGCTAAAGTACAACTGGAGCCATGGCGATGCTAGACTGCGAGCCAAACTACAGTTGATCACGGACGTGTTTTGGGGGAATGCGGTGCTGACCAAGCTGCTGGTCGACAGAGGATTGCACCCTCAAGATACGGATCCAGGAGACGTAATAGCGGCTTATATCAGTGCCCTGGGAATGCCAAATTCACTGGCCAAGTATGGTATACACGAAGCCCAGTTTCATCAGATAGCAGAAAACGCTATGGAGGATGTCTGCACACAAGTTAATCCGGTTGAGTTGGACAAGAATAAGGTAGTTGAGATTCTGTACATGGCAGCATAG
>Fumonisin_FUM8_F_verticillioides_FGSC_7600_XP_018742389.1
ATGTCCACCCAGGAAATCACTACGACTAACAGTAACATTATTGCTAGTCATGAGAGCATCATTTTTCACCCTAGCCTCAAGGGTAGAAGCAAACCTGTTGTTGGGAAACAGCTTCGGGCACCGAGAGACCCCCCAGTTTCTCTGGAGAAAAAGATCAACTTCTACATATGGGTTCTGACCATCATGCTTATCCAAGCTTGGCGGGATCTCAAGACTAGGCGCTGGTTCAAGCCACTCCAGCGAGATGATGTCGCCGGTCACTATTTTGTATGTACATATATCTATCTACCTACCTGGGAGACGTTACGTACCTACGTAATGGATGGTACAAGCTCTCAAGGACCCCCGATGTTATGAACGAACGAAACAGTTAATAATGTTCTTCTTAGTACGTCCCAATAGGCCGCCTGAATCCACGTATCCTACTCAGTGCTCCACACGACCGCGTTCTGATCAGAACGATTCCTTCATCCATGACGCGCGATTACGAGGAACTTGATGATTTCTCAGCATGTCCTCAACGCGAAATCGTGAACGCGGGCTCCAACAACTACGGAGGATTCTCTCGCGCCGAGCATAACAGCGCCTCTCTCATTGAAACGACTCTTAGATTGCTTCCCTTTAATCCACCCCCCATTGAACTCGCCTCTCGTGTTAATGAGGAACTGGCCACATACTTGGGATCAAAGGCTTGCTCGACCACTACATCAGGATTCAGTGCCAATCTGTTGGCATTCACGACGGCAGCACAGACGGCGGAGAAGTTGGGCCGTCATTGCGTATTTCTGTTGGATGCTGAATCGCATGCCTCCATGTTTACGGGCGCATTTGTCAACAAGCGAGCGACAACTCATAGATTCAAGCACAATGATATCACGGATCTAGAGTTCAAGCTGCGTATCTTGAAAGCAAAGGAGCCAGATGCACACGTCTGCGTGGCTATCGAGGGTATTTACAGGCAAGTGGATTCGACTGTACCTATTGATGAATAAATGAATGAATACCTAAGAGGACAAGCAGCTGACTTCATTTCTGCTTACATAGTCTGGCTGGTCACATGTCTCCTGCTCCAGCAATCCTTGCCCTTCGACGAGTTTACAACTTTTGCCTCCTTGTTGACGAGGCCCATGGCTTTATGGCACTTGGAAAAAGTGGTCGTGGCTCTTTTGAGTGGTGGCAAGATTGTGGTTATGACTGCCCCTTGCAGGAAGTCGACATTATGACTGGAACCATGTCCAAGAGCCTATGCTGTATTGGCGGATTTGTCTCTGCTAATGGTGTTTATGCCGCAGAGCTCGAGCGACAGAGAACACTCCAACATCAGAATGGGGCCGAGACACTCTCAACGGCGGTGTTGGTTAGGATCTTGAGCTTGATCAACAAGCCAAAACTCATCAAAGAACGAATGACTGCACTCGGGAGAAAGGCAAGCTTTGTGGCTGATTGTCTGGCCCAAGCTGGGTGTGACATACTCTCTTCGTACGGCTCTCCCGTCGTCTGCTTTCCAGTCGGTGAGTTCCCACGGGTCATTAATTGGCATAGCACTCTGGTGAAACAGGGTCTAATCGGTCAAAAGGAACAATTCAGCAAGCGTCTAGGTTTCACGAGGAAGCCATGGAAAGGGGCTTTGCAGTCGCTTGCGGTGTACCTCCCGCTACGCCATTATGGTAAGAACCTCTTCCTCCTAGTTTGGTCTCAAGAGAACCCTGGAAACTCACTGAAATTGGAACTACCTATAGGTCCTGTCGAGTCCGCGTTTGCATCTTTGCTACTACCTCTTGGGAGGATATCCTAGACTTGATCAACATGATTATAAAAGTCAGCTGCAAACTCCAACTCAAAGGCATCACCGCCACTGTCTTTACCCCCGACACTCTCCCGAAGCAATACCTCGACGATCCCTCTATTGCTGAACAAAGTATCAAGTCCGACGCTTCCATTTGTTCCTATGTCGAAAGCCTGTCCAAAACGTATCCTGGAGGTGACCTGGAAGCAAAGGCTCCCTTGAACTTGGCCCAAAGCCAAGAGGCTGTAGAAGCCAGTGTCAAGGCTTTCTCCAAGTATGGACTTGGACCCAGCTCTGCCAGGTGGTTCTATGGGACCTTTGATGTTTTTATTGCGCTTGAGAGACGACTGGCCAAGTTGTATCCATCACTGCAACGCCATTCAGGACGATGTCGAGGTCAGTTACTTACCTCCCTACCCAAACCATGGCTTCGTGCAGCACCTACATGATGCTAACATTGGGCTTGAACTATATAGCGATGCTTGGAACAGATGCCCATACCATGATGCTCTCACTGCTCAGTGCATGCGCCAACCCGTACACAAGCGGCGTCATGAACATCCTTCTCATTCCTACTACGGCTTCGCTTGCTGTCCAGGACGGTGCAGATTTGAATCGGCCAAGGGCTGAAACGAAGATTATCTACTACGAAAAATTGGATAACCTCGTTGCAAAGCTTCGAGAATTGCCTATAGATGCCTCAAAGCTGCATCTCACTCTGTACCTGCAGACCACCAGCCACGACGGTAGCAGCATACTTGACTTACCGGCGACGGTCCAAATGATTAATTCTGGGATGAATGACCCAAACCAGCTTAAAGGATTGAAGTTGATTCTTGACGACAGCGGAGGCCTTGGCAAAGTTGGCCCCCACCATCTCGGCTACCTCGACCTGATGGAGAGGGACCATGGTGTTTCCTTTTTGAACCAGTCACTTGGAATCAAGTTGGCCCCCAAAACAGAAATTATTGTGACAGGGTCATTCTTCAACGCATTCGGTCAGCAAGGAGGGTATATCATTAGCAGTGCCTCATTCATTGAAGTACACACTGTAAGTTCCAAGAGCTTTGTCTTCTCGACCCCCCCTACGCCTATCCAGGCAGCCTTGTCAGGGAAGGTATTGGAGATTTTATCGCGAGGGACATGTTGA
>Fumonisin_FUM10_F_verticillioides_FGSC_7600_Q8J2R0.2
ATGGATACCCTCACGCATGTACTTGTGCTTCCAGAGGCCTTGGAAAGGCTCGATTCCCCCTCTATCATTATTCCCCGAACCGCAAACACGTCAGAAGAAGTAGTGCCGTATGCCCATCTTACTGATTTGACACAATCTTTGCAGCATGACCTCGCCACTCTCGGAATCTCGGTTGGCAGTAAGGTAGCGATAGTGTTGCCCAATGGCCTTGCATTTGTAACCGTTTTACTTGCAACTATCCGGCAACGTGCCATTTCAGCACCAATCCACCCCAACTCCACGCGGGAGGAGTGCAAGCAGATCTTTTCTCTCATGACTCCGGATCTGGTTGCTGTGATGCCTTCTGAAGCCAGTCCGGCGGCGGCGGCTGTGCTTGCTGCTCAGGACTTGGGCCTGCCAGTAGCCTCATGCCACAGATATCCGCAAAGTGGACGACTGAGCTTTTGTTTAGCATTGAAGCTGGTAAATCGTGGCGATGAAACTTCCAACCCATCCCCTTGCATGGTGTACTCTCGCGACCATGTTTTGGCAGAAGACAAGGTCCTTGAGTTATTCACAAGCGGCACCACCGGAGCACCCAAGTCAGTTCAACTCACACACACTAACATTCTTGTTGCAATGCGTATAATCACATCAGCGCATAAAATCACATTCAAAGACCGTTCCTTTCTTATAACACCACTATTCCACATCATTGGCATTGCAGGGAGTTTGTTGCCAACCCTGTTCACGGGAGGCTGTGCCGTTATACCGGCTTCTCTCCCAGCAACATTCTGGCAGGATTGCCAAGATTACTCCATTACCTGGTATCACGCCGTTCCGACACTTCATCACCTTCTACTTTCCTTTCCTATGCCGAAAGGCGGTGTGCCAGCGACACTGAGATTTATACGCTCTGGGGGCAGCGATATGAGCCTTGATTTATTTAACAGATTGCAAAAGTTGGGAGTCCCACTATTGGAGGTTTATGGAATGACCGAGACAGCTCCAGCAATATTCTGCAACCCATTTCCGGTGACGGAAACAAGTACCGCTATCAAAAGACATCCAGGTCAATACCCTATTCCTGACGCCGTAGATGTCATGATCCTACCACCAGAGCGAGCACCGGGTTTGGAACCCAATGGCGATCTTGATGGAATCGAAAACACAGAGCCCGTGGCCAGACTCACCAAAGAACTCGGTGTTAAGGGAGAGATTTGTCTTCGGGGTAAGAATATCATGGCGGGTTATACTAATAACCCTGCCGCGAACAGGGAAGCATTTCTACCCAATGGATTTTTCCGCACCGGTGACCTTGGTGTGATAAAACCACGCCAGTACTTGGCCTTGATCGGAAGGGTCAAAGAGATCATCAACAAGGGCGGCGAAAAAATCAGCCCTGCCGAAATCGAGCATGTGGCTCGGTTACATGATCAAGTCAACGATGCTGCTTGCTTCCGGATCAGTGACGAGATATATGGTGAGGTTATTGGTACGTAAAAACCCCCCTTCCATGATGTAGTTTGCCTTTGTAGCTGATATAGCATGCAGGCCTTGCAATCACTGCAAAATCAGCAATTACGATAACTGCTGTGAAGAAGCATATGCGCCATCATGTAGTGATGTTCAAAGTACCAGATAAGGTGAGGAACACCCACCTACCCCTTGAAGAAAGATGAAGTTCGCAGTATACTCACATCTCATGCTGAAGGTCCTTCTTGTTCAAGAAATCCCCTATAATCGGACCGGAAAGCCAAGAAGAACTTTACTGTCAGAAATGTATGACAGAGGAGAGTTGGCATAA
>Fumonisin_FUM11_F_verticillioides_FGSC_7600_Q8J2Q9.2
ATGTCCCTCTATGATAAATCCGTCACCGCCACACGATCGGCACACAGGACTTCGGATACTCTTCACTCGTTGGTTGCGGGGTCCGTGGCTGGTGGCCTTGAGATCGGCATGTTGTCAGCCGTCCTCTCTCCATTCATTTAGTGGCTAACTTGAGATGCCAGCAATTACGTATCCTGCAGAATGTACGGTACAATGGTTCTTAGTCTTTCGAGAAGGGAGTAACATCGCTAACCAAGATCATCCGATACAGTTGCGAAAACGCGTCTGCAGCTTAATCAAGTTTCAGGACGGAATAAGCAGAATGTGCCTTGGCCGAGATTTGGGTTACAGTGGTACTCGGGATGTATACCATTTCTCATAGGCAACTCGGTTAAAACAAGTATCCGTAAATCTTTCATGTTCATAAGTACACTCTACGATTTTGCTGATCTGGGGTTTGTTAGGATTCGTCTCCTTCGACGGATACCAGAAGTTACTTGCTGATGACGATGGGAATATATCCAGGTTCGGCATTCTTCTGGCAGGTTTTGGTGCTGGGGCGACCGAGTCCCTACTGGCCGTGACACCGAGTGAGCGCATCAAGACAATCATGTATGTTCTAGATCCATGTTCTATTTGTTTATTCGATCATCATTCTTTCTGACTTGGAAAAGTATCGAGGACCGCAGATTAGAGAAGCCTAGGATTCGAAACTCATTCCATGCCATGTCCATCATTGCCCGGGACCACGGGCTGAGTGGTTTCTTTCAAGGATTCTGGCCTACTACCGCTCGACAGTCCGCAGGCAGCGCTATCCGACTAGGATCCTACACATTCTTGAAGCAGGTTGTACAATCACGAACGCCCCAAGGGGGGAAGATAGGCACTGTCAAAACCTTTATCATCGGGAGTCTAGCAGGGTTAATCACGGTTTATCTGACACAGCCACTGGACACTATAAAGACTCGCATGCAAAGACTTGAAGCAAGGACAAGATACGGGAATGCATTCATCTGCGCGAGAGGCATCTTGGAGCAAGAAGGCTTTACTGCCTTCTGGAGTGGCGCGGTCGCTCGCTCGCTAAGACTCGTAATGAGCGGTGGGATTGTGTTTATGGTATATGAGAAAGTAGTAGAGGGTTTGGATGTCATTAGTCCCGCAAAGAGGTATGAGATAGCGGCTTGA
>Fumonisin_FUM13_F_verticillioides_FGSC_7600_XP_018742395.1
ATGAGTCGGGGTCAAGAGCTTGTCCTTCTCACTGGCGCAACCGGACATGTGGGCTATGCTGTGCTTGTCAAGACTCTACAAGCAGGGTACAATGTTCGCGCAACACTACGTGACATGAGCCGAGCAGACGCTATCCTCTCTTCTGGTCCTGTCCAAGAAGCCCTCAGCGCCCAGGACCTTGACCTCTCATTTGTCCGCGTCCCCAACTTCACGGCACCAGATGCCTTTGGTCTTGTTCTCTCAAATGTGACCCACGTGGTTCATGTTGCGAGTGCTCTTCGTCGAGGTACAAGCACGGACTTGAAAGAGGCAATAATTGACGTGGCTGTCCAGGGGACGAGAAATATCCTGCGAGCAGCCCATAATTGTCCTTCTGTACGAAGAGTCGTCATTACATCTTCAGTCTCAGCTATCGTGGACCAGCACCCCGTGGTATCGCAATCACCTGCTGGTCGCTGTGTCACGCCCCTGGATCGCCATGCTGACTATGATGCTGAGTATTACAAGGGCGACTCACTCAAGGCTTATACTGCAGCCAAGACTGCAGCTCTCAATGCTACAGATGCTTTTCTGGCCACAGCTGATGGTGGCCCAACGACCTTACCACTACATTTCGACGTTATCAACATTATGCCATCTTTCGTGTTCGGGCCCAAGGGACTAGCAGCAACACCATCCGATGTGACGAATGGCAGTAACATCTTCGGTATTGGTCTCGTCATGCGCCATAAACCATGGGATGGTATCAGGCTCGAGGCAGTTTGCTGCCATGTTGACGATGTTGCACAAGTCCATGTCAACGCCCTGAACGATCATGAATTGCTACCACTGAAAGTCGGAGCGCATCGGGATTTCATACTAGGCGTCAAGTTTAAGCCAGAGGAGATCGGAGAGATTGTCAGGAGGAGATTTCCTCGAGAGTGGTGGGAAAGTGAATCGGCGACTTTTGGAGCAAGGGGCACGTATGATTGGTACCATACTGATTATGATGTCGGCTCAGCAGAAAGACTACTCGGGAGGCCTTTTAAGTGCTTGGAGGAGCAAATCTACGACAGCGGAAGCCAGGTCATGGAAATGTTGAAGGGTATGACCACAAGAAGCTATAACTAG
>Fumonisin_FUM14_F_verticillioides_FGSC_7600_XP_018742396.1
ATGAATTCATTGGACCAGTGGCGAGACACTTGGGCCAAGGTGCTCTCGATACAACCGTCAGAAATTGATGACCAAGATTCATTCTTTGACTGTACGTTTATCTTTTCCAGCTGCACTGTATCATGTTGGCTAACTCAGTATTGAAGTGGGAGGTGATTCAGTACGCAAGGCTTAGTCCAGACTCGCTTGATACTATCACTGATGCCGTTGTATGAAACTAGGTCAAAGCCATCCAACTCTTATCCGAAGCTGCACAATCAGCGATTAATGTGGATCTGCAAACTTTCTATGATAGTATGTATCAACCTACTCAGTTGGTCTTGTGAATGCCTATGACCGACAGCCAGAATAAGACTCAACTGTAAAAGACTTTTGGAACATCATCAGCCCGCAACTCAGAGGCGAAAACCGTTCCGGACCAATCGACAGAGGTGGCTCTATTGCGACTGGTGAAGCGGACGATTCGATAGGCTTACTCAAAACTGATGTCAACCTGGAAGTGGTGGAAAAGGCTTTGAGCAAGGTCAACATAGCGCGGGAGTCCGTATGTCGGATGGCACCCATCAGCTCGATTCAAGGTGAGCGAGCTCCTCTACTCAATCACGAAGAAAGGACGAGTTCCCAAGAACCATGTTGCCTTTATGGTCTATGGAATTGAGCTATGCTGATAAGATATGTCTCATGCTGGTAGAATTCTTTCTTTATTTGGGGTTAAATGGCCATGTCGGCCTTATCAACTACGTCTACCAAGTTGAAGGGCGCGATTTGAAACAAGGCCTAGCTCGGCTAGTCAAACACCTGGAAGCCAAGAACCCAATCTTTCGTACAGTCATGATAGAGGACGACACTGGGAAGTTTACCCAGGTCCAGCTTTCGCACAGCATCTCGACCTGGACCTATCCTACAGACTTGCAGGCATATCTCGATGAAACAATGACGGGGAGACAACGCCTTGGGGCGTCACCAGTACGATACAGCCTTGTCCTCAAGGACGAGCGACACAAAGGGCAGAACTTTTTTGTCATTAGTCTCGACCACACGCACTGCGATGCCTTCTCTCGCTATCTGATCGATAAAGAGATCCTCCAGATACTGAAACAGCCGACGGAATATGCTAGTCTACAGAATCCTGAGCGTCCTTGGTATGGTGATTTTGTCAAGCATAATCGCGCGCATATTCTCGATGAACAACTTTCCCGGTACTGGGCCTCATACATGCAAGGTGCCACGCTTGCAAATGTACACCCACTCAGCGAGGCTGTGGTAGGTGGTGAACTCGACGGTGAGATGGTTGAGATTGTTCCGATCCCAGTCGTATCTCAGTCACGGGGAACCCGTGGTCAAACAAACCCATCCCATGTCATATTGGCCGCATGGGCCATGGCACTGTCCAAGCATTCAGGTCTCAAGGACATCACCTTCGGGCTTGCTCGCCATGGCAGATCTTCCGACTCGTTCACGGACTTGAGACGAGTCATGGGACCGCTGGTAACAGGGACGCCGTTCCGTGTGACACTCAACGACACCCAAGAGCGCACTGAACAATTGCTCAACAGGGTGAAGGAAGAGGTGCTAAAGACAGCCAGATGGGAGCAAGGAATGGTTCCAAATATCCATCCAGACGCTGAAGGCAACCCGTGGGTGCAGTCAATGGTCAACTTGAAGTCGGAGCTGTACGGTTTCGGGAATGAATCTTGGACTGGGGATGAAGCCGAAGCGGACATTACCGCGATCAAAATGAGGAGAGACTTGCAGCAGTATGAGTTCAAGAGCAATTGGGCCATATTGCTGTCCACTTTACAGAAGCAGGGCCAGTTGCGACTTCGAATGTACTATCAGTCGCAGCTCCTGAGTCACGATAAGGCGCAAGCATTGTTCGCCAGCTTCAAATCATTGATAGCTGAACTGGCTGCAGCAGATGGCAGTCTGGTCACAGGCTTGTTGGACTAG
>Fumonisin_FUM15_F_verticillioides_FGSC_7600_XP_018742397.1
ATGCGTGGTCTGAACAATATTGCTGTTGCCCTAGCGTTGTCGGCTATATGGTCTTTTGGTCTGGATCTTGGACGTCATGGCACGAGTGGCTCCTCGCTATTGTTGGCGCTATTTCGAACCTTGTGCAAAGCGTATCCATTCGTCGTTATCAGTCACTTCGTTTGGTCTGCAATCATTTGGCCTACTTTCTTTTCACCTTTACGTCAACTGCCCAATGTTCCAAGTGATGGTTGGTTGAGCAAAGAAACACTGAGGTTGGTCAGTGAGCCACGAGGTGTTCCACAAAGCGACTGGTATGTTAGTATCCAAGCATGTAGCTTAACTATTCATAGATATGAGATTGATATGTATTTTCTAGGATCAATTCATTGTCCAATAGGCCAGTCGACTTGGCCCGCTACCGCAGTTTCCTGGGCTTCGAACGGTTACTCATAATCTCCCCCAAAGCCCTGGCCGAGGTCCTGACTACCAAGAGTTATGATTTCCGAAAACCAGGCCTTATTGTGTCTGAGCTGAAACAAGCTACAGGAATGGGAGTTCTGCTCGCTGAAGGTAGTGAGCATAAATCTCAGAGAAAGGCTTTACAGACAGCTTTCAACTATCGGCACATAAAAAATCTCTATCCTGTTTTCTGGGATGTTGCGGGAGAGTTTGCGACAGTTCTCGAAAAGCAGATACCTACTGGAACGCCGCGGACCTCAGATACAACGGCAGTCATAGATATCGTTGACTGGGCTAGCAGAGCTACGTTGGATATCATCGGCAGGGCTGGCATGGGCCAGGGGTTCGATGCCATCCAGAATGACGATAGCAGGCTGCACCAAGCGTATCGTATGATATTTGAACCATCTCGGGGAGCTATCTTCCTCGCTCTCCTGAGACTCATTTTCCCCGAGCGGCTAGTGAACTGGCTTCCATTACGACGAAACAAGCGGATGCGCCATGGCATACAGGTCATCCGCTCCAAGTGTCAGGAACTCATTCGCGAAAGAAAAGAAAAAATCAAACGCCAAAAAGCTGGAGTTGATAACTCTGGAAATGATATCCTCACCGTGGCTCTCTTGAATGGTGTATTCACTGATGAACAGTTGATCGATCAACTCATGACCTTTCTTGCCGCTGGACACGAGACAACAGCCACGGCTCTAACTTGGGCTATCTATATTCTCTGCAAGCAGCCTGAGGTACAAAATAGGTTGCGAGAAGAGATAAGAATGCATTTCCCCAATCCCAAAGGTTGGCCAAGATCCGAAAGACCCAGCTCAAATACTCTTCAACAAGCCATTGACTTCAAACTGCCATATTTGAATGTAGTGTGTCTCGAAGTTATGCGGTACTTCGCCCCTATACCACTCACAATGCGAGAGGCAACGTGTGACACAACCATTCTTCATACATTTGTACCTGCTGGCACCAGAATAATTCTGGCACCGCGGGTTACGAACCGCGACTCTGCTCTTTGGGGCCCCGATGCGAATAACTTCAATCCCGACCGTTGGTTATCACCCAAGAACGGGAATCGAGAGGCCACTGAGCAGTCCAAGTTTAAAATAGGGAATCAAAAACGAGATTCAACTGCTGCACCAGAAGTCACCCAAGAGGAAGTCCGTGGTCGAACTGAGGCACGGAGCAACTATGCTGACTTGACATTCCTACATGGACCGCGTAGCTGTATCGGGCAGTCATTCGCCCGGGTCGAGTTTGCTATTCTATTAGCTACTCTAATTGCGAATTTTGAGTTTCAGATTGAAGACGAAAGCCTGCTGGACGAAAGAAATATCAGCATCAGTAGAGGGGCAACGTCTAGGATAGTTGGAGGCTTGAAGGTTAGAGTGAGGCCAATAGCCGTTGTATAG
>Fumonisin_FUM16_F_verticillioides_FGSC_7600_XP_018742399.1
ATGTATCATACAGTGCCCTATACGATCGAGTCTCCGGGCTATCTCAAGGTGGCAGGCGAGAGTCTTCCTCGTCGTCATCCTCGAGCCAAACATGGCCTCCTACGATATCCCTCCGCAGGAGTGCTAACTGTCTTCGATATCGTGCGCCGTAGCGCTAAATTGTACCCTGATAACAAGGCTGTCGGTAGCCGAAGACTCATCAAGATGCACCGCGAGTTCAAGATAATACAAGACAAAGAAAAAGAATGGATATACTATGAATTGGGCCCTTACAATTACTTGAGCTATTCACAATACGAACTGCTCGCCATCCAGATCGGCTCTGGTCTGCGCAAGTTGGGCCTCTCTAGCAGTAACAAGGTATATTTATTTGGTACGACTAGGTATGTCTTCCCTCCATGCAAAGACCCCTGAGGACTTTGACTCGGCAATTGTCTGATGTTATCTATTTAATGTGGGCAGCGCAAATTGGATATCCATGTCACACGGATGTGCCTCCCAAGGAATTCCCATCGTCACAGGTTACGACACGCTTAGTGCAACGGACATTCAACATTCTTTGTCGCAAACTCACGCTGAGGTGATATATCTTGACCCACATCTTCTGGGTACTGCAAGCATTGCACTCGAAAACTCCCAAGTAAAAACCGTTATTATCAATACAGGTTCCATATTTTCCGGGGGTTACGATATTGATCAGTTCAGGAACGAGCACCCGCAATTCAACGTAATCACGTATGAGGAACTTATCCAGCTTGGAAGACACAATCTGAAGGAACCGATCCCCGTCAAGTCATCTGATCTCTTTTGTATCATGTATACCTCTGGCTCTACAGGGCTTCCAAACGGTTGCTGCATCACCCACGAAAACTTTCTTGCAGGCAGTAAGTAGAGGCTTCAACCGCCTGTTCCAAAACAAATGCTAAAGTAGAGCTGACCAGATCCTCAACAGTCACTGGACTATTAGGTGGTATAGATGACTTCGTTAGCGACCAAGAACGTGTTCTTGCATATTTGCCTTTGGCCCATATCTTCGAGATGGCACTTGAAAATCTGGTCATGTATATCGGCGGCACACTCGGTTATGGTAACCCCAAGACCCTTACTGATGCCTCTCTCCGAGAATGTAATGGAGACATGGTTGAGTTCAAGCCTACTATAATGGTTGGAGTCCCGCAGATTTGGGAGACCATCAGGAAAGCTGTCCTCTCCAAGCTTAACTGCTCCGGTTTTGTTGCCAAAACGGTGTTCTGGACTGCGATGAGCTTCAAGTCCTTTGCCGTGAGGTATAGTCTACCTGGCAAAGGTGTATTCGATGATTTGGTATTCGGCAGAGTTCGGCAAATGACAGGTGGACGACTGCGGTATATCCTCAACGGCAGCAGCGGCATCGCAGATAGCACCAAGGAGTTCCTCTCACTAATAGTGGCAGAGATGCTTACAGGATATGGGCTCACCGAGACATGTGCCAATGGTGCATTGAGCTCTCCTTTTGAGCAAACAACTAGCGCAATCGGTTCCACTTCACCTGCTATAGATGTGAAGCTCGTCTCTATTCCCGAGCTGGGGTATTTCACAGATGCGGACGCTGGCCCTTGTCAAGGCGAGATCTTGGTACGCGGACCAGCAGTCTTCAAGGGATATTTCAACAATCCTCAAGGGACTGAAAAGGCCTTTGCCCCGGGAGGATGGTTTAAAACAGGCGACATTGGCGAGTTTGATGATCGTGGTCATCTCAAGATTATTGACCGTATCAAGAGCCTTGTCAAAATGCAAGGTGGCGAGTATATCGCCCTGGAAAAGCTTGAATCCATCTACAGGACATCTCAAGCCATTCTTCAAGTCATGGTACATGCAGATTTCGAATATACAAGGCCAATTGTCATCATCATGCCAAACACAAAATTCCTGCAGGACAAGTCCCGGGAGCTTGGCTTTAGTGATGATGATAGTACCTTGAGCAGCGAAAGAATGTCAGCATATGTCCTCGACGATCTCCAGGATATAGCCAGGCGGTCCGGCTTATCCAAGATTGAAACAGTAACCGGAGTTGTTATAACGGATATTGAATGGACCCCACAGAGTGTATGTTGACCGGAACATATCGCGACCTTGCTAAATCTTTGTTAGGGACTAGTCACTCCGACGATGAAGCTTAACCGGAGGTTCATCTTGAACTACTTTAGAGATGAAGTGGAAAAGTGTATGCAAAGCATTGGATGA
>Fumonisin_FUM17_F_verticillioides_FGSC_7600_XP_018742401.1
ATGTTCAAAGCCACGACCTCCGCCCGGCACAGACCCGGCCAAGGAAACAGCTTGTCGACATTAATGGCCAGATACAATAATCAAGGCCTTCAACGATACAGCTTAAAAGACAAGGAACATAAAATCCGGAGGCGAAAAAGATCTTGGGGGTTTCAACACTCTGTTATTCTAAAAAACAGCTGGGCGTTGCCACTCTTGTTGACAATTGTATTACCTGTTATTTACGCCATTCACCCTGTTGAATCCAAGTTCTTTGGCCATTTCATCCTGTTGTCGTATAGACATGGTTCTGTAACTGATGGGATGGCATTTCCAGTAGCCCAGTATAAAAAGGGTCTATGGGACTTGGCTTTTGTTGCCTTTTACGCCAATGCTCTATTTCTCGCCCGCAAGTTTATCATGAAGAGGCTTCTGCGGCCTCTAGCGCTCAAGAATAATGTCTCGACAATGGGGAAGCAGCAGCGGTTTATGGAGCAGATGTACACGGCGTGCTACTTTGCTGTAATGGGTCCTTTTGGACTATATGTTATGAAGACCACGCCTGGACTGTGGATTTTCCAGACACATGGCATGTACGACTCGTACCCTCATCGAAGCCTTGGGCCAGCAATCAAATTCTATTACCTTTTACAAGCAGCCTATTGGGTACAGCAAAGCGTTGTACTGGTGCTTCGTCTAGAGAAGCCTCGAAAGGATCACATGGAACTTACAGTACACCACATTATCACCATTACACTCATTGCCCTCAGCTACCGGTTTCATTTCACGCACATTGGCATATCCATGTACATTACTCACGATATCAGTGACCTTTTTCTAGCAGTGAGTCATCCATCCACCGAGCGAGCGAGCTTTAAAATAAAACATACTTCTAACAATGCCTTACTACAGACTTCTAAATCACTTAATTACCTTAGCCACCGCCTCCAGACACCAGCTTTCTGCCTCTGTGTCATTGCCTGGATTTACTTGCGGCATTATACCAATTGGCGAATCCTTTATTCAGTCTTGACGGAATTTCGTACCGTTGGTCCTTTCGAGCTTGACTGGGAGGCAGAACAGTACAAATGCCAATTATCTCAGTTCATCACTTTTGGACTCTTGGCTACTCTGCAAACCCTCAACATCATATGGCTCTATTGTCTGTTGCGAAACGCCTATAGATTGCTGTTCCTGCGTATCGCCAAAGACGACCGATCTGATACAGACAAGTCAGAAATCGAGCATGGGGACTAAGTAA
>Fumonisin_FUM18_F_verticillioides_FGSC_7600_Q8J2Q2.1
ATGGCCACTACAGTTCAAACACCACCACGAACCATAATCTTGCGGCTTCTCAATCATAAAATAGGTAAAAAAGAAAAAAGAAGAGACTTAAACTGTGCTTTCTGTAGCAACCGATCTCTCAATTTTGGATAGATCACTCTCACCATCCTCACTTTGAAGACCTTGTGGTTAAGCCCTTGACTAATATTCTACCTTTACTTACAGGCTTCACGTTACTGGCTGGTGTAATTTTACTCATCCACATCTCTATACCTCAAGCAGAACCCTATACGTCGAAATTCCTTTTTCTTTCGCATCGGCAGCCTTCTACTGGACTATACTCTGTTGGCGATGGCGATGTATGCTTCGTGCTTTTCGAGGTGCTCACTCTGGCTGGCCTTCGAGAAGGATGTATGAAATACCTCCTTGCCCCATTCGCCAGAGTAATGGGAGTGTCGAAGGAAAGAAAGGTTGTCAGATTCTCGGAACAGGGCTGGATTCTCATGTACTACAGTGTATTTTGGCCCTTGGGAATGGTACTTTTTGGACTCTCGTTCCACACAAGACATGGGCATTGGCATTGCTAACGGGCTTCAGTTGATTTGGGCTAAATCGCCTCACTTCTCAGACATGGATCAACTGTGGATCCATTGGCCGCAAAGAGACATTGATGGGTTAATCAAGTTTTACATCTTGACTCAGCTGGCTTATTGGATACAGCAAGTCATCTCAGTCAACATTGAGGCTCGCCGAAAGGACTACTGGTTGAATGTAGTACATCATTTCATTACTATCACGCTCATTCTATTATGCTACGTTTACCATCACACCCGAGTCGGAAGTTTGATCTTGGTAATGATGGATGCCATTGAGATACTTTTCCCGGTTCGTTCCTCCAGCTAACTAACAAACATGTAGAACTAACTAATGCTAACATTCATCAGTTTGCCAAATGCCTGAGATATCTGGGCTTTACTACTCTTTGCGATTTAGTCTTTTTCCTTTTCTTCGTAACATGGATTGTGTCCCGCCATGTTTTGTATCTCATGACTTGTTGGAGTGTATACTCAGATGTTCCTCGAATAATCGAGCCGTCTTGTTTCATGGGCTCTGCCAATGACCTCCACGGTCCTCTTCCTGTTCCTGACGACTGGTGGCACTTGATTGAGCCATGGATCTACCCCAAGGGTAAAGTTTGCCACAGTGATAGCTTTAGGGTCAGCATCTTGGCTTACCTCCTTCTCCTTCAAGTCTTGATGATGATCTGGTTCGGATTCATTTGCAAAGTCGCCATTGGTGTCTTGGATGGAAGGGCTGCAGAAGATGTCAGGAGCGATGTCGAAAGTGATGAAGAAGACTCAGAGCCTGTTGCAAATGGTTCTGGCTGGCAGCAATCTCAACTACAACCTGGGCGTCGTGTTGGCTCTAACGGCGCGGCACAAATGGTAGATGGAGTCAAGAAAGACTTGAGATGCAACATCCATTGCAATGAAGAGTGA
>Fumonisin_FUM19_F_verticillioides_FGSC_7600_Q8J2Q1.1
ATGATGAACTTTGAAGGCTGCCCCTCGGATGCTTCTTTCGGCCCCTTTGTCAAAGGATGTCGAGGCGATTTTGATTTCACTCTGAAATTCGAACTGATCATTTTCTTCATAGCCCCATCATGTGTGTTCACAGCGTTGACCTTTGTGCGAATCTTCGTACTTGTCTCCAAATCCCGAATCATGACGGGGAATCGGATCCCATTAAACTTGATAAAAAACGTATACTCTCCAATTCAAATCCGAGAAAATTGTTTCTCGTCTTGTGGCTAATTGTCTCTAATTTTAGATCGCCAACGTTGTCTACACTGTTTTGCGTATCACGCTCCTTATTCTGAGCCCAATAGGATCTGCCAATAATGAGCTATCCCATCTTTTCATTTCAGCTCAGGTTCTAGGACTCGTAGCCGGCATGACTACAGCAGCTCTTTCTTACTATGAGCACTGGTATTCTCGGAGGCCTTCGATGCTGCTCAGTATCTATCTTTTTTTGAGTCTTCTGCTGGATATTGCCCATGATCGGACCCTATGGCTCAATGCATACTCAACATTAGAATATGGATTTTCGTCCGTCTTCTCAGCAGCTGTTGCAATCAAAGCCTTTGCCGTCTGGCTGGAATCTCGGCCTTTGTCAAAGCTACCTTGGGGAGACAGTCACGTCAAAGAAACTCCAGATTCAACCAGTGGAGTGTACAGTCTGAGCTCTTTTATGTGGCTCAGGGGCCTGCTCCGCCTCGGATATAGAAAGGTCCTCGCCTTGAGTGATTTGCCGGCACTTCATGGGAACATGCTTGGAGTAGTGTATGACAGATTTCGTAAGTGCAGTGTCAATCACTTTACCAGGGCAGAGCAGTCGCAGGAACGTGGTAAGTATAAATTAGTCCATGCCCTAAGTACAACCTTGACCTTGCATCTACTCTTGCCTGTGTTGCCTAGGATCGCTCTAATCGGCCTTTCTCTTGCTCAAGCGTTTCTGACGCAAGCAGTTCTTCGGTACTTGGAAGAAGATCAGCCTCACAGTTACAGCTGGGGATTGATAGGAGCCACCGTCTTAATTTACGGCGGTATATCCATTTGCACTTCTCTGTACTGGTACTTCCATGAAAGACTCCTTTGTCTAGTTCGTGGCTGTCTTGCAAGCGCAATATTCCATAAGACGTTGGAGCTGAGCTTGACCAGCAACGCCAGATCAGCATCGGTAACGCTTATGAGCACCGACATAGATCGAATCCACAAGGGCTTCCTCAACTTACATGAGCTCTGGGCAAATATCGTCGAGGCAGGGCTGGCGGCGTGGTTTCTTTGGCGACAGGTCGGCATCGCATTCATAGCACCGATTGGGCTTGTATTGCTCTCCTTCCTGGGCGTCTCTATTGTGGGGAATTATGTCGGGCTCTATCAAAAAGCGTGGATGGGCAAAATACAGAACCGCGTGGCTATAACTGCCAACGTGATATCCAACATCAAACACCTCAAAGTCTCCGGGATGACTCGACCAGTTGAATCCATCATCCAAAACACTCGAGAATCTGAACTACGAGCTAGTCGTGGGACTCGCAGGCTCCAGATTGCGTCGCTCATCATCGCCTTTGCGCCCGATTTGACTGCACCGGGCATTATGCTCGCAGCCACCAAGTCGCAGGATTTCAGCTCTCATAAGGTCTATACTGCGATTGCCCTTCTCACATTGTTGACTGTGCCGCTTGGCAGTATCTTCCGCTCTGTCTCACCCTTGATGTCGGCGTTTGCATGTCTAGAGCGTATTCAAGCATTTCTTGAACTTGATACGCGGAAGGACCCTCGCCTGATTACACATTCGACGCCAGATACTTCATCGGCCTCAGGCGATGAAAAGGTCTACGCTGATCCATTGCCTATGTCTAGAAGCTCAGCAGTCAAAGTTATTCAAGCAAGCTTTGGGTGGCAGGGTAAAGAGCAGGCATGTTTAAAGAACATCAACTTGACTGTCAACTATTCTGCCTTGACTGCTATTATTGGGCCTGTTGGATCAGGAAAGTCGACGTTGTGCAAAGCCTTGCTCGGTGAAACGCCATTCTCGGCTGGCAAGGTCGTTCTGGAACGCGATGCTAGCTGTAAAGTTGGCTATTGCGATCAAACACCCTTTATACGAAACTGCAGCATCAAGGAGAACATAGTTGGCTTCTCTAAATGGAACCCAGTCCGCTATCTTGAGGTGGTTGAAGCGTCGATGCTCTCATACGACCTCAGGGAATTACCTGAGGGTGATGCAACGATAGTGGGAAGCGGAGGCATGACTTTGAGCGGTGGTCAAAAACAGCGCATCGCTATTGCTAGATCCCTCTATCTTGACACAAGGCTCCTGATATTGGATGATATTCTGAGTGGTCTTGATACTCAGACGGAACACCATCTTTTCCAACATGTTCTTAGTCCGAATGGCCTCCTGAAGAAGAGAGAAAACGCGCCAGCCATTGTCTTTTCCACTCATTCGGTCAAGTACGCCCGGTGGGCTGATCACATCTTTCTACTGAATGAAAAAGGCGAGATGATCGAGCAAGGTAGCTGGGAGGAGTTGTCAACATATCAAAGCCATTTGCAAAGCCTGTGCATTCAGGAGAAAGTACAAATGACGGATCTGAAGCAGCTCGAACCTGTGGAAAGCGAGCAGCCACTGGATGTCACTATGTCAGAGATTGAGCAAACTCGTTCCAGCCGCCGTGGTGCTGATAACCAAGAAACTATCGCTAGTGGTGCGGATAGTTCTGCACGTCAAAACGGCGATCTTGGCGTCTACCGACACTATTTTCGAGCTGTTCCTCCTGTAGCCATTATTTCCTTCGTCACGTCCTCCTTGTCCTACGGATTCCTTTACAGCTTTCCTAACATTTGGTTAAAATGGTGGCTATTAGACGCCGATTCAACCAGACCACATCATCCCAAGGCCTTTTGGAATGGTATTTATGCCATGTTCCAAATACTAGCTCTTCTCAGCGAACTGCTGACCATGTATCTGGCGCTCACCTACTTCGCTCTGATATCTGGAGCAACAGTGCACTCATCAGCATTGCGGGCCATCACACGAGCACCACTATACTTCTTTGCCAGTGTAGACCTGGGAACAATCACGAATTATTTCTCACAGGACATGACTCTGGTGGATGGCGCCCTCCCTGCCTCACTAATTCAGTTTGCTAGCGATGTAGCAGCTTCTCTTGGGATGGCCGGTAACCTGGCAGCGTCATCCCCATACCTAGCCGCCTCGTATCCTCTCTGCTTTTTCTTACTTTACTTCGTCACAAAGTACTATTTACGGACATCTCGTCAGCTTCGCCTCCTGGATCTTGAGGCCAAGAGTCCTCTTTAGTAGGTTCATGTTTGTTGTTGACTCATGTCGCACTTGATCTGACTTGAATCTCGCAGTGCACACTTCCTCGAGTTGGAGAATGGAATCGCTACTATACGTGCAGCTGACTGGACAGGAGAATATCTCGTACAAAGCCGGCTGTTGCTCGACGTCTCCCAACGCCCTGCCTATCTCTTGGCCATGGTTCAACGCTGGCTTCTATTTATTCTCAACACATTTGTTTCGTTACTGGCCCTCTTTACCGTTGCGCTTGTCACGCAGCTCAACAATCACGGAACAGGGTTCGCCGGGGCAGGCTTAATATCTCTAATGCAAATTGGCCAGTTTCTCACCAATGTCGTGAGAAGTTATGCGACTCTGGAAGTTTCAATGGGTGCGGTCAGTCGACTAAAAGCTCTGACTGAAAGCCCACATCGCGAGTGTATTGAGGGCCAGGAGGTTGTGCCACCTCAGGAATGGCCTTGCAGAGGCTCCATCAAGATTGATGGGGTTTCTGCATCCTACGAGTAAGTCTCCCACCCTCTTCCAAGTCTGGCAGTCGGTACAATTCTCACGCCCTAAACAGCAGCCAAAACGATCAAGTAAATGAAAAGTCCTTTTCACTCAGGGAATTGAATCTTCATATCGAGGCTGGTCAGAAAGTGGCCATATGTGGCCGTACAGGAAGGTGTGTATAACCATCAAGATATTTACTTGGCATGCACAATCCTGTCGATAAGAGGTCATGAACTAAGCAATCACTAACATAATGCTTCTCATATTCTAGTGGGAAATCTTCCATCATACTACTTCTTCTTCATATGCTCAGACCGCTGCGCAATACTCGAGAGGATGCTATCACCATCGATGGCATTTCCATTCAAAATGTTGATCCCCCGATCTTGCGCGAGAGAATATTCGCTGTGCCACAAGATACAATATTCCTTCCCCAAGGCTCGTCATGGCTGGAGAATATGGAGCCTTTTGCGACCAATGCTGCTGAGTGCAGGTCCGTCTTAGAGGACGTCAATCTTTGGGATGTGGTTATTGCACAAGGGGGAGATTTGACCGCGGCTCTGGACTCAGATACTCTTAGCCAAGGTCAGAGGCAGCTTTTTGGTCTCGCTCGTGCTGTCTTGAGAAAGAGAGCAAAGGCGCAATCCATGTCAGAACCAGCGCCCCAAGGTGGGCTTCTCCTACTCGATGAGCCTAGTTCTGCTGTCGATTTTGAGACAGAAGGGTTGATGCACAGGGTTATCCAACGTGAGTTCTGCGAGTACACGGTCATCATGGTTACTCACAGACTTGAATTTATCACTCAAATACACAGCGTAGGGCAGGTTAGCGTAGATACCCAGCAAGGACTTTTCGACCGGGTGCTTGTGGTTGATGCCGGGACTATAGTTGAAGATGGCCATCCAGCTCAGCTTCTGGAATCGAAAGAGGGAAAATTTAGAGCACTCTGGGAGGCGTCAAGAGTCTAA
>Fumonisin_FUM21_F_verticillioides_FGSC_7600_XP_018742370.1
ATGGCGGGGTCCATTGTGTTTGTGACAGATAATCAGATTAGCGCAAATTCGAGACACAAGCCACGATTTAGACGACGTCGTGGCGCGTGTGAGTCGTGTAAGCGTCGTAAAGTCCGGTGTAAGTTGCTTGGCCTCCTCCACTGCTTTGTACTGTACCTAGCTTATGGTTCTTATGACTACTAGGTAATGGCACAAACCCTTGCAATCAATGCCAAGTCAGATTCCCGTCAAGATGGTACATAGTCATCTCAGCCCGAGCTAACCAGAAGAGCAGAAATCGTCGATAGAATGCTTATATAGCAGCTCAAGCTGGAAAGCTAACGACGGAGATACAGAGCGTGGACCATCAGGATCGCCGGTGCAACATACAAGGGGGAGTTTTGACGCCTCCTCAAACGAGCCCATATGGTGGAATGGCTTGTAATGGATCAGCGGAAGAGTCTTCGAGATTTGATGGCTCGGATGCACACAGCCTTTTGATGAGCCTCAGCAATACTGACTGTACGACTAATACTGAGGCAACAGAGATGTCGCAGTGGCAGAATTGGTTCGTTAGCGACCTACCTCTAGGGAGCGATGTGCAACTTACAGGGACATCTGATGAGTCTTTGACCGACTGGTTGGACCCCCAGCTTGTCAACCCAGCAGATACCGCGGCCATTATGCAAACCCTTTCGGGGGAGGATCTATTTAAATCATCCGGCCCAAGTTATGGCATGTCTGAGCCTCCATCGCGGGACAGTGATCCCGGCTTCAACACGGCGAGAAATGAACAAATCGCCGGTTTTATTCAGAAGCTTCGCTCCCAGAGACCATTCGTTTTGCGCGATGAAAATCCCGAGGCACCACCAGGTAACATCAGGGGCTTTTATGATGCAAAGTTTATCTCTCAATGTTTCGACGGTACGTAAGGGTTTAATCACACAGCATATCAGGTAGAACTGACCTTATTCCCACCCGAAAGCGTGCGATGCAGATCCGGAAGGGTATATATATTTCCTCCAAGATTTCCGTACTAGCGGCACTACTCTAACACAATAACAGTGTTCGAGTATTATTGGAGAGAAAAAGCATGGATTTGATTGCAGACGAGATTACAAAATATGCCCTGGCTGTTGACACAGAAACCTCTGTTTTATTCCACTCCTTGATGGCTATTGGATGCCATTCTTTGAATCTTGACCAAGGCCATCGAGCAATTGGCAAGGGGAAATATCCTGCCTCGAAGTTTTTCAAAGAAGCTTTAAATGCGAGACAGCATTTGCGGGACAGCCCTAGTCTTGGAGGACTTCAGGTATGTTGTACATGTCGAGAAACTAAACTCAAAGTGATGAGGGATTCCTCAAACTGATTGTACGTACTGTTGTAGGCTATTTTGACTATGGTAATTCCCTCACCAGATATCTACCTACTTGCTAGTAAGTTCTTACACGCGCACAAGGCATACTTCTCCGCTCGAGTCGGGGACGATTCCACTTCGAGCTTCCTCGCCGATGCCGCCTTTTGCGTCCAGACGTTGCAACTACACAACGCGGGTGCAATTGAACAGAAATACAACAGCTTCCTAGAACAACAAGTGGCCAAACGTGCCCTTTGGTTCTTATATTCCCTTGAGAAGCCTCGCTGCCTCGCCCAAGGCTTATTACCGGTTTGTAGCGCTCGACATTCCCTTATAGCAGCAAGCAGCCTTTTCTTGCCTGTACACTGTGTCTGATTCTTGCGACGCATAGTTGATCCACGACGACTTCGTCGACTACGATCCTCCGCCGTCCGCAAACTATTCGACTAGTGAGGTTGACTGGTTCGCTATCAACGCCCGGTTTGCGAGGATCTGTTCTTCTATCATAAAGGAGCGACTTGGATGCAAATTGGGTCGCACACCATCACGACGCGGAAAAGACCGTGCCTCTGAGTATAGCGCAAGCTCGGTAATAAAGAGGCTTGAATCTCTTTTGGAGGAGTGGAGAGATGATCTCCCCTTTGCCGGCGATTTTGACGCAACCCGGTCTGACGAATTTGCGGCGTCAACGTGTGCAGAGAGACGTCACAGGATTAAGTGCCTGAACAAATACTGGTCCGCCATCATTGCAACACATTCAGGACAGGCGCGTGGTGTAGCCGAAGATGGCGGTGCAGGTGTCCGATTGAGTAGGGCAAGATGCATTGACGCCGCCCAAGCAATTTTGCAGAATAGCCACTACGTCACCTCGACCGACATTTTATCTGATATGTACGTTCTGGGGAGACCAAGTGTGTCATTATCAACTGCATAGGCCATTTCATCTTTCCTATCCTTTCGATCTCACTTCTGTACTGTTGCCTGCTTGTTTATACTAACCAAGTGTTTAGCTCACTTTACTACTACATCACCGTTGCAACACGGGTCATCATGACTGTGGTGATCCGTGACAGATTTGCCAGCGATATCACAGGGGATCCTGTTCAGAAGAATACAGCCACACGCAAAAGAGAAACTACGCATGGCAGGTCAATAATGTCCTATGTGGGAATTGCGATTGGTCTCTTTAGTCGTCTTTCTTTAGATATAGACGTTCCTGTAGATGAGGTTACTGAGTTGGGAAAATTAGGAAGATAG
>Fusaric_Acid_FUB1_F_fujikuroi_IMI_58289_GenBank_Accession_XP_023427265.1
ATGACTCTCTCCAATGGCTCCAACGGCGCAAACGGCACTAGCAACGGCAATGGAGCTCATCCTAGCGCTAATGGCTTTCACAACGCTGCTAACGGCGGTGCTAACAATGGCAGTGCCAATGGTGGCGCTGAACACGACGCTGGCCGCCCTCAGGTAGATGGTGACATCTCTTCTGCTATCGCTGTCATCGGAGTCTCTGGTAGGTTTCCGGGTGATGCAACTTCGCCTCGTCATCTCTGGGATCTTCTGAAGGAGGGGAGGAATGCTCTGAGTGATGTTCCTGAGAGCCGTTTCAACATCGATGGGTTTTATCATCCTGATGGTGGAAGGGCGGGGACGTTGAATACCAAGCAAGGGTATTTTCTGAAGAGTGATGTTGATAAGTTTGATGCTGGGTTCTTCTCTATTACGCCCGAGGAGGCGAGGGGAATGGATCCTACGCAGAGGATTCTCCTTGAGCTGGCCTACGAGGGCCTCGAGAATGCTGGTCTAAAGATCGACGAGGTCGCCAATCAACACATGTCTTGTTACATCGGAGCATGCCAGCATGATTACTGGGATCTTCAAGCCTACGACATGGACAGCGCACCCAAGTACACCGCCACCGGCACCGGTCCAGCTCTTCTTTCAAATCGCATCTCGTGGTTCTTCAACCTCAAGGGCCCCAGTGTCACCATCGACACCGCTTGCTCCTCTACGTTGACTGCCCTGCACCTCGCAGGCCAGAGCATCCGAAACGGCGAAAGCGACTCTGCTCTCGTCGGGGGCCTCGGTCTCCATCTCCTCCCCAACTTCGGCGTCTTCATGTCCTCCATGTCCTTCCTCAGCGCCGACAATAAATGCCACTCCTTCGATGCCTCAGCCAACGGCTACGCCCGTGCAGAAGGTGGTGGCTTCGTCGTCCTCAAGCGTCTTGATAAAGCACTTGCCGACGGCGACACCATCCGTGCCGTTCTCCGAAGCACGGGCAGTAACCAGGACGGTCGAACCCTCGGAATCACGCAACCTTCTGCTTCTCGCCAGGAAGAGCTCATCCGTGCGACTTATGCTTCAGCTGGTCTGAGCTTCGACAAGACCAATTTATTTGAGGCGCATGGAACGGGCACCAAGGTCGGTGATCCAATTGAGTGCTCAGTCATTGGAAATGTATTTGGTAAGACGAGAGAGAAACCTGTTTATGTTGGCTCTGTGAAGAGCAACATTGGACATCTTGAGGGGGCGAGTGGTCTTGCGGGTCTTGTTAAGACTATTTACAGTCTTGAGAGTGGTGTGATTTCTCCAACTTATGGGCTTGAGCACGTTAATCCGAAGATCAAGCTTGATGAGTGGAAGATTAACATTCCTACCGAGGAGATCAAGTGGCCCGCTGGTCTACGACGGGCCAGTATCAACAGTTTTGGTTACGGTGGTGCCAACGCTCATGCTGTTTTGGATGATGCGTACCACTTCCTCAAGACTCACAACCTCAAGGGCCATCACAATACCAAGGTCGAAGGTGTTCTCAATACTGGCCTGATTGCCAATGGATCTCAAGACGTTATTGAGGGGACTGATAAGAAATCTCATCTCTTCCTCCTCTCATCCCACGAAGAGTCTGGCATCGCCCGTCTCAGTCAAACCCTCCAGGCATATCTCGCTGAAACTTCAGCCCGCAAACTTCCCGAGGACCAATTCCTCCACCGCCTCGCCTACACCCTCTCCGAGAAGCGCTCTGCTCTTCCCTGGAAGACCTACGCCGCTGCTTCCACCATCGAAGAGCTCCAGCAAGCCCTAGACGGCGCACCCGCCAAGGCCGCTCGCGTTCCACGATCCCAGGCCCTCACCTTCATCTTCACAGGCCAAGGAGCTCAATGGTTCGCCATGGGCAGAGAACTCCAGAAGTACCCCGTCTTCCAGCAATCTCTCCACGCATGCAGCCAGTACCTCAAGGACTTCGGCAGCACCTGGGATCTTGTTGAAGAGCTCAACCGCGATGCGAAGGAGTCTATCATTGACCTTCCCTATGTCAGCCAACCTTCCTGTACTGCTCTCCAGCTGAGCATCATTGATCTTCTTGCGAGTTGGGGTATTCACCCTCAAGTCACTGTTGGTCATTCTAGTGGTGAGATTGCTGCTGCTTATGCCAAGGGTGCTTTTGACAAGGAGGCTGCCATGAGGATTGCTTACTTCCGTGGTCATCTTACCGGCAATATTACCAAGACTGGATCCATGGCAGCTGTCGGTCTTGGTCCCGATCGTGTGAGTGAGTATATGAGCCGCGTTACAGCAGGCAAGATTGTCATCGCTTGCATCAATAGTCCCGCTAGTGTCACTCTCTCCGGTGACGTCGAAGGCATCGATGAGGTCCTCACATTCCTTCAAGCTGACGACATCTTCGCCCGCAAACTCCGCGTCACTACAGCTTACCACTCTCACCACATGCAGCAGATCTCAGAGGAGTATCTTAACTCTCTCTCCGGCAAATGGGAGCTCAAGCCTGGCAATCCCAAAGTCCGCATGTTCTCCTCCGTCTCGGCCAAGGCAATCGATGGCACTGAACTTGGCCCTGCGTACTGGGTTGCTAACCTCGTCAGCCCTGTCAACTTCTCGGGGGCTGTCACTGCTGCTGCTAACGCTGGTGCATTGGGTAAGCGCAAGACCTCGGGTAAGAAGGGTAGTGCGGATGCTATGGTTGAGATTGGACCTCACGCTGCACTCCAAGGACCTCTAAAGCAGATCCTCGATAGCATTGGTGATAAGGGTGCCTCGCCAAAGTACTTCTCTGCCATCAAGCGAAAGCAAGATGCCATCCAGACTACGCTCGAAGTCGTTGGTGAACTTCTCGTTCTCGGCCACCAGGTCAACATTCCTCTCGCCAACACCTACACCGAGACCACCTCCGCACTCGTTGATCTCCCTCCCTATGCTTGGAATACCGCTAACAGCTACTGGCACGAATCCGCCGCGGTAACCGCCTACAAGCAACGCAAGCATCCTCGCCTCGAACTCCTCGGCGTCAGAGATCCTCGCTCCACCAAGGCCGAGCCCGCATGGCACAACTACCTCCGCATCTCGGAGCAGCCGTGGATTGAGCACCATCAGTTCCAGAACACCAACATCTACCCCATGGCTGGTATGATCGTCATGGCGATTGAGGGCCTGCGACAGGTTGAGACGCGAGCTGATGTTGAAGGTTATACTATTCGTGATGTCAACATTGGCAGTGCTCTTGTTGTTCCCCCTGACCAGACTGTTGAGACGAGACTTCAGCTTACGCCTTGGAGATCTGGGCCGAATGTATCGTGGTCGCATTGGACCGAGTTTACGGTTTCGAGTCGCAATGAGAGCGGTTCTTGGACGACCAACTGTACTGGTCTTGTCAGCACGTCTTATAAGCATGATACCAACAGCACGTTCTTGGACGAGGAGGCTGCCGCCAACGCTCTTCTGAACCAAGAGTACAAGGACATCTCCAAGTCTGACCTTCCCAGCGTTGACCCAACCGTCTTCTACACCAAGCTCGACGAGTCGGGCTTCAGCCTCGGCCCAGCATTCCGCGGTGTCAAGGAACTCAACCTCTTTGATCACAAGGCTCACTTCTCCATGGAAGTCATCGACACGAAGGAATTCTACCCCAAGAAGTGGGAGCCCGCTCACCTGATCCATCCCGCTGTTCTCGATGTCTTTGTCCATCTCTTGATCTCCAGCACCGGTGACGCCGCCGAGATCAAGGCCCGAGTCCCCGTCTCGACTGCTTCTCTTTACATCTCTGCGGACTTTGACTCGACTGGCGGTACCAAGTATCATGGTTTCAGTACTTCCAAGAAACATGGTGCGACCAACATGCTGAGCGATGTCATTGCATTTGCTGAGGGTGGATCCAAGGCTTTGATTGCGCTCAAGGGATGCAAAACTGTGCCTTTGAGGGGTGCCTCTGATTCTTCTTCGGGTGATGGCCAGCCGCTTGGACATGTTCCTGTTGTTCCCAAGAAAGTGGTCGATGTCGAGATCTCTGATGCTGCAACACTTGGACAGTTGCTCACGGGTACCGACTTGGCCTCTAAGCTGGCCAGCTACCTGTCTCTTCTGGGCCAGAAGCGACCTGGACTGAGAGTCCTTGAGTACAGCTCGTCTACTTCAAGCACTTTGCTCAAGGCTCTCACTGCACAGGCTGAGGATCTCCAAGGTAGTCTCTCCTCTGTTGCTCTTACCACTCCCCTGGACGGACCTGCCGATGAGTTGACTTCTGTCCCTGAGACTTGGAAGAACAAGGTTCGGCAGGAGAAGCTTGACCTCGCTCAGGATCCCAGCACTCAGGGCTTCGAGGACGTGGCACTTGATGTCATCATCCTCGATGTTGAAGACCAGCAAGGCGATATCTCACTCGTCTTGAAGAACGCCAAGAAGGTCCTCAAACCCTCTGGTATTCTGCTGATCGCCAATCACACTGCCGCCATCTCAACTGACCTTCTCACCTCTACCGGTTTCACCTCGACTACCGTTTCAGACCTCATCATTGCGCGACACAAGCCCGAGACAGAACCCCCAGTCCGCCGAGTCCTCGTCGTCACTCCATCTACCACGTCCCCCGGTCTCGGCCGACTCATTACACAGGCTGAGAGTGACTTGACCTCTCGGGGCTACGAGGTCGCCAAGACAGACTTTGGCAGCATCCCCGAGCAGGCCACTCCATTCTTGACCCTGTCCGCCCTCGACATAGATGCTCCTTTCCTAGAGGGCTTTCATCACGAGACGTTTGCCAAGCTTCGCTCGCTCTTCCTTGCTTCGCGAGGTACTCTCTGGCTGACTCTCGATACTGCCTCTCGAGGCCTCGTCAACGGTCTTGGGCGGACCATTCGTGCCGAACACCCTGACATATCCTTCACTACCCTTGGTCTCGATGCATCCGCTGCCCTAGATTCCGCCTCGAACACCAAGACCATCTCATCCATCATCGATAACATCTCTCGCAAGACCTTCGGTGAGACCTCAGACTCCGAGTATGTCATCCGTGATAACCAAGTCCTCATCGAACGCCTTATTCCCAACCCTGGCCTCAAAGCCCTCCTCGACTCCTCCAAAACTGGAAACAAGCTCTCGGCCGTCAAGATCCCTCTCAAGCAGGTCGCCAAGCCTCTGCAGCTCTCGATCCGCGATCACGGTCTCCTCGACACTCTCGAGTACCTCTCTGTGCCTGATCTCCCTGAACCTCTTGGTGACAACCAGATCGAGATCGAGGTTGGTTCTGTGGGACTGAACTTCCGAGATGTCATGGTTGCAATGGGTCAGATGGAGGATAGCACCCTCGGTATTGAGTGTGCAGGTGTTGTCGTCAAGGTTGGCGCTGGTGTGCAGAAGTTCAAGGTTGGTGATCGTGTCTTTGGTATGCATGCAGGTTGTTTCCAGACTCGTGTTCGCGTCGATCCTCGTACTTTTCAGCGGACACCTGATAATCTGGGCGATGAAGAAGCAGCTTCTTTAATGTGTACCTCTGCTACGGTCGTCCACTCCCTCATTGATGTCGCGCGTCTTCAGCGCGGTGAGTCAGTCTTGATTCACTCTGCGGCGGGTGGTGTTGGTCAGACTGCCATTCGTCTCGCCAAGCACCTTGGCGCTGAGATCTTTGCTACTGTGTCGTCTGAGAAGAAGAAGCGCCTTTTGGTCGAAGAGTACGGTATTAAGGAGTCTCACATCTTTAATAGCCGTGACTACTCTTTCGCTGATGGTATTCTCCGTCTCACGAACCAACGAGGTGTCGATGTAGTCATCAACTCTCTTGCTGGTGAAGCCCTTCGCCGAACATGGCTTTGCGTTGCACCCTTCGGTCGTTTCATTGAGCTTGGAAAGCGAGATATCTACGACAACAGTGGCTTGGACATGCGTCCGTTCCTCGATAACATCACCTTCTCAGGATTAGACATCTTGACACAGGTCATTAGCTATCCTGATCGTTTCGAGGCCATCGGCAACCAGGTTGTCGAGCTTCTGTCCAAGAATGCCATTTCGCCTTTAAACAACCTTGCACGATACTCTTTCGGTGAGGTCTCTAAGGCTTTCAGGCTGATGCAGAGTGGTGGTCACGTTGGTAAGATCGTGCTGTACCCTCGACCTGATGACATTGTCCCAGTTGTTCCTGATGGCCTTGAGAGCTTCTGTCTGCCTCATGATGCCACATATGTCCTCATTGGTGGTCTTGGCGGCATTGGTCGATCCGTGACGCGACTTCTCGTCCAACGAGGAGCGCGTCATCTCGTCTTCCTCTCTCGATCGGCCGCTTCGCGTCCTGAAGCCCAGGCTCTTCTTGATGAAGTTCACGCTCAAGGTGTCCAAGCCAAGGCATTTGCGGTTGATGTCGCAGAGAAGTCTCAGCTCGAGCCCGTCATCAACGACGTGAAGCAGAGCTTCCCTGCCATCAAGGGATTGATTCACTGTGCCATGGATCTAAGAGACGCGGTCTACAGTAACATGACAGCTGACGATTGGAACGCGTCTCTCCGTCCCAAGCTCCTCGCGACGCGTAACCTTCACGATCTCCTCCCTACCGATTTGGACTTCTTCATCTGCCTGTCTTCGATTGCTGGTATCATCGGATCTCGTGGTCAGGCCAACTACAACGCGGGCAACACGTACCAAGACGCGCTCGCCCACCAACGCGCGGCTTCAGGACTCGCAGCCACCAGCATCAACCTCAGTCTCGTCGTCGGTATCGGTGTTTCCACAGAGCGCAGCGAAGTCTTCCAGCTTCTCAAGGATGGCGGTCTGCTCGGCATGGATGAGAACGATGTTCTCAACATCATCAAGGCCGCTATCTCAGGCCGTACCCCCACACAGGTCGCTCTCGGCGCGTCTACCGGTGGCCAACTCGACAAGCTCGCAGCCAACGATCCCTACTGGTTTGCCGACTCGCGATTCGCAGTGCTCAACCAACTGGATCGTCAAGGCACTGGTGCTGTCGCTGGTGGCCAGGACTGGAAGAAGCTCATCGCCGCGGCTGCTTCGCCCGATGAGGTCTACGAGATTGTGTTACAGCAGCTTTTAGAGGGCGTTTCCAAGATCATCAAGGCTGATGTGGAGGACATGGATTCGCGACGGTCGCTGCCTGCACTTGGCATTGACAGTCTTGTCGCGATTGAGATTCGTACTTGGCTATTGAAGGAGTTCCAGGCTGACCTCTCTGTCTTTGACATTGTCAGTAATGATCCTCTGACGGGATTTACCAAGAAGGTTATGGCCAAGTCTGCTTTAATTGCATAA
>Fusaric_Acid_FUB2_F_fujikuroi_IMI_58289_GenBank_Accession_XP_023427266.1
ATGGCTACCGAGCTCAAAGAATACCTCGTCATAATCCCTGATCTTCCTGACGTCCTGGCCAAGCGACAGGTCCTCCTCAAGCCTCACAACCAAGACGCAGCTCCCCTGGTCAAAGCCGGCCGCGTCCCCTTCTTCGGCAGCACCCTTGCTCATCACAGCGCCGAAGGCCAACAAGTCGCCGAGAATGGAACAGTCATGATCATCAAGGCTGAGAGCGAGGAGGAGATCAAGGAGATTATTCGGAAGGATATTTTTACGATTGAGGGGGTTTGGGATTTCGGAAAGTTGTCTATTTGGCCTTTCAAGAGTAAATAA
>Fusaric_Acid_FUB3_F_fujikuroi_IMI_58289_GenBank_Accession_XP_023428755.1
ATGCGTAGTCGTCGAGATAATTCCTGGGTGGCTCAGAAGTTTGGTGGAACTAGCATTGGTAAATTTCCAGACAAGGTTGCCGAGATTGTAAAAAGTGCGAGGCTTGGAGGTGACAGACCAGCAGTGATATGTTCTGCAAGAAGCTCAGGCAAGAAAGTCTTTGGAACAACGAGCAGGCTGCTACAAGTCTACCGGACGCTGAGAGGCATTGTAGCCATAACTCAAGACCCTGACATGCAAGAGTTACTATTCGACAGACTTCGCAGTATCATTCGAGATATCCGTGACGACCAAGTGGCCACTGTCCAGATGTATATCTTGAGACAGGACATCCGTGATGACACAATTCGACAAATCACGGCAGATTGCCAAGAGCTACTTGATTACACATCCGCTGCCAAGCGCTTCAACCTCGACATTAATGGCAAAGCAAAAGACAAAATGGTCAGCTTCGGCGAGAAGCTGAGCTGTCGACTCATGGTTGCTATGCTACGAGACAGAGACATCCCAGCGGAGTACGTCGATCTCTCCGATATTGTACCCAGCAATAATCTGGATCAGTTGAGACCCGACTTCTTCCACGAAGCTGCAGCAGTCTTTGGGAAGCGAGTCGAAGCTTGCAATGGGAGAGTCCCCGTCATCACTGGTTTCTTCGGCGCTGTTCCGGGGAGCCTGATAGACAGTGGTATTGGAAGAGGATATTCTGATCTATGTGCTGTCTTAGTGGCGATCGGTTTACATGCAGAGAGGGTACAGATCTGGAAAGAGGTTGATGGTATTTTCACAGCTGATCCCAGAGAAGTTCCTGATGCTAGGTGCCTCCCTTCGATTACTCCGTCAGAAGCAGCTGAACTTACATTCTATGGATCAGAGGTCATTCATCATCTTGCACTGTCTCTGGCAATCCAAGCAAAGCCTCCAGTTAGCATATTTGTCAAGAATGTGCAGAAGCCGTGGGGCCAAGGAACTGTCGTTGTTCCCACTGATGGTGATGACACATCTTCGTGGCCGATCGACTACCTAGATCCTTCAGACTCGGACAGTACTTCTTCCACAGCACTGCCGAAAATGCCAACTGCTGTCACTATCAAACGAGACATCACCATCTTCAACATACTCAGCAACAAACAGTCCATGTCTCACGGCTTCTTCGTCAAGGTCTTCACCATTCTGGCCGAGCACGATATCTCAGTCGATCTAATCTCCACCTCGGAAGTCCATGTTTCTATGGCAATCAACAGTTCCAACATGGATCCTTCCCAGATCAAGAATGTTCAGTGCAGGCTTGCTGAAGAAGGAGAGGTCAATGTGCTGCCTGACATGGCTATCCTGAGTCTCGTTGGTGCTGAATTGAAGAACATGACTGGGATTGCTGGCAAAATGTTTGCCATTCTGGGGGAGCAGGATGTCAACATTGAGATGATCTCCCAAGGCGCTAGCGAGATCAACATATCTTGTGTGATCCCGGATAAGGACGCCACTAGGGCTCTGAATATGTTGCATGATGAATTATTTACGAAGAACGCCATATAG
>Fusaric_Acid_FUB4_F_fujikuroi_IMI_58289_GenBank_Accession_XP_023427267.1
ATGAGATTTCTTTGTCTCCACGGGTACGCCTTCAGCGTAGAGGTTCTCCAACAACAGATGGAGCCCATCACTGCTCATCTGCCAAGTGACTGGGAGTACGAATTCCTCGAGGCGGGCATGGAACCCACAGAACTGATGCTCCCAAATCTCAAGCAAGTCCCCAAGCCCAACTACAGCTGGTACAACTTTCCCTACCCGGAAGACGTCGAAGAGGCATATGAGCGTCTAGCTGCCTACGTCGAGTCAGACGGTCCATTTGATGGAGTCTGGGGCTTCTCCCAGGGGGGTTCTATGGCCGCCCTTCTTCTTCTCATGCACCAAGCTGAGCATCCCGATACACCATACCCTTTCAAGATGGCCATCTTCACATCAGCCTTCCTTCCCCACTCCTTTGACAATGGTGTGGTCAGCTGGGATCTTACAGAGAAGAACACTCTTGAACCGACATACCTCCCTGGACGAATTGACGTTTCTCACGGCAAGAAGTTGGACTGGAAGAAGGATCTTCACACTTCAATTGAGTATGACATGATCAACGCTGTCAAGGATGAGCTTGACTTTCCTGTTGATCTCCTCCTTCGATGGAGACCGAGTGATATCCCTGAAAAGATCCCAGTACCTTCTGTCCATGTCCGTGGTTTGAAGGATCATTACTCATTCGTCGATGAGTCTGTATACGAGTTGTTTGATCCCGATATGGCGAGGAAGATGACACATCGTGGTGGACACAACTTCCCCCGATATAACGAGGAGTTGGTGCACTTTGCAGAGTTGATTATCGATACGGTTGTTTCTCTTTACTAG
>Fusaric_Acid_FUB5_F_fujikuroi_IMI_58289_GenBank_Accession_XP_023427268.1
ATGACGACGACGACAACGGCCCCTGCGTTGCCAACGCCCATTCACGATGGCCTTGGTAATGGTACTACATATGAGAGGAGTATTCCCAGGCCCGTCAATCCGTTCTCGAATCGTGTACCTGGACGAGAAATCATAACGGTCCCCAACTTCACGCTCGAATCTGGTGTTGAGATGCGAAATGTGCCAGTTGCGTATATGAGCTGGGGCAAGCTATCACCAAAGGCCAATAATGTCATGATCATTTGCCATGCGTTATCTGGGAGTGCAGATGTCAGCGACTGGTGGGGCCCGCTTCTTGGACCTGGAAAGGCGTTTGACACGGACAAGTTCTTTGTCATCTGTATGAACAGTCTAGGAAGCCCATATGGAACCGCCAGTCCTGTGACAGCCAAGAATGGAGACTACTCGGAGGGATGGTACGGGGCTGACTTTCCTGCAACTACTATCCGAGATGATGTTCGGCTTCACAAGTTGGTCCTAGACAGACTCGGAGTTCGAAAGGTTGCTGCTGTCATTGGTGGCTCTATGGGCGGTATGCACGTTCTCGAATGGGCGTTCTTTGGTAAAGACTACGTTCGTTGTATTGTACCAGCTGCAACGTCAAGTCATCAAAGTGCGTGGGCCATTGGCTGGGGTGAGGCACAGCGCCATGCCATTCGAAGCGACGTTAAATACAAGAATGGTCGTTATGGCTTCGATGATCCGCCCATTCTTGGACTGGAAGCGGCTCGTATGACAGCATTGTTGACGTATCGAAGTCGGGACTCCCTTGAGAGGCGATTTGGGCGCGATACGGGAAACAAGAAGAAGGCAAAAAATAAAGGCAGCGAGACATTGCCGAGCAACAGTACACCAATTCATAGCCAAGGAGGGGCCGATGAAACACCTGTAGCCTTTGACCGTGCCGACTCCAACTTCGCGGCCCAATCCTATCTCCGCTACCAAGCCAAGAAGTTTTCCGACCGCTTCGACAGCAACTGCTACATCGCCCTCACTAATAAGCTCGACACTCATGACCTGGCTCGGGGGCGAACACGGACCATAACCGAAGCGCTGTCACTGATTGAGCAGCCTACCCTTGTGCTGGGCATACGGAGTGATGGGCTGTATACGCTTGCGGAGCAAGAGCAGATTGCACGAACCGTGCCAAATGCCAAGTTGAGAGAGATTGTTAGTGACGATGGGCATGATGCCTTCTTGATCGAGTGGAGCCAGTTGAACTGGTTGTTGGTTGGATTTCTGCATGAGAGTTTACCGGATATTATGCAGAGAGCGGCTCTGTAA
>Fusaric_Acid_FUB6_F_fujikuroi_IMI_58289_GenBank_Accession_XP_023427272.1
ATGGGCGGCGAAGTCTCAAACAAGACATGGGTCTTCAAAAAGTCTCCCTCAAGCCTACCAGAGCCAGGCGTCCATACCGCTTTCGAGGATCGACCCTTGAGCCTAGTCGCACCACCTGGAGGTCTCGTCATCAAGCTCCTCACAGCTGGTCTCGATCCCCATCAGAGAGATCGCATGCGAGGAGCTGGCAACGTCGACTACGTACCTGGCTATGAAGTCAACGAGCCCATCACAAACTTCTCAATTGCAAAGGTCATCCGCTCAGACAACGATGTTTTTGAGGAGGGTAGCTTAATCGCTGGTAGCCTTCCTATCGCTGAGTACGGCATTATCCCCAGAGAGCTCATTGATGCTAGAGCTATGGCATCACCGCTTGTTTGGAAGGTCTCAAACGATTACAACCTTGATGTCAAGCATTACGTTGGTACTCTTGGTCTGGCTGGCATGACTGCTTGGAACTCCTTCTACGGCCTCGTCAAGGCTGTCAAGGGTGAGACAATCTGGGTCAACGCTGCATCAAGCTCTGTCGGAGAAGTTGTCGTTCAACTGGCCAAGATCGAGGGCATGAAAGTGATTGCCAGTGTGAGCTCTGACGACAAGCTCGACTACGTGGTCAATGAGCTTGGTGCAGATGTCGGCTTCAATTACCGAAAGGAGCCAGTTGGCAAGGCTCTCAAGCGTCTTGCACCAGATGGACTAGACGTTGTTTTTGAGAATGTCGGCGGTGATCATTTCCAAGCTGCCATCGAGAACATGAAGTGGTTCGGCCGCATCATCAGCTGCGGAACAGCATCTCAATACAACAAGCCAGTTGAAGAACAGTATGGAGTCACCAACCTGTCAGAGATCTTCCGCCGACGCATCAAGATCCAGGGTTTCATCTTCTGGGATGACAACATCTACACTGACAACATTGAGAACTTCAAGGCTACTATGCCAAAGTGGGTTTCAGAGGGAAAGATCAAGTCTCGCTATACTCAGTTTGAAGGTATTGAGCAGGCTGACAAGGCATTCTTGTCCATGTTTACTGGTGGAAGCCATGGTAAGACGGTGCTCAAGATAAGCGACCCTTAA
>Fusaric_Acid_FUB7_F_fujikuroi_IMI_58289_GenBank_Accession_XP_023427273.1
ATGGCAGAGCAAGTCTTTCAGAACTTTGAGACCCTTCAGCTTCATGCTGGTTACACACCGGATCCTCACACAAGGTCCACTGCTGTTCCCATCTATGCGACATCTAGCTACACTTTCAACGACTCTGCTCATGGAGCGCGCCTTTTTGGTCTCAAGGAGCTCGGCAACATCTACAGTCGTCTCATGAACCCTACTGTTGATGTTTTCGAGAAGCGAATTGCTGCTCTAGAAGGCGGCATTGCCGCTGCTGCCACTTCTTCTGGTCAAGCTGCTCAGTTCCTCACCATCGCCACTCTCGCCAAGGCTGGTGATAACATTGTGGCCAGCTCGCATCTGTACGGTGGCACATACAACCAGCTCAACGTGCTGCTTCCCCGTTTTGGTATCAAGACCAAGTTTGTGCGAAGCGGAAAGCTTGAGGACTATGCTGCTGCTATTGATGACCAAACTCGTGCTATTTATGTCGAGAGCATGAGCAACCCCGATTACGTCGTGCCTGACTTTGAAGGCATCGCCAAGATCGCTCATGAGCATGGTATCCCCCTCGTCGTCGACAACACGCTTGGTGCAGGTGGCTATTACATCCGTCCTATTGAGCATGGCGCCGACATCGTTGTCCATTCTGCGACCAAGTGGATTGGCGGCCATGGTACTACCATCGGTGGAGTGATTGTCGACAGCGGCCGCTTCAACTGGAACAAGCACTCAGACCGCTTCCCTGAGATGGTTGAACCATCACCCTCGTATCACGGCCTCAAGTACTGGGAGGCTTTCGGTCCTGCTACCTTCATCACTCGAATCCGCGTTGAGATGCTTCGGGACATTGGCGCGTGCCTCAGCCCTTTCTCCGCACAGCAACTCCTTCTCGGTATAGAGACTCTCGGTCTTCGAGCTGAGCGTCATGCGCAAAACACAGAAAAGTTGTCCAAGTACTTTGAATCTAGTCCCAATGTGAGCTGGGTCCTCTGGCCAGGTTCTGAATCTCATCCGACATACTCCCAGGCCAAGAAGTATCTCACACGAGGATTTGGCGCTATGCTGAGTATCGGAGTCAAGGGAGATGCTTCAGCTGGAAGCAAGGTCGTGGATGGTCTCAAGCTCGTGTCTAACCTAGCCAACGTGGGTGATGCTAAGAGTCTTGCTATTCACCCTTGGTCGACTACACATGAACAGTTGTCGGAGGATGAGAGGCTCGCTTCTGGTGTGACGGAGGATATGATTCGTATCTCTGTTGGAATTGAGCATGTTGATGATATCATTGCCGATTTTGAGCAGTCGTTCCAGAAGGCTTATGGGTCTTAG
>Fusaric_Acid_FUB8_F_fujikuroi_IMI_58289_GenBank_Accession_XP_023427274.1
TGGGTTCAATCTCCCACTTGCCCGTGTACGGTCATAGGCTTCTCCCCGTGGTAATCGACGAGATTGCACGGGACGAGCCTGATCGCGTGCTTTTCTACACTCCCCGTAACGGACAACCGTCGCAAGGATATGATAAAGTCACCACCAAGATCTTTGCCAACTCTATCAACCGACTGTGCGGGTGGCTTGACTCCCAACTTGGATCGCCAACGGTATCCAAAACAATTGCCTACATTGGTCAAAATGACCTGAGATATTTCATCATGATGATTGCTTCCACAAAGCTGGGACATAGACTGCTACTCTCGTCACCAAGAAACAGTGTCGAAGGACACGTGTCATTGATCAAACAGTCTGGCTGCGAGTTCTGGATCGCTTCATCTGGCCTGGACCACCACGGATTCCTCCAAGACCTCCAGATACCAAGCGTTGAGGCTCCAGAATTATCCCAGCTCCTAGATCCAACACCCCTCAAACCCTATGTCTACCAAAAGTCCTGGAACGAAGGAAAGTCAGACATTCTTGCACTGCTTCACACCTCCGGCTCTACCGGCCTTCCTAAACTGGTGCCAGTATATCTCGAGACCGCTGCTACTGTTGATGGCTTCCACCTCATGGAACTTACAAATGGGAAGAGGCCGACTGGTGTTGAGTGGACTGGCACGAGACAATTGTGCGCTATGCCTCTGTTCCACGTTGCTGGAATCTGTCTCGGTCTGTACTCAGCCGTCTTTTTCAACTGGACTGTTGTTCTCCCGTCCGTAGGGCCCATCATGCAGCATGTTATCGAAGACGCGCTTGACCATATCACACTCGACTCAGCCTTCATCTCACCCAGTGTCCTACAGGACATCTCCAAGTCTCCCCGTGTGCTTGAGAAGCTGTCGAAGCTCAAATTCATCACGTCAGCTGGAGGACCTATTCCTCAGTCCGTCGGCGATCTGATTCACCCGCGTGTACCCATAATGCAAACAATGGGCATGACGGAGGGCCAATGGCTAGCGTCCGTGGTCACGCACCCCGATGAGTGGGCTTACTACTATTTCCATCCACGGACAGGCGTTGAGATGCGTCCTTACTCCGAAGATCTGTCTGAGCTGGTCTTTGTGCAAAACCCTAAGCTTACTGCTACCCAACCTGTCTTCAAGACGTTCCCTGAGCTTGATATCTGGGAGACGAAAGATTTGTACTCACGACACCCAAAACATCCCAGTCTCTGGAAGTATGAGATGCGGCGTGATGATCTGGTCATTCTGTCCAACGGTGAAAAGTTTAACCCTCTTGCTGCTGAAGGAAAGCTCATCAGCCACCCATGGATTGCTGCCGCTTACCTCACTGGCCGTGGCCGGTTCCAAACAGCTGCTCTTCTGTACCCTGATGAGACCAACCTCGACAAATCAGACGACACCATCATCGACAACGTCTGGCCAACATTTGAAGAAGTTAACAGGTCTCTTCCAGCGTTCGCTCAGATTCACCGCGACTTTGTCAAGATCGTTCGGACTCCATTTCCTCGTACTCCAAAGGGTACCCTCGCTCGCAATGAAACAGAGAAAGCATTCACTGCCGACATCAACGCTATCTACGACAGGTCTACGCATGGTAAGCCTTCTGTTCACATTAACGGAACAACCGAAGTAGTGGTCCGTTCTGGTATTCGAGAGGCAATTGAAGCCGTGTCTGGATTGGTTGACCTCAAGGACGATGACAACATCTTCACCAGAGGTTTCGACTCACTTCATGTCATTCGCCTTGCAGGACTTCTGAGTTCTGCTTTCGATCAGCCTATCGAGGTAGAAGTGGGTACTATCTACACCAACCCAACCGTGTCTCAGCTCGCTCGTTCTGTTTGGTCCCATCTTGAACACGGACCCCAGGATAAGATCCATCACAGCGAAGCTACTCGAGAGATGCTTGCCAAGTACGCTCAGGCTTTCGAACCACCTCGCGAAGCGAAGGAGCACATCGTTATCACAGGTACAACTGGAGAGATCGGTTCGTATCTTCTTGATGTTCTTTGCAACAACGACAAGGTTGCCAAGATTTGGTGCTTGAACCGCAGCGCCGATGCCTTCCAACGCCAAGTAGACTCAGCTAAGTCTAAGGGCCTTTCATCAACCTGGCAAAGTAAGGCCAAGTTCGTTCGCTACGACGTTGCAGCGGACAACCTCGGCTTGAGTCAGGATGATCTCCAGGAGATCAAGAATCAAGCCACTGCTATCATACATAACGCTTGGGAGGTCAACTTCAATCTGCCTCTCTCTTCCTTTGAGCCTCAGTTCGTCGGTCTCCAGAGTCTTGTAGACATATGCCGAGAGGCTCGTCATAAGCTCCGCTTCTTCTTTATATCGTCCATCAGCGCTGCCATGAACTGGCCATCTGACCTCTTGGGCCCCGTACCAGAAGCAAGCATTCCCCGATTTGATGCACCGATCAACGGATATGGTTCATCTAAGCTTGTAGCTGAGCACTTACTCAGCAAGGCTGCGCGATCTGGTGTCTTGAGTCTTTCAGTTCTACGAGTTGGCCAAGTTGCTGGTCCGGTCAAGACTCTTGGCGAGGGTAGCATTTGGACTCGACGTGATTGGGTTCCCGCTATCATCGATGCTTCCGTCCATCTGCGAGCTCTGCCACTAGATCTCGGAACGGCAAGTATTTTAGACTGGATCCCCATTGATCTCCTAACAGAAGTCATTGGACAGCTCGTGGTCCCCGTGAATGCAGTTGTTGGGCAAGAGAATTACTACAATCTACTGAACCCTCGAACACCCAGCTGGATAGATGCTCTACCTGGTCTCAAGGCTCATCTTGAGGTTTCATTCTCAGACAAGTTTGAGATTATTCCTCTACATGAGTGGATCGGCCGTCTGCGAGGTGCAGAGAAGACCATCGTGAAGGAGGTCAGTGAAGGGTCATCCGAGACCGCGAGGAGGGCTCAAAGTGGTCTCAAGTTGTTGGCCTTCTTTGAGATGCTAGCCTCTGGAGAAGAAGGATCTCGGGGTCTTGAATGGTCTAAGGGAAACACATTGGCACAGAGTTCTATCTTGGCTTGCATGGAGCCTGTATCATCAGCCTGGTTTGGCACTTGGTTGACACAATGGGGCTATTGA
>Fusaric_Acid_FUB9_F_fujikuroi_IMI_58289_GenBank_Accession_XP_023427275.1
ATGTCTCGTACCAGTCTGCCCATCCAACCCGCCAAGATGTCTGACGCCACATCCTCCAAGCCGCAAATCTTCTCGATCCAGGACCTCAAGCAGGCCGCATCGGACAAGATGTCTCAGATGTACAGAGACTACTACAACGGCGGGGCCATGGATAACATCACTCTGGCGAATAATGAGGCTGCGTTTGACCGGTACTTGCTTCGTCCTCGCGTACTCCGTAATGTTTCAAACATTGATATGACTACTACCCTCTGGGGCACCAAGGCAGCGTTGCCTCTCGGTGTCTCTCCGTCGGCGATGCATCGTCTTGCGCATGCTGATGGAGAGGTTGGAACTTCGAAAGCTTGTGCTGCGCGCCACGTACCCATGATTCTGTCAGCTCTGTCTAACGATACCCTCGAGGATGTATCTGGACAGAGTTCGGATGGATCGACGCCCTATGCTATTCAGGTTAGCCCGTTCAAGAATCGGCAGATCACCACCAACTTACTCAACCGTGCCAAAGCTGCCGGGTATAAAGCTGTTGTATTGACAGTGGATGCTCCCATGTTTGGCAGGAGATTGGATGATCTGCGAAATGGTTTCAGTGTCCCTCCAGGATTTAGCTTTCCTAACTTGAGTGCTCAGACCCAGTCAGGCTCTGGTGGATTGGGTGGCGGTATTCCCGACCTCTCCTTTGATACCAGTGCGACTTGGGAAGAAAAGATTGCATGGATGAAAAGCCAGACTGACCTTGAGATTTGGGTCAAGGGAGTTACATCTCCCCTAGACGCCCAGATTGCCATAGAGCAAGGCGTTGATGGCATCATCATCTCAAACCACGGAGGTCGACAGCTAGATACTACCCCAGCAACAATCGACATCCTCCGCGAGATCGCACCTATTGCTAAGGGCAAGACGCGCATTGCCATCGACGGTGGCTTCCGACGTGGCTCTGATATTTTCAAGGCTGTTGCGCTCGGTGCTGACTTTGTCTTTGTCGGCAGAATCGCCATCTGGGGCCTTGCATATGATGGTTCTAATGGTGTTGGCTTGGCACTGGACTTGCTGATCAACGAATTCAAGCTATGTATGGGACTTGCTGGATGCAGCAAGATTAGCGATATTAGCCCGGCTCATCTGTCCATCCTGAACGCAAGAGGCGTCTTGGAGAGTGTGTACTAG
>Fusaric_Acid_FUB10_F_fujikuroi_IMI_58289_GenBank_Accession_XP_023427276.1
ATGGCTGGCGACTTTTCTAACAGAGCACCTTGGAAGCGCTCGGCATGTGATCGCTGCCGCGCACAGAAGCTGCGATGTCACCGAGATTCAGGCCACTCAACGGACGCATGTCTTAGATGCCTCAAATCTGGCATTGAATGTGTCACCAGCAAAGCACGGCCAACAGGTCGTCCCCCCTCAAGACAGGTGCAGCCCACCGTTGTAGTTGAGCAAGGTGATACCAGCTCGTCGTCACACACCACAGACTCGTCACCCTCAGCGGGCGGCACAGACATGAGCAACATGATGAACTTTGAGTATGATTTGTCGTTGGACAATATCTTGGACAGCATTGGGATGCAACACTCTGATTTCATCGTCAATGACAATATCCTCGTCGACATCTCCCCCCTGTCGTCGTCCCAATCGACGAGCCAACACAGCGTTGCACAGGCACAGGCACAGACAGTGGACCCCAGCACCATCCAATCGACAGCGTCGTACCAGTTCAACACTCTACCGAGTACCAGTTCCATGGACTCTGCCTTACCCATGAGGAGCGATCATGTCGAGCTGCTTCTGTCAAGGCTGCATTCCAAGTTGTCTGCTCAGCTCTACTCCATCAGATCGTCCCCATGGGACGTGAAGGGTACCCTGAACCTTTCCTTGGCCCATCAGGGTATTGGTCAAGATTTTGAAAACTGCGAGTCTCATCCTCTGGTCCAAGTATCACAGGCTTGCACTGAGCTCGAGAGGCTCTTATCTGGCCTTCGTGCCCCCGCATCTGCTGAGCATACGCCCTCAACATTTTCATACACGCCAGCGGTGCCCCCGCGTTTACGCATAACGCAGCTGCTCATTGCACTTTCGTGCTACATACAAATTGTTTCAATCTATGGTATCATATTCTCAAAAGTGTTCGACTACCTCCTCAGCACCTCCAAAACGTCAGTTGGCTCATATCAATCATCCCCATTGACTCTATACATCGGAGGTCTTCCCATTCCCCCCAATGAAACATTATCCGGAAATCTGCTCGTTCACCTCATCGAGCATCAGCTTCACCAAATTGAACAGCTCATGGGCCTGCCCGAGCATTATAGAGTATCTTCTAGAGCTAAAGACACTAAAGATGGAGAATTGGGGTTATTTGGGAGTCAGCACAGTCAGTCTCTGCTTAATGCCGCGATACAGCTAGGAGAAGATAGAGACGGGAACCATGACGACATAAGATGCGTCCGGGCATTAAAGATAGTGATGCGCCAGATTAAAGATTTTTAG
>Fusaric_Acid_FUB11_F_fujikuroi_IMI_58289_GenBank_Accession_XP_023428756.1
ATGGCTATCGATCCTCAACCCAGTTCTCCCTCCCTGTCCTCCGAGACCATTGCCAACGACACCATCGGCAATGACAACAATGTCAACGAACCCAGCGTCGAACCAAAGACACAAGAGCATCAACATACAGTACCCCCTCGACTGTCTCGAATCTACAGTCAAGCGCACCATATCAGCCAGTCCTTCATCGATCAGAACTACCCAGGAGAGGGGACAACACAGGTTCCCTATCGCATCAACTTCCTCCCCGACGATTCCCAAAATGCTCAGCTGCCTCCCCGATGGAAGAAGTGGGCATTTGTTCTTCTCCAATCTCTAGCATGTCTCGCAACTACATTTGCCAGTTCAGCGTATTCAGGCGGTATCAAGCAAGTCATCCGCGCGTTCGGCATCTCCCAAGAAGTCGCTACACTTGGAATATCCCTCTACGTCCTGGGTTTCACGTTCGGGCCTTTGATATGGGCGCCCTTGTCGGAGCTTTACGGGCGGAAGAAAGTGTTTTTCTTCACCTTTATGGTTGCAACGGCGTTCAGCGCTGGGGCAGCCGGAGCAGGTTCCATTGCTTCTTTGCTAGTTCTGCGTTTCTTGACTGGATCTATTGGCTCTGCGCCTCTTTCAAATGCCCCGGCGTTGATTGCGGACATGTTTGACAAGTCGGAGCGAGGTCTGGCTATGTGCATGTTTTCGGGAGCCCCTTTCCTTGGACCAGCAATCGGTCCCATTGCAGGAGGCTTCCTTGGCGAGACTGCGGGTTGGCGTTGGCTCCATGGGCTCATGGCCGCCTTCACTGGCGTCACCTGGATTGCCTGCACCGTCTTCATCCCAGAGACATACGCGCCGTACATCCTGCGCAAGCGCGCCCAGCACATGTCCAAGCTCACAGGAAAAGTGTACATCTCCACTCTCGACGCAGACAAGCCACCAAGTTCGGCTGCCCATCAGCTCAAGAATGCATTGACCAGACCTTGGCTGCTGCTGTTCAAGGAGCCTATCGTCTTCATCACCTCCATCTATATCTCCATCATCTACGGCACCATGTATATGTGTTTTGCCGCGTTTCCCATCGTGTTTCAACAGGGGCGAGGCTGGAGCCAGGGTATTGGTGGCCTTGCCTTCACTGGTATTGTTATCGGTGTGATTCTGTCTATCATCAGCTTCGCTTTCGAAGACAAGCGCTACGCTCGCGCTGCTCAGAGGAGAGGTGCGCCGATGGAGCCTGAGGATAGACTACCCCCAGCCATTATGGGTTCTCTTCTCATCCCCATCGGTTTGTTTTGGTTCGCGTGGACAACCTTCGCTAGCATCCATTGGATTGTCCCCATCATCGGTACCGTCTTCTTTGCCTGGGGCCTTGTACTTGTCTTCATGGCGCTCTTGAACTATCTCATTGACTCCTACGTCATTTTTGCAGCGTCCATCATGGCAGCCAATTCTGCTCTGCGATCCCTCTTTGGTGCCGCCTTTCCTCTGTTCACAAGACAAATGTACGATGGCCTTGGAGTCCAGTGGGCTAGCTCCATCCCAGCCTTCCTCGCCCTGGCCTGTGTCCCCTTTCCCTTCCTCTTCTACAAATACGGACGCCAGATCCGAATGAAGTGCGAGTACGCTGCAGAGGCTGCCAACGTCCTCCAAAAGATGCGGTCTCTTCACGTCACTGTCACAGAAGATGACGCCATGAATGAGGCTGAGGAGATGTGGAGAGCCAGAACACACAACAGCCACACATCAGCTACTCATAGCCACGGTCATCGTCGATCTCTGAGCTGTACTCGCTCTGTTTGA
>Fusaric_Acid_FUB12_F_fujikuroi_IMI_58289_GenBank_Accession_XP_023427277.1
ATGCCTCTACCGTCTCGGGCTTCGTCTACGCCCAAGATTAGCAAGGCCTGCGTGCCGTGTAGAACGCGCAAGATCAAGTGCAATGCTGCTGTTGTTGGGCTTCCCTGCGGCAGCTGTGTTAGTAGAGAGTGCCCGGATGAGTGTGTTTTGTCGGCGCGGAAACGTCGGACTGTAAAAGGGCGTAATGCCGAAGTCCCCAGGTCGCGGAAAAATATACCAGATACCAATGGTTCCATCTTGTCGCCACGACAGCAACAGCTTCCAACAAATGTGTCAAGACAGACAACAGATAGTTCTCATTCTGATCCTGTAGAAGAGTCTATCCATGCAAGCCATACTGGCAGCTCGTTACGGAACGACACTCCCCACTCCAGAGATCGTCGTCCGCCGGGTCAGGCCCAAGCTGATCTACTCTACCTTAACATTCTGCAAGATACAGTCAATGACACGTCAGCGGCTCAGACAGATGCAAGTGATCATCAGTCAAATGATGAACCAGATGATAGCTTCAACAGTCAAATACATCACTGGAATCCACCACCTCAGCTTGACGACGTTGACAACGAGTATCTTGCCAAGAAGAAAGTATTCGAGCTTCCTCCTCCCCGATTCATGGACGATATAGTCAAAGCATACTTCGACTATGTGCATCCTTTCGCACCCATTCTCAACAGAATAGACTTTATCCAGAGTTATCGCTCAGGAAGCTGTTGTATTTTCTTGCTTCATGCTGTAGCTGCTGCTGCAAGTCTCTATGTCACCCATGACGTCCTGATTGGCTGCGGCTATCCAGATCGCTCAACCGCACAGGCATCTTTCTTTTCAAAGGCCAAGCTCTTCCATGACTTTCATTGCCAAGGCGATCCGCTTTCCATGTTGCAGGGTTCCATGATTCTTGGTGCAATCATCCTGGATCACCCGTCTGACAGAGACTTTCAGTACTGGTTTCACAACTCTGTCCGTCGTGCTTCAAAGATGGGCGTACAAAATGCCTGTCTTCGTGATGATGGATCTCAGAAGCTGTACCGACGAATCTGGTGGGTTTTACATAACAGGGATATCTTCCATTTCTTCATCAACACACAGAACATGCGACTACTCGCAAACGCACCGCCAATAAGACCCCTCACTGAGGCTGATTGGGAGACCGAAGACATTGAGCAATGGTCGGGTATCCTATCACCAATCTCCCAGGCCCAAAAGGTGTCACTCATCGCTCAATGCGAGTTGGCCCAGATCTTCGGGAATGTCATGTCCGTCGTGACAAGTTCAAATCCATCTGCAGAAGAAATTCACAAGAGGATACTGCCACTCGATGCGTGGCGAACATCACTTCCCGAGAGGATGCACCTCATGGCGTCTTTTGCAGAGGGTGAGATCTATCATCTCGAGGCTCTGACCACCAGCTACCGTTTTGAATGCATCATGTGCCGTTTGCTCCGCCGTGGAAGATGGCAAATGAGTGATGGCGGGTTGCGTGAGTGGGCGCAGCAACGCTTTAGATCAGCGATATTTGAGCTCGACACCATCGTCAAACGAGTCATGATCAACAACATGATTCAAAAGCTGCCAACTACTTTTATCACCACTATCACTGCCCTCTTGGCGCTTCACATAGAATCTGCTCTTGACGCTGCAGAGTCGAGCCTTATTCGCTCAATGGCTCGCATATCGGTTCAGCACACCATGCTTGCACTGGATCAGATTCGCGATACTCCTGCCATCAAGAGAGCTCTGCCTGCATTTGAGATTGTTCTCTCCAAGAACAAGCTCTACCCAATGTCGACAAGCGATACTGAGCAAATTAACACAATGCAGACCATGTCTCAAGACCAAGCTCTAAGTGACGGGCATATCCTGCAACCGCCTCAAACAGACATGACTTTGCCACAGGATGACCAGTCGTTCTTGTATGGGGACTTTATTGGGTTTGACTTCTTAGACCGATGGCAAATGGAGCAATTAGACTTTACAGGCATTTACTAG
>Fusaridione_fsdK_F_heterosporum_GenBank_Accession_Q5SBK7.1
ATGTCACTCAACTCAGCCTCTACTCGTGAGCATCCTAGCGAGGCTTGGAAATCCCTGGCTCAGTATCTCCCGTCTCGCAGTACGGACCTTGATTACTGGTGGCAGCGCATTGGCCCATCAGCTGCTTTGGTCCTCGAAAAGGCAGGCTATTCGATCAAGTCGCAGTATGATGCGCTGCTCTTTCTTTACCACTGGGTAGTCCCTGAACTTGGCCCCAGTCTCTTGTCCACCGATCATAAGTGGAAATCCCTCCTCCAAGGAGACGGCTCAGCATTTGAGCTATCCTGGAAGTGGAACACAAACGATAGTCCGCCCGAGGTCCGTTATGTGGTTGAACCAATCAACCAGTTCAGTGGGACCCTACTAGACCCTCTCAACTCGCAGCCTTCCATGGTGTTTCGCCATCGTCTTGCTTCTATCTTGCCTAACATCGATCTCACTTGGTGTCATCACTTTGCTGGATCTCTTTTCGACCACAACAAGGCCAGACTGTTGCGAGAAATGATGCCCGAGGGTCACAAGATGCCAGCTGGCTATACTGTTCCCTCAACCCTGGTGGCATTGGAATTCCTGCAGGATGGTCAGGTCGCTACCAAGTCGTACTTCATTCCTCGTAAACATGGTCAGGGCGTTTGGCTGCCGATCGCTCAATTTGAGGAAAGTATTGCCGAGCTGGATCCTGTCAACGAGGCTCGAGCCGCGGTTGTCGACTTTGTTTCCAAAGATCCTGAATCTCTGACGCCTATCATGCTGGCTGTAGATGACAAAGATGTCTCATCCGCCCGCATCAAGTGGTACTTTGCCACGGCGCGCACAGAACTCTCATGGGCTAAGGAGATAATGACACTAGGCGGTCGAATCACTACGAAACATTTGCCCCACTTGGAGCAACAGCTAGACGACCTCATCGAGTTGATCAAAGCCGTCACGGGAATAGCTTCAGAATACCCTCAAGATGTTGAATTGCCGTTTGCTCCGAGGTTTGATCCTTCCAAAGGCGCTGGAAACTTTGTCCCACTGCCTATTCCTATTGCGGGGTACCAAGTCCACTTCAACATTGCACCGGGATCCGAGGTCCCAGGGGTGAAACTATACATTCCTATGAGGCGGTATGCGAGGGATGATGCAAGCGTTGCCAAAGGAATTACAAGCTTTATGGAGTCCAGGGGGCGAAACACGTATATCAAGGAATATACGGAAATGCTTGCCGGTCTCCTTCCTGATGGGAAAGAGTTGTCCAGCGTGCATTGCCTGCAGACTTACGTGAGCTGCCTGTTCAAGAAGAATGGAGAATTGGAGATTACGACATATCTGGGGATGGCTCCGTACGGTGACAATCATAAGCCAATGTCGATTTAG
>Fusaridione_fsdD_F_heterosporum_GenBank_Accession_Q5SBL1.2
ATGGGCAGCGCAGGAGATGACTACGAGTACGTCTTTCCAGACATCTCGGTCGAGAATGAGCGCCTAGCTGGTCAGCACGCCGGTATCAAGGTAGGAATGGGTGGTCGCCTGTGTATGGCGCCCCTCGACCTGACACGTCCAAATTTGAGAATTTTTGACGGTGGCACCTCTGACGGATACTGGCTTGATGATCTCAAGAAGGAGCTTGCTCACCCCGAGACCTGCGACCTCATTGGAGGCGACGTTACAGGCGAGCGCTTCCCTACCAACCCGCCACCTGGAGTGAAGCTTGAGGTCCAGTCCTCCACGGGCCCCTTCCCTTCCGACTGGCTTCAGAGCTTTGACTTGGTTCACCAACGTCTCACGCTTGCTGGTCTTGGCAACCAGTCTGAACACTGCGTAGAGCAGCTCATGTCGCTAGTTAAGCCCGGTGGTTGGATTCAGCTCGTCGAGCTTGATAACAGCTCTCATGAACCTAATGGACCTGCGGTCAAGACCTTGGGCGCCCTAGTGGCCAGGCTTGCCGAAGGAATGGGTGCAGATCTCAAGTATCGAGGTGGTGGCATGGAGAAATGGGTCCGAGATAAAGGATTTATCCGTGTGGGGAGTATCCTTGCCCCTGTATGCATGGGTGCCGAGTGTCCTGTTCCGAACATGAGGGATCAGACCACTAAAGCCTTTTCGTTCACGGCAGAACAGCTCATCAAGGCATGTAAGCGATTTCCGGGTGGATTGAAAGTCATGACCGATGAGGAGGCTGAAGGATTGGTGGGGCGCTTGGAGGATGAACTTCGCACGCGAGGTGGATATTTTCCCGTCCGGGTTGTTTGGGGCAAGCGGCCAGTTGACCAGTAA
>Fusaridione_fsdH_F_heterosporum_GenBank_Accession_S0ARX1.1
ATGGCTCTAACGGTGTTTGAACATGCATCTGCGCTCTGGTATCGACTCCAAGGCTCAGTGAGTTTGGCAGTTCTGTCTACTCTGGCCGTTGTCATCGCAGGCTGGTACATACTTTCAAGCATTTCACTCTACTTCTCTCGCCGCCAATTCATTGCCCTCCACGGCTGCAAGCCTATTGCCAATCGCTACCCGTCCAAATGGTTCGGCATCAACTTTATTCTGGAAGCCGGCAGGACCTACAAGGAGCGCCGCTACCTTGATGCCTTGACCTGGAACTTCAGAAACATTGGCTACACTCACGAAGTTCGCGCCCTTGGCGGGACCAGTGTGTGGACTGTTGAGCCTGAGAATATCAAGGCAGTCCTCACGTCAAAGTTCAAGGACTACTCCCTTGGCAATCGCCCTGCCGTGATGGGGCCCTTGCTGGGTCGTGGAGTATTTGTCACTGATGGAGAGGAGTGGTCTCACTCACGAGCATTACTGAGACCAAACTTTGCCAAGGATCAGGTGGCCGACCTGTCAATGATTGAGAGGCATCTGCAGCAGTTGTTGAAGATGATCCCCGATGATGGCAAGGCCATCGACCTCAACGACCTGATCCTGAGCTTCACGATGGACTCTTCCACGGAATTCTTGTTTGGAGAGTCCACTGAGACTCTGACATCAGGGATTAATCGCCAGTTCAGTGATGCTTTTGCGTACTCTCTCCACGACATCTCGTCGGGTCTCCGCCTGGGTCCCTGGTACAAGTTCCGCAGAACCGACCCCAAGGCTGTCCAATCTCATCGTATCTGCCGAGAGTATGCCGACAAGTATGTCGAAAAGGCTCTAGAATACAGAAGAAACTACATCAAGAGTGTTGAAGACGGAGCCACTGATAAGCCTTCTATCGATGGTGGCGATAGTCGTCGTACATTCTTGAGGGAGCTTGCGCTGGCAACTGATGACCGTGAGAAGCTACGTGACGAACTGCTAAGCCTCTTGTTGGCAGGCAGGGACACCACTGCTAGCTTGATCGGAAGCCTGTTGTTCTCCCTTGCTAAGAAGCCCGAGTGCTGGGAGAAGGTCAGATCAGAGATTGAGGAGACACTACACGGCGATTTACCCTCATACGAACAACTGAGGAACTTTAAGTATGCCAAGTACTGTGTCAACGAAGCTCTACGTCTGTATCCTCCAGTACCCAATAACGCCAAAATTGCTATCCGAGATACGGTACTGCCTCGAGGAGGTGGCCCAGAAGGTCGAGACCCTATTATTGTTCCAAAAGATGCTCCGGTGATCTACACTGTTTACGCTCTACACCGGCGTTATGACCTTTTCGGAGACGATGCAGATGACTTTCGCCCCGAGAGGTGGGAGAACCAACGATACACTTGGGAATTTTTGCCTTTCAACGGGGGACCTCGAATCTGTCTTGGCCAACAGTACGCTCTGGTTGAGACGCTCTATGTGTTGGTGCGCTTTGCACAGCACTTTAGCAAGATTGAGTCAATGGATCCCGAGCCGTGGACTGAGTCTCTTGCTCTGACTGTTAGTTCAGGAAATGGAGTCAAGGTCAAGCTTGAGCGGGGTAGCTCTGATGTCCACGGATTATCCACGCAGGGCGTACTAATTGATTACGGTGGCCTTTTTGCCCCCACGCAAAAGGTCCCTGGAACGGGAGTTACGCAGATCAGCAAGGGTAAGGCTTAG
>Fusaridione_fsdG_F_heterosporum_GenBank_Accession_S0AU91.1
ATGAAAGGCAACGAATTCCGAAACCAGACTCAGACTACCATCAAGAACGAATTGGCAGAATGGAGTGACAATTCCAACAACAGCCAAGTCGATTATGCCAGTAATGCTCCCTCTGGCGACCATGTTCTGGTGGACTGGGACGGGCCAAACGACCCTAAGAATCCCAAGAACTGGCCACATTCAGCCTTTCTAATCCACACAATTCTTGTCAGTATGCTGTGTTTAGCTGGAAACCTAGCAACAACGATGTACGCGCCCGGCGCAGCCCAGCTTGCTGTAGAGTTCAAAACAAGGGACACCACCACCATCGCCTTGACAGTTTCCATCTACCTGCTGGGCTTTGCTCTTGCACCTATGGTCACTTCTCCTCTTTCAGAGGTTTATGGGCGATTGATCGTCTATCACACGTCCAATATCTTCTTTCTGGGCTTCAACCTAGCCTGCGCGTTCAGCAGTAACATCGGAATGTTCATCGCTTTTCGCTTTCTTGCTGGATGTGCTGGCTCTGCTCCCATGACTGTTGGAGGTGGGACTATCGCTGATTTCGCAGCCAGTCCCGAGAAGAATAACACTGCGTTGAGGTTATTTGCCCTCGGTCCTCTGTTGGGACCGGTTATCGGACCAATTGTCGGGGGCTTTGTTGCTGAGAATATCGGCTGGAGATGGACGTTCAGAATCATGTCCATCGTCATCGCTGTTCTCAGCATATTAAGTTGCATCTTTTTGAGAGAAACTAGTGCGGCTGCCATCCTGGGACGAAGAGGGGCACGCATCACTAAGGAGACGGGAAAGCCCTTTATGATTCCTGGCCCAATGCCTGGAATGCCCCCAAAGCCACAACAACCCACGAAGGAGATTGTCTCAAGGTCTTTGGTGCGGCCAATGAAGATGCTCATCTTCCTTCCCCAGGTGCTTATCCTTAGCTTCTACACGGCGTTTGTGTTTGGCCTGATTTATCTTCTCTTCACAACCTTCCCCGCTGTTTTTGAAGGGCAGTATGGCTTCAGTCCCGGTGTCTCAGGTCTGTCTTATATTGGCATTGGCTTTGGGATGGTTGGAGCTCTATTTTTGTTCAACTTTATAAACATGAAGATGTCCAATCGAACAGATAAGCACGGTCAGTTGATACCCGAATCATATCTGCCATTGATGACCTGGTTCTCGCCGTTGCTGCCAATTGGTTTCTTTTGGTATGGTTGGAGTGCTGATAAGCAAACTCACTGGGTGGTACCTATTCTCGGAACCTTCTTTGTAGGTTTCGGATCGTTCGCAATCATTATGCCTACAACGGCGTACCTGGTGTACGCGCAAGGTCCACAAGGAGCTGCATCTGTTCTTGCGGCGTCGAATATGATGAGATATGTTTTTGCTGCGTTTCTGCCGCTTGCAGGCCAAAATATGTACGATCAACTCGGTCTAGGCTGGGGGAATAGTCTATTGGGATTCTTGTGCGTGGTGCTTGCCCCAGTTCCAGCTATCTTCCAGAGATACGGCCACTACCTGAGAGAAAGATTCCCAACAGAGTTCTAG
>Fusaridione_fsdS_F_heterosporum_GenBank_Accession_Q5SBL6.2
ATGTCTGCCCCTCCTACAAAGCAGACAGAGCCCATTGCCGTTGTAGGTAGTGCTGGACGCTTCCCGGGAGGCTGCAATACCCCTTCGAAACTATGGGATCTCCTCCGCAGTCCCAGAGATCTCCTTCGTGAGATACCAAAGGAGCGCTTCAATATTGATGCCTTCTATCATCCTGATCCTCTGCATCATGGAACAACCAATACTCGCTATTCATACTTTTTGGACGAGGATCCTGCACAGTTCGACGCCCAGTTCTTCAGTATTACTCCTGCTGAAGCCGAGGCTATTGACCCGCAGCAGAGGTTACTTCTAGAAACTGTCTATGAGTCTCTTTGTGCGGCTGGATTGCCGATAGAGAGGTTGCGAGGCTCCGACACTGGTGTTTACATCGGTCTGATGTGTGATGACTGGTCATCCATGATTCAGAAGGACATTGACGCCCTACCTACCTATACCGGCACGGGCACTGCTCGAAGTATTCTCTCTAATCGAGTGTCGTACTTTTTCGATTGGCAGGGTCCTTCCATGACTATCGATACAGCTTGCTCATCAAGTCTCGTCGCTGTTCACGAGGCTGTGCGGCTGCTTCGAAGTGGTGACTCTACAGTTGCTATCGCTGCCGGTGCCAATCTCATCCTAAATCCCACTCAATACGTTGCCGAGAGCAATCTTCGTATGTTGTCTCCTACTGGGCGGTCACGCATGTGGGATGCCTCAGCGGACGGTTATGCTCGTGGAGAAGGCATTGCTTCCGTCGTCCTCAAGACCTTGAGTCAAGCTATTGCCGATGGCGATTCCATTGAATGCATCATCCGCGAGACCGGTGTCAACCAAGACGGTCGAACATCTGGTCTCACAGTGCCAAGTAATATTGCACAGACGAAGCTAATCCGGGAAACATATGCCCGCGCTGGCCTTGATCTCTCCAAGCCGTCTGATCGTCCTCAGCTCTTCCATGCCCACGGGACTGGAACCAAAGCCGGCGATCCTCAGGAAGCTCAGGCTATCCACAATGCGTTCTTCTCAGGGAGCCAATCCCAGGATGCCGTCGAGGATGCCGACGAGCTGTTTGTGCACTCAATCAAGACAATCATCGGACATACAGAGGGAACTGCAGGTTTGGCAAGCCTCATCGGAACGTCACTCGCTATTCAAAACAGCACTATCCCACCCAACATGCACTTCAAGATGCTCAACCCAGACATCGCGCCATACTACAAGCATCTTAAGGTCCCTACTTCTGCGCGTCCTTGGCCCACACTCCTAGATGGAGGAGTCAAAAGAGCCAGTATTAACAGCTTTGGTTTTGGAGGGACTAATGCTCATGCCATCATCGAGGAGTATGTGCCTCAGGTCAATGCTGTACCAATACTGTCCACTCCGGCCAGCGCACACTTCACTCCTCTCGTTTTCTCAGCCAGCTCTTCGGCGTCTTTGAAGACAGTACTGGCTGACCAGCTCAAGTATCTCATGTCCAACCCCCAAGTCTCCCTTCGCGAGCTTTCTTGGACACTGGCTCACCGCCGATCAACATTGAGCTACCGCAAGTACATCTCCGGTCGTTCATATGATGACTTGTGTATCAACCTTGGAGAGGCGCTCAACAGTGAGGATTCAAACTTGGACGCTCGCTCAGCGAATGTTGAAGAGCCCAAGATCCTAGGTGTTTTCACTGGCCAAGGAGCCCAATGGGCGCGGATGGGTGCCGAGCTCTTAGAGGCATCTCCTTTTGTAGAGAAGCGCATTGCTGAGCTAGATGAGTCTTTGGCTAGTCTGCCCGAGTCAGATCGACCAGAGTGGACTATCAGGGAAGAGCTTTTAGCTGATGATTTAGCATCTCGCTTGTCAGAAGCTGCCCTCTCCCAGCCGCTCTGTACAGCTCTCCAAATGATTTTGGTCGACCTGATCGAAAGCGCAGGAATCAAGTTCGCCGCTGTCGTTGGCCACTCATCTGGAGAGATTGGAGCTGCATACGCAGCTGGCTTCATCTCTGCCCATGATGCGATCCGCATTGCTTACTACCGTGGTGTCCATACCAAGCTTGCTTCTTCACCCAACAAGGATGTCAAGGGCGCTATGGCAGCTGTTGGGATGACAGTAGAAGAGGCAGCAGGGCTCCTAGAGGAGCACTCATTGAGTGGCCGCATCTCAATCGCAGCATTCAATTCCTCATCTAGCCTCACCCTTTCTGGAGACGAGGATGCCATCGACGAGACAGTTGAGATACTCAAGGGCCAGTCCAAGTTCGCGCGTCGACTCAAGGTTGATAAGGCCTATCACTCGGCTCATATGCAGTCTTGTGCCGAGTCATACTTGCAATCCCTCCAGAATTGCAACATGAAGCCACTGGAGCCTACTGGCCATCGACCTCAATGGTTCTCAAGTGTGTCTGAAGACGTGACCATGACCTCCACTCTGTGTGGGAGCGAGTATTGGGTGCGCAACATGACCCAACCCGTTCTCTTCTCTGATGCCATCACGTCAGCTGTCGACAATATTGGATCTTTCAATCTTGCCATCGAGGTGGGGCCTCACCCAGCATTGAAGGGCCCGGCTGTGGACAACTTGACTGAGAATGGTGTTGTGCTACCTTACACTGGCCTGCTCGCCCGTGGCAAGGATGACATTGAGCAGTTCTCCTCCGCTTTGGGCTTCGTCTGGACCAACCTCAGTGCTGGTTCAGTGGACTTTGGCACTTTTGACAAGACTATCAATGGCGACGATGCCACAATGACTGTCATGAAGAATCTACCCAGCTATCCCTTCAACCACCAGTACTCATACTGGGCCGAGCCTCGCAGCTCTAGAACCTACAAGCAACTCAAGACTCGCCCCAATCCTGTCCTGGGAATGCCCAACGTCACCACCACAACTTCATCTGAGGCCCAGTGGAGGAATATGCTTTCTCCCAAGGAGGTCCCCTGGATGCAAGGCCACAAGCTCCAAGGCCAAATCATCTTCCCAGCAACTGGGTACATCGCCATGGCTATTGAGGCTGTCAAAGCGTTGGCTGGAGGAAAGTGTCTTTCACAAATCAGGGTCGAGGATCTTCTCCTCGAGCGGGCTATTGCCTTCAACGATGACAGCGCTACGACTGAGACGCTATTCAGCGTAAATATCGATGACTCAGACCATGACTCCATCTCAGCCACATTCGCCTGCTACTCGTGTCCTGATGGCGATCACTCCATGATCAGGAACGCTGTCGGTCGCATCTACGTCAAACTCGGCCCGTCGGAAGCCAGCTCTCTGCCCTTTACATCGGCTGAGGCTGGCTTCAACATGGTTGACGTGGGCATTGATCGCTTTTACAAAGAGCTGAGCAGGATTGGCTACAACTACGCAGAGCCGTTCAAGGGTATGACGAGCATTCGCCGCAGACTTGGCATCGCCAGAGGTGTGTTGGCGGACCAATCAGGTTCTGCATGGGAAGATGAGCTTGTTATCCATCCCGGCATGTTGGATACCGCTCTTCAGACGCTGTTTGCTGCCTTCTCTTATCCTGGCGACGAGAGTCTACGATCTCTGCATGTGCCAGTCAGTATCGACTCCATCATCATCAACCCTTACTTCTCGCCTGTCAATGACATGAAGCAGCTCCATGTTCCGTGGGAAACGGTTGTGCGAGATGACGACAAGTCGCACATCAAGGCCGATGTTCAGCTATTCTCGGAAGATTCGCAGCACACCTTTGTACAGATTGAAGGAGTCAGTCTGAAGCCATTTACCGTGGCCCGACCTGAGGATGACGTGACTCTGTTCTCCCATTTCGAGTACTTGCGGGATAGCCCGGATGGAGAGAGCGCCGCTATCGGCGACAGACTCGGTCCAGACGAGCTACGAAGTGCGAGAGATATGGAGCGTATCGCATTCTTTTATCTTCGTCAGGTCAGCGAAATGTCAGTCGATGACAGAGCCCAAGCCCTCAAGCACCATCAGCATCTCATGGCATGGGCCGACTACACTGTTGAGAAGTGTCGCAAGGGTGATCATCCTTCAGTAGCACCAGAGTGTCTCAACGATACCCAGGCCGACATCCTCGCCCTCACCGACAAGTACCGTCATCATGTCGACGCTTTACTGATTGAGTCAACTGGTCAAAACCTCCCCGCTACCATCAGAGCAAAGGACAGCATCCTTCAGCACATGACCAAGGACAACCTATTGGGACGCTTCTATGAGGAAGGTATTGGCCTGAGCACAGCCAACTGGTGGCTGGCCCATATGGTCAAGCAGATCAGCCATCGATACCCAGCCATGAAGATTCTCGAGATCGGTGCTGGAACTGGTGGAACCACCCAAGCCACGCTCCCGTCCTTAGGAACTTCTTTCTCCTCATATACGTACACTGATGTCTCAAGTGGCTTTTTTGAGGCTGCAGAGGATAAGTTCAAGACATATGCGGATCGAATGGTCTTCAAGGTCTTCGACATGGTTAAGAGCCCAGCTGAGCAGGGTTTTACCGAGGGTTCCTATGATATGATTCTCGCATCCAATGTCTTGCATGTTGCTGAAGATTTGGATGTCATGATGGGCAATGTTCGGAAGCTTCTTAAGCCAGGTGGCTTTCTGGTTAACTTGGAAACCGTGACCAATGACATGCTCCGAAACGGTATTATCATGGGTGGTCTCCCAGGATGGTGGATTGGTGCCGAGTCTGGAAGACCTCACGGGCCCATGCTAGACCTAGCATCATGGAATAGCCTGTTGAAGCGTTGTGGTTTTGGAGGCATTGAAACTTCGACACCCGTCTATGACAGCATCCACGCCGTTGCTGTTTGGGCTGCCCAAGCCACGGATGACCGCGTTGCACTGTTGAAGGATCCATTGGCTGCCCAACCTTCAACAAAGGCAGACGCCCATCTGGTCATTGTGGGGGGCAGTTCTCTTTCCACTTTCGCCCTCCTGGAGTCCGTCAAGTCTCACCTACAGGATAGGTTCTCTTCATTCGAGCATCTTCGCTCGGTCGAGTCACTGGACAAGACCACGCTCCCGCCCGGCTCAACCGTCCTCTCTCTTGCAGACCTTGATGAGCCAGTGATGAAGAGCGTCACCCAGGCCAAGATGGACGGACTTAAGACTCTTTGGACACAAGCAAGAAACATCCTCTGGGTGACCAAGGGCGTCCGCTACGAAAACCCCTTCTCTTACATGATGTTTGGAATCGGTCGAGTTGTTCGGTTCGAGAACCCTAACATCAATCTTCAGTTGCTGGATGTTGACAGCATCAGCGATGAGGTCGGTAGCTATATCTCCGAGGCCTTGTTGAGACACCAGTTCTTGGACAATTGGAAGAAGGAGCGCGATGTTGTTGACATGCTATGGTCTTCAGAGCCTGAAGTCTTCTTGAGCCAAGGTACGACCTTGATGCCACGTTTGTACCAGAACAAGGCTCAAAATGACCGCATCAACTCGATTCGTAGGAAGATCGTCCAAGACATTGACCCTAAGACTACAAGTCTACGACTAGTCGAGGAGGGCGGTGCAGTTGATCTTGAGCAAGTCAGCCCACTTGAGCTTATGGCTAGTATACCAGATCATGCCAACAGACGCGAGATCGCGTTTAAGCAAACTCTCCTACAAGCGATCCAAGTTGGGGATCTGGGCAAGCTCACACTCTTTATTGGTGCAGATCCTGAAAGCCCAAAGTCAGCAGTCCTGGGTCTGACCGAGACCTTGACCTCCCCAGCTTTGGTTGACGCATCCTGCACTGTTGAGATTCCAGACTCGGCCGAGTTTGGGAGAATGGCACTCGTGACCACAGCAGCTCACTTGGTCGCCGATAATTTGGTTCATAACATTCCCAAGGGAGCCAACCTCATGATTCACGAAGCGGACAAACTGTTGCGAACCGCAGTCTCCTTCAAGGCCAAGGCTTCAGGCATTACTACTCTCTTCACGACTTCTCGCTCAGACAGGCGCAGCTCCGATTGCACTTTTGTGCATACTGCACTACCTACCAGATTGCTGAAGAAGCTCGTCAAGGACAACACTTGCGCCTTCGTGGATCTATCTCCTCCTGGGAGCTTGAGCTCTGACGTTGGTCGCGCCATCTCGAAGGAACTCCCATCTTGCTGTTCGTACCGAGCCTCCAGGGACCTGCTCGGTAGCATTCCTCGCCTTCGCCCTGGAAGTTCTCTTTCTGATGCTCGGGAACGTCTATCAAAAGCGTGGTCCGATGCAACCAAGGCCACTGTGCCAATCGACGAAGTTGGATCAATCAGTTTGAACGACATCTCCAACCACCACCCAGCAGACGAGCCCTTGACGGTGGTAGACTGGACAGCTTCCACTGTGCGCGTGCGTATTCGTCCCATTGACAGGAACGACATCTTCAGACCCGACCGAACGTATCTCCTCATCGGTCTATCCGGAGAGGTTGGTCAGTCCATCTGCCAATGGATGGTCTCCCACGGCGCTCGCCATGTGGTTCTTACCAGTCGGAAACCTGGTGTCGATCCGGCCTTCATTCATCACCTCGAATCTCTTGGCGCAGACGTCAGGTCCATGTCGTTGGATATCACCAGCCGAGACTCGTTGATGCGATGCCTTGATACTATCAAGCGCACTATGCCACCAATTGCTGGCGTCTCAAACGGAGCTCTGATCGTTGCTGATTCCCCGTTTACTGAGATGACCTTGGATGGCATGAATAAGGTGCTCAAGCCAAAGGTTGATGGGAGCATGCTTCTCGATGAGGTTTTCTACGATGAGCCTCTCGATTTCTTCATCATGTTCTCATCCCTCACAGCTTGTCTCGGAAATAGCGGCCAATCGAACTATGCTGCTGCAAACATGTTCATGACAACGCTTGCCTTCCAGCGTCGTGCTCGTGGTGTTCCTGGTTCCGTCATTGACCTCAGCTCTCTTATGGGTATTGGTCATGTTGGCCGCTCAGATGTGTTCAACGCTGACTACTTCCGAAGTCTTGGAGCAACGAGTGTATCTGAAGTTGATCTCCATCAAATGTTTGCCGAGGCAATCCATGTTGGAAGACCCGATTCGAAGGAGAGCGCCGAGATCGTCACCGGTATGAGCCCCATGCTTCGAAGCGAGCTGGAAGATATGAAGGTGCAGTATCGAATGGATCTCAAGTTTGGACACTTCTGTCTCGAGCAGTCTTGCAACAAGGGTGAGACCTCTGCATCATCAAAGGTGCCGGTGCGAGTGCAGCTCAAGACTGTCAAGACCCGAGGTGAAGCCATGAGGGTTCTGTTGGATTCCTTGGTAGCACGTGTCAAGAAGGTGCTGCAGATTCCCGCAGACGAGGTTGTCCATGAGACTGAGCCTCTTATCGAGCGAGGTGTCGATTCTTTGGTTGCTTTGGACATTCGATCCTGGTTCATGAAAGAGCTGGATGTGGACATGCCCGTCCTCAAGGTGCTAGGTGGCAACTCTATCCTGGACCTGATCAAAGATAGCCTTGAGAGATTGCCCTCCTCTGTCTTGGACACCAGCACTCTGACCGAAGACCTTGATATTCCAGCACGTCGCCAACCAGCGACCAAGCCTCTACCAGAGGCGCCATCAGCCGAGGACTTGTACATCCATGCCGATAATCTCCTGCCCGCACCAAGCACGGCTCCAAGTTTGAACGGCACGTCGACTCCCACCTCAACCACTTCCAATGACGGCACTGGCTCTTCATACCCCGCCTCCAACGCTGAGAACGACATCAAGGCGCCGACCGTGCGGGACTCGATCATCAATTCCTCCACTGAGGTTACTGAGCTCATGTCTTTCGGTCAGACTAGATTCTGGTTCCTCCACCACGCACTGCAGGATTCCACAACCTTCAACGTCGCCGTCTCAGTTAGACTGGAAGGCATGATGGAACTGGAAAGGTTTGAGAGGGCCCTGGAAGCCGTGGCGGAGAAGCATGAAGCCATGAGGACCAGGTACTTTTGGGGTGGCGAAGAGGGTGATATTCCTATGCAGGGCATTCTTTCCAAGCCCTTGGTTAGATTGAACCACAAGAGGATAAGCGACAGGGCAGAGGCAGGTAAGGCCTTGGAAGAGATGAGAGACGTCAAGTGGGATTTGAATGACTGGGAGTCGATGAAGTTTGTACTTCTCTCGCTGTCGGACAACACTCACTGGCTCATCTTTGGCTGTCACCACATCACCATCGATGGTGTCAGCATCCAGCTCATATTCGCGGATCTCGAGATGGCTTATCAAGGCCAGATTCTGACCCTTCTCCCTGACAAGTCCCAGTACAGGACATACTCTACCCTTCAAAGAAAGCAATTCGAGCTGGGAAGCTTCCAGAAGGACATCGACTTCTACCGCAACATTATACCCTCCGATGTGCAGCCGATTCCTCTCTTGTCTTTTTCCAAGCTAACGGCTAGACAACCCCAGACTAGCTACAAGACATTCCGCGCCGATATTCGTCTTGATGCTTCTTCCACAGCCCAGATCAAGCAAATCGCCCGCCACAACCAAGCAACCAATTTTCATCTCTATCTTTCCGTGCTTCAAGCCCTCCTCTTCCGCCTTCTCCCCAACACAAACGAAATCTTCATCGGCATCGCCGACGCCAACCGCAACGACGAACAGTTCCTTCAAACTCTTGGCTTCTTCCTCAATCTGCTTCCAATCCGGTTTGAGCGACCCTCGCACAAGACCAAGTTTGGCGGATCCATCAAGAACGCCAGGAACAAGGTATACGCAGCATTGGAGCACTCTGCCCTACCTTTTGACCTTCTTCTGAGTGAGTTGGGCGTCTCAAGATCGGCGAATTCTCCACCAGTGTTCCAGGTCTTTGTGGATTATCGGCAGGGTACGCAAGAGAGGGCCAAGTTTGCCTCATTCGATGCCGCTGGGGAGGAGTGGTACCACCCCCGTACAGGTTACGATATTTCGCTGGACCTCCTCGAGAACTCAGAAGGCGATACTCTTGTCACATTGCAGTTGCAGCAGTCCTTGTATACACAGGAGCAGACTGAGTTATTTGCGAGAGCCTATGTCAACTTGCTTAAGGGCTTGACCAAGACTCCGGGAGGAGATATACCAATCATGGCGCCATCTGTTTGGGCTGATGAGGACATTACCAAGGCTCTCCAGGTCGGGAAAGGCCCAGAGACCCCTTTGAGTTGGCCTGAGACTGTATCCCATCGGATTGATGAAGTGGTCAAGGACTTTGGCTCCAAGCCAGCTCTGAAGGTTGGCACCAATACTGCTCTCACATATGAAGACATGGGCCGCCGAGTCGACGCTATTGCACAGTATATGGTCAGCAAGGGAGTTGCAAACGGGGACGTGGTTGGTATCTTCCAGGCTCCTGGCACTGACTGGATCTGCTCAATGTTGGCTATTCTCCGAATTGGCGCAACTTACTTACCATTGGACCTCCGCAACTCCATCCATCGCCTCCAAGATTCTGTCAGGATAGCAAAGCCTGACATGCTTCTGGTTGACCCCTCTACTCTTGAGACTCTCAAGAGCATTACTACCGGTAATGCAGAGGTCATGGATATTTCCGCCATCCCCCACAACACCTCAGTAGCTCACCAAGTGTCTGCAGCGCGTGGACAAGATACTGCTGTCATTCTCTTTACCAGCGGTTCTACTGGCGAGCCTAAGGGCATCAGGATCAAACACTCCAATTTGGTGGCTCAAAACGAGGGCTTTTCGAAGCAGTGCAACATCAGCCCTGGCGAGGCTTTCAATGTTCTCCAGCAGAGTGCCTTCAGCTTCGATTTCTCCCTTGAGCAGATCTTTGTGGCTCTCTGCAATGGCGGGTGTCTCCATATCGTTCCCTCTGAGATTCGGGGTGATCCTTTTGAGGTTACGAGAATGATCCTTGAGGAGAACATCAACTATACCTCAGGCACTCCGACCGAGTATGAGATGTGGCTCCGCAATGCACCCGAGCATCTGACGCAATGTCACCAGTGGAACTTTGCCTTTTTCGGAGGCGAAGCTTTCTCTGATGAGTTCGTCAGCGATTTCAGAAAGCTTGGTCTCTCTGATCTGAAGGTGTTCAACAATTACGGTCCCAGCGAGACAACGATCGCCTGCACGCACCAGGGTCGCATCGATTATCGGAACTCTGACCTGGAGTGTCCTTTGCCTGCTGGATTTGCGGCCCCAAATTACGCCATCTACACCGTGGACGAGAATCTAAATCTCCTCCCCATCAACGTACCCGGAGAAGTTCTCATTGGTGGTGCTGGTGTCACTGGTGGCTACGTCGACTTGGATTCCCTCACCCAGGAGCGATTCCTGCCCAACAAGTTCATCCAACCTGGCTCTCATCTAGCAAATAATGGCTGGAATACTTTGTACCGTACTGGTGATCGTGGCCTGTTGCGTGAAGACGGTGGTTTAGTCATTCGGGGTCGCATCGACGGTGACACTCAGGTCAAGATCAGAGGCTTTCGAGTCGAACTTGCCGAGATCGAAACAATTATCCTTGAATCTTCCAAGGGATCGTTGAAGCACGCGGTTGTTACTCTACGTGAATCTGAAGGCGCAGGGTTTCTAGCTGCGCATGTCGTCTTCTCGCGTCACCACCCTGAGGCCGGACGAGCTGAGTATCTTGCTGGACTCCAAGCGAAGCTCCAGGTTCCTGACTATATGAGACCCGCTATCATCGTCGCCCTGGATCAGTTACCTGTAACTGCGCACTCCAAGTTTGATCGGGCGGCTGTCAAAGCCCTACCTTTGGATGCGCCTCTTAGCACTGAGCGAGATCTGGCCGATGGTCGTGAGATGACGCCAGTAGAAGCGAAGCTAGAGGAGCTTTGGCGGAGTGTATTGCCCTTCACGCCCACAACAGCTATCACTCCCGAGTCCAACTTTTTCCATGTTGGTGGTAGCTCTCTACTGCTTGTCAAGCTTCATAGAATGGTCAAGCAGAGATTCTCGGCTGCCCCGAAGCTGGTCGAATTGATGAATGCTGGAAAGCTCAGTGACATGACTGCTATAATCGAAGCGACCTTGTCTACAAAGATTGACTGGGCGGCTGAAACGGCAGTCCCCGATACCTGGAGCGAGGATTTCCCTATGCCCCTAGTCAAGACATCTCCACAAGTTCAAGGCAGGGGACTAAATGTTCTACTCACGGGTGCTACGGGGTATCTTGGTAGGCATCTTGTTCCCGCCCTTGTTCAATCGGCACAAATCGAAAAGGTGTTCTGCCTTGTACGCCATGAGTCAGATGTCGATGCACTAAGAAAGGCATCCGAGAAGATCATCATCTACACAGGCGACCTCGGAGAGGTTGACCTTGGTCTCAGCAAAGACGAGTTTAGCCAGCTATCTCGCGACTCGGATATCATCCTCCACTCTGGTGCCAACCGGTCCTTCTGGGACGATTACGAAGTGTTGCGCCCCGCAAACACCAACTCAATTAAGGAACTTGCTCGGCTCGCTCTCCCCAGAAGAATCCCTTTCCATTTCATCTCTTCCGGCTCTGTGCGCATTTACGGGGATGAGGAAGGTCCCAAAATCTACAATATCGACCAAAGCCTACCAATCAGTCCGACACCGCCTAGCGATGGTTCTGACGGCTATGTGGCCTCCAAGTGGGCTGCTGAGAAATTCTTACGGACCGTGGCTTCGCAGCTGCAACTGCCTGTGACTATCCATAAGCCGATGCCGGTTCCTGGATACGGACCTGATGACTCGCACGCTGAGCCCGAGTCGGATCACATGGTCAATGAGCTTGTGGATATTACCAAGAGGCTTCAGGTGCGACCTACGATGGAGGGCTTGCAAGGATGGGCGGACATTTTGGACACACAGAGTGTTGTCAATGACATACTAGACTCAATCCTGTCCGAGCAGGGTGTAGAACTGCAGGAGGTTCTACACACCGCTGTCCGGCGAATTAACTGGCAACGTTTCATCGCAGAGCTTCACAGCAATCCTGAACTGAGTTGTCTACCAAGCAAGGATACTTTACTTTGGATTGGCCAGGCTAAGAGATCCGGATACAGCTATCTCATGCCTGCCCACAGGCTGGTGGTTGTTAATGATGATGATGATGAGATGGTGTCGAGGAGATAA
>Fusaridione_fsdC_F_heterosporum_GenBank_Accession_S0ASL9.1
ATGGATCGTCCCAACAAAGCAATCTACCTCTACCAAACCTCCAAGGGAAATCATGAGATCCGCACTATCCAAGAGCCATACGTACCGAAAGATGCACAGTCGCTAGTTGACGTGCAGTACTCGGGCATCAATCCAGCTGACACGCGCCACGTCTACATGGACATGTCAAACTATGTAGCTGGCTACGAGTTTGCCGGAACCGTCAAACAAGTCGGCCCAAAGTCGCCATTCAAGATTGGCCAGGAGATCTTCGGTATCTCCATCCCATATAACAATCGACCGAACTATCTGGGTGCGCACCAAAGCTTTCTTCTTGCTGAGAATTTCATGACATTTGCGCGGCCTGATCATCTTGATCCGATTACAGCGGCCACACTTCTGGCTGGCGGCGGAACAGCTATGGACGGGCTACTCAATGTCCTAGGCTATGGGTTCCCCCCTGCTGGTATTCCTGGCGATGATCCTACGAACGTGCCGATTCTTATCTGGGGCGGTGCAGGTGGTGTTGGACAAGCTGCCGTTCAACTTGCCAAAGCGGCCGGCTTCTTTCCCATCATCACTACTGCGTCTCAGCAGAACCATGATGTGATGAAACAACTTGGGGCCAGTCATGTCTTTAACTATAAGAGTCCATCAGTCGTTCAGGATATCCGCAATCTACTTGAGTCCAAAGGTTGGAGTTTGAAGACCGTTTTTGATGCCGTATCTACAGGGCTAGGTGTCTTCGACGGTCTAACCGAGGAGCAAGAGAAGGCCGTCCAACAGAAATACAACCAAAGCTCTTCAGCCATGGCTCGCCAATGCTGCGATCCCAACATTCCGGACAGTGAGCTCCGGCTTACTTCTGTCCTACCCGTGAAGATGGATCCCAATTATGTCTTTTGTCTCAACTTTCGTCCTGTGGAGATCCTAGATATCGGAGGTGAAGTGACCAAAGATACCAAGGAGGAAGAGATGACCAAATGGAAAGAGTGGCAGCCAAGGATTGAGAAGTGTATTGAGTGGTTGATTGAGAATCATGAAAAGCACTGGCAGCCACCTAGGACTAGAGTGGTCAAGGGCGTCGAGGAGGGATTGCAGGGAATTCGGGATGTTTGGCAGGGGAAAATGAGTCGTGAGAAACTAGTCATTGACCATCGCGTCTAA
>Fusarielin_FSL1_F_graminearum_PH-1_GenBank_Accession_XP_011319443.1
ATGCAAGGACCGACCAACGAACCAATTGCCATCATAGGTACCGGCTGTCGGTTCCCTGGCGGCTCGAACACGGCTTCCAAACTTTGGGACTTGTTGAAAGATCCAAAGGATGTGTCCAAGGAAGTCCCTGAGGACCGCTTCAACCTTGATCGCTTCTACCACAAAGACAGTAGCCACCATGGCACAGCTAATGTTCGGCGTTCTTATCTGCTAGATGAGGATGTCCGTCTCTTTGACACCCAGTTCTTCGGAATCTCACCCGGAGAAGCACAGGCTATGGACCCGCAGCACCGTGTCCTACTCGAGGTTGTGTATGAAGCCATTGAATCTGCTGGGAAGACCATTCATGGCCTTCACAATTCCGACACGGCTGTGTATGTTGGGCTGATGTGCACTGACTACTATGTCATTCAAGCTGCTGATCTCAACTCGGTGCCGACATATAATGCTACTGGTGTTGCCAATAGTAATGCATCTAGCCGTGTTTCCTACTTTTTCAATTGGCATGGTCCCTCAATGGTAAGTTTGCCTGATCGATACCCCTTTGTTGGCAAGATATTTACTAACTTTGGCACAGACCATTGACACAGCTTGCTCTTCAAGCTTGGTTGCGGTCCATGAAGCCGTTCAGGCTTTACGTAATGGCACATCCAGAATGGCTGTTGCCTGCGGCACAAACCTGATTTTGTCGCCTCTGCCATTCATCTCGGAGAGTAACCTTAGCATGCTTTCACCGACTGGCAAATCCCGCATGTGGGATGCTGATGCCGATGGCTGTGAGTTTCTCTCCACTTGATGTTACTGTTTGTGTTATCTAACCTAGTTAATTTTTGTTACAGACGCCCGAGGTGAAGGAGTAGCAGCTGTAGTGCTGAAGCCACTCAGTGCAGCTATTGAGGACAACGACGTGATTGAATGCATCATTCGTGAAGTCGGTGTCAACCAAGATGGCAAGACCAGGGGCATTACAATGCCAAGTGCTCAAGCACAGGCGTCTCTCATCCGTCAGACCTACGCCAAGGCCGGACTTGATCCTGCTACACCAGAAGGTCGTTGTCAGTTCTTTGAAGCCCATGGAACTGGTACACCAGCAGGTGACCCGCAAGAGGCTGAAGCATTAAAGACAGCGTTCTTTCCTAACGAGACAGACTCCGTTACAAACGGAACGAACGGACTCCTGAGCGAAGCTGACAACCTCCTGGTGGGTTCCATCAAGACCGTCATCGGTCACACAGAAGGAACAGCCGGTCTAGCAGGCCTGATTAAAGCCTGTATGGCTCTGAAACACGGTGGTAAGTGTGCCTTCTTCATGAATCCATGTATAGTACTCTAACCAGGTCTATAGCTGTTCCACCTAACTTGCTCTTCAATCGACTCAATCCTGCACTTGAACCATTTACCAAGCACCTGAGCATTCCAACTAGTCTAACGCCTTGGCCTACGCTTTTAACTAACGTACCACGCAGAGCTAGTGTCAACAGTTTTGGCTTTGGTGGTACAAACGCACACGCCATTCTAGAAGCATACTCTCAGGCCCCTCAGAATAGTTTCGCTACACCTTCCTCAAGTCCACTGGTAGTGCCCGCGATCCCCTTCGTTTTTTCTGCTGCTTCTGAGACTTCACTGAGGGGAGTCCTGGAAAGCTTTTTGGAATACCTCAATACCTCCAAGGATAAGGACGAAAGCTTAGATTTGACAAGCCTCGCTTATATCCTAAGCACCAAGCGCACCGTGCTTTCACAGAGAGTGTCTATCATAGCATCGACATTTGAACAACTTTTGGAGAAGGTCGAAGCTGTTTTGGATGATTCTGCAAGTTCGGTGGTTGGGTCTAAAGCCGCAACACTCAGTCATCCAGCCCTCTTGGGAGTCTTCACTGGACAGGGCGCGCAATGGGCGACCATGGGTACGAAGCTTATGCGCTCCAACCCACTGGCACAGTCTGTTATTCAAGATCTAGATGCAGTTTTGGCGAGTCTCCCAGAATGCCACCGCCCACGGTGGAGCTTGGGAAGGGAGTTGCTGGCCGACACAACATCTCGTATCAAAGAAGCCGAGCTATCACAGCCCTTATGTACCGCCGTCCAGATCATGCTTGTTGATCTTCTCAAGGCCAATGGTGTGCAATTCCAAGGGGTAGTCGGTCACTCTTCTGGAGAGATCGCTGCTGCCTATGCTGCCGGATTTGTCTCCTCGGCTGATGCGATCAAGATCGCTTACTATCGCGGCTACTTTGCCAAGCTTGCCAGTGGCTCATCATCGACCGGCAAGGACAGCTCCGTCAAAGGATCCATGATGGCAGTGGGGACGACGTACGAGGATGCAATTGAACTTTGTCAGTTGGAAGACTTCCGAGGACGTATTTCCCTGGCTGCCCACAACGGTCCGAACAGTGTCACCCTTTCTGGAGACTCTGACGCCATTAATCAGGCACATTTCATCTTTTCTGAGGAAGAGAAGAAGTTTGCCCGTCTACTCAAGGTCGACACCGCATACCATTCTAGTCACATGCAACCTTGTGTCTCTCCCTATACGGAAGCTCTCCAGGCATGTGGTATAGTTGCTCGAGAGCCTGCTTCAGATGCACCCAAATGGTTCTCGAGCGTACGCTCCGGGAAGCCAGTATTGGACGTCGATGGCCTTGACTGTCAGTACTGGGTCGACAATTTGTTGAGTCCTGTTATGTTCCATGAGGCCGTCCAAGGCTGTCTTGACTCATCTGATACATACAACGCTATCCTTGAGATCGGTCCACATGCAGCACTAAAGGGTCCTTTAGATGAGTCTGTGCTTGAACTTATGGGTAACAAGCTCCCATACACATCTGCTCTAGTCAGAGGAAAGGATGACATCGAGTCATTCTCGACAGCACTGGGCTTTCTGTGGACTCAATTCGGTAACCAGTGCGTGGATCTGGGAACTTTCCAAAAGCGAGTATCCAAAGACACTGGCTCCAAGTTATGCAGTACCATGGATGACTTACCAACCTACGCATGGACCCATGATAAACCGCTTTGGGCAGAGTCAAGATCAACCAAGTTGTTCCGCACTATGCCTGGAAGCTTTCATGATCTCCTTGGCATCCAGACAGCGGATGGCACGGCCGAGGAGTGGCGTTGGCAGAACATCCTCAAGACCAAGGAGCTCCCCTGGATGGTTGGGCATGCTCTGCAGGGACAGATTGTATTTCCAGGCACAGGATATATCGCTCTGGCTATGGAGGCAAGTCTTCAGATTGCTCAGGGACGTCCAGTCAGCAAGATTGACCTCTATGACTTGGAGATTCGGAAGGCTATCGCTGTTAACGAGTCAGCATCTGGAACCGAGCTCTTAGTTACCATGACAAACGTTTCAGCCATCCACCCTGATGTTGAAACTATCACGGCAGACTTCGCAACGTACTCGACGATCAGTCGCGAGTCCGGGTCTATGGCTTTGAACTGCTGTGGTAAGGTTTGCATCTTCTTGCAGACAGAGACCGTCACTACAACAGGCAGTGACGGTCATGCGGCAGAGCAATTTGCTACTCGATCTACCCCTGTCCCTGGCATGGCTGGCATTGACGTTGAGAGATTCTACTCTGCTATGCAGCACGACCTGGGATACATGTACTCTGGACCGTTCCGAGGACTTAGTCGGCTTTCGCGAAAACTGGGCTTTTCTGAAGGGTCAATTCAGCGTCCACCTTTTGGCGAGGATGGTAGTGAGACAACCTTGATCTTCCATCCAGGTATGCTCGACAACGCTTTGCAGGGGCTGTTCGCTGCATATAGCGCTCCGGGCGATGGAAGATTGTGGTCTATGCGAGCTCCCACTGCTTGTCGCAGAGTCTCGCTAGTACCATCGCTTTGTGGCCCCAACATGACAGAAGAAGTTGACTTTGACTGCACCCTCACAGACTCTCGCGATGACTTTATCACAGGCGATGTGGAGGTTTATGCTTCAGGATACTCCCAACGAATTATCGAGATAGAGGGACTGAGCTTTTCACCATTTGCTGCAGCCACGGACAGAGACGACAGACAATTATTCCAGGAGCAGATTTGGTGCGTCAACGAGGCAGATGGTCCTCTAGTGCTGGGCAACATGGCCCCAACCTTTGAGGAGAGGACCAAGGCTCTAGATGCTGAGCGAGCTGCCTTTTTCTATCTCAAGAAGCTTCATCTGTCTGTCCCATCCGATCAGCGCAGTCAATTGCCATGGTACCGCCAGTCCTTGCTGGACAATGCAGAGCGACTTTACGATCTGGTCTGTAGTGGAACGCATAGTTATGCACCCCAGTCCTGGATTCAAGACACTAAAGAGGACGTTTACGCTATGATGGAGAGTTATGGACCTCAAGACGCAGACTTTAACTTGACCAAGGCTGTTGGTGAAAACTTACCACTCCCTGATGTGATCAAGGGGGACACCAACATTCTTCAATACATGACGCAGAACAACTATCTGGACCGATACTACACACACGCCATTGGTTTCGGCTGGCTCAACGTCTTGATCTCCGGAGTCGTCGGTCAGATCGCTGACAAGCATCCTAAGATGAGATTCTTGGAGATCGGTGCTGGTACAGGTGGTGCAACAGGTGCTGTTCTTGACCGCATTGGACAAGCATACTCATCCTACACTTACACCGATATCTCGAGCGGCTTCTTTGAACGTGCAGTGGACAAGTTCCAAGATCATGCTGGCAAGATGCTGTTCAAGATGCTGGACATCGAGAAAGACCCCGTGAGTCAAGGCTTTCCTGAGCATAGCTACGATATCATATTAGCCGCCAACGTCCTCCATGCCACCAAGAATTTGACAGAGACTTTGCAGAACACCCGACGGCTCTTGAAACCTGGAGGTTTCTTGGTGCTCATGGAGATCTTGGGTAATGACGTGATGCGAATCGGTCTGGTCATGGGTGGATTACCAGGATGGTGGGTTGGCAAGGACGACGGTCGACGATGGGGCCCTACTATCACGCTCGAAGAGTGGGATACCCTCCTGAAGGGAACAGGATTTGCAGGGGTCGATACCAATACGCCAATGCCTGATAAGGTGCAGATGCCAGGATCGGTGTTTGTGGCACAGGCCGTGGACGATCGCATTGTCAAGTTGCGAGACCCTCTTCAACACGATGCGCTACCTTCCGCAGCAACAGATCACGTCAATGGCATCCAGAATGGGCACACACCTTCCCCTACCATCTCAAAAGGGACGTCACATCTCGTAGTTATTGGGGGAAGTTCAACTTCAGGGAGCAAGCTGGCGAGTGACATTATCCGCGTACTGAGCCCCCTTTTCGCCGAGATCATCCACATTCCCCAACTCGACAGCAAAGACGCTATCGCCAAGATTCCTAGCAATGTAGACCTACACATTCTTTCTCTGACCGAATGCGATACTGGTGGCACATTCTTCCACAACATCAGCAACACAGCATGGCAAAATTTCCAACACCTCTTGGCTACTTCGCCTGCCAGTTTGCTTTGGGTGGTACCCAACACCCGCAGTGGAAACCCTCTAGGCGCAATTGGAACTGGTCTCTTCCGGTCTCTCTTTTACGAGATTCCTGAAACCAAGTTCCAGGTCTTGGATTTGGATGAGAAGGCTACTGGATATCTCAGTGGCTGTGCGGGTCTGATCGCGAAGCTTGTGCAACAGCTAAGGCTGGTAACGGATACTTCATCCGCGAGAGGTCCATCTACGTTGACGCCCGAGACCTCGGAAGATGATCTTCAGTCTGTCAATGACGGCACTGCTACAGTAGAGATGCTGTGGACTGTTGAGCCGGAGCTTTATCTCCATGACGGCCGGTTGTACATCAGCAGAGTGCGTCTTCAGAAAGCGCAGAACGACCGTTACAACTCATGGAGACGACCCATCTTGCAACTCACAGAGTCAAAGTCGACCGTGGATCCTTCACTATCGACATCCTCCCTCGGTCGGCAGACATCTCTCGAGCTGCAGTGGAAAGACGACGCTTACTACAACCTGAAAGAGATCAACTGGTTTGCCAAGCCACTCTCGACTGATTCTGCTACTATCGATGTCTCCTGCTCCTTGGCTTCCTGTCTCAAGACTCCCGCAGGATTCTTCTTTGTCCAGGTCGGCACAGACGTCAATACAGGCGAAAAGAAGCTTTGCTTGTCTACTGAGAACAGATCTCGAGTGACGGTACACAGTAGTTGGACGGAGACACTGAAGCAGGAGCATGATGTTGCAGACGGTCAATATATGTCATTTATTGTGGCCGATATGATCGTGCAACAAATCATGTACATGCTTCCCCCAACCGGAATACTCTTGCTTCACGAGCCTGACCCAGGTCTTGCTTCGCTTCTCACCCGACAGTTGGCCAACATTGGACGGAAAGTCGTATTTACCACGACTAGATCGGACAAGTCGACGAACTTGCTCTCCAAGGCTAATTGGATCTTCATGCACCCTCGGTTAAACAAGCGACTCATCGAATCCGCACTCCCACATGGAGTTACGTTCTTCATCGATTGCGGCCAAGCCGAAGATGTGATCCATGAGGGGTCTCACGGCAAGGACCATGGATTGGGTCTACGTCTACACAACTCCCTTTCGCGCACTTGTGTTAAGAGGACGTTGCAAGACCTGACATCACGCACTGCTTCGGTCGCACCCCACGAAGCAACTGGAGAAGTGGTCAAGCTTTTACACAGAATCACCACCTTTGCAGCAGCACAACTGAATTCTGTCCCCGACGGTGCTCCTTTGAAGGTTAAGTCGCTGAGCGAGATCGTGTCGAGGGCAAAGACCAGAGCACTGGCGACCGCTGAAGGCTGTTCGACAGGACCATTCTGCTTGGTCAACTGGCATGCTGAGAGCCAAGTACCAATCTCAGTAGCACCTGTCTGGGACCGAGATGACCTCTTCCGATCTGACCGAACTTATTGGATGCTGGGTCTAACTGGTGATCTTGGAAGGTCACTGGCTGAGTTTATGATCTCTCGTGGAGCTCGACATGTTGTGCTGAGTAGTCGCACACCCCAACCAGATGAGATGTGGGTAGAGCGACAACAGAAGAAATATGGAGCGACAGTTGTTTATATTGCAGTGTAAGTGACTCACCTTGCTTCTGTATTCAATCCGCTGTATCATTGCTAATCATTTTTACAGAGATCTAACTAGCCTGGATTCAGTTCAGAAGGCTCATAAGCAGATCGTTAAATCGATGCCGCCATTGGCTGGTGTAGCTAATGGTGCCTTGGTCTTGAAAGACAGCTCAGTAGCCAAAATGACCATCGAGCAACTCCAGGCAGTCCTTCGTCCCAAGGTCGACGGGACTCTACATCTCCAGAGTGTCGTAGACGCCAATTCGGGATCTGAAGAGCAGCCTTTGGATTGGTTTATTGCCTTCAGTTCAATCGTTGGCACCACAGGCAATTTGGGACAAGCCGCTTACTCAGCTGCCAACGGCTTCTTGAAAGCATGGGTATCCCAACAGCGGTCCATGTTTGGTCACAATGCCGCTGTTATCGACATTAGTCGTGTCCTCGGTGTTGGATATGTGGAACGAGAGACTCAAAGCAACTCGGGACGTTTGACGCGTGAGCAGACCGACCGTCTGATGAACCGCACGGGAACACTAGCCATGAGCGAGACTGATCTCCATCAGCTCTTCGCTGAAGCTGTCGTCGCTGCTGACCATTGTTCTGCATCGAACACGGGCTTGTCAGTGGGTGCTCGAGACGCTGAGATCATTACAGGAATTGCCCCCATCTCGTCTGCACAGGCTGAAGATGTGTTCTGGGCACGTAATCCAAGGTTTGGGCTGCTAGTTATTGATTCCAACGCTGCAGTTGGCGGTGACGACCAAGACGGGAAGGGATCGGAACGAAGACAGGTTCCTGTCAAGACTCAGCTTGCGGCAGCCAACACGCCACAAGAGGTAACTTCTGTATTGACCTGTAAGTTTCCCAACTCCCTTCTAACTTCTTATGCTGTACATATGCTAACACACTATCCAGCTTGTATTGTTACGAAGCTGCGTGCGTCGCTCTTCTTGTCAGCATCCGACAGCTTCTCCGAGACAGTCGCCCTTGTGGACCAGGGTGTCGACAGTCTTGTGGGCGTTGACATCCGCACATGGTGCATCAAAGAGCTTGATGTGGATGTACCAGTTTTGAAGATTTTGGGTGGTGCCTCAGTTGTGGACTTGGCAGATTATATTCTCGAATCTCTACCGGTCAAGGAAAAGTCCAAGTAA
>Fusarielin_FSL2_F_graminearum_PH-1_GenBank_Accession_XP_011319442.1
ATGACTATTCAAAGTACTGCGAATCATCAAGACGGATATTTGCCGGCAATTCTGTGTCTGCACGGAGCCGGTACCAATGCCACCATCTTCAATCTTCAAGCTCGCACCATAGTAAGGTGTTTGAAGCACAAGTTCAGATTCATTTTTGTCAACGCTCCCTTTGAGTCTTTACCTGGCCCTGGAGTTATCCCAACCTTTGCAGAGATCAGGCCATATTTACGGTGGCATTGTGATGAGAACGCCATCCAAGAATTCGATGTCTCACCTGAGTTGGTAGACAACGAAAGACGACTTGTCAGGTCAATGATTTCTGACAAGATTGAACAAGAGGCAACAGGCCCTAGTTTGGGCATAGTCGGCGTCATGGCCTTTAGTCAGGGCACTAGAGTAGCCACAGGGTTATGTCTGGATCCTGAGTTTGGATCAAGCATCCAATTTGCGATTATCATCGCGGGAACGTTCCCTGCTCTTTCTTTAGAGAATCCTGTCTCTGATTCGGAAACAACAAATTTATTTTCGGGTATCAACGGAAACAAGCATGAACAGCTCCAGATACCCTCTGTTCATGTTCAGGGAACTATGGATCCTTGGGGCCCAGAGAGTGCTCGCTTACTCAAGGAGTGCTGGAGTGCAGATTTAGCTATGGTTGTCAAGTTCCATGGGGCTCATCAGGTTCCGACATCAAAGAAGGATGCACAAGCAGTTGCTCAAGCTGTGCTTTCATGTTGGGACTCTGCGCAAACATAA
>Fusarielin_FSL3_F_graminearum_PH-1_GenBank_Accession_XP_011319441.1
ATGGAGTTTACAAACTACGGTGGTGCTGTGACAAACCTGTGGTTAAACAACTCACGAGGAGAAGAGGTCGATATTGTCCTGGGTCTCGACCATGCTCGGGATTATGAGGATTATCCCAAGAATCCTTACCTGAACGGTGCTATTGGTAAGTCAACGTTCTATATTCTACTGACTGTAATTATAATAAGATCATCTGCTGATAGAGAGTCTCTAAGGTCGATACGCCGGGTTCATGCGTGGTGGCCGCTTTGATATGGACGGTGAGTCATATCAAGTTGCAACCAACGCCCACAATGGATCTTCCACTTTCAATGGTGGAGATCGTGGATGGGGTCGCAGTATCCTAGACATAGGCTCCCACACAGAAAACAGTATCACATTTGTTCTGTTTGACCGGAGCTGGAACGGCTTCCCAGGAACAGCAGCATCCTGTCTAACACACACCGTGACGCCGTACGAATGGCGCGTAGCCTTTGGAGTCACTCCAACAAAGAAGCCCGGCCCTATCAACATGAGCCAGCAGGCCTTTTTCAACCTTGATGGTTTCAAGAAAAAGAACTTGACAGGCTCGGTACCTGTCAGTGATAAAACGGTACGCGACCACAAGTTGCATCTTCCCCTGTCTGGTCTCCGCTTTGAGACGGACGCGTTAGGTCTTTCAACAGGGGATATCCTTGGGAACCCCAGAGGGAGTGAGTATGACTTTTGGTCAGCCAGCAGACGCATAGGTGATGTTTTGGAGAAGCCGTATATGGGAATATGTGATAGATGTCAGAAACGGCAATATCACAATCACAATCCTAGCGGAGCATATGACACAATCTTCCAACTCGGTCGATCCCAGCCTTGGAATAAGGAAGACGTTCCGGCGGCAATCCTATCGTCGCCTGAATCAGGAATCAGTATGAAGTTATACAGTGATCAGGAGGCCCTCCATGTGCATACCTGGAGTCAGAAAGAATGTAAGAATATCGGGTCCCATCGATGTCTTGTCCATTTGCTAATTGTTCGATCGCAGTTCCACTGAAACTTAAGAAGGGCCAGGGACAAGGCATGGTTCCACAGCATGGTGGAATTTCGTTTGAGATGCAGGATTGGCCTGATGGTTTGAACCATCCAGAGTGGCGGAGAGAGAGTAAGACAATTTGGGGAATGGATGGGCTTTACACAGCATTTTCAAGCTATCGGTTCTCTGTCGATAAGACGGAGCCTTGA
>Fusarielin_FSL4_F_graminearum_PH-1_GenBank_Accession_XP_011319440.1
ATGTCAGTTATTGGATTATGGCTGGTGACAGTCACAGCAACTTTGAGTTTGTTTGTCTGGCAATTGATATTCCTCTTATCCATTCCCAAGTCGATTGTTGTTTGCTTAATAGCAGAGAGCTTATTCTTTGTTGCATGGTTCTTCTACTGGACTGTTATCTACCCCCGGTATCTCACGCCTTTTCGCCATCTTCCAACACCCGCGGTAGGTATCACATATTTTGATAATATGAACAAACTAAAGTTGAAAACATTTAAAGACACGAGGCTAATCTTGATCTTGATAGAGCCGTTCAATTCTTACTGGCAATCAAAATGGCCTTTTCACTGAGAACTCATGGGACGTCGCTCGTCGAGTCAGCCAGACTGTGCCTAACAGTGGACTAATTCGCTACTACGTGGCCCTGTCCAATGAAAGAATTCTTGTCACGAATACGAGGGCTCTAAGCGATGTGCTAACTAACCATTCTCATGACTTTGGGAAATCCAATCTTGCAAAGTTTGCACTCAAACGCCTGACTGGCAATGGGCTAGGATTCCTAGAGGGCAATGAACACAAGGTGAGAACAGATTGGACATGAAGGTGTTGAAGCGTGCACTGACATTGTACAGGTTCATCGTAAAAATCTGATGCCTGCTTTCACGAGAAAGCATGTTAAGGAGCTGACCCCCATTTTCTGGGATAAGGCAATGGAAATGGTCAAAGGCATGGAAGCTGAAGTCCGCTGCGGTAAAGACACGTCAACCCAAGGAACAGGGATCGTCGAGATTCACGATTGGGCTACACGGGCGACATTGGATATCATCGGTACCGCTGGTTTTGGCTACGACTTTGGTACCTTGCACAACCCCAGCAACGAGATTGGGCAGCAGTACAAAAAGATGTTCTTGGAGCCGTCGACCGCCTTCAACTGGCTTGAGCTTCTCGGAAACTATATCGATTTTAGATTCCTGATGACATTGCCTGTGAAGAAAAACAGAGATCTGACAGCTGGATCCAACTTTATGCGCGAGATAGCCAAGAAGGTGATTCGGGAGAGACGTCATGAACTGTTCCAAAGGATGACCTCACAAGCAGGTAACATGAAGAATACTAAGAAAGATATCATCACCACGGCACTGGCTAGCGATTGCTTTACCGATGACCAGCTCGTTGATCACGTCATGGCATTTCTTGTTGCTGGTCATGAATCGACTGCTACAGCATTTGAATGGGCCATGTATGAGCTCGGTCACCGTCCTGAAATGCAGAAGCGTGTAAGAGACGAGGTACGCACGTATCTTCCATCACCCAGCGCCGGGGGTGTCAAGAACATCACTTTCGAGTCAGTGCCTTATCTCCAAGCAATCTGCAACGAGGTTCTGCGGCTTTACCCTTTTTTGCCATTTGCAACAAGGGTAGCAGAAAAGGATACATGGGTTGCGGATCAATTCGTGCCCAAGGGCACAATCGTTGCTTACGCAGCGCATATTTCGAACCGCGACAGCGAGCTTTGGAGTGGTCCTGCACTTGACGCATTTGACCCGGAGCGATGGATGGAACCGGGCAAAGAGAGCTCGGGCGGCGCAAACAGTAACTACGCCATGCTGACGTTCTCGGCTGGGCCCAAGAGCTGCATCGGTGAGGCGTGGACGCGGGCCGAGCTACCTTGTCTTGTCGGCGCAATGGTCGGTTCATTTGAGATTGAGTTGGTCGAGGGGAAACAAGCAGACGGAACTGTTTACCCGACGGTAGATTTCAAGATGGGAAAAGTGCTAAAGTCGAGAGATGGTGTTTTCGTTCGGCTCAGACGGCTAGAAGACTGGTAG
>Fusarielin_FSL5_F_graminearum_PH-1_GenBank_Accession_A0A0E0RXA7.1
ATGACCAACCTCCCTTCTCATCACACTGCCATTGTTGGCTCAGAAGATGGCTCACTGAAAGTTGCAGAACAGGTCCCCCTACCCCGTCTGGAGAATGATATGATACTAGTTCGCAACACTGCTGTGGCACTCAATCCAATAGACGGCAAAATGGTTGGCAATCTGGCTAGTGTAGGTGCTGTGGCTGGTATGGATTACGTGGGAACAGTCGTCGGCATAGGTCCCAAAGTCAAGACAGCATCAGAGATCCAACTAGGTGATCGAGTTTGTGGTGCTGTTCAGGGTATGCATTCGTTGACTCCTAGCGTTGGCGCGTTTGCCCAGTTCGTCGGTGCTACAGACATCGTCACTCTCAAGGTACCGCCGTCGATGACCGTTGAAGACGCAGCAACATTAGGGAGTGGAGTTGGAACTATCGGCCTTGCCTTGTTTCGTTCTCTAGATGTACCAGGCTACCCAGAAGCTCCTGCAACGGAACGGATCCCTGTCCTCGTTTATGGAGGTAGCACTGCGACTGGTACTTTGGCCATCCAGCTGTTGAAACTGTAAGTCCAGCATCAGTACCTTGTCAGCTAGCCTTGACGTTAATCTAACTGAACAAGCTCCGGGTTGATCCCCATCACCACATGTTCGCCACATAACTTTGATCTTGTTAAATCATTTGGTGCTGAAGCTGTGTTTGACTACCGCCGCCCTGAAACCCCAGACGAAATTCGGAAGTTCACACGCAACTCACTCAAATACGTGCTGGACTGCATCTCAGAGCCCGAGACAATGCAGTTTTGTTACAAGTGCATTGGAAGAACTGGAGGCAAATACACCGCGCTTGAACCTTTTCCGCAGTTTCTGCATACCCGACCAACAATTCAACCTGACTGGGTCTTAGGCCCTACGCTACTAGGGAAGCCCATCGGCTGGGGTCCTCCGTTCGAAAGGGTAGGAGATCCTGATGTTCGAGAATTTGCCATTAAATGGTTTGCAACTGCGCAACGCCTACTGGATCAAGGGAAACTACAGACACATCCGGTCAAACTTATGGAAGGCGGCTTTGAAGGAATCTTATGTGGGCTTGAAATGCTGAAAAAAAAGCAAGTTTCGGGTCAGAAGCTCGTATACATGATTCCGCAAGTAGCATAACAAGGAATCTATACAATTCAAAATATGTATTTTTTTCCATCCGTACAAAGTTTTTAGTACTTCGCTTCAGCATGTGACTGAAGTAGGAATAATTGTTTGAATATCTAAATTAGTTGTCCAGATAGACGAGCCGTCTGCGTAG
>Fusarielin_FSL6_F_graminearum_PH-1_GenBank_Accession_XP_011319438.1
ATGACTGTCGAACAATCTACCGAGGCCAAATGTCTTACCCTAGACTCCATTATCAGGGGTCTTGCCGGTAACACCCAAACCATTTTGTCATACGCAACCACCAATGATGACTTTGCAAACTTCACTGGGTCTGATATTGAGCGACTCACGATCATTGGAGCCAATATCTACCTTCAGGCGCTGAAGGCACAGAGTGACTTTGACCTCAAGGCAGCCAAATCAAAGGTTGTTATAGCCTTGATTGGCACGTCGACGCTGGAATACTACATTACTTTCTTATCCATACAACGACTTGGCTTCACGACAGTCCTTCTATCGCCGAGGCTTACTCATGAGGGCGTCGCTCATCTTCTTAATGTCACAGAATGTTGTGCCGCAATCGTACCAGAATCGCACAGAGCCATGTTTGACAAGATACCTCTCTGCATTGTGCCCATGATACGGGACGTCTTTGCCTTGGTCGGTCAAGTATGGAGTCCCATTCCTGAGCTGGAATGTCATAGCCTAGACCAAACCCCAGGTGTTGTTGTCCACAGCGGAGGAACTACATCAGGGCTACCAAAGCCGATATCAGCGCCCTCAGGTGCTTGGATTGCAGCTGTGGCAGGAACAGACGCAAAAAGTCATCGTCTTCACACGCTCCCCACTTTCAACACCATGCCCCTTTACCACACCTTTGGACTGGGTGTGCTGTTTCGTGCCCTCAGAATGGGCACTCGTGTTTCTCTCCTCAATTCAGATCGACCGCTTGTTGCAGAGGCCATATTCAGGGGAATCGACGCTACGGAATCGCGGTGTCTCACAACAGTACCGTACGTTCTCAAGTTTCTCGCCGAGGAGGTTGGCGGCGTTGAGAAGTTGGCAAAGCTTGACTTTGTCAGTGTTGGTGGTGCCGCTGTACCCGATGATCTGGGACAGAGCCTCATCGATGCTGGGGTCAGCCTCAAGACCACATATGGTCAATCCGAGTCTGGCATCCTGATGCTTCCTGTGATTGACGAGGATAAGCAATGGGGTTGGCTAGAGCCAATGGAACACGCTGAGCAATATATGAGATTTGAACCAGCTGAAGGAGATCTTTATCACCTGGTGATCCTGCCTGGTCTTGCCTCCAAGACCATGTCTGACCGTCCGGATGGATCATATGGCACCAAGGATCTGTTTGAGAAACATCCTCACAAGCCTCGGACGTGGAAGTTTGTCGCCAGACACGACGACATGATTGTCTTGAGTAATGGCGAGAATGCCAATCCAGTACCCTTGGAGAACTCCTTGATGAACAATCCCAATGTTGTCATGGCTGCAGCCTTCGGTGCTGGGCAAGAGTCGTTGGGTGCCATAATAATCCCATCTGCTCATGCTTCCAACTTGGCGCATGAAGATTTGCTCAAGAGCATCGAGCCGGACCTCAATTTGGGCAACGCACGTATGCCGGCATATGCTAGGGTATCACTTGACGCCGTCCTCATTCAGCCTGCGGATACAGAACTACCTATGACGGGGAAGTCAACACTTCAGCGAGCCCTATTCTATCGTCAGTTCTCTACCATTATCAGTGACTACTATTCCAATGGAGGCGTCCACAACACTTTAGGAAAGCTTCCGGAGCATCCCTTTGATGATGCCGAGATCTCCAGGATAGTACATGAAATTGTCCTCCGTCATCATCCTCCCATGAAGGACAATCGCGATGGAGACTTCTTCACGATGGGCATGGACTCACTTCAAGCATCCCGGATTCGAGCAGAGATTTTGCGAAGGATATACATCAAGCCAGAGAAAGTGGCTACCAACGTGGTTTTCAATCATCCGAATCTTTCTCTTCTTTCCAATCATATCGTTTCTTTGTACACAGGCCGACAGGACGCAATGACAGTTGATCCACAAGAAATAGCTCGAAGCTTCATTCGCAAGTATACTCGTTTTACTACGAAAGAAGGAACTGAGAAGCAAGGCATGAGTTCGGTTCCTGAAGCCAACACTATTGTATGTATATGTTTCCATTTTCGTTCCACGCTTCTTCCTTCCAATTACACGTTTCTGTCTTTCACCGTCTTTAAATAATTTATCTGAATCTTTTCTTTTTCATTCATGTCGAGGAGGCTGAGAAACGCATCACGAATCTGCTTGAGACTTGAGCTGACCAGTATCTTCACAATAGTTACTCACTGGCGCCACTGGCTACCTCGGCGTCCAGATCCTCCACAACCTCCTATCACGCCGACCAAAAGACCGTGTCTACTGTCTCATTCGAGCACAGGATAACGCAGAAGCTGAATTGAGGCTTGGCCAAGCACTTGTTAGCTCCAAGTTGACACTGCCTAAACAGCTCCGGGAAAGGGCAGTCGCCCTGGCTGGCGACCTAGGTCGTGATAGACTTGGACTACATCTTGACGACTATGGCACCTTGCTTCGTAGTGTTACCAAGATTATCCACAATGCGTGGGCGGTCAATTTCAGCATGTCTTTGAGCAGCTTTGAGCCCCAGCTAGCAGGTGTATGCCACTTGATCAAGCTGGCACTGAGCGCTCAAAAAACCCCAGAAGTTGTGTTCATCTCAAGTATCGTTGCTGTTGCTTCAGCAAACCCCCCTGCACAATCTTCAGCAAGCTGTGAACCGACACAGTGGAAGGGCAATATCGCGGAACGGCGGTATGGTTGGGAAGCTGTAAGCTCATTAGGATATGGTCAATCAAAATGGGTAGCCGAGGAAATTTGCTATTCTGCATCGGAACATACTAGACTGCCCGTCAAAGTCATTCGGTTGGGGCAGATATCTGGTGATACACATCACGGTATATGGAACCCATCCGAGGCAGTACCTACTATCATTCTGAGTGCCCTCACAGCGGGGGCTTTGCCTCGGATTGAAGCCGATAATGTCTTCAGGGTTGGCGATGCGCAGCTATGGATCCCCTCTGATGTTGCGGCAGCATCCATTGTTGAGCTGACGTTTTCCGAGGTGGGTGAAGGTATCCCGTCTTGTGAGGCTGATGGAGCTTCCACGCACTCGGATATCCCAAAGATTCTGGAGAAGATCCCTTACACAGTTTTTCATGTTTCTGGTTATCACCCAGTAAGCTGGAATGCAGATATCGTACCATTGTTAAGAAATTTTGGTTTAGAATTCGAGGTTGTTTCTCAGCGTGCTTGGGTGGACAAGCTAGCATCTTCAGACTCTGATGTGAGCCGGAATCCACCTTATAAATTGATCGAGTTCTTCAAGGGTGGTACTCAAATTGAAGATCAATTGGATCCTGTTGGTACAAGGACGTCGTCGGCGCAAGTGCACTTGGACACCAGTTTAGCATCGAAGTATGCCCCAAGTCTTGCTCAACTTGGTAGCTTGGATGAGAAGCTGATGAGAAAGTACTTGGAATACTGGAAGAAAGAGTCATGGCAGAAACTAGAAAGGGATTTGGTGATGGAAGGGCATAAGAAGGAGATGGGCTCTTTGTAG
>Fusarielin_FSL7_F_graminearum_PH-1_GenBank_Accession_XP_011319437.1
ATGTCGCAGCCGTGCAAGGACAGCGACGCTAAGCTTCGAGCCGCCTGCGATAGATGTCACGAGCTCAAGATTCGATGCACTCGCACCGGAGGTACAGAAAGCCGCTGCGACAGATGCGAGAAAAATGACATCGATTGCGTCTATCGGGCCCACCGCCGCATCGGTAGACCCAAAAGTCAAAAGTCAAGATGTGGGCCAAACACAACGGCTCGCCAAAACGATACTACCACCAGAGGCCGTATACAACAGGAGCAGCAAGAGCAAATGGATATTTCTCCGCCAGAGAATCGAGACTCTATCAATTCTGACTTTGACTTTTCCATATTCGAAGCCAGCGGTGCTGTAGAATGGCACAGATCGTCGGATGTCATTAATGTTTCAACACACCAAGTGTCGTCTACTCACCCGCCTTTCATCTCGCCTGATTGTTCACTCTCTCATGAGAGCTCAATGAGTCAGACTGGTTCCGGATCTCCTTTCAGTATGCTCAATATTGGCACAATGCCAGTCTGCGATCTGGACCTCTCGACTCTCCATGGGTACGGACCGTCGACAGACTTGGTCAGAAGCATAAACCATCGAAGTGGCTCTGAGAACGAGTCTATGGAGGGCAATGCAGAGCTTCAGAGCACACAGTCAGCATCAGGATCACCACAGGAAGAAGACCAAATGCTTGAGGATCGACTATTGAGGCATCAAGCCAAGCTACGGTGTTTATATTCAACTGTTGATGCGACACGGAATTTAATATCAACGACGAATGACACAGTCTCCCACGGAGCACCTCTGGATAAGGTCCTTGAGGCTATAATGGAGCTGGTGGAGATCCTCCAGACCAACGCAAATCATACGTCGAGCAGCAGCAGCAGCAACAGCACCACGGTGGACGGACCATCAGAAATTCGCAACCAAAGTCGTTCTCGGCAAGACATTGCCAACTTCAACGACATCGCCATTCTCCATGTTTCCATATCATACGCATACATCGTCAAGATACTCGCACCAATCATCTTATCTCTAGAGAAAAGCTCAGTCCCAGTTGGATCAACATCCTCGTCTACCTACAACGATACCACGGCACATCCTAGCTCAGCGAGTCTACCTTCCCAGACGGGTGGCCCTACCAAGCCCCGTACTGTTTCTGTTTCTCTTGGAAGCTTTAGTTTGGCCTCAAAACCAGCACTGAACGCGCAAATCTTGCTTGGGATGATCTCCCGCATGCTAGACCAGCTACACGACGCTACGCAACCCATACTTATGCAGGTCAGACACCATCATGTTCCGACGCAGCCAGTAGCATTGCAGGAACGGGAACATCACGATGCGGCTATGACAAGAGAACAACACGTAAGCACTGGGCACGGTCCGGACCGTCATACCAGCCCTGTACTTTCTTCAGCACAAGCGGCAGTGGACTCGATAAGAAATGAGGAGAAGGAGTTGCTGGCAAAGTTGAACAAGGTGGGAAATAGTACCAGCGCTACGTGGTAA
>Fusarin_FUS1_F_verticillioides_FGSC_7600_FVEG_11086
ATGGCCGACAATCAATCCCTCCCCAAAGAGCCCATAGCCATCATTGGCACCTCTTGCCGCTTTCCGGGCGGCGCCAACACCCCCTCCAAGCTCTGGGACCTCCTGTGCGAGAAGCGAGACGTTCAGTCCCGTATTCCCAACGACAGGTTTAATGTAGATGCCTTTTACAGCACCAATGGTGATAAGAATGGCTGCACCGATGTGAAGAGGGCATATCTCTTGTCTGAGGATATTCGAGTGTTTGATGCCTCATTTTTCAAGATTAATCCCCGCGAGGCTGAGGCCATGGATCCTCAGCAACGGCTCTTGCTTGAAGCTGTTTATGAGGCCACCGAGGCAGCTGGTCTGCCTATGGAAGACCTCAAGGGATCCGATACAGCCGTATATGTTGGATGTATGACGGGCGACTACCATGAAATGCTCATGCGTGATCCCCAAGATATGCCCAAGTATATGGCTACCGGTACTGCTCGCAGTATTCTCTCCAACCGAATCTCTTATCTTTTTGATTGGAAGGGACCTTCTATGACCATCGATACAGCTTGCTCCTCCAGTCTTGTTGCAGTCTATGATGCTGTTACAGCCCTTCGCAACGGTGTCTCCAAAATCGCCTGCGCTGGAGGCGCCAATCTTATCCTGGGTCCGGAAATGATGATTTCTGAGTCCAAGCTGCACATGCTGTCCCCAACTGGACGCAGTAGGATGTGGGATGCCTCTGCCAACGGATACGCGAGAGGCGAGGGTGTAGCAGCCATCATGATGAAAACCCTGTCTCAAGCGTTGGCGGATGGAGACCATATTCAAGGCGTCATTAGGGAGATTGGAGTCAACTCCGACGGACGTAAGTTGAAACATTGTCACAATTGAGACGTTTTATCTTGCTAATCACTTACAGGAACAAACGGTATCACATTACCAAGTCCGGAGGCACAGAAATTCTTAATTCGACAGACTTACAAGAAAGCCGGTCTTGACGTCTTCAAAGACCGTTGTCAATTCTTCGAGGCCCATGGGACAGGTACCCCTGCTGGTGACCCTCTTGAGGCCCGTGCTATTCACGAAGCCTTCTTCACTGATGGGGATATCGTCTCTGAGCCCATGTATGTAGGCTCAGTCAAGACAGCTATCGGCCATCTCGAAGGATGTGCTGGTCTTGCCGGCCTTATAAAGGCTCTCGAGGCTGTCAAAAGAGGAGTCATTCCTCCCAACCAGCTCTTCGAGAACCTAAACCCTGCTCTCAAGCCTTACGTCTCCAATTTGAGACTCCCCACTGAGTCCAAACCATGGCCTAAGCTGGCTCCTGGATCTGCCAGACGTGCAAGCGTCAACTCCTTTGGTTTCGGTGGAACCAATGTCCACGCCATCATCGAGCAATTCGACCACGCTCAACGGGAAGCCAGTTCGGCTGACGGCATTATTTCCACCCCACTTGTCCTCTCTGCGAACTCAGATCTCTCATTACGGAAGCAAATTGCACACTTTGCAGAGGCAATTGAGCACAACGACAAAGGCGAGGTTGATAGGATCATCTTCACACTGGCCCAGAGACGATCACAACTTCCCCTTCGGGCCTACTTCTCTGGCCATGGCCTGCAGAGTATTCAGCAGAAGCTGAGAGACGCCACAGCTGAGAATGCTGTGCTGCCTTTCATCAGCCAGACTGTCCCACCGGGTCAGCCTCCTCGTATCTTGGGTGTCTTCACTGGCCAAGGCGCGCAATGGCCTACTATGGGACGAGAGATCCTCAAAGCCTCCCCTTTTGCTCGTACGGTGATGGCGTCCCTGGAAGAGTCATTGGCAAGCTTAGCAGAGCCTCCTATCTGGACGCTCACTGAGCAAATCATGGCCGACAAGGATTTCTCTCGTCTCAGCGAAGCAGCTATTTCACAGCCACTCTGCACTGCGGTCCAGATAATGGTAGTTGAGTTGCTACGCAAGGCTGGTATAGCATTCAACTGTGTTATTGGCCATTCATCAGGAGAAATCACCGCTGCTTACACTGCTGGCTTCCTATCTGCGACTGATGCTATTCGAGTAGCATACCTTCGGGGTGTTTGTGCCAAGCTCGCTGGCGGAGGAAATGGAGAGACGGGATCCATGATGGCAGTTGGTCTCTCATATGAGGAAGCCTCTGCCTTCTGCGAGGAGAACTTCGCTGGCCTCGTTGATGTGGCTGCCAGTAATGCCCCCGCTAGCACTACTCTCTCTGGCGACAAGCCTAGCATTGAGGAGGCTAAGGCCTCACTGGACGCGCAAGGTACATTTGCTCGTATCCTCAAGGTTGACACCGCCTATCACTCCCACCACATGAATCCCTGTGCTCAGCCATACCTTGAGAAACTCCAGGCTGCTGGTGTGAAGTCTCTCCCTGGCGACGATTCTGTGGAGTGGTACTCCAGTGTCTTGGGGGAACGCATCACCGCCTCTCTGCATAGCGAGGCACTCTGTGACGAGTATTGGGTTGAGAACATGGTGAACCCAGTTCTATTCTCGGTGGCCTCGGAGCTCGTCGCAGAGGCTAACCCGCCCTGTCATGTGGCCCTAGAGGTCGGCCCTCACCCAGCTCTCAAGGGTCCTTTTAACCAGACATACAAGCGCGCCACTGGATCTCCATTGCCGTATCATGGTACAGTCACCAGAAACATTCACGACGTTGAGGCCCTGAGCAACTCACTGGGCTTCCTCTGGTCTCATCTGGGCAAGTCTGCTGTCGACTTTACCGCATATACCCAATCCTTCTCCCCGTCAATCACAGCTATGGCAGATGGACTTCCGCCATACGCATGGGATCATACGCAATCCTTCTGGAGAGAATCCCGAAAGTCACTGAACTACCGGCAGCGCACTCAGCCTCCTCATCCCCTACTAGGCGCCCGCTCTGTTGAGGATACCGCTGACAGCATGCGATGGATCAACTATCTCCGACTCGATGATGTTCCTTGGCTGGAAGGCCACAAAGTTGAAGGGCAAGTTGTGTACCCAGCAGCCGGATACTTAGTTATGGCCATGGAGGCTGCACGAGCTATCGATGCGAGCAAGGAGATCCAGCTCACTGAGCTGTCTGATGTCCATATCCTGAGTGCCATCCAGTTGACTGAAGGCTCTCAAGCTCTGGAGACTGTTTTCACTCTTCAGGTTGAGAGAAATGAGCCGACGTTCGCCACGGCCAGTTGGACGCTGTCTACGCCAATGAGTGGACGGAATGATAGCTGGAAGAGTAATGCAAAGGGGCAACTCCGGGTTGAGTTTAGCTCCTTGGATGACGCTGCTCGTCTGCCCTCGCGGAGCAAGCCAATTGCTTCACTTACATCCGTCGATATGGAGAGATTCTACAGTGCTCTGGCCAACATTGGACTTGAGTACACGGGCGAATTCAAGCAGCTTAAGAGTATTGATCGTCAGTTGGGTCTGGCAACCGCCCACGTTGGTCAAGTTGTCCCTGACTTTCCGGCAATGATTCACCCTGCTCTTCTAGATGGCGCGTTCCAGTCAATCTTTGCTGCTTATTGTTGGCCCGATGATGGAAGTCTTCAAGCTCCTTTTGTCCCTACCTTCTTCCGAAGCCTTCGTATCGCCAACACCAGCCACCTTCGCCATGGCGAGGACTTGGTGATCGACTCTTTCTTGACCAACACAAACGAGCGTGAGCTCACCGCTGATATGGACATTTTCCAATCTGCTGAAGGTCAGCCTGTGTTACAGCTCCAGGGACTGACGTGCACATCTCTCCTTCGGCCTGGGCCTAGTAACGCTAAGGAGCTCTACACCAAGACTGAGTGGGAGGTTGACATTGCGAGCGGCATTGCGCAGTCAGACACCCAAGACCAAGATACTGCATCTGATCTTGAACTTGTTGACCTTTGCGAGCGTCTTTCGTACTTTTATCTTCGGGAACTCAACAAAGCTGTAGGTCGTGAAGAAGTTTCGGGCTTTGACTGGCATTATCAGCGCATCTTTGAGTGGATCGACCATCTCTTCCCCTTAATCCAGTCTGGTCGACACCCCACTATCAAGACTGAATGGTCCAGCGACTCGAGGGACTGGCTTATGCAACAGTCTGCAAGGTTCCCTGGGCGCATCGACCTGCAGCTTATCCAAGCCGTGGGAGAGAACCTTCCCGCAGTCGTACGCAAGCAGACTACCATGCTAGAGCACATGGTCAAGGATGACATGCTGAACCGCATCTACAAGTTCGGCCTAGGTTTCGAAAGAGCAAACGTCTACCTCGGGCGGATTTCCAAGCAGATCGCTCATCGATACCCCCGTATGAACATTCTTGAGATCGGCGCCGGAACTGGCGGTGCGACCAAGGGCATCATGGAATCCCTGGGAACAGCTTTCGAGACTTACACCTTCACTGATATCTCGACTGGCTTCTTTGAGGCTGCTGCAGAGGCTTTCGATCATTGGGCCGACAAGATGATCTTCAAGCCCCTCAACATCGAGAGTGACCCAACTGACCAAGGGTTCCCTCAGGGTCACTATGACTTCATCATCGCTTCTAATGTCCTCCATGCCACCAAGTCTCTTGCTGTCACTATGCGAAACACCCGCAAGTTACTCAAGCCCGGTGGCCAGCTGCTGCTCCTCGAAGTTACCAGCGACATCGTACGTGTAAAACTCATGATGTCCGGTCTTTCAGGCTGGTGGCTTGGGGGTGACGATGGGCGCCGCTATGGACCTACGATCCCAGTATCTCAGTGGGACGCACTACTGAAGCAGACTGGATTCTCTGGTGTTGACAAGACTGTGAATGACTTTGTTGATGCCGAGAAGTACATGACTTCGGTTATGCTTTCACAAGCTGTTGATGACAGAATGGAAATTTTGAGACAGCCACGACTTGCATCCAGTCACTGGCTCTCATCTCAATCCATAACCGTCGTCGGTGGGCACTGCCAAGATATCGGCAAAGATGCCATGGCCATCATACATCAGATGGGCCACGCTTCGTCCAAGCCTGTCATTCACCACGTTGGCAGCTTTGAGGAGTTGGCTTCATCCAACATACAGACCCGGTCAGCCTTGGTTCTGGAAGATCTTGATGAACCAATCCTCAAGGACTTGACAGAAGACAAGCTTCGAGGTGTACAGAGGCTCATCAACGAATCTCGGCAAGTTCTCTGGGTCTCCAGAGGGTGCCAAAAGGATGAGCCATTTGCAAACATGTCCATCGGAATGTGTCGCAGCTTGTCTTCTGAATACCCTCACATTCATCTGCAGCACGTTGACATCGAGGGTCTCGTCGGTCCAATGACCGCATCTCTTCTGGTTGATGCATTCCTCCAGCTTATGTACCGAGCATCACTCAAATCTGACGATCTGGTTTGGTCAATTGAAGCTGAGTTGGTTCTCAGAGAGGACAAGTGGTTCATTCCCCGGGTCAAGTCCGACGAGGCGCTCAATAACCAGCTCAATGCTAGTAAGATGACAATAAGATCTGTAAAAACTCTTCACGGAGACGCCGTCGAGATCCAGCAGCGATCCAATCAGTTTGTTATCGCTGAACCCATTCCTTGTATTCCTGTGTCAGCCTCCTCGCCTCCTGTCGCCATCACAGTCACCCATTCTCTGCTGTTTCCCTTCCAAGTCGGCACCAAGTCGTCGGGCTATCTATGCTATGGCTATATAGACTCTCAGCCTCAGACCAGAGTGCTCGCCATATCTGGTGTAAACAGATCGAAGATCTCAGTTCCTCCATTCTTTGTCTGGGATCTGTCGTCTAGCGAGATTGATGCTGCTGACCTACTGCGTAAAACAGCCCTTGCAATCACCGCTGATAGACTCTTGAGCGACTTTGAAGCTGGAGCCACTGTTCTTATCCATGAGTCAGATGAGAATTTGGGTGCAGCTCTCCAATGGAAAGCGGCAGAGCTTGATCTCAATGTCATCTTGACTACGTCGGAGAGCAGCATGGAAAGATCTACTGACTCACTATTCATCCACGCTCTTGCGCCAGAGCGCCTTGTCAATCACATCATGCCTCAATGCACAAAGGCTGTTATTGACCTTTCAGGCAGAGACTACAGAATTGTCGATTCCCCTCTGCGCCGGTGTCTTCCGGCCCATTGCAAGTTCCACCAGCTGCAAGACATCCTCGGTAACGCCTCTCAGGGTGTCAACGATCCCATCATCCACGGTGTTCGGGACGCCAGTCGGTCGACTCTTCAGCTTTCTGGAGATGGCCCTGTCATCAATCTGTCTGATCTTTCCAACATGCGACCATCAATCAAGGACTATGCCACCATAGTCGAATTCTCTGTCGACACAACAATCCCCGCGGTTGTGCAGCCTCTTGAGGGCAGTCAGCTCTTCCGCTCCGACAAGACGTATCTTCTTATTGGCTTCACTGGAGGTCTCGGTAAAGCGCTCTGTAGATGGATGGTCTCCTGCGGCGTTCGTCATCTCGCCTTGACCACTCGCAACGTGGCTGCCATTGATCAAGTGTGGCTTCAAGAGCTTCGCATTCAGGGCGCTCAAGTCAATCTCTACCAGGCTGATGTCAGTGACAAGGCAGCTCTGTCGCAAGCCTATGACCAGATAGTCAAGGAGATGCCACCAGTCTGTGGTGCTGCCAATGCTGCCTTACTCTTGTCTGATCGAACATTCACTGAGCTCAAGGTCAAAGACTTCACCCAGGTCTTTGGGCCCAAGGTCAAGGGTACCCAGAACCTCCACGAACTTCTGCTTGACCAGAAGCTTGACTTCTTCATCATGTTCTCTTCTTTGGCCAGTGTTGTCGGTAACCGTGGTCAAGCCAACTATGCGGCCTCTAACCTTTTCATGAGCGCCATTGCCGAGCAGCGACGTGCAAAGGGCCTTGCTGCCTCAGTCATGCACATTGGCATGGTTCTCGGCGTTGGTTACGTCTCTTCTACGGGAGCTTACGAGGCTACCTTGCGTAGCTCCAACTACATGGCCATCTCTGAGACTGATCTTCTCAACATGTTTTCTCAGGCCATTCTCGTCGGCCAGCCCAGCTCGACTCATGCACCCGAGCTCATCACTGGTCTCAACCGTTTCAGCTTGGAACCTGAGGCCCAAAAGTACTTTTGGCGAGACAACATGCGTTTTTGTCATCATACACTGGAGGAGGAACACCAAGAGCGTACATCAACCACTAAAGTCTCCATCTCTCAGCGTCTATCGGAAACTAAAGGAACTGCCGAGATCCTCGCCGTTGTGGAAGAGGAATTTTGCACCAAGCTTGAGCGCTTACTCCAAGCTGAGGCCGGCTCTGTCAAAACGTCACAGTCACTGCTCGGCTTAGGCGTAGACTCCCTTGTTGCTGCCGAGATAAGATCGTGGTTTCTCAAGGAACTTGAAGTCGATACTCCTGTGTTAGAGATCCTTAACACTGCGTCCATCACTGAGCTTTGCTCCACTGTCGTCTCTCACTTACCAACTATTTCCGAAGACACCGAGACCAAGACTGAAGTCACCAAACAGGTATGATGGATTCCGTACCTTTTCTCTATTTAAGCTCTGAATCTAACTCTTCCAGGCCATCAAGACTCTCAATGTTGTTGAGACGTCAACGGTGGTGTCTTCAGCCTCGCCCACTGAGAACGAGCCTTTCACCATTCGCAACAGCCCAAACTCAACGCAGGTTACCAGCGAATCTGGTGTGGACGAGGAGACATCTATTCAGTCAAAAATCGATCGCTCTGGCCCTTTGTCCTTCGCTCAAGAACGCTTGTGGTTCCTTCAACAGTTCCTCCGAGACCATAGCACATACAACGTCACCATGCACTATCACATCAGTGGTCCTCTCCGACTACATGACCTGGAAAGGGCCTTCCAACAGGTGATTCATCGTCATGAGTCCCTCCGTACATCGTTCTTCATCGATCCCGACACTGATCTGCCGACACAAGCAGTGCTCAAGGACTCTAGCTTTAGGCTAGAGCAGAAGCACAACTCAACTGCCAAGATCGAGTACAAGGCCATGCAAGGCATGTCATATGACCTGGAGAATGGCAACGTCGTCAAAGCTGTTATTGTCCCAGACTCTGACGGCGAGTTCGACCTTATCTTCGGCTTCCATCACATCGCACTCGATGGCTACAGCGCTCAGATCATGGTTCGTGACCTAGCCATGATTTACGCTGGTCAGACGCTTTCTAGCAAGCAGCAGGACTACCTTGACTTCGCTATTGCTCAGAAGGCAGCTAAAGTCCCGTACACTACTCTCGCCTATTGGAGGTCAGAACTGGAGGATCTTCCACCGACCCTAACCGTCTTCGATTTTGCCGAGACGAAGACACGCATCCCCCTCACGGACTACACTACACGAGCACTTGAAAGAAGACTATCTATTGAGCAGAGCAGAAGTATCAAGGCTGTTGCCAAGCGTCTTGACGTTACGCCATTCCATGTTCATCTTGCTACCCTCCAGGTTGTCCTTTCTGATCTCGCTTCAGCCAATGATCTGTGCATTGGGATTACTGATGCCAACAAGAACGATGCTACACATATCGATACTGTTGGATTCTTTGTCAATCTCTTGCCTCTGCGACTAAAACTGTCGTCCTCACAGACTCTGGCGGATTTGGTCGCCAACGCCAAGTCCAAGGCCAACGGCGCTCTTTCGCACTCTGACATGCCCTTCGACGTCCTTCTTGATGAGATGAAGCTTCCTCGCTCCACAACCCACAGCCCTCTCTTCCAGGTCGTTATGAACTACAAGATGGGGTCTACTCAGAAGGTCCCATTGGCGGATTGTCAAGCTCAGCTTGTGGCATTCGAGGACGCGAACAATCCCTACGACTTGACCTTTGACATTGAGACCTACTATGATGGATCCGCTTCTATCAGCGTCAAGACACAGGAGTACCTCTATTCTGAAAGCGAATTGAGCTTTGTTCTTGACAATTACGTGGAGAAGCTAGATCTCTTTACCTCGGAGCCTTCTCAGACCGTAGATCAGATCTGCAAGCCCACAGCCGAACAGATTGGCAAGGCATTGACCCTTGGTAGAGGTGAAAGGATCCCATCTCCTCGTCTGGAGACGTTGAGCCACTACTTCGAGAAATGTGTTGTCAACCAGCCTGACGATGTTGCCCTCGTCACAGATAAGGGACAAGCTCTCACCTGGAGTCAGCTGAAGGCTTTGGTCAACCAGATTGCTATGGCCCTTGTTGAAGCAGGGGCAAAGCAGGATTCACAAGTGGGTGTATACTGCGATCCCAGCATGTACATCCTTCCCACTCTAATTGCCATTGCTGAAATCGGGGGTGTATACGTACCTCTCGATACCCAGAACCCGATCAAGCGTCTCCAATTGATGGTTGATGATTGCCAAGCCGATGTACTTCTCATTGATGACTCAACTGCAACGTTGTCACTTGAACTAGAGACGAAGGCCAAAATGATCAACGTGAACACCATCAAAGCTGGCCCTTCCAACACCTTTCATCTGGACAACCGAGCTAGAGGAAATGGGATGGGCTACATCTTCTACACGAGCGGTACAACGGGTGTTCCAAAAGCCGTGGCTTTGACTCATACCAGTCTTGTACACCACTTTGACGGTTTCATCCACTGCAACAATCTAAACAAGTGTCGCATGCTTCAACAGGCACCTCTTGGCTTTGATATGTCGCTTACCCAGATGACTCTCGCCATTATGCTTGGAGGAACTTTGATCGTTGCATCCAGCGAAACTCGCAAGGACCCCACGCAACTTGCGCAGTTAATGCTGGATGAGAAAGTCACCCACACTTTCATGACGCCTACACTTGCATTATCGGTCATTCATCATGGCTATGAATACTTGAGACAGTGCGTCGACTGGGAACATGCGTCACTCGCTGGGGAAGCAATGACAACCCGTGTTACCAGTGAGTTCAAGAGACTCGGCTTGCGGAATCTTGAGCTTTGCAATGGCTACGGCCCTACCGAGATTACTATCATCGCCACATGTGGTTCAAATGAGCTTGGTGATACTCTGCGCGATACTCATAATCCAAGCATCGGACGTGCTTTGCCCAATTATTCCTGCTACATCCTGGATGAAAACATGCAGCCTGTCCGCCCTGGACTCGCTGGCGAACTGGTGATCGGAGGTGCTGGTGTTGCCATTGGATACCTCAACAGACAGGATCTTACAGAAGCCAAGTTCCTTTCTGATCCTTTCGCACCGCCTGAAGATGTTGCTCGCGGATGGACTCGAATGTATCGTACAGGTGACAAGGCCAGGTTTCTGTCGGACGGACGTCTCTGCTTCCTTGGACGTATCGCTGGTGACTCTCAGATCAAGCTTCGAGGTTTCAGAATTGAACTCCAAGATATTGCCAGCACTATCGTCAAGGCCTCTGATGGTAAAGTCCCCGAAGCGGCTGTTTCACTTCGTGGTGAAGGAGACAGTGCATACCTTGTTGCCTTCGTCATCCTTTCTCAGTTCAATCGTCCGTCAGATGAGAAAGGCTATCTGAAGCAGCTTCTGGAGGAGCTATCACTCCCGCGATACATGAAACCCGCCAAAATCATCTCCATTAGCCAGCTCCCCATGAACGCTTCTGGCAAGTTGGATCAATATGCTCTTGACGCTCTCCCTGTTTCTTATGAAAAGGATATCGTCGATAAGCCCCTCACTGAGACTCAAGAGAGGCTCAAGCTAGGATGGCTCAAGGCCCTGCCGTTTGTTGATGCGGCTATTGGTCCAGACACAGACTTCTTTTCTGCAGGGGGTAATTCCCTTCGTATCGTCAGTTTGAGAGAGTACATCACACGCGAATTCGGAGTTACCGTCTCTGTCTTTGATCTCTTCCAAGCGAGCACTCTTGGAGAGATGGCTGCGAAGATCGATGGCTTTACGACTCAAGAAGCTACTACAATATCAATTGATTGGGAGGAAGAGACTCGTATTGACGCTGACTTGAACATCGTTGGGGTCCAAGAGCCACTCCCTTCCGAGGCGACAAATGGTCTTCAGGTCGCTCTCACTGGTGCAACTGGATTCTTGGGTGTGTCAATCCTTGAGACTCTGCTCGAGGACAAGCGTGTATCCAAGGTCCACTGTCTTGCTGTTCGGTCTTCCTCCAACACGAGTGATCCAGTGTTTTCATCTTCGCGAGTCGCGTGCTATCCGGGAGATCTATCCTTGCCACGACTCGGTCTGTCTCAAGAGCAGTTCGATCAACTTGCCAATGCAGTCGACCGGATCATCCATAATGGCGCTGATGTTTCTTTTCTAAAGACATATCAGTCCTTGCAGCGATCGAATGTATCGTCGTCTAGGGAGCTAGCACGAATGGCCATTACGCGAAGGATTCCAATGCACTTCGTTTCAACTGGTGGTGTTGTGCAACTCACTGGCCAAGACGGTCTTGACGAGGTGTCTGTTATAGACTCTACGCCTCCTAATGATGGCTCACTTGGCTACGTTGCTTCGAAGTGGGCTTCTGAAGCTATACTAGAGAAGTATGCCAGCCAATACAACCTTCCGGTCTGGATCCATCGTCCATCCAATATCACAGGTCCAAATGCGCCCAAGGCGGATCTCATGCAGAACATCTTCCATTACTCTGCCAAGACAGCGTCACTTCCTGACTTGGCTTCGTGGAGCGGGTGCTTTGACTTTGTTCCAGTGGACGTTGTGGCTGCTGGCATTGCTAGCTCCATCTACGAGACTCAGGAAACAGTAGCGTACAAGCATCACTGTGGTACGGAGAAGATCTCTGTAGAGGATCTACCGTCGTACCTTGAAGCGAAACATGGCAAGATTGAGACGGTTAGTATTGAAGAGTGGTTAGAACGTTCGAAAGCCGCAGGATTGGACGAGGTTACTGCAGTGTTGGTTGAGAAGACGTTGAGCAGAGGGGGAATTGTTCCTTGGCTTCGAAGAGAAGCGAACTAG
>Fusarin_FUS2_F_verticillioides_FGSC_7600_FVEG_11085
ATGCACAAAGTCTTTGCCTCAGATTTCTTCAACTTCGAATTCCTTCGTCTCCTTGGCACTGTTCCCTTCCAAGGAGCAGAGGTCGGCGAGTGCCTGACCACCGCAGGGCGCATCAAAGATGGTGATCCTGAGAGCTGGTATCGCGCCTGGCGTGACCAGGCAGAAAAGGCACAAGCTCTAGCAGAAGAAGCTGCTGCTGTCGGCGATAGGACCGGCGCTTGCTGGGCTTATATTCGTGCTGCCAATTACTGGCGGGCCAGCGAGTTTCTGCTGCACTGCACCCCCAATGATCCGCGCATCTTGGCAGCTTCAAAGGCCAGCGTGAATGCCTTTGACAAAGGATGGGTTCTTCTCGATGCCACTGTCAAGAGCTTTGAGATTCCTTACGACAAGGATATCAAACTGCCTGGCAGACTCTATCTTCCTGCTCCGCATCATAGGCTGCCTGGCAAGATTCCTGTCGTGCTTCAGACTGGAGGCTTTGACTCTACCCAAGAAGAGCTATACTTCTATGGTGCTGCTGGTGCTCTTCCCCGAGGCTATGCCGTCTTCAGTTTTGATGGGCCCGGTCAAGGCCTCCCCCTACGTGTTGGGAAACTGAAACTCCGTACAGACTGGGAATACGTCGTGAGTCAAGTCCTAGACTTTGTCACAGATGACATAGCTCCAGAGTATGATCTTGATCTTGAACGTCTAGCCATCTTTGGAGCCTCCCTCGGCGGCTACCTGTCACTACGTGCGGCAGTCGATCCCCGAATCAAAGCGTGCATCTCTTGTGACGGACCTCTGGATCTATTCGAGATAACCCGCAGCCGCATGCCTTCCTGGTTCATCAACGGCTGGCTTTCCGGTTGGGTAAGCGATGGGCTCTTCAATTGGGTAGTAGACGCCCTCACTGCCGTGAACTTCCAGATTGCATGGGAGTTTGGGCACGGCAAATGGGTTTTTGGGGTTGAAACGCCGGCAGATGTGCTACGAGTCATGCAGCAGATCTCACTCAAGGGCGGATACCTGTCCAAGATCAAGTGCCCCACGTTAATAACTGGCGCTGCGGATTCGTTCTACTTCACGCCCGATATCAACGCCAACCCCATATTCGAGGGGCTGACGGCTCTGGGGTCCAATGAGAAGCATTTGTGGATTGGTAAGGGGGTTGAAGGTGGAGGGTTGCAAGCCAAGATTGGAGCTTTAGCTGTTGTTCACCATAAGATGTTTACGTGGTTGGATAGTACTTTTGCCATCAAGCGGGATGTATTGTAG
>Fusarin_FUS3_F_verticillioides_FGSC_7600_FVEG_11084
ATGACTTCGTTTGGGACCCTTTATACATATATGCCTAATGCGAGAGTTTTCAAGGTAATCATCTCTGTTGCATTACCTACTTTGCATTTTTATCTACTCTTTAGCAATTTGGCTGACTCTTTGTTCAGATTCTCGCTGCAGCAAAACTCAACAATCTCATCATTGAGATTCCTGCTTATCAACACGGGGTGACCAACAAGTCAGCAGAGTTTCTCTCCAAATTCCCAGCTGGAAAGGTCCCAGCGTTTGAGGGCCCTGATGGCTTCTGTCTCGTGGAATCTGACGCTATCGCTCAGTATGTAGCCCAGTCAGGCCCTCAAGCAAGTCAGCTGCTTGGCCAAGATGCCATGAGCTCCGCCAAGATCAGACAATGGATTTCTTTCTTTGCTGAAGAGATCTACCCTACTGTCCTTGACCTTGTTATGTGGCGCGTAGGGTTAGGAGCATTTGATGAAACTACCGAGATAAAGGCACTGGCTCAGCTGGCATATGGTTTATCGGTACTTGAGAAGCATCTGAACCCTGGTATATTGCTTACTGGAGATGAACTGACGCTTGCTGATCTAACTGGTGCTTCTACTCTCTTGTGGGCTTTCATGCACATAATTGATGAGCCCATGAGGCAGCAGTATCCGAATGTCGTCGCTTGGTACTTGAAGGTTGTTCAAAATGAGGAAGTTAAGGAAGTTTTTGGGAAGCCCAATTTGATCGAGAAGAGACGTATTGGGGCCAAGTGA
>Fusarin_FUS4_F_verticillioides_FGSC_7600_FVEG_11083
ATGCTTACCATCGCAACTTTGCACGTTGCACTGCAGGTTTTCGGAGCTTTCAGCCCGAGTCATGCAGCCGCTGTCACGTTGGAACACCGTTCGGCTCGTGACGGTAACTCTGTAGCAGTCCCAGCCAATTGGGACGTCTACGGGTACCTGTTCAATGTTACTGTCGGCTCTCCCCCACAGAATATCACCATGCTCAGCGACATGACATGGATGGCTCCTTTTGTCCGATCGGGACGTTGTCTGGGACAATTCAACCCCGAGCTCTGCGTTGCTCAAGGCCAATCGTTCTTTAACGAACATAACTCGACGACGTTCGCAAATACTACCTTTGCACAAGCAACATGGCCTGTCACTGCATTCGCGCCAAACTTTACCGTTGACTATGGAAGAGACAAGTTTTGCATTGGAGAGATCTGCAACAAAGACACTCTAATGCAGGTTTCCGACTTCCCCTACCCAGGCAGCGTTGTCCCTGTCATTCCCTTTGGAGGAATCTTTGGCCTAGCCCCCACACCAGAGGCCATCACTGCGACGTCCGAGCCCGTCAACTTTCAAGCCTGGAAGAACGGCAAGATGGGACCTCTGGTTGGTTGGCATACATGCGAGGTACTCAAGTCAGCAGCAACCTGCCAGGGGGGCGATGCGCAGCTAGTGTTTGGCGGTACGGATACTACAATGTACAGCGCCAAAAAGCTCCAATCGTACGAGATACAGAATCCCGAATGGCTCAGTGATGCCTTTTACCCATCAACACCACCCCGCAGCAACTATTGGAGTACGTCCTTGACAGGAATGTGGATCAGGACTGATAAGTTGTCCAAGAACTATGCTGTCCCATTCAAGGCCGTCAAGACTGCTAAGCGTACACCCCCACTCGCTGTCGTGGACGAAGGATCTGAGGGACTAGGAGCACCCCTGTCTCTGAACGGGTACAAGTACCTGGTCAGACACATCAAAAGTGCCAAACTTGCATCCAAGGCAATCGTCCAGAACATTCAGCAGCAGGGATCATCGGGATATAACACGGCAGACCAAGATTGGTACACCGTTGCTTGTGACGGTTTACACGAATATCCCGATCTGGTATATCAACTCGATGGCCGGAAGAAGTACACGATTTCTGCAGGTGATTATGTAACCAAGCTGACAGACATGCCTGGGTCTGTCTGCTATCTCAATATCAATGTTTGGAAATACGGGCGCACGGAGAATGGAGACGCAAGGGTTGTTCTTCTGGGTAGGGCATTCCTCAAGAGGAAGTATCTTGTTCTCAACTTCGAAGATCGCTCGTTCGGCCTTGCACCTCTGCGTACGGGATGA
>Fusarin_FUS5_F_verticillioides_FGSC_7600_FVEG_11082
ATGGTTCATCGCCCAAGACTACTTTGTCTCCATGGAGGCGGTGCTTCTTCACAGATCATGCGTATACAATTCTCCAAGCTAGAGTCCGCACTACGCAAAACGTTCCAGCTCGTCTTCCTAGAAGGCCCTCTAGACAGCGCCCCAGGACCTGGCGTTCTCCCCTTCTTCAAGGATTTTGGTCCATACTCCTGCTGGGTCAGCGATGACAGGTCATTATCCCCAGAGGAGAAGAGACAAGAAGAAACCAACGCAATTGCATACATCAAGACCTTTATGCTTCAATACGGCCCCTTCGCTGGAATCCTCGGATTCTCACAGGGAGCCCGTGCTGCAGCCAGTATCTTGCTAGAGCAACAGCGAGAGGCTTTTACTCATGACTCTTTGTTCGGTGTCTTCTTCTGTGGCACGTTTCCTCCATTCATTCCTGATGCCCCTGATATCAGCCTACCAACGATACACGTACTGGGACTTACGGACCCCTATCTTCGGGAAAGTGAAGTGCTGTTAGAGCATTGTACGCAACAAAGTGTTAGGAGAGTCATCAAGTTCAACGGAGGCCATCACATGCCGACCAGCTCAGACGTCACTCAACAGATTGCTGATGTAATTTCGATGACATACAGAACATCACAAAGGAAGAGGGTTTCAGGCATCTGGAAGAAGAACGTTGTAGACTCTCGACCTTCAGCGCTTGAGATTTGA
>Fusarin_FUS6_F_verticillioides_FGSC_7600_FVEG_11081
ATGCCTCAGCCCGACAAAATGGCCGCCGTCAATAATGCAATGCCCCAGCCGGCACCAGAAAAGTCGCTATCCTCTGATCCTCAGCCTGAATCAAGCAAGAAAAGCGCCCGATTCTGGCTCATCTTCGTGGCTATTGCCTTGACGACTTTCCTCGCTGCCCTCGACACATCCATCATCTCAACAGCACTACCCACCATCACCGCTGACCTTGGGTCCGAGTCTCTTTACGTATGGATCATCGACGCATACCTCCTGGCCTCAACGGCCACCATCCCCATCTTTGCTCAAGCCGCCAACATCTACGGTCGTCGCAGTTTGACCCTCATCGCCGTTTGCATCTTCACGCTCGGTAGTGGTCTATGTGGTGGCGCACATAACACGGCCATGATGGTCGGTGGACGCGCCGTGCAGGGCATCGGCGGAGGAGGCATTCTCACCATGAGTGAGATTGTCGTATGTGATATGGTCTCCATCCGAGAACGGGGCATGTACGCTGGCATCATTGGCGGTGTCTGGGCCATTGCCGCCGTGGTTGCGCCCGTCATGGGAGGTGCTTTTGCGCAGAACATCTCGTGGCGATGGATCTTCTACATCAATCTTCCAATCGCCGGGGTTTCTCTCGTCGCCTTGGGTCTGTTCCTCAAGCTGGCTCGCCCACCGTCTGGCACCGTCAAGGAGCAGATGAGCAGGATAGACTGGGGCGGCAGCGTTCTTCTCATCGGCTCTGTCACTTCCATCGTTCTAGCACTGAGCTGGGGTGGCTCTGAACATCCATGGTCGGGCTGGCAAACAATTGTTCCTCTGGTCATCGGCCTGCTTGCCCTAGTCGCCTTCTTCGCGTACCAAGGCGCACCGTGGCTCAGAGAACCCACCATGCCTCTGAGGCTATTCGGCAACCGAACATCATCCACATTGCTCGTCATCAGCTTCATCCATAGCCTTTTACTGTACTGGGTTTGCTACTTTCTTCCAGTTTACTTCCAAGCTGTCAAAGAGGCTAGTCCCACACGCTCAGCAGTCATGCTCTTCCCCATTGCCTGTACGAGCGCTCCCGCTGGTGTAGCTGCTGGCATCACCATCACCAAGACGGGAAAGTATCGTGTCTGGCACTTCACCGGATTTGTACTCATGTCAATTGCCTGTGGCCTTTTCACCTTGCTTGATGCCCAATCCTCAACTGGACGCTGGGTCGGCTTCCAGATCTTGTTTGGTGTCGGTACAGGAACAGTGTTTACTTCGACGCTGCCTCCCATCCTCGCCAGTCTGCCTGATTCAGACGTCGCCACTGCAACTGGTGCGTGGACGTTCATCCGCAACTTTGGATCAATCTGGGGTGTTGCCATCCCAGCTGCTGTCTTTAATAACCAAGTCAATCATGCGGCTCCCAAGATCTCAGACTCGACAGTCAAAAGTCTTCTCGTTGATGGAGGGGCATACGAGCATGCGACCCAGCACTTCATCAAGAGTCTCTCTCCTAACCCGGAGCTTAAGACCCAAGTTATCCAGGTGTATCTAGAGGGACTCAAGGTTGTTTGGCAGGTATCTCTCGCATTTTGTCTTCTAGGCTTTATTCTTTGCTTCTTTGTTCGCTCATTGACACTGCGTGATGAACTCAATACTGAGTTTGGGTTGAAGGAGGAGAAGCCCAACTCGAAGAACATGTCGAGTGAGGAGGGCGTTGTGAGGGAGTAG
>Fusarin_FUS7_F_verticillioides_FGSC_7600_FVEG_11080
ATGAATTTCGATACGTTCCATAATATAATTGCAGGCCAGCATCGCAGTGCTCGGGAAACCAGCTCGGGCGTGAACCCGCTGGATCGTTCCTCTTTGTGGCCTGCCCCAGTCGCTACCGCAAATGACGTTGAAGAAGCTGTTCGCTCTGCACAAGAAGCATTTCCCGCGTGGTCCCAAAAGACCTACAAGCAGCGTACGGAGCTACTGGAGAAGTTCGCTGATCTCTATCTTGCCCACGCTAACGAATTCTGCCAATTGATCGCGACTGAGTGCGGAAGAACAGTGAGATGCATATTTTCACCTCAGAGGACAGTTACACGCTGATGCAGAAGCTAGGCTGGGAATGCAGCAATAGAAGTGTATTTCGCTGCGCAATGGCTACGATATCCGTGTTTGTTTCAACAGACCTTCTCAGTAGCCGCATGCGATGCTAACCAGAACAGCAAAATATGAAATTTCCCAAGAAATTACGGAAGATGACAAGAAAACATCAATTGTTACTCAGGAACCTCTTGGAGTTGTTGCTGCTATCTGCCCTTGGAACTGTACGGCATCCTTCTGAAACGTATTGAAATACTTGTTAACATTTAGCAGTTCCCTTGATGCTCGGTAATCCCACGACACTTTACAAGGAGTATCGAGCTAATATCTAAAAGCTTTGGGAAAGATCGCACCTGCTCTGGCTACGGGAAACTGTGTCATCCTCAAACCATCGTACGTCAGCTCGCAGATACACTATTTTCCATGTATTTCACTGACTTGATATAGCCCCTTCACTCCATATTCGAGTTTGAAGCTTGTAGAACTAGCTCAGCAAGTATTTCCTCCGTCAGTTCTTCAAGTTCTTCATGGCCACGATGATCTGGGCCCTATGCTTGTCAAGCATTCTCGAATTCAGAAGATCACTTTTACGGGGTCTACTGCTACTGGAAAACAGATCCTCAGAGATGCAGCTGAGACAATGAAGAGAGTAACCCTCGAAACGTAGGTGTATCTGAATGGCAACGTTCACTGCTAACTTGGTGGCACAGTGCTGGCAATAATGCCTCCATTATCCTGCCAGATGTCAACATCAAAGCTGTTATTCCCCAATTAGCAGGAGGTCTGTGGTTCAACGCTGGTCAAGTCTGCATAGCCACACGCCGCATGTACATCCACCAAGACATCTTCGAGGAAGTCGTGGCTCAGCTCGCAGAAGCCTCAAAGGATCTAACTTCCAGCATCGAACCGATCCAGAACGAGATGCAGCTTGTTAGGCTCAAGCAAGCTCTCGCAGACGCAAACGCTGCTGGCTATGAGCTGCTATCGCTGGGTAAGACGGAGGCTGCCGAAGGATTCTTCATTCGGCCCACGATTATCAAGAACCCGCCGCCGGATGCACATGCCGTGCAACAGGAAAACTTTGGTACGTGGCCCGCAGTGATGATCCGAGTCATTTTTGGCATCAACTTACGCGCTCCCATAGGCCCCATCGTGTCATGCATCAAGTTCTCATCCCTCGATGAAGCCATATTTTTAGCCAATAATAGCGACACTGGGCTAGCCGCAAGTGTGTGGAGTGGTGACATTTCAGCCGCTAAGCGTGTAGCCGCAAAGCTAGAGGCCGGTAATGTCTACATCAACGGCCCGCCTCAGCCGGATCCTTATGTGCCGTTTGGAGGCCAGAAGCAGAGTGGATTAGGTGTTGAGTATGGACTGCCCGGGTTGTTATCGTTCTGTCAGACAAAGTCTACGTATGTGTACAAGTGA
>Fusarin_FUS8_F_verticillioides_FGSC_7600_FVEG_11079
ATGGAGTCTACGCCACTTCAATACCCTCTGGGCCTAAAAACAGATTCCTTGGTAAAACAGGTCTCGGAGGTGTTGAAGAGCTTGACAGTCACCAAAGCTGTCGGCGCTTTCATCGTCTTATTTATCATTATACCAAAAGTTTTTGATGTAAGTTATCCTCATTCTAGGTATTATATCTTCTCCTGACCAAACCAAGTTCCTCCGAAATCTGTTTTCTCCCGTCACATCAATCCCTGGCCCTCTCATCAACAAGTTCAGCCCTTGGCCGCTGGAGATTGCCACGTTCAAGGGGAAGAGGTATGTAAATAGAATCTTGTATCCCAACATTATTTCTGACATTTCCCTTAGTCATCGGTTTGCTCGTGCCCTTCATCGCAAATATGGCCCCATTGTGGTCCTTGCTCCCGGGATGATATCTATCGGTGATTCTAAGGAAATCAAGCGTATCATCCAGAGCGAAGACTGGGTCAAGTCCGAAGCCATCTACGGGAATTTCAGACAAGATTTCCATCGTCCAACACTTCTCGCTTTTACTGAGAAGAAGGCCTACTCTAGGCGCAAGCGCATGCTATCTTCCATGTTTGGTATCCGCTATATCCGTAGTCTGGAGCCTCTCATGAAATCTTGCGTTGATGCTGGTGTTGCACATCTCAACAAGCTTTGCGACAACCCTTCCAAGAGTACTATTATCAATCTTCAGCACTTCATTCACGGTTTGGCCATTGACACCATTGGAGTTACTACCTTTGGTGGTAGCTTTCACGTTGTCGAGAATGGAAGTCATCCTCTCCCATCTCGCTTGAAAGCTGGTATGAAAATCTCTGCTGTGATGCAACTCATCAGTTGGATCAAATACATTCCTTTTCTGCCCAAGCGAGACCCCTACATCGAGAAGTTCACGTTCGACATTGTTGATAAGCGCCGCAAGGAGGCTGGAGCTGTCAAGCATCAAGACCTTCTCCAGCATCTTGTCGATGTCTGTGACGACTCTCCTGGCTCTGAGTTCCGCACCTCAGATGTCCAAGATGAGAGTGTAATTCTGCTGGCCGCAGGGAGTGAGACTACTGCAAACGCAGAGCTCTTCACAGTCATCCAGCTTCTGAAGCATCCCGAAAAGATGAAGAAGCTCATTGCAGAAGTTGACAAGTGGTATCCTCCAAGTGAGCCCGACCGGGCTACCGAGTGTGCTTACTCTCAAACCGGCATGACCTATCTCCAAGCCTGCATCGACGAGACTATGCGTCTGATCCCTGGGCAGGCGACTGGAAGTCCCCGCGAGGCATCCAAGCAAGAAGTTCTTCTTGGCTACAAGATTCCCAGAGGGACTACTGTTTTCCCCAACACTCAAGAAGCTCATCTTGATGGCAGCATCTGGGAGCAGCCCGAGAAGTACATACCCGAGAGATGGCTCGAGATCTACTCTCGGAACCAGACGTCTGCTATGCCCTACTGGCCCTTCTCTGCCGGGAGCAGAATTTGTGTAGGAAAGAACTTTGCTTTTCAGGAGATGCATATTTCCCTAACAACCCTTCTGCGCAAGTTCACGTTCGAATATGTCCCGGGTCAGGATGAAACGACCGTGTTCCGCATTGCGCAGCAACTGGAGGCGGACTCTTATAAGGTTCGGGTGAAGAAGAGGTTTTAA
>Fusarin_FUS9_F_verticillioides_FGSC_7600_FVEG_11078
ATGGCAGACAAGTCACATGTCAACAATGTCCCCATGCAGGGTAACGGCGCTTACAGTTCACATGCTGCTCTTCAACATGAGGCTATGCTCAAAGCCCTGCCGCTTTTCCGGGCCGCAGCTGAGGCCATATCCAAGGTTGACTCCACTCGGGTAGCTATCGTTGAATATGGTTCAGCCCACGGGAACAACTCGTAAGCTATCACCTTGATGTTGCGCTCCGCGTACTTATAGCTCTCTAGTTTAGAACCAATGGAAGCAATTCTGAAGTCTATCCATGCTCGTTCACTGGAACTGCTTTTCAGTGACCGCCCGGAAAATGACTTTTGTACACTATCCAAAACCGTCACTGAGTGGGCTGACGGACTAGTTGAAAACCAACTTCTACATCCCTTATTCATTAGTATGATCCCACGCAGCTTCTATCAACAAGTCATTCCACCGAAATCTGCACATCTCGGTTTCTCTCTCGCTGCTCTCCATCACCTCGATCATGTTCCCCAACCCACCGAGGATGGCCAAGATGAGTCCAAGCTCCTCCAGCGGCAAGCTCATGTGGATCTCGCAACCTTTCTGAAGCTTCGCTCTAAAGAAATCGTATCTGGTGGATCCCTCATCCTCTCTTTCGTTGGTCAAGCCTCTGCTGGATATGAGAATTACGGCGGGCCTGTCGACGCCTGTCGCAACGCCATGATCCAAATGGTTCAGCAGGACAAGATCCCGGTATCTGTCGCTCAAGCCTTCCGGGTGCCCACCTACAACCGAACTCTGAGTGATGTGAAAAAGCTTATGGACGAGTTCACGCAGATTTGGAAGGTTCACGATCTTTTCGAAGATGATGTTATGCATCCGGCTTTTTATGAGCTCAAGATTCAGTCGAACCCCAGTCAGGAGGCAAGCCACAAATACGCAGAAATTGTAATCGATTGGATGATGGCTGTTTGCTCTGGATATTTTACCAAGGCTCTTCAGGTGGGATCACAGGGGGGATATACTAAAGAGGAGGAGGAGAGTCTACTTCAAGATTGGGTTACTAGAACAAAGGAGCTTTTTATCCGTGATCACAAGGATGAGGAAGTTATTTGTTCTTTTATTTATATCCGACTAGAAAGGCTTTAA
>Fusarinine_NRPS-SIDDF_graminearum_PH-1_FGSG_03747
ATGACAGAACTTGACTTATCTGCGGAGCCAAATGTGCCGCAAACAAAGACTGTGCGTCATAACGTACCTGTTCTGCGCAAACACCACGAACAAGATGCCCAAGAGCTTGAGATATTATTATTAGCATGGTCTCTTCTTCTATATCGCCATAATCACGGAAACCATGTTGAGTTCTCATGGGGATTGACCGAGATCGGATCTTCCACATGTCGCACCTTCACACTCAACACTGCGAAGCTGCAATGGGATGGCAGCAACATTGTCGCATCGGAGCTTGAGGTCTTTAAAACATATACACAACAGCAGTTACAATCAGAAGTACCATTCAAAAGAGACCAGTACAAGCTCTTCTTCAATGACGAGCCTGCGACAGGTGACCTGGTCAATTACATCACTGAAGACGGCGACATTTCAGTGAACTGGGGAAATGTACAAATCCAAGCAACACTAGTAGACGATGCCCTCTGCCTCCGACCAACCTGGCGCGAACCTCTGGGCGCAGAGTTCCTCGCAAACCACCTCGCCCAAGCCTTTGTCGAAGTCCTCAACACAACCCTCGCCGACCCCGACGCAACACTATCCTCCGTCCTACCCCTAGGAAAACTCGACAAGTCTGTGATATGGAACTGGAATAAAGACCTTCCACCACCTGTGCCAGAGTGCATTCACACTTTGATCTCAGAGCAAGTGAGATTGCGGCCCGATGCCCAAGCCATTTGCTCTTGGGATGGCGACTTGACATATGCGGAGATGGACAATCTGTCTACACTGCTCGCGCAGCATCTGATTAATCTTGGAGTTAAGAACGGTGACATTGTCCCACTGTGCTTTGAGAAGTCTAGGTGGACGACAGTGGGTGTCATGGGTGTCATCAAGGCGGGCGCGGCTTTCGTGCTCATGGATCCGAGCCAGCCTATCCAGCGACGACAGGTTATGGCGCAACAAGTAAAGGCGACACATATTCTCACTTCGAGAGACCAGGCGAAATACGGACCTGAGATTGCGCCCGAGGCAAAGCATGTCATTGTTGATACCGAAACACTCGACTCACTCGCCAAGACCATCGAGGATCCTTCCAGAGAACTACCTCAGGTGCCGCCCGAGTCACTTCTGTATATCATATTTACTTCTGGAAGTACCGGAACACCGAAGGGAGTGATGCTCTCTCACGAGACGTACACTGCCAGTGCGCTTGCACGAAGCACAGGAATCGGATACTCAAGTATCTCCCGTTCACTCGATTTCACCTCGTATGCGTTCGATGTCAGTATTGACAGTATTCTATGCACGCTAATTCGCGGTGGGTGTCTTTGCATTCCCACGGACATGGACCGTGTCAACGATTTGAGCGGCGCGATCCGTCGTCTGAAAGTCAACATGGTGAACATTACACCCTCGGTCGCGCGCATCTTGGACCCTGATATCATCCCATCACTTAACAGTCTTGGTATCGGTGGTGAGGCTTGCTCTGCTGGCGACATCGCTATCTGGGGTCAACACACACGAATTGTCATCGGTTATGGTCCTGCTGAGTGTACCATTGGATGCACCGTCAACCCCAGCGCAGCAGGCAAGCCGTACGTCAGTATGGGTCCTGGTACCGGCGCATGCATCTGGCTCGTCGACCCCGATGATCATAACAAGCTTGTCCCGGTCGGCGCTGTTGGCGAATTGCTCATCGAGGGTCCTATCGTAGGTCAAGGATATCTTGGAGATCCTGAAAAGACGAAAGAGGCCTTCATTTCCGACCCAGACTTCCTCCTCGCTGGCGCAGATGGTATCCCCGGACGACAAGGCCGTCTATACAAGTCCGGTGACTTGGTCCGATACGATCCTGATGGTGAAAACGGCTTTATTTTCGTCGGTCGCAAGGATACCCAGATCAAGCTTCGCGGACAGCGTGTGGAATTGGGCGAGATTGAACACCACATCAAGAACTTGCTTCCTTCCGGAGCTGAAGTTGTCGCTGAGATTATCGCACCACGAAACCAGAACAAAGAGTCAATGCTTGTGGCTTTTGTCGCCGATCGCGAAGCCAAGGATGAAGGAGATGCACGCCAGATTGACTTCCCGCCTCGTTTCCGCGAGGCACTTGAGGTCCTGAATGACAAGCTCTCCAAGGTGGTGCCTGTGTACATGGTCCCTACTCAGTACATCACTCTATCCAAGATTCCCTACCTCGTGTCTGGCAAGACAGATCGCAAGTCGCTACGAGCTCTGGGTGCAGAGATCTCCGCCAACATGCAAGCCTCCGCGGCTGCAAACGAGAGCTCCGAGATTCGTGAACCACAGTCCGAGGCTGAGCTGTTCCTGCGCGACTCGTGGTGTCGTCTGCTTGGTCTTGAAAACAAACAAGTCAGCACTACGCACAACTTCTTCACATCAGGCGGTGACTCAGTCCTTGCTATGAAGCTCGTACCTATCGTTCGCGACTGGGGATACACGCTCTCTGTCGCTGACATCTTCAACTACCCAGTCCTTTCGGATATGGCCAACTCTATGCAAAAGGGCGATAGCAGCAAGGGCGTTGATATGCAAATTCCCGAGTTCTCTTTGCTCAAGGATGACATGGATCGCGAAGCTTTGTGTGCTGAGGCTGCCCATAATTCTGGATGCGATGTCAGCGCGATTGAGGACATTTATCCTTGTGCGCCCATGCAGGAGATTCACATGGCCTTTTACACGCGATCAAAGGAGAATTATGTTGCGCAGCGAATTGCCGACATTCCTGCTTCTAGCTCAATTGACAAGCTCAAGTCGGCTTGGAATGTCGTCTACAAGGAGAGCCCAATCCTTCGTACCCGCATTGTTGAGTTCAAGCAACATGGCTTCATGCAAGTTGTTGTCAACGAAGCTCTGCAATGGGAGGAGGTTGACTCCAGCCTAGAGGACTTCATTGAGAAGGACAAGAAGGAGTCCATGTCTCCCGGCGCACCTCTCTCGCGCTTTGCTATTGTCACCGACAAGGCTCTCGACAAGCGTTACTTCGTATGGACAGCCCACCATGCTATCTACGACGGATGGTCGACAGACCTCATTGTTGAGCATGCGCGCGCTGCATACAAGGGCCAAGAAGTGTCGCGACCCGCGCAATTCAAGCACTTCATTCGCTACCTTGCTGAAGATTCGCGCGAGTCCTCCAAGGCTTACTGGAAGACACAGCTCGCGGGAGCCACGGGACCTCAGTTCCCCTCGCTACCATCACGATCCTACATCCCCGACCCTACGTCCTTGACTGAGCGATTCATCAAGCTTGACAAGGCCGCCAAGTCGGATATCACCATCGCCACTGTCATTCGCGCGGCTTGGGCTCTGCTCGCGTCCCAGTACTCAATGAGCGACGATGTTGTTTTCGGAGAGACCTTTATGGGCCGAACCATTCCTCTTCCTGGAGCCGAGTTGATTGAAGGACCTATCCTTGCTACAGTCCCAGTCCGCATTCGCCTTGATCTCACTACAACCGTACAGGACTTCCTCCGAGCCGTTCAAGAACAAAGCGTCAAACGCGCCGCTCACGAGCACCTTGGTATCCAGCACATCCGAAGACTCAGCGACGACGCGCAGATTGCTTGTGAAGTCACCATGGGTCTAGTCGTCCAGCCTCAAGATCCTGATCCTACCGAGACTGAGAACGACGCTCTCCCGTCATTCCGGGGTGGTGATGCCGCTCTCGAAGCTCTGCACTTCAACTCGTATCCACTAATGTTGGCTGTGTCTATGCAAAAGACAGGTTTCCGACTCTTGGCAAGCTTTGATTCGGAGCTCTTGAGTCACGTTCAAGTTGAGCGCGTGCTGTCGCAGTTTGAAGTTGCGATCAATCAGCTTCGTGGGGATATGTCGCGCTCATTGAACGAACTCACATGCCTGGGTGAGGAGGAACTTGGTCAGATTTGGGAAGCCAATAAGCACGCACCCGTGTCTCCCAAAGACATCTCCAGATTCTTGTCCACCGGCGACAAATACCCTACTGTCCAATACGTCCCTTGGGTCGTACAGCCTGGCAATGAGAAGCTTCTCATGCCTCTAGGAAGCACTGGAGAGCTTCTTCTGGAGGGTATCGCATCAGCTGGCGATGACGATGATGTTGTCGATGCTCCCGAATGGCTCAAGGAGGGTGCCATGGGCTACCCAGGACGACAGGGCAAGCTGGTTCGCACTGGCGATCTTGTCAAATATGCCGATGACATGAGCTTGGTGTTCATCGGTCGCAAAGATGCCATGACCAGCGTAGATGGACGTGTCGTGGACCTCAACGCTACCAACATTGAGCTCAACCGACTTCTCCCCAGCAACACCAAGGCTGTGAGCAGACTTGTTGTCCCCAAGGGCTCAAACAGCCAAACACCCGTGGTAGTTGCACTCGTCCAAGAGACTTCTGCTAAGGATACTCAATTGCTCAAACTGGGTCTCGACATCAGCGATGCTTCAATGCCGTTGTCGCAGGCTGTTTCCGTTGAGCTTGCGACCGCCATAATCGGTCTTAACAAGGCCATGGTTGAGACTCTGCCACCTTATGCAATTCCTTCAATCTGCATTCCTCTCGATAACTCGGCGGACATTGATTCAATCGACACCATTGTCGAGAACATTACTTTGTCCTTGGTAGTTGAGCTGCGCAAGTCTTTCGCGTCTCTCAAGAAGACCATCGCGGATACCACCGTCTTGACCACAAAGGAGCGCGTACTTCGCGCGTCCTGGTCCAAGTTCCTTGGCATCGAAGAGGAGAAGCTTGCGCTTGATGATAACTTCTTCCGTCTGGGTGGCGACTCAATTGTAGCCATGCGAATGGTCTCGGCTCTGCGACAAGATGGCTACCGTCTCTCTGTCGCGAGTATCTTCCAGAACATGCAGCTTAGAGGCATGGCTGACTCGCTGGCTGAGATCTCTACGGAGAGTGTTGAGGCAGCCAAGGAGTACACTGCCTTTTCGATGCTGGACACAAATGATGTTGATAGCTTCTTGGCGAAGGTTATTCGCCCTCAATTGGCAGACCCCAAGTGGAAGATCAAGGACGTTTTACACGCGACTGGACCTCAAGCTGGCGACGTCAAGCAATCTGTTTTCGCGCCACGAAGCTCGGTTCAGTACAACATGCTCTACCTGGATCAGTCAATTGACACTGCCCGCCTTGTTGATAGCTTCCAGTACCTTGTTTCGCAACATGCCATTCTTCGAACAGTGTTTGTTGAGAACGAAGGACAGACTCTGCAGGTCGTGCTTGATGACTTGAAGGTGCCTGTTACGGAGCAGAATGTTGAGGGCTCAATTGACGCCGCTGCCAAGCAGCTCGCTGTATCGGATATAAACAGCAGCATCGATCTTACCCATGGATCCTCATTCATCCGCTTGTTTGTCCTTCGTGGCGAGAGTGAGAATGCTTTAGTCATCCGAATCTCGCACGCTCAGTATGATGGTGTTTCTCTACCCGAGCTCCTCCGCCAACTCGAGCTTCGATACCGTGGCCTAGAGATTCCATCCTCTGAGCCTTTCGAGACCTACATTCAGCATCTTTCCGCCGCTAAACCTCAGAACGTCGAGTTTTGGCGCAAGACTCTTCAAGGGTCTTCGTACACTGAGATTGCTCCCGCCGCTGATCCTCAAAAGAAGACCGCCTTCATGACAAAAGATGTGGACATTTCTGGAGCTTCGCCCAACACGACACACGCGATGTTACTCACTGCAGGTTGGGCCAAGGTCCTGTCGCAGCATCTTAACGTCTCTGATGTCACTTTCGGTGGTATTGTGTCCGGTCGCGACGTCGATGTTGCTGGTATTGACACCATCATGGGTCCCTGCTACCAGTACCAACCTGTTCGCGTCAAGTTCGAGTCCAACTGGACAGCAACAGACCTTTTGGACTCAGTACGAAGCCAATCCCTCGAAGGTAGTCAGCGCGCTACACTTAGCTTCCAGGAAGTCCTCAAGGAATGCACGAATTGGCCGGCCGGCACTCCCTTCTACGGTTCCTTCACGAACCACCTCAACAAGGAGTTTTTCGACTCCATTCCCTTTGCTGGTACCAAGTGTCGCGTAGACTACTCGATTCCTCACCCTGAGCCTGCGACACCGCCTCGTGTTGTATCATTTTTGGAGGATGGCAGGACGCAGATTGGCATTGAAGCTGACGAGGAGCGTCGGGAGTTCTGGGAGGCTCGATTGGGCGAGTTGGCAAAGGTTATCGAGGGCTTTGTCAAGAATCCCCAAGCATTGATCTAA
>FusaristatinF_graminearum_PH-1_FGSG_17085
ATGTTTGCCACACAATCACCAAGACACCTTCAAGTGCTCCTTTGTCGTACCAAGAAGTTCGCTTTAGCATCCCCACCTATTTGTTACAAGGTTGGAGCGGCATCTTCCGGCAGCATCAGAAAATTCCTCTCTGCACGATTCAGTACTTCTGCCAGAGCACGTAACTTGAAACAATCAGTCCTAGACAATTCCGGTAGGCATGGTGTTTATCTCTACCCGACGCTAAAACCAGAGCCTCTCAACGTTGTGTCAGCCAAGGATACAACCGTGGTGTTTTCCAATGGCAAAACGATCGAGGACACGACTTGTGGTGCAGCAGTAGCCTGCCTTGGCTATAACAATGAGAGAGTAAAGAATGCCATGATAAAGCAAATGGATAGTTTCTGTTACTCTAATTCTTTGTTTTATGGCCATGAGATTGGTGAGGAATTGGCTGCGGAGCTCATTGGTGGGACTAACGGAGAGATGGCCAAGGTTTACTTGATGTGCTCTGGTGCTGAAGCCATGGAGTCGGCCATGAAGATGGCAAGGCAGTATTACATGGAGCTCAACCCCAGACAGCCCCAGCGTACAAACTTCATTGCACGCGAAGGATCTTACCACGGCTCAACGCTTGGGGCTCTTTCAATGGGTGGCCATGTCGGACGGCGAAAGCTTTTTGAAGGCATGCTACTGGATAACAATATCCACCGCGTCTCAGCTGCCAACGAGTATCGGGGTAAGGCTGATGGTCAGACAACGGAGGAGTACGTGCAACAATTGGCGGATGAGCTGGACCGAAAGTTTCAAGAGGTTGGGCCTGAAACTGTTGCTGCGTTTGTAGCTGAGACTCTTGTTGGCGCTACGCTCGGCACGATCCCTGCTCCTACCGGCTATTTCAAAGCCATGAAGAAAGTATGCGACAAGTATGGCGCACTCCTCATTTTGGATGAGGTTATGTGTGGCATGGGCCGTTGTGGATCACTTCACGAGTGGGAGCAAGAAGGCGTTGTCCCAGATATTCAGACCGTTGCCAAAGGTCTCGCAGGTGGATTCGCACCAATGGCCGCCATGTTTATCAACCATCGTTTGTCAGATGCGTTGATGAGTGGAAGCGGCGTCTTTTCCCACGGCCATACGTACCAAGGACACCCTGTGGGATGCGCCGCTGCACTAGAAGTTCAACGAATCATAAGAGAAGACAACCTCGTTGAGAATGTACGTAAAAATGGCGAATATCTTGGCAAGCTCCTGCATGACCAACTAGACGACCATCCCAACGTTGGCAATATCAGAGGCAGAGGCTTCTTCTGGTCTATGGAATTTGTAGCGGATAAAGAGACAAAGGAGCCATTCCTACCATCAGATGGAATTGCCAAGAAGGTTCATTTGACGGCGCTCAACGATGTAGGCATCAGTCTGTATCCGGGAATGGGTACAAAGGATGGTGTGGCTGGAGATCACGCATGGATAGGTCCTGCTTACAACTGTTCAAAGCAAGATATCGAGAGGATAGTTTCCAAGGTCAAAGAGGCTGTAGTCTTGGCTCTTGGTTAG
>FusaristatinF_graminearum_PH-1_FGSG_08206
ATGTTTGCGTTTAAGCGGTCGTCCTGTTACTTTCAAGTCTCAAACAAGATCGTCAAGAATGGACAGATCCGCGGCTACATAAGTGTAGCCGATCGTGTGCACCGTGTAACCATGTTCAAGATGCCCAAGGCTGAGGATCAACAACGTTTCTTGGAGCAGTGTCGAAAGATGGCTGCTGACAACCAAAGGAATGGCTCGCCTTATATACTCAGTATGGTTGCCGGCCCTGCTGAAGATGGTCCTCGCACTGAAGGCTATACGTTTGTCAACAAGACCGAGTTTGCCAGCATGGAGGATATGAAGTATTACGAGACTGAGTGCCCCGCTCACGGAGAAGTAAAGAAGGTTCTGGGTGAGATTACCATAGATGGGATGATGACTGTTTTCTTCAAGCCGCAGGCCACTGGAGGCGCGTAG
>FusaristatinF_graminearum_PH-1_FGSG_08207
ATGGCATTGACAGAGGGTATCTCCGAACTGCTTCTGTCCAAGCCCGTCGTCCTCGGTCTGGCAGCATGCGCTCTGCTCTTCCTCATCGGGCGGGCATTCGAGCCAACCGTTGACGCCCTGGAGCCGCCAATGCTTAGGCCTAGCATCCCCATCTTTGGCCATTTCTACAGCATGATGAAGGACCAGGAAGCGTTTTTCAAACGTCTCGACAAGAAATATCACATGCCCATCGCAACTGTTCCCATTTTAAAGTATAAAATGTACGCGATAACAGACCCAATTTTAGTCCAGTCGGCATATTGCAACAAGAACCTCTCCTTTACACCCTTTGCCATAAACGGCGCCCAAAAGGTAACTGGCTTTGACGATGACTATCATAAAGTGCTTATGGAGACAAATGTCTTGCCTGAATACTTCAAAAGCCTCTATGATGGAACTACTGCCCAGCACATTCATCAACTGAACGTCACCTCCCTCAAGCACGTTTCACAGCACATCAATAGCATCCAAGAAAATGGAATGACCATTGATAATACATATCTCTGGTTGCGCAATCTCATGACCGTCGCTACATCTTACCTGTTCTTCCACATCTTCAACTCCAAGACACTGCAGCGTACAAAGGAGGCACGACGAAGAATACAGCTGGCTCTCGGAAAATGGTGCACCAACATGAGGCAAGATGACGAGCGAGTCTCTGCGTATATCAGAAACCGAGTTGGCATTCTTCGAAACTACGGTGTCGAAGGGCAAAAGCTTGGCGATATTGAGGTCGGCCTTATTCATGTCCCAACCTCAAACTCCATTCCGACTCTGTTCTGGTTCTTCATGCATGTTTTCACACGGCCCGATGTGGTCGAACAGATGCGCGCCGAGGTTGAGCACATCGTGCAGCGTGGTCCAGATGAAACAGTTACCGTCAACATAGACGACATCCTCGAAAGGTGTCCTCTTATGATAAGCGCATATCGCGAGGCCAGCCGCCTCTGCAACGGATTCACCTGTAACCGAATCGTCATGGAAGAGACGACCATCACAGACAGACATGGTCGCTCGTATCTTCTCAAGAAAGGCTCTAGCGTGAAGATGCCCGCAGGAGTGATGCATGCCTCGCAGGAGGTCTGGGGCGAAGACGCAGCGGTGTTTCGCGCTGATAGATTCCTGGACAAGGGCCTGACGAGTGAACAAGCCAAGCTAAGACGTGCCGCCCTGACTCCTTTCGGTGGAGGCGCTCATATGTGTCCCGGGCGGAACTTTGCTACTGCAGAGATCTACGGCTTTATGACTGCGCTCCTGCTTGGCTACAACGTGGAACCCGTGGATGGGAAATGGGATGCGTTTAAGCCACCTCCAATGGCGACGTGTCCCCAGTCAACTTCTGTGTGCAAGCCAGAGGATGAGGCTTCGGTATGCGGTACTCGCTTGATTAGACGAAGCGGATGGGAGGGAGCCCAGTGGAAATTTGTATCTGGTAAAGTGACAGAGTAA
>FusaristatinF_graminearum_PH-1_FGSG_08208_PKS6
ATGGGCTCACTTAGCGCCGTCCCAGCCACTAATGGCAACCATGCTGCTTTGAACGGTAGCGCATCTACCAATGGCCAGCATGTCAACGGAAGTACACATGTCAATGGCAATCACTCGCTCAACGGCAGTGCCCAAGTTAATGGACATTCTGCAACAACAGCTAATTTAGAGCCTATTGCTGTTGTTGGCATGAGTTGCCGTCTACCCGGTGATGCGACAGACACCCAAAAGCTATGGGAGCTGATCACAAAGGGTCGCTCAGCGTGGTCAAAAGTACCAACAGATCGATGGAACCAAGAGGCCTTCCATGATCCCGCTGCTGAAGGCAAGCCTGGAAGAACGAGTACAGACGGTGGTCATTTTTTGAAAGACGACATCAAAGCATTTGATGCCTCCTTCTTCGGAGTAAACCCCATTGAGGCAACAGCTATGGACCCTCAGCAGAGACTGGTTCTCGAAATTGCATACGAGGCGTTTGAAAATGCTGGTCTTACCCTCCAACAGCTGTCAGGGTCTAATACCGGTGTCTATGTCGGTCTGTGGGCCTCGGACTACCAGGAGATGCTCCTCAGAGACATTGACTTTCCACCCATTTATCAAGCCAGTGGTGTTGGGGCTGCTATTGCCTCTAACCGTGTTTCCTACTGCTTCAACCTCCATGGTCCTAGTCTTACCCTCGACACTGGATGCTCAGCCAGTTTGGTTGCCCTTCATCAAGCCGTCCACAGTCTCCGTGCTGGAGAGACAGACAAGTGCTTTGTGGCTGGTGTCAATCTCCAGCTCGATCCTCAACGATATGGCTATCAAAACAAGCTGAGCATGTTCTCCAAACAGGGCAAGTCTTTCACATTTGACCACCGTGCCAAGGGAGCCAGTGGTTACGGCAGAGGTGAAGGGTGCTCTGGAGTTGTCCTCATGCCTCTTTCCAAGGCCCAGAAGCAGGGCTTTCCTATCAGGGCCGTTATTCGAAACTCGGTAGCGAACCAGGATGGAAAGACCAACGGTATCACTGTTCCAAGTGCTGCAGCGCAGTCTGCTGCCATTGAGAAAGCCTACGCTCAGGTTGGTCTGACACCGTATGCGGACTATGTCGAGGCTCACGGAACGGGTACCACTGTTGGTGATCCCATTGAGGCCAAGGCCATCGCCAAGGTTCTCGGTGCTGGTCGACAGTCAGACTCACCACTTCCCATCGGCTCTCTCAAGGCCAACATTGGTCATACTGAGAGTGCAGCTGGTCTCACTGGTCTCGTCAAGGCGGTGCTCATGCTCGAAAACAACATGATTCCACCCCAAGTCAATTACGAGAAGCCGAACCCAGAGATTGACCTGGACGCTCTGAACCTCCGAATCCCAATATCTCTTGAGAATAAACCTCTCAAGAGAATCTCGGTCAACAGTTTTGGTTATGGTGGAACCAACGCCCATGTCGTTGTGGACGCTGCAGACGCTATCCCAATAAAGCCAACAAACACTGATTCTCAAGAGACTAAAGATACACTAAGGGTTAGGGAACAACTATTCGTTCTTAGTGCTGCCAGCGAAAAGTCCTCACAGGATCTGGTATTGAATGTGGCCAAGTATCTTGAGAGCAAGGCCGATGCAGCTGATACAGATGCATTGTTGAGCCGTCTCGCGTACACTCTGAGCAGAAGGACTGTCATGGAGAACAGAATCGGAGTTGTTGCCTCAGACTTGGCCGATTTGGTTGAGCAATTAACCAAACTGTCCAGCGAAGGCATACCACGTGCCGACCGCCAGACATCCCCTCGCATTGGCTTCGTTTTCAGCGGCCAGGGTGCCCAGTATCCTCGCATGGGCCAGAGTCTGCTGGGAACATGGCCTACTTTTACCTCCAGTATGAAGCGAGCCGCTGAGTGCGTAAAGGCATGTGGAAGCTCGTGGGACCTACTTGAGGAGCTGCTCAAGGATGCCTCCGAAAGCCGAATGGAAGACCCCTGTATCGCACAGCCCATGTCTACAGCGGTTCAAATCTCTCTCGTAGACGCCCTCAAGGACCTTGGGGTCATTCCGACTGCTGTAGTAGGACATTCAAGCGGTGAGATTGCTGCTGCTTACTGCGCAGAAGCCATCTCATTTGAGGATGCTATGACGGTATCTTACCACCGTGGTCGTCTGACTAGCGAGTTGAGACTAGAGAACAAGGGCAAGGCCGGCTCGATGATTGCAGTCGGTGCATCGGCCGCAACTGTCAAGCAGTCCATCGACCAACTCGGTACCGCTGCTGCCAACAGGATTACCATTGCCTGTCACAACAGCCCTGCAAGCGTGACAGTGTCTGGCGATGCAGATGTCATTGAATCTTTGAAGCAGCGACTAGACGAGCAGGATATCTGGAACCGACTTCTTCGTACTGGAGGAGCAGCTTACCACTCACCCCAGATGCTCCAGATCGCTCAGAAGTATCACGAGGCTATCAAGGACGTATCTGGTAGTGTACCTGCATCCAACGTTGCCATGGCTTCATCTGTAACTGGCGAGGACCAGGGTGATAAGCCGATTACTCGCGACTATTGGGTTCATAACTTGGTCTCACCCGTCCGCTTCACCGACGCTTTAAAGAAGACTTGCGTCGGTGAAAATGGCACACGAAAGGTCGATTTACTTCTTGAGCTGGGATCCCACTTCCAACTGGAGAGTCCCATCAAGCAGACCTTGCGAACATTCACTGGAGAGGCGGCAAAGGTTCATTATACTGGGTCTTTGAAGCGAGGCGAGGATGCTCAGCTTAGCATGTTGCAGATGCTGCGCTCTCTCTATCTCCAAAAGTCTCCCGTCGCCTTTTGGAAGGTCAATGCTGGTTTCGGGGCTACCTTTCAACTCCTTACAGATCTTCCACCTTATCCGTTTGACCACTCCAAGACATACTGGCATGAGGGTCGGGTGTCCAGGGCATACAAGCATCGCCAGAACCTACCGCATGAGCTCCTAGGTACTCTTGTCCACGACAACAATCCGCAGGAACCCAGATGGCGTTGCCTCCTCAACCTGAAGGATGTCCCTTGGTTGAGCGGTCACATAATTCAAGGGCAAACAATTTTCCCAGCCACAGCATACCTATCCATGGTCTTCCAAGCAGCACGACAGGACATGGCTGCGCGCAACCCCCAGGCATCTATCAACCGATTCATTCTCCGCAACGTCACCTTCTCACAGGCGCTTGTCATGGAGAACAACAAGACCGACCTCGAGATCAGCTTGTCCCTTCGACCTCAGGCAATCTCGGCGAGGAAGTCATCCCAGCAGTGGCAGGAGTTCCGTATCTTCAGCACATCCGCTGATGATGTTTGGATCGAACATGTCCGTGGTCTTGTTCAAGTTATTCTCAAGTCAGAGGCCGTTCAGGAGGACAGCTTTGTGCCCACCAGGATCACGCTGCCCCCTCATGCCCAACACATCCCAGCCAACCAGTTCTACCACAGAGCAAGGGACATTGGGGTCAACTGGAGTGCGCCGTTTGACAACTTGAATGATATCAAGATCGCTGCTGGGTCTTGTATCGCAGACTCGTCTTTTGTGGCTGGTCCCAGTGCCGGTGCTTGTGAGAAGGACTACGTTATCCATCCCGGTGTCATGGACGCTATCCTCTACCACGGCATGATGGGTGTTCTTATTTTTGATGAGAATGATAAGTCTCCTGTGGTACCGACTTTCATCGAAAAGATGATTGTCGCAGAGCAAGACCAGGCCAAGCCCATTGAAGAGGTGACATGTCACGCTGCTCGAACTGAGAGTGCACTTACCTTTGACATTGGCATTTTTGAGAAGAACCACGAAGATAACATGGTTCTCCAAGCCTGGGGAGTTGTCGCGACCAAGTTGCCTGACGTATCCATCGGCGAAGGTCGCAAGCGAGACTTGTGCCACGTTCCAGATTGGGCGACTTACTTGCCAAAGACTACTCAGGAGTACATCGATGGCCTGTGCAAGAAATCGCTGGATGACCGTTCAATCATCCCTGAGATCAAGGCTTTGGAGGCCATGACTGTGCACTACGTCAAGCAGGCCCTGGCTTCGACACCAGAAGACGAGGTAGCCGAAGGTTATCAGCGCAACTGGTACAATTGGATGAAGACACTCGCCGACCAGGAACCCGACCCAGAGTATCTCAAAGCAGGTGAGGAAGATGATAGCGTCTCTGCACAAGTCGCACGGCGTCTAGGACCACGCTTGGGCGACATCCTCCGAGGCACCACTCATTCCCTATCTATCCTGAATGAGGACAGTATGTTGAGCGGCCTCTACCTGGAAGGCGGTAACGTTCGCTGCATCTCGCAGATTGCCACGTACATGGGCGAGCTTGGTCGTCTGAATCCCAACATGAAGATCGTCGAGGTTGGTGCTGGTACTGGATCAGCCACCTTGCCTGTCCTACAGGCTCTGCAGGCCCCCAACAGAGTGCTGGCATCTCAGTACGATTTCACCGATATCTCACCTGGTTTCTTCCCTGCTGCTCGCGAGCTTCTCGCCGACTATGAAGGCGTTGTCCAGTACAAGATCCTGAATGCTGAAAAGACAGCCGAGGAGAACGGTTTTGAGCCCAACAGCTACGATGTTCTCATCGCCTCCAACGTTCTCCACGCTACTCCTTGCATAGACGCCGTTCTTGAGAATGTCAAGACTATGCTTCGCCCAGGTGGTAAGCTAATTCTCATGGAGCCCACTGAGAATCTTCCTCACTATGGTCTTGTCTTTGGCTCTCTTGCTGGTTGGTGGGCGGGTGTTGACGAGGGCCGAACTCTTTCGCCCATGCTTTCGCGCTCCCAGTGGATCGAGACACTCTCAAAGAATGGCTTCATCAACAATGGACCCATCTTTGAGGATTACCCTGTCGCTGAGGGCGGTTCCATCCATGTCTTCGTGTCTGAAGTCCCCGTCCCGGCCTCGACTGAAGCACCCCTGGATGTTGACATTGTATCCTACTCTGGAGAGGCTACTTACACAGATTTTGCTGAAAGGCTCCAGAAGAATCTCTGGGATCGCTCAGTTCAGTCTTGTAATGTCTCCTCATCTATGTCTGGAGACAAGTTGAGCGTCATCATGCCCGACTTTGTCGATCGTGTGGCCTGGGATATGGATGGCCCACTCTTCGAGTCGCTCAGATCTCGTGTCGCTGGCTCCAAGGTCATCATATTCGTGATGTGCACGGCCAAGTCAAAAGAGAAACGACCTAGTGGTGACTGGATCTACGGTTTCGTCCGATCGATTCGCTATGAGTACGCCTCTGTACGTCTAGTCACTCTTGAGCTCGAAAGCGGATTAGAGGCTGGTGTTGACGCCCTCAAGACGATCTTGAACAGTCCGACAGCTGACCTGAGCCTTCCCCTTGAGGATATTGAGCTTGAGTACATGGAGAGGGAGGGTCAGATATTTGTTTCGCGTGTCCGTTCGGAGCCCAAATTTGACAACTATGTCAGCCGTGATCTGGGCAGGGCTGGCTCTGAGGAGGCTCTATTCCTTAACGAGAGGCCCATGTCAGCGGAGCTAGGCGTTCCAGGTGTGCTTGACACTATTCGCTGGGTGGACAACCCCGAGATTACCGGACCGGTGGATCCTGATTGTGTGAGACTTCAACTCTGTGCCGCCAGTATCAACTTCAAAGATGTTCTAGTTGCCTCCGGTCAGCTTGAGGGCATCACTCAGATGCGCAATGACTGCAGCGGTATCGTGCTCGACGTTGGCGCCAACATGACTGACAAGTTCAAGGTCGGCGATCGTGTCTGCTCTCTCTATTCACAGTCTTTCACGAACTATCCCATGGTTCATGGCTTGTGCTGCCACGTGATTCCCGATGATATGGACTTTGCAGATGCGGCTTCCATACCCCTTGTGTGGAGCACTGTCTACTACTGCTTGATCACCATTGCGAGACTGCAGAAGGGTGAGAGTATACTCATCCACTCAGCTGCTGGGGCAGTCGGCCAAGCATCCATCATGCTGGCGCATCACATTGGCGCCGAGGTATTTGTTACATGCGGCAACGATGCCAAGGTGGAACTGCTCAACACTGAGTTTGGTATTCCAAGGGATCACATCTTCTCCAGCCGTACAACCGTCTTCCGCGACAAAATCCGCGCAATGACCAACGGCAACGGAGTTGATGTCGTCCTCAACTCCCTTGGGGGTGAAATGTTCCGCGAGTCTTGCAACACCCTGGCAGCACATGGTCGCTTCGTCGAGATTGGCCGCAAGGATCTTATGGAGAACGCCCTCATGCCCATGGAGTTCTTGTTGAACAACATCACTTTCTCCTATGTCGACTTTGCGCACATCCTTGCTACTAGGACAGCGCTGGCTAGCCAGCTTCTTGGAGATGTAATGAAACTCTTCGCTTCTGGAGCTGTGCAGCATGTGCGGCAGATCAAGTATCCCATTTCGGAAATGGCATCTGCTTTCCGTCTGGTCCAAGCTGGCAAGCACACTGGTAAAGTCATTCTGACAGTGGAACCGGACGTCAAGGTTCAAGTCGTCCCATCAAAGCCTTCGCCTGTTCAGCTCAAGCCAGACGCTACATATCTTGTAGTTGGAGGCTTGGGAGGTTTAGGCAAAAGGCTTGTTGACTGGACTGCAGAGAAGGGAGCACGCAATATTGTCATCTTCTCCAGAACTGCTCAGCCTGACGCAGATGCCCAGAGCTTTTTGGACAAACTCGTATCTATGGGGGTCACTGTCCGCGTGGAGAAATGCGACGTGAGCTCAGAAGAATCTGTGATCGAAGCCTTGGCCAGGATTCAAGAAACCATGCCTCCGATCCGTGGATTGTTCCAGGCTGCTATGGTTTTGCACGATATCTTGCTAGAGCACATGACGGTTGAGGAGTGGTGCAAGGTCACCGCACCCAAGGTACAGGGCACATGGAACCTACACAAGTACCTGCCTGAAGACATGGACTTTTTCGTTATGCTTTCTTCGGTAGTATCTATGGTTGGTACTGTTGGGGCAGGAAACTACGCTTCAGCATGTGCCTTTCAGGATGGTATCGCTCGCTACCGCCGACGACTTGGCTTAACGGCCTACGCAGTCAACATTGGTGCCATCGTCGAAGCTGGCTATGTCAGTGAGAACCCAGAAGTCGCTGTCAACCTTCGCAAGAACGGTCTTGGTAGCGTTGCCATTTCTGAGTTTCTGTCTCATCTCGGCGATGTAATCCAGAACAAGACAGAGTACAGCCAGTCGTCGCTCGGCATTTTGCCCAACGGAAATGAGCGAGGTCTTGGAGAAGCACGCTGGGCGAACGACAAGAGACTTGCTCAGATCTTTGGAGCTGAGACCCAGGCTGGTAACAAGACTGTTGGCGGCGGTGCTGACAATGTTGGCTTTGCGCTTCAGTCTGCTACAACATTCCAAGAGGCTCAGGATATTATCTGTGATGCGATTGTTAAGCAGCTGGCCACTATCCTGGCTATCCAGTCAGACGATATCATTCCTGCTCGAAGTCTGGACTCGTATGGTCTGGACTCGCTGGTCGGTGTTGAATTGAGAAACTGGATTGGTGCTTATCTGCAAGTTAACCTCCCTCTGTTGGTCATGTGGAATACCAGCAGTATCAATGAGTTGGCTGAGATCGTGACCAAGGGATCGAGACTGGTCAAGGTTAAGGTAGAGGACACGGAGGAAGAACAGGTTGATGTAGTGAAGGATTAA
>FusaristatinF_graminearum_PH-1_FGSG_08209_NRPS7
ATGCAGGGGGGTCCTGTCATCTGCAACGGGATCCCTTCCGTCACTATCAGCATCCTTCCACACCCCCGGTCCCGAGCCCGCACCTCCCTGCTCCTACGACGGGGAGGGGCCCTAGGACCGGGATCTGGATGCATGTCTGACAGGCTATTTACTACACCAGATATGCGGAAGAACCGTCAAAGACTAACATTGGCTGCATCCGTCGTCTTGAAAAAAGAAGAAAATGAGATAGACCTAGAGAAATCTCTTGTTGAGCAAGGCGGTGACATGCTGTCAGGAGTTTTCTTTGCCGGACAATGCAGAGAGCTCGGCCTCATCGTCGACATTGCCAACGCTTCAAGCATGTCTCTGCGTGATATGGCACTGCAGCTCGTCGAAAGTAACCCCGAGCTTTTACGCCCCAGTACCGCGATGGACTGCAGATCTGCTTCTGTTCCCCACACTCTTCTGCAGAGTCTGTACCGTAACTTCGGGGCGTCAACGGGGGTCACACTGGATGTTGATATTCCATTGACCCTCGAGGATGTTACAAAGATGTTGCAGAGACTGGTTGAGAGACATCCAATTCTTGGTAGTACAGCTGAGCCTAATGACAAAACCTCCTATGTCTTTTCAAACACTGTACCGTCGCCTATTTTGGTGTCGTTTGAATCAGACAAGACCCACGCTGAGATGAGAATGTTACAGGAGGATTCAAAATCCAAAGTAGCTGTCTTCAGTGTCATGGCTTTTGGGGAAGAATCCCGTATCACGAATCTCAGTTTTGTAGCAGACAATGCCGCTATTGACGCCCAGTCGTGGAGTATCCTACTTCATGATATTCAGGCATTTCCAGCAGGGTTTAATGACTTGACTACTCAGTCGAACACTTTTCCCAACTGGATTGAGTCCGCGTTTCGGGTAACAGACACAACTGTCGAAACTGCTGGAACTACTAAACTACCCATCCACTCCGAGATGTCAGCGGAAGACTCCTCTCCAGCTCTTTCGTCCTGCGTTTTCACCTTGAACCCGGAGCTGACGCAAGCAATTCAAAGCGAGGCATGCCACCGGACTTTGCGTACAGAAGTTCAAGATGTAATGTTCGGTGCTTTGGCTTCCACTTTCGGAACACAGCTGCCTGCTTCAGCAAGATATTTAGAGATCAAGGATGGTCGGCCTCAAGACGAAGGCAATGCTTGGAACAGTGTCATCGGATGTTTTGATGAGATTTTCGAGCTAGCTTATGAATGTCATGGAGACATAATCGATGCTTGTCGCAGCGCGAAAGACTCTAGAAAGCAATCATCGTTGTCCCCTGTTCACTATGCATCTTGCAGATACAATCTCATCCTTGATACAACTTGGCTCAAGGCATGCATTGGCACCTCATCTACTGGTAAGATGCGGTTGATGGACAACGAGCCAGGTCGATATGCTGCGGAGGCCCTAGTTAAGTCAATGGGTGGGCTCTGCATGACCCCCTTTTGGCAGGGCACAGGATTGAGCTTCTTGGTTGTTTCTAGCACTGACTTCGGAAGCGATGAAGATCTGAAGCTCAATTCTGAAATGTTCATCAATCATGTGCAACATATTTCAGAGACGCTACCCAACCGTTCCCCTTGGCCAACTCTCTCCGACTTCCCGCATGTATCATTTGACTATCCATCTCTGGACCGCATGTTTCAGCAAAAGCTACTACAAATTACCCAAACCCCTCTTGCCGATATTCACAACATCTATCCCTGCACCTCCATACAAGAGAATATGCTCATGGGCAACTCACTTGACAAGGACGCATATGTGTGTTCCTTCACTGCTAGAGCCACAACGTCTGGTGCATTCACACACTTTGACGCTGCCAAGTGGGCCGAGGCATGGGGTAGAGTCGTCGAGAAACACTCCTCACTCAGGACTATCTTTATCGAGAGCGAAGGTCGTCCGGGACACTTTGAGCAAGTCATACTCAAGAGCGTGGCCGCGCCAGTCGACATAATGACAGGTCCTTCAGTACCATCGAAGATTGAGTTTCAAGATTTCAGCGTCCCGCATCATCTGGCCATCATTCAAGAAGGACCTGGTCGGTGTCTCATGATACTAACCATGTCACACGCCATAACTGATGGCCACTCTGCTGAAGTTCTTCTTGGCGATTTGTGTGCTGAAGCAGTCCAAACTGATGGTACAGGTGAGGAGGCATTCGCTTACTCTGAATTCGCGCTTACCGAATACCAATCCACAAACACGGAAGTATCGGATTACTGGCAGGATTATCTCTTGAAGACACAGGAGACAATCCTTCCCGTGACACGAGAGAAGTCTGATTTCCACGACTTTAACACTGTTCATTCTACCATGCCGGTGAACGTATCATCAATGGATCGGATATGTCGTCGACATAATATCAACCTGGCCAGTGTCTGCCAATTTGCCTGGGGCGTTGTGTTGCGCAGTCGTCTCGGTGTTGATGGCGTGTGCTTCTCATACATATCGTCCTTGAGAAACAAGCCTTTGAAGGGTATAATGACAGCTGTTGGACCACTGATCACCACACTCCTCTGCTCGATGAACTTGGAAGGGGAAAGACCTGTATTAGATGCGATAAGAGCTGTCGACTCTGAATACGTGGAGAGTCTATCTCACGAGAAAGAGCTTTACAACATAACATCTCCCCGTCGGTGGTGCAACACCGTCATGTCATTCCGTCGAAGGCTTGTTCAAGATGATGGAGGGATTCCTGGATTGAGTTACAAACTTGTCAAAGCCTTCAGCCCTACCAATTATGACTTCTCGCTCATTGTTTCGGCGGGCCAGTCGGATCTGGATATCATGTTAGACTACTGGGGGTCTCGTATGGATAGAGACAATGCTCAGAGTCTCCTCCAAATCTTCCAGGAGGTGCTTCACTCCATCTTCCGAGATATTGATTCTACTGTGTCCGGTCTCGATCTCATCAGTCAAGATGATAAGAATCGTATCCTAGAGAGAAACCGTCTTGTTCCCAAGGGCCTGAATCGATGTGTTCACGAGCTAGTCAACGAGCGCATTCAGAAACAACCATCAGCTGTCGCCATTGATGCTTGGGATGGAAGTTTGACATACAGTGAGTTGGATAACCTCACTTCTCGTCTCGCTCAATATCTATCGAACATTGGCGTTGGGCCAGAAGTCCCAGTGGGAATCTGTATGGACAAATCGAAGCTTGTACCGGTCACCGTGCTCGCCATCTTGCAAGCTGGTGGTGCCGTTCTTCCTATTGGCGTGGAAGAGCCCGAAGCTCGTGTCGAGGCAATTCTCGCGGACGCAACCCCAGTAGCCATCGTTGGTGATGGAAGACAGGTCACACGGCTTTCTGAATTAGGTACACAGGTCTTGAATGTGGTCGATATTTTGGCCGACATGTCTTCTAGCCTGCCATCGTCAACATCAAAGCAAGAGACCCGAGCAACGCCAGACACCACCGCATGGATCTTCTACACTTCTGGATCAACCGGGACACCGAAGGGCGTATTGGTAGAACATCAAGCCCTGGCCACGAGTATGCGTGCTCATGGCGTCGCATTGAAGGTTCTTCCGGAGGATAGGGTGCTTCAGTTTGCAGCGCACACTTTTGACGTATCCCTTTCTGAGTTATTCACAACCCTCATCTTTGGAGGTTGTGTCTGTATACCTGACGAGACCAATCGTGTCAATGATTTAGCAGGTTCGGTTCATGGTCTACAGGCAAATGTTCTTTCCCTTACCTCCAGCATGGCATCTACTATCAGACCCAGGGACGTTCCCATGGTTCGAAAATTGGTATTGTTTGGCGAAGAAGTCAAAGCAAGCGTGGTGGAGGCCTGGCTCGGAAAGGCCGACATTTACAATGCGTACGGCCCAACTGAAAGCTCAATATTCGCTAGTGTCAGTAAGCCGTTTCAGAGCGTGGACGACCTGTCGAACATTGGATATCCTATGGATGTCAACTTTTGGGTTACCGATCCGCAGAACCCAGGACGACTTTGTCCGCCAGGATCTCCAGGCGAGCTGTTGATTGAGGGGCCACTTCTGGCGAGAGGATATCTCAATGACGACAACAAGACGTCTACTGCTTTCATACAAGACCCATCGTTTGCATCACTGTTGGGACTTGAGAAAGGGAGACGTTTCTATCGAACAGGAGATCTCGTACGACAAAACAGTGATTTTTCCATGAGCTACTTAGGTCGGAGAGACACGCAAGTCAAGATCCGTGGCCAACGACTTGATGTCTCCGAGGTCGAGCACTGGATCACAGCGTCTCTAGAGGGTGCAGTCCGCGTTGTAGTTGACCTTCTACCTGGGGCCATATTGTTTGCTGCAGTGGAATTCTCCCCACACGCCGTCGTCGTTGTCTCAGGAGATAAAACGATTCTTCAAACGTCAGATGAATTTCGCCATCGATTTAGCCAACTCAAGAACGCATTGCAAGGAAAGCTTCCATCTTACATGCTTCCCACGTTCTATGTTCCCTTCAGGCGCATTCCATTGACATCCTCTGCGAAGACGGACCGCAAAATGGTTCGCCTTTTGGTTTCTCAACTAGACACCATCATCCTACAACAATACATTTCTAATGACTCAAACGAAAGCGATGACCTTCCTCTGACCGAGACTGAACAGAAGCTCAAAGTTCTGTGGGCAAATGTTCTAAATGTGACACACTCATCCATTGGAGCAGGCGACCATTTCTTGTATCGAGGAGGCGATTCACTCATGGCCATAAAGCTAGTGGAGCAGGCTAGACTGGAATCTATTTCCATGACGGTCAAGGATGTGTTGAGTTTCCCTAGACTTCAAGACCTGGCACGTACTATCGATGAGAGAAACGAAGTAGGCATAATCAGCTCTGCTCAGATGGCTAATCAACATGACCCTCCCGCTTTTTCGCTTTGGAAACCATCTTCAAGTGACAGGGAGACCGAGCTGGCAGATATTGCCATGCAGTGCGGCCTTGGTACCGAAGACATTGAGGATGTTTATCCTTGCACCTCATTGCAGGAGAGCATGTTGGCAGCTACCCAGCAACGCCCGACAGCATATATTGTGCGTCAGATGTATTCTCTCTCTGACTCCATTGATCTATCGCACTTCCGAAAAATATGGGACGTCCTGGTCCAGCAGGCTCCCGTCATGCGAACTCATATTTTACTTGGGCAGCGCTCGGGTTCTTTGCAGGTTTTGTCGAAGAAACCTCTCACTTGGTATAACCACGATGACTTGGATGAGTACGTTGCAGCTGACCAGGCCCGCGCTATGGCTACTGGCCAGCCTCTCATGCGCTTGGCTTTGGTACAAGACAAGTCGAAGGGTGTTCGATACTTTGTGTGGACAGCGCATCACTCAGTCTACGATGGTTGGAGTGCACAGCTGATTTACAAGCGACTCGCGGCTCTTTACTTATATGAGGAGGTACCAACTGCGGTTCCCTTCACAAGGTTTATCGAGTACCAGCAACGTACCAAAGACGACAGTGATATCAATCTCGGCTCATACTGGCGTGGTCAGCTTGGAGGAGATGTGCCGTCTGCCTTTCCTTCCATGCCATCTCCATTCTACCAACCAAAGCCTGTTTCCTTGCATCGCTCAGAAATAGATACTTTGTCTTTCAAGCCTTCCAAGTATGGGTTTTCCCTAGCTGATATCCTGAGGGCTGGATGGGCTATGACTCTCGGACAATACCTGGGCACAAACGATGTGGTCTTTGGGGCGATTCTTTCTGGCAGGAATGCCCCCGTCGCTGAGATTACCCAGCTAATTGCGCCTACAATTACTACCGTGCCAGTACGTGTGACTGTTGATCGGGAAGCCAAGGTTTCATGGTATCTAGCAGCCATACAGTCCCAGGCAGTGGAAATGATACCCTACGAGCACACAGGCCTAGACGAGATCAAACGTCTTTGTCCTGATCTTCAACCCGCCACAGATGTCAACCATGCTTTCGTTATTGAACCACCTTATGCAAAGGATGGCGACGCACATACTATTCTTCCCGGTTTGGAGTTGGTTGATACCGCCTTGGACACATTTGATACATTTGCCCTTACCATCCAATGTCAACTCCCCAGCAAGCAAGGCGGTTCGATCAAGGTCGAGGCTCGATTTGATGCCAAGGTTGTAAGTGACGCACAGGTGACAGTTCTTCTTCGGCAGTTTGAACACTGGGTCTCGCAGTTTCTTGACGAAACGCACCACGAGACACAGTTGAAGAGCCTAGAAGAAATTACCTCTGCAGATCTGGCCCAAATCAAGAAACAGAATTCCAGGATACCGGTACGGGACATGGTCTGTCTGCACCATCTTATACGGGATGTAGCCAAAGAACAGCCAGACTCACCGGCGGTCTGTGCTTGGGATGGCGATTTTACATATGAAGAGCTATGGACCAACGCTAGGAGACTTGCACAGCATCTTTCAAACCTCGGAGTCGGTCCCAAATCCCGAGTTGCTGTTTGCATGGACAAGTCTAGGTGGACTGTGGCCTCCATCCTAGGCATCCTGGAATCCGGTGGTGTTGTTGTGATGCTGCGCTCGCAGTCTCCGTTAGAGCAAGCCAAGGCTCTAGTGGCGGATTGCCAAGCAACTGCCATGTTGGTCAATGCAGGCCACACTGCCAGGTTCGCTGGCTCGGGACCACGTATCGTTGAGGTCAATGACGCCTTGTTGGCAAGTCTACCTGACCCAACTGTGAGCGGCCCTATATGTCCAGCTCTTAACCCCGGCCATCCCGCCTGGATTGTGTACACATCCGGAAGCACAGGCCTGCCAAAGGGATGTCTACTGATCCATGGCGGTCTTGCCACGAGTTTACCAGCACACGGGCGAGCCACACGTTGGCACAAGGAGTCTCGTACCCTCCAATTCGCATCGCATGAATTCGACGTAACTCTACAAGAAATCATGACTACGCTCATCTTCAAAGGATGTGTGTGCATTCCCTCAGAGGATCAGCGCATCAACTCGCTTTCACAAGCTATCAGGGATATGAATGTCACACAGATGGTGCTGACTCCAACCGTGGCTTCCATGATCAATCCAGTTGATGTTCCATGTATAGTTCAATTGCAAGTCGCAGGCGAGTTGATCAAGCCGAGTGTTGTTGAGCGCTGGATCGACCATGCCGAAGTCGTCAATATCTATGGTCCTTCTGAGTGCTCTGTCTACTCTTCCTGTGGTACACCCATGCAAACCATTGAGGACGCACCTGTCATTGGATACCCGCTGGACAATTGTAACTTCTGGGTTACCAGTACTACTGATCACAACCGCCTATGTCCCATCGGAATCCCTGGTGAGCTACTCATCGAGAATTCATGGCAAGCTTGGGGCTATGTGAACAATCCAGAGCTGACAGCACAATGCTTTGTCGTTGAACCTGGATTCATAAAACAACTCGGTCTAGATGGTTCTGGAAGAAGGATGTATCGCACCGGCGATCTTGTTCAGCAGAACCCCAACGGATCATACACTTATATCGGCCGTATGGGCAGCGAAGTCAAGTTCCGTGGACATAGGGTTGACCTGGGCCGGATTGAGTACTGGATCGGCAAGCTTCTTGAGGGAGTTCAGACCATCGCCGTTGACCTAGTTGAGCTTGATACTGGGAAGAAGGCAAATGATCTGGTGGCTGTCATCGACTTCACTGATGATTGTGACTTGTTTGATCTCGATCAAACAGAAGATATTGATGGTGTCGCCATTCTTACGCCTTCCACAAAGATTCGAAAAGCCCTTTGTCGTCTTAGAGATGGATTAACCGACAAGCTCCCAAGCTACATGGTACCAACAGCATTCATGCCGTGGAAGAAGATCCCATTCACGTCGTCTGGCAAGACAAACAGGAAGGCAATCCGCCAGCTGTTGACAAATCTTGAGGCGGGGTCCTCTTTGCTACAACGCTATCTTGCTGATGGGGATGTCAAAGAAGTCCCCCAAACCAGAATTGGTAAGAAGCTTCAGCAGCTATGGGCTGAGGTTCTATCTGTCAAAGTCGACTCAATTGGTTCCCAAGACCACTTTACGCGACTTGGCGGCGATTCATTGGCAGCCATGAAACTTGTCGCATCAGCTCGCCAAGTCGGTCTTGAGCTTAGCGTTACTTCTATTTTCACGTACCCTGTGTTAGAGGACTGTGCTCGTATCCTGGAAGCCGACCAGGATTCTAGCCTCGTCAAATTGCCAGAGGAGGACCCCGCCCCCTTCGAGTTAATGCCAGAGGACTGGAGCACAGGTGGTTTTGAAGATCGACTAGCAGACTTTGCTGCTCAATGCAGAGTTGCCCCCAGCCAGATCGAAGATGTATATCCCTGTACCCCTATGCAAGAAGCGCTGTTTGCCATCACTGCACGAAACCCGACCGCCTACACATATCGTCAAGTATTCCGAGCCAGTGGGGAAGACGTTGACATGGTCCGATTCCAGACCGCATGGGAGACTGTTGCTAGCATACTGCCTATCCTTCGCACTCGAATCGTTCTGGACCAGAGTGGTTTTCTCCAGACAGTGATCGACCAGCCACTAATATGGCACATTGGTGGTGATTTGGACAGCTACATAGCCGCGGATAAGCTTGTGGGCTTCGAACCAGGCACACCACTTCTTCGCTGTGCAATTGTCGAGGGAGGCGGGGCAAAATACTTCGTTCTTACTACCCACCACAGCATGTTTGACAAATGGAGTATCGAGAAGATCATGTATCGATATCTCATCCCTGCGTACTTTGGTCAACAGCTACCCGAGGCTGTCCCGTTCCCGAGGTTCGTTCGACACGTACTCAACATAGATATGGACAGTGCATCGCAATTTTGGACTCAGAAGTTGGAAGACGATGAGCCCTTTACTGAATTTCCCTCACTTCCTTCTGTCGGCTTCTATGAGCCGAAGCCCACCGGACTACTGAGTCAAACATTCCGAATAGACGGAGTCAATAAGTTGGAAACGCCATTTCCCAGTCTCCTCAGGGCAGCATGGGCTTTGACAGTTTCCCAATATGCTGGTGCTGAAGATGTCATGTTTGCCGTGAATCTTTCAGGTCGTTCAGCACCCGTGGCAGACATCTCCGAGCTAGCCGCCCCAACGTTCACCACCGTCCCAGTCCGAGTCAGAATAAACCGTTCACAGAGAGTGCGGGACTTCCTGGATGGTTTACATCGTGAAACTATCGCGATGGTACCGTTTGAACATGTTGGACTCCGGAATATCAAGCGGTTTGTGCCCACCTTCAACCCATCTGACCTGAGACACCTATTCCTTGTACACACCGCTGCCGACGATACCCTAGATGACCCGTCATTCCGACTACCTGGCTTCGAGCAGGTACACCAGAAGGCAGAGACGTTAGATGACTACCCCCTCACGATCTTGTGTAAGTTGGATGACCACAAAGGAGAGGCTGAGGTAGTGGCCCGATTCGACAGCACCGTCATCCCTGCCGACCAAATCCAATCAGTCCTGCGACAATTCGAGCACAATGTTGTCCAGCTTGCTGCAAGTGCCTCTTCAGATGATCAAACAGTTGGAGGTCTTCCTTTGGTCAGCTCATATGACTTGGATCGGATCTCTGCTTGGAATGTCACTGGTCCACCTTCTCTGGGCTGCGTTCATGACCTTTTCATCAGGTCCCTTGAAACCAGGCCTGACTCGCAAGCTGTCTGCAGTTGGGACGGCGAGTTTACCTATCGCGAGCTTGATCAGGCGGCTCGAATCCTTGCCCAGTTGCTCGTCGCAGAAGGAGGCGTGGGCACCGAAGTAGCTGTCGGATTGTGCATGGACAAATCCCGATGGGCTATGGTGGCTGTACTAGCTATTCTATATGCCGGCGGTGCAGTAGTACCGCTTGGTGTTGACCTACCACCGGAGAGAATCAGTGTCATTTTGCAGGACTCATCTCCTACTATGGTTCTCTGTGATGAGGCCAAGGCTGATAGATTCCGATCGCTCGGCTGCAAGATCGCAGTCGTGAACGAGACAGAAATTGATGGCGTGGCTAAATCCTACGATGGATACAACCCTAATATTCCCTCGACTTCAGTCTCCGCCGAGAACATGGCTTGGATCATTTACACCTCTGGTAGTACGGGAGTTCCTAAGGGTGTTACGCTGGAGCATGGAGGCATCTACAACATCATCCTGAACAAGGGCACTACCTTGGGCTTTGACTCGACTACTCGCACATTCCAATTCGCTGCCTTTACTTTTGATGTATCTATCGCCGACCCTCTTATGGCCTGGGCATTTGGAGGTTGCGTATGTCTGCCTTCAGAAGACGAGCGGATGAATGATTTGGTTGGGTCCATTAACAGACTCAACGCCAACTTTGCATTGCTCACGGCCAGCACAGCCGCGCTGATAACCCCATCCGAGGTCCCCCGTATGACAAAGTTACTATTGGGTGGTGAATCCAATACACCATCCTTGATGGAAAAGTGGCTTCTGGATTCTAACATTACCGTGGGCAACAGCTATGGACCAGCTGAGTGCTCCATTACCAGTACCATCAACGCCAGAGTGACGGACAAGAATGGCTGCAATATTATCGGAAATCCCATTCAGGGTACCCAAGCATGGATCGCGGATTTTCATGACTGCAACCGACTTGTACCCATTGGTGCGGTGGGAGAGCTTCTCATTGAGGGTCCCCATGTAGCGCGTGGTTATCGCAATGATGCTGTCAAGACAATGGCGGCATTCATCACAGATCCCAGATTTACTACAGACGTTGGCCCTAAACGACATGGACGCCGAATGTACCGTAGCGGAGATCTAGTGCGGTATACCTCGGATGGCAACATCGAATTTTTGGGCAGAGGTGATTCACAGATCAAGATCCGCGGCCAAAGAGTTGACTTGGGAGAGATTGAATCATGCATCGTCAAGCTCGTGCCCAAGGTGCGAACGGCTTTGGTAGAGTATCTCCACCTCAGTGAAGACCAACGTGCACTCATTGCTGCCCTTGAGTTCCACAATGCGGACAAAGACCAAGATGTGGAAGGTCTTGCAACATGGCTCAAGGAATCACTAGCTCAGCAATTACCGGCTTACATGATTCCCCGAGCATATCTCCAGATCGACATGATACCCAAGACTGTCTCTGGAAAGACCAACCGCAAAGCTATTCGCCAGTTCATGATGAACAAGTACATGCAGATTGCCGATGAGAATTCTCTAAATGATTTTCAGACCGGAAAGGTCGATACGGAAAGCGAGTATATTACTCGTACGCTTTGGGCAGCAGTTCTTGGAGTCGATGCAGACAGAATCGACCGACATGATAACTTTTTTGACATTGGTGGTGACTCCATCATTGCCATGAAACTTGTTGCTGCTGCAAAGGTCAAAGGTTTTCAGATTCGTGTGTTGGACATTTTTGAGAATCCAGTCTTGTTCAAAATGGCAGTTGTCGCCCAACATCAGACTGAAATGGCACTTGAAGCTGTCTCGCCCCCGCCTTACTATCCCTTTCAACTACTCGACAGCGACGACAACGACATCGACACCATCCTTGAGGAGTTTGTCTGCCCCGTCACTGGCACTGGGAAAGAGTCCATCCAAGATGTCTTCCCTGCCCCTGACGCTATCGCTTTCGGCGTAGCAGGAGCATTGACTGCAGCCCAGCCAGAAGTGAACACATTTGTCCTCGATGCAGAAGGCGACCTTGACCTGGTCCGTTTGCAACAAAGCTGCGTGCTCCTGGCCCATCATATCGAAGCTTTCCGTACTGCTTTCGCATTTGACCTTCGTAGCGGAAGACTTTTGCAAATCGTTCTCAAGTCCTATCAACACAATGTTCTTGTCGTCAGGACTAGGGAGTCTTTGGAGGATGCCACTGAACGATTATTCGAGAAGGATATCTACCATGAGCCATTCCGTCTTGGCACACCCTTGGTCAGCATGACTATTCTTCAAGAGCATAACAGCCGAAATACCCGTATACTATTACGGATGTCGCATGCCATCTACGACGCCATGTCTCTTCCGATCATCCTGAGAACCCTTCGCAGTTTATACCATAAACAGGACGCTTATAAGCCACCTTTGTTCTCCTTCGCCGAGTACGTAGCGGATCTAAACCGGCACACTGGCAACACGAGCTACAACTACTGGAGAAACCTGCTTCAAGGGTCAACCATGACGGAGGTCATTCCAACGGCAGCTTATGGCGGGCAGAACCCTGTACAGATGGCCTTTACCAATGCCAAAATGATAGCCGTGCGAAAGTCCAAGGGAGACGGTATAACCACTTCCACCATCATCAGCTGTGCATGGGCCCATGTGTTGGCTCAGTACACAGGGAAACCCGATGTGGTATTTGGAGATACCATTTCCGGGAGAAACCTGGTCGATCCATCCATCAGCAGTACCGTCGTTGGCTGCTGTGCAACCAATGTCCCCATGCGAGTCAGATTCGCTGGTGATTCCGGCGAGCATTCCATCCTTCAACTCTTGAATCAAGTGAGAGATCAGCAACGTAGTCGCATTCCCCACGAAGGTGTCGGTGTTCGTTCACTGATACATGAGTGTACGGACTGGTCCCCAGAAGCTCGCTTCACCTCCGTCGTCAATCACCGACCAGCCAATGATCCAGCGGTCAAGTCTATCAGCAACCAGATTGACTTCAAGGTCAGCACCATCACGACTGAAAATAAACCATTCATGACTTGGTACGATCTCGCTGTCATCTCCCAAGAGAACAATGGCCACGTTGAGATGAGTCTGGGTTATTCTACAACGGGCTTCCATCCAGAGACGGCTCAGTCGTTACTCGAAGATCTTGCCGACACTGTCCAAATCCTTCTGAATGCTGTGTCTTCTCAAGATGAGAAATTGGCCCTTCTTGGGACAGAGGTCATGCCAAGGTCTTCCTCTAAACTCACCAAATTGCAACGAGTTAATAGTCCCAAGGAGCAGACTCTACGCAAAGACAAGCCAACAAACGGTGTATTCAGCGACAAGCCCGACGATGCTACCCTCAGTGTTCTTGATACAATTTGGTTTTCTATTTTTACTTCAAATCGCGCAGGTGTAGGAACGTTGGCGTCGGACGAGCTCACTCCAGACTTACGTTACTTGCCATTCTACAAGGTGGGAGGCGACCTTCTTGATGCTGCGTGGTTCATTGCCTTGATACAACGTAGGGTCAAGACCTCAGGGCGGGAGTCAAATGGAGACGGGATATTAGCTTCGCATAATCAGTTGACTGTCGATGATGTTCTTCGTCATCCCAGTGTGGTGGAGTTTGCGGGCCTTCTGAAGCAAAAACAAGTTGAGCTGAATTAG
>Fusarubin_FSR1_F_fujikuroi_IMI_58289_GenBank_Accession_XP_023426843.1
ATGGCATCCCACATGAAGCTGTATCTCTTCGGAGACCAAACCTTTGATGTCCAACCTCACTTACAGCACCTCCTCCAGAAGCGCGACAATCTCTTTCTTCACGAGTTTCTGAACCAGAGCTACAATGCCCTCCGCGCTGAACTCTTCAAGATCCCGTATAGTATCAGAAAGGATCTTCCGCGGTTTACGTGCCAGGAGGATCTTCTACTTTGGGATCAGAGTGGTCCGCGATGCGTGGCGCTTGATATGGCGATGACGACTTTGTATCAGCTCGGCACATTCATTAGGTAAGTCATTGACACTTCAATTATTCCTGGGAGAGTGTTAACAGTGAGTAGTCAAGCGGGTATTTCCTCGTATGATGCGCAGAATTCAAGGGTCGTTGGTCTCTGCACCGGCGCTTTTGCAGCTGCGGCTGTTAGTTGCAGTAGCTTCACAGCAGATCTGATCCCCATGGCTGTTTCGTCCGTCGTCGCAGCTTTCCGAACAGGTCTTCTCGTTACTGATACAGCTCGGCGAGTTGATCCAAGCCAAGACTTGAACAGGAGCTGGGCTCTTCTTGTCCCGGGTCAAAAGGCAGCCAAAGCCTTCCAGGAGTTCTGGGATGCCAATGTAAGTGCCGTACACTGAAATAGCAAGTCGATAATAATGTGTAATATTTTAGGACGGCGGTGTCTTGACTAGCATGCCCTATATCAGTGCCTATGCGCCAAATGGCATTACTGTTAGCGGTCCGCCTCAGCGTCTTGGCGATCTTGCGCATTGGCTTGCTTCCAAGAGCATTACGTCCAAAGCTATTCCCATCTATAGCGCTTACCACGCACCGCATCTGTACTCTCAGAAAGACGCTCGACGAATCGTCGATGGCTTGATGCTCAACAAGGCCGTGTCACCATCTGAACAGATCCCTCTTCTGTCTAGTACAGGCTCCAAGCCCGAGGAGCGAAGCTTCGCGACACTGTTGGAAGATGCCATCGCTCAAGCCCTTCTTCATCCTCTCCGCTGGGGCTCGATCTTTGATGATGTCCAAGCTGCTCTTGAGACTACCGGATCTCAGCAGTTTAGTGTCCAGTCGATTGGTTCGAATGCTGAGCATCTGATCTACACTGCCCTCAAGAAGACATCTCTTCGATATCTCGTTCCAGAGACAACCGTGCCCAGCCAACCAACCAGTGTCCCAAGCGTTCCTGACGCTGGCACAAGCAAGCCAAAGCTTGCTATTGTCGCTATGTCCGGTCGCTTCCCTGGTGCGAAGGACAATGAAGCCTACTGGGATCTTCTCTACAAAGGTCTCGACGTCCATAAGCCCGTGCCTAGTCTTCGCTGGGATCAGCAAACCCACGTCGACCCTACCGGCGCAGGAAAGAACACGAGCGCTACACCATTTGGTTGCTGGCTAGATGACCCTTCAGAGTTTGACGCTCGCTTCTTCAACATTTCTCCCCGTGAAGCTCCTCAGATTGATCCCGCTCAGAGGTTAGCTCTCATGACAGCTTACGAAGCAATTGAACAAGCTGGTATCGTCCCTGATGCTACGCCCTCCACTCGACCTGATCGTGTTGGTATCTTTTATGGTGTCACCAGCAACGACTGGATGGAAACAAACAGCGCCCAAAATATCGACACGTACTACATCCCTGGCGGAAACCGAGCTTTCATCCCCGGCCGCATCAACTATTTCTTCAAGTTCAGCGGCCCCAGCTACGCCGTCGACACAGCGTGTTCATCATCGCTAGCCGGTATCCATCTTGCCTGCAACGCACTCTGGCAAGGCGACGTCGACACTGCCATCGCCGGCGGTACGAACGTGTTGACCAATCCTGACTATCACGCTGGTCTTGACAGGGGACACTTTCTCTCGCGCACTGGGAACTGCAAGACCTTTGACGATGGCGCAGATGGGTATTGTCGAGGCGAAGGGGTAGCGACTATCATTATCAAGAGGCTTGATGATGCAATCGCAGAGAATGATCCGATCTTGGGTGTTGTACTCGGCGCGCATACGAATCATTCTGCTGAGTCGGAGTCGATTACGCGGCCGCATGTTGGTGCACAGCGGGTTATCTTCAACAAGATCTTGAACGAGGCTGCTGTCGATCCTTATAGTGTCAGCTACGTCGAGATGCATGGAACGTAAGTATTCTGCCCGTCTCCCTTTCAATTTACTTACTGATCGGATGCATAGCGGTACGCAAGCTGGCGATGCCACCGAGATGTCCAGTGTCCTCGAGACCTTTGCACCACCAGTGGCTGAAGGCAAAGTCGCCCGTCCAGAATCCCAGAAACTCTACATCGGCTCAGCGAAAGCAAATATCGGCCATGGCGAGGCCGCCTCTGGTGTCTGCAGCGTGATCAAGGTCCTTCAGATGCTGAAGAAGGACACCATCGTTCCGCACTGCGGCATCAAGAACAAGATCAACCATCGCTTCCCCACTGATCTCGAGCAACGAAACGTACGTATTGCTATGGGGCCGACTCAATGGAAGAAAGGCACAGAGATAAATCCCAGACGTGTCTTTGTCAACAACTTCAGTGCTGCGGGAGGTAACTCCGCGCTGTTGATCCAGGACGCACCGCCTAGAAAACAACTCATTGCCAGCAATGATTCTCGCATTCAATTCCCCATCGCGATCACTGCAAAGAGCGGCGTTTCCCTCCAAGGAAACATGCGCTCAATGCTCAAGTTCCTCAGCACAAACTCACACGTCTCCCTTGCTGAGCTCTCCTACACCACCACAGCACGTCGCATCCACCACCAACACCGCGTTCTCATCCCCGGCGCTACCTCCGAAGAGATCTGCTCCAAGATCGAAACAGCTCTTCAGAACAATACTGGTGTCACACGGCCCAAGGCCGCACCAAAAGTGGTCTTTACTTTCACTGGTCAGGGAGCGCAGTACCCTGGAATGGGAAAGCAGCTCTTTGAGGAGAACGAGTTCGTGCGCAATGAGCTTCTTTCACTTGATCGAATTGCTCAGAATTTGGGATTTCCTTCGATGCTTCCTTTCATTCAATCTGATGAGCCTGATGTTAGCAAGTTTGCGCCTTCGCTTGTTCAGCTTGCTAGTGTTTGTCTTCAGATTACGCTGAGCAAACTCTGGGCGTCTTGGGGAATTACCCCGACTGCTGTTGTGGGACATAGTCTTGGAGAGTATGCTGCTCTCAACGTCGCTGGGGTTCTGTCGGACACTGATACACTATTCCTTGTTGGTGGCCGAGCGCAGTTACTTGAGCAGAAGTGCACTCGCGGTACCCACGCCATGCTTGTGGTGAAGGGATCTCAGGAGGAGATTACTGAAGCACTCAAAGGTCAAGAGTACGAGACTGCTTGTATCAACTCTCCCATCGAGACTGTTCTTGCTGGTCCGAATGAGCAGATCGCCAAGGTCAAGGAGCAGCTTGCGGCGGCTAGCTTCAAGACCACTCTTCTCAAGGTCCCTTACGCTTTCCACTCATCTCAGTTGGAGCCAATGGTGTCCGACATCGAGAAGCTCGCCGGAAAAGTGACTTTCTCCGATCCCAAGATCCCAATTCTGTGTCCTTTGGAAGGTACTGTCATCGAGAACGCGAATCCTTTCAATGCCTCATATCTCGCCCGACACTCTAGACAGCCAGTCAACATGCTCACTGCACTGACTACCGCTTACCGCGACGGCTACCTCAGCGATCGCTCAATGGTGCTTGAAGTTGGTCCTCACCCAGCTGTCTCCGGTATGGTCAAGCCCACCCTCGGCCAACAGATCACATGTGTCGCCTCCCTCCAGCGTAGGCGAGCACCCTGGGATATGCTCTCCGCAGCGCTCAAGAGTCTCTACGATGCTGGAGCCAGCATCAATTGGGTCGATTACCAGAGCAACTTCCCTGGCGCACACACAGTCGTCGACCTTCCGGCTTATAGCTGGGATCTCAAGGAGTACTGGATCCAGTACGTTAATGACTGGTCGCTGAGAAAGGGCGATCCTCCTTTGGTCATCAATAATGTCTCCAAGCTCGAGAGCACTACTATTCATAGTGTTGTTGAGGAGAGTGGCGACTCTGAGAAGACTGGTATTGTCGTTGAGGCCGATATTGCTCGCAAGGATTTGAGTCCGCTTGTGCAGGGTCATGAGGTCGATGGGATCCCTCTCTGCACTCCATCTGTCTATGCTGATATCGCATTGACTCTTGGTAAGTATCTACTTGAGAGGTATCAACCACAGCAGAAGGACGACATGGTTGTTGTCTCGGACATGACTGTCTCAAAGGCCTTGATCCTCCGTGGCGATGGATCTCGCCATCCCATCCAGGCTCACGCTGAGGCAGACTGGTCATCTCAGTCAGTCTCGATTAAGTTCATGTCGTTCGATGTAAGTATCTCGTTCTATTTCAATCCATATTAGTGCATATACTGACAACCTTGCAGAACAAGGGCAATCTGCAAGAACACTCCGCTTGTGTAGTCCTCTTCAAGGACCGAAGCCATCAAGACGCTCTCCAAAGCGAAGCCCTCACCACCAAGCAGAAGATGCAAAACCTCCGCAACCAAATCACCACCGGTGAAAGCGCACGCTTCAACCGCCCCATGGCATACCGCATGATACGTCCTCTCGCACGCTTCCACGACGACTACCGCGCCATCGACGAGGTCGTCCTCAACAGCGAAACCCTGGAAGCTTCCAGCAAGATCAGTTTCGGCACCGTCAAGCGCGACGGCGACTTCCACACTCACCCCGCTGTCATCGACGCTCTTACTCAGTCTTGTGGTTTTGCTATGAACTGCAATGACCACACTGATATTGACGTTGATGTTTACATGAATCATGGCTGGGGATCGCTTGAGCTGTTTGAGCCGCTTGACTTTGAGAAGGAGTATACTACTTATACTCAGATGCATGCTGGAGAGGATAAGCTCTGGTATGGTGATGTGACGATCTTTGACCAGGATAGAGTTGTTGCGTTCTTTGGTCAGATTGCGATTCAAGGTGTTCCTCGAAGAGTCCTCAAGGTGATACTCTCAATTGAGAGTGGCAAGAAGGGCCAGCCTCAGCGCCAGACGCAAGACAAGCCCCGAAACACTCCCTCGCAAACTAAGGATTCCACCCCTAAGCCAGCACAGAACAAGCCGGCAGCCAAGGTAGAGCCACCGAAGTTCTCTACCGCAATCCGCATCATTTCCGAGGAAAGCGGGATCGATGTCTCGGATTTCACCGATGGTACCACCTTCGCCGACGTCGGCATCGACTCCCTCCTCGGTCTCACCATCTCCGCCCGCTTCCAGGAAGAGCTCGACATTGATCTTGACTTCAACGCTCTCTTCTTCGAACACCCCACCGTCAAAGATCTGCGCGCCTTTCTCGGCGCAGACGAAGATGTCTCTGAGAGTTCATCCTCTGCAGCTAGTGACTCTGGTCGTGACACGACTACCACTGGAAGCGCTACGCCAGAACTCCAAGAGGAGTTTGCGGAATCAGCTGAGGTTGAGTTTGAGCGCGCTCTTGAGATTATCTCTGAGGAGAGTGGTGTTGCGAGATCTGATCTAGATGACGAGACGAACTTTGCGGACTGTGGTGTTGATTCTCTTCTGTCGCTTGTAATCGCGAGTCGCTTCCAGGATACGTTTGGTCTGAATATTGCGCACGAGCAGCTGTTTATGGAGTGTCAGACTGTTGGCGATCTCAAGACCATGCTGGCGCGCGAGATGGGTTTGGCTACTCCGGCTTCTAAACCCGCTGCTATTCCCGCACCTGTGGTCTCTGAAGCAGTCGCTCAAGAAACAGTCGTCACCCACAGCGACACTTCGAACCTCGCCGAACGCGAACAAGCAATCACTGAGCTTGTCAACAAGTACACCGCTGGCTTCAAAGCGCCCACTTCAAACCCCAATGGTCCTCCTCTGGGCAAGAATGAAAGCGTCGTCCTCGTCACAGGCGCATCAGGCGGGTTGGGAAGCCATCTCGTCTACGCCCTCGCGCAACTCGAAGAAGTCCACACCGTCGTATGTCTCAACCGGCCCAACAGAGAAGACCCAACAACGCGCCAGTACAAGGCCATGAGAGACAAGGGCATCCGTTTCCCGGAGCATCTCAAGTCCAAGGTGCGAATCTTCCAAACTGATACCTCAAAGCCTAAGCTTGGAGTTGCGGATAGCGAATATGCATCTTTGATCCGGTCTGTTACGCACATCATCCACAACGCCTGGCCCATGAGTGCGAAGCGTCCTCTCTCGGGCTTTGAGTCGCAGTTCCAAGTCTTCCGCAATCTTCTTGATCTGGGACGTGAGTGTGCTTCGAATCGTCCTGCAGACTTCAAGTTCAGCTTCCAGATGATTTCGTCAATTGGTGTTGTTGGACAGTGGGGACTGGCTGCTGGTCAGACTGGCAAGATTGTTGTTCCTGAGGAGAGGACTACGATTGACTCACTACTCGGTAACGGGTACGCTGAGGCGAAATGGGGTTGCGAGAGGATGCTTGATGAGACTCTCCACAAGTTCACAGATCGTTTCCGTCCCATGGTGGTGCGTCTTGGTCAGATCGCTGGGTCCAAGACGAGCGGCTACTGGAACCCAATGGAGCACTTTGGCTTCCTTATCAAGTCCTCCCAGACTCTGAATGCTCTTCCTGACGTCGACGGTAATCTCAACTGGACTCCCGTTAACGACATCGCCGACACTCTGACCGATCTCATCCTCTCCGACCGCACTCCCTACCCAATCTACCACATCGACAACCCCATCGGCCAACAATGGCGCGACGTCAACAACATCCTCTCCGACACCCTTCGCATTCCCAACAAAGTCCCCTTCAAGGAATGGCTCGATATGGTGCGCAAAGCTCCTCAGCAGGATAACCCCGCTGCTCTGCTGGCAGACTTCCTTGAAGACACATACCTCCGCATGGCCTGTGGTGGTCTTGTTCTCGATGTGAAGCATTCGCTTGAGCACTCCAAGTCTTTGTCGGCGGTCGGACCTGTTTCGGAGACCGTGGTTAGGAAGTATATCCATATCTGGAAGGAGATTGGGTTCTTGAAGACTACGGCAGAGGACAAGGCTGGGTTTGAGGCGGAGAGGTTGAGACTTTGGGGACCTAGGGTGTAG
>Fusarubin_FSR2_F_fujikuroi_IMI_58289_GenBank_Accession_XP_023426842.1
ATGGACAAGGCGGATAGAGACGCTGTCATTGAGCATGCTACGCAGGTCAAACGCCTCGTGCATGATCCTCACAGCTTCCTCACTGAGCTAGTCGCACAGCAACAGCAATATCACTGCATCGCCTGGCTTTGCCACTTCAATATCCTCTCCAACATTCCCCAGCCTCCAGAGTCTATCGCCTACTCTGATGTCGCCACCAAGGCTCAAGTCCCGCTGTCAAAGCTGCAGTCCGTAGCACGCATGGCGATGACTACCGGTTTACTCAGCGAGACCAAAGATGGCAAGCTTTCTCACAATACCCTTTCTGCGCAGTTCATTACGAATGTCCATATGAAGACGCAGCTTCTTCATATCGTCAATCAGACTGTTCCTCTCATGACGGGCTTGATCCAAGCTACGTGGAAATGGGGCGAGACGTCTGCGACTAATGAGACGGCTTACAATATTATTCATGGCACTGAGCTGTCGTTCTTTGAGCACTTGAAGACGCGGCCTGATCTCAATGAAGGCTTCCAGGCGTACATGAAGAGTCGTGCTGTGTCGCACACTGGTTCTAATGTCGAGCATCTTCTGAACGCCTTTGACTGGAAGGCGTTGGGACAAGCTCAAGTCGTTGATGTAAGTTCTCATCTCAATTGTCCGCAGGTTTTTGCTGATGTTGTACAGATTGGAGGAAGTAGTGGCTCAACATCAATTATGCTGGCGACAGCATTCCCTTTACTCAATCTCGTCATCGAAGACCTTCCAGAACCCATTGAGAACGCTAAGGCTCGTCTGTCTGAGTTGCCATCAGACATCAAGTCTCGTATTGAGATCATGGCCTACGACTTCTTCACTCCCCAACCCGTCAAAAACGCTGATGTCTATCTTTTACGCACGATTCTCCATGACTGGCCCGATGCTGATGCCATCAAGATCATACAAGGCATCGTCGCAGCCATGGGTCCGTCCAGTCGCTTGCTGATCATGGATATGGTGTTGCCCAAGCCAGGCTCTGGGTCTGTGACATTTGAAGCAGCGCTTCGACAGAAGGATCTTACCATGATTCAGTGCTTCAATGCTCAGGAGCGCGAGGTTGAGGAGTGGAAGGCCCTGCTTACCAAGGCTGATCCGCGATTGAAGATACAGGCGATCGAGAGACCTGCTGGGAGTGAGTTGTCGGTGATTGAGGCTATGCTTGATGAGTCTCCGGAGCAGGCGGCGTGGTTCTAG
>Fusarubin_FSR3_F_fujikuroi_IMI_58289_GenBank_Accession_XP_023426841.1
ATGAAAAACACACAGACAAACGGCACTCATCCCATCATCGATAAGAAGCCAAACGGCACTCTCAATGGTGATCATCAAGAATATCCAACCTTTTCCCAAGAAAAGCTCGATGACTCCATCAAGCGAGGCATCGACCTCCAAGTCTTCCGCTACCCCTCCACCGGTATCAACGTCCTCATCGCAGGCGCTGGTCTAGGCGGCATTACCTGCGCCCTTGAATGTTGGCGCAAAGGACACAACGTTCGCATTATCGACCGCAGTCCCAGTCCGGTCTGGACAGGCGATAATGTTCAAATCCAGCCCAGTGCAATTCTTCTTCTGCGTCATTGGCCTGATATGGGCTATGAGATTGAGGAGAACCAGTACGACGTCGACATGTCTTACTATAGACAGACTGGCGAGCGCATTTGGGGCCCTGCACCGCCTATGTTCAATGACCCAGAGCATTTGCCAGGTCGTCGCGGGTTCCCCTCTGTCAATGCCCACTCACGTATCAAACTGTACCGCGCGTTCTTGAAACAAGCGGAGCGCGTGGGTATTTATGTTGAATGGGGATGCAAGGTCGTTGAGTACTGGGAGGATGTTGAAGGTCATGCTGGGGGTGTTGTTCTCGAGAATGGGGAGAAGAGAACGGCTGATATCGTTGTTGCAGCTGATGGCTTGAGGACCAAGAGCATGACTATTGTTCCTGGCATGCCGGATCAGCTGACGACGAGTGGAAAGGCGATTTATCGTGCGGGCTATCCTGTCGAGCATGCGCTCAAGGATCCCACGGTCCGAGAGATGTGGAACTTTAAGCCTGAAGATAAGCCAATCTGGCAATTCTGGCTTGGGTGAGTTTTCTGCAGCCGATGAACGAGGATGTACTGACATTTGCAGAAATGGTTCTCACAACATGATGTGCTTAACCCACGATCTCGCGTTCTGGAGCTTCATCCACTCAGTAAGCCAACTCTTCCCAATTCCCAACAAACCACTAACAGAACGCTAGCACGCTGAATCTGCCAGCGAGTCCTGGATCCCAGACATCGACCCAGCAGAAGTCATCACCGAGATGGAAAAGAACGACGCTGTCCATCCCGCAATCGCAGCCCTGATCCGCACCGCCCCCAAAGGCTCCGTCGTGAACTGGCAGCTCAAATTCCGCGATCCCCACGAGCAATGGACATCCCCCGGCGGCCACGTCGTCCAGCTCGGCGACGCAGCGCACGCATTCCTCCCCACATCCGGCAACGGTGCAACACAAGCCATAGAAGACGGCGTGACCCTCGCAACGTGCCTCCAACTCGCAGGGAAAGCCCAAGCCGCCAATGCTACAAAAGTGTACAACAAACTACGCTTCCAGCGCGTTAGCTGTGGGCAGAAAATGGGCTTTGTGAACCAGCAGCTCAAGCAGCACACGGACTGGGACGCGATCATGAAGAATCCGGCGCTGATCAGGTCGCGATATCCGAAGTGGGTTTGGTCGCATGATCCGGAGGCGTATGCTTATGAGAAGTTTGCTGAGGCGTTGACGCATGTTGTCAGTGGGGGACGGGTTCCGTTGGTGAATACGAATTTTCCGAAGGGGCATAAGTATAGACATTGGACTATGAAGGAGGTGCAGGAGCAGATCAAAGCGGGACAGAAGTTGGAGGATCTTCAGGATGGGGATTGGTCTTAG
>Fusarubin_FSR4_F_fujikuroi_IMI_58289_GenBank_Accession_XP_023426840.1
ATGTTTTCCCATTTGCGCAATCGCCTTTCGGTGAATCGACCTCAGGCACTCTCATCACAGATCAGAGCGGCCAGCACGATGAAAGAAGCCATTGTATCGCGCGGACCAAGAGTCCATATCATTGACAGCCCGATTCCGAAAGCGGGGCCTGGACAAGTTGTCGTCAAGATTGAGTACGCTGGTAGTAACCCCAAGGATTGGTGAGCACCCTCGGCCTCATTCATAACCATGCTGACACTCTGAAGGAAGCGACCTGAGTACTGGGGAAGCAAGGCGACCATGAACCAGGGCGATGATCACTCTGGAACTGTCTATGAGGTTGGAGAGGGAGTGTCTGACTTCAAAATCGGTGATCGCGTCGCGGCTATGCACGAGGGGAAGCAGCCTGGCGGGAGTTACGCTGAGTATGGTGTAAGCTGGGCATACACCACCATTCATCTACCGGAACAAACTACTTTCCAAGGTAAGCAGACAGTATTATGTGCTTCTACGGATGCTGTTGGCTGACGTTGTAATTGTAGAGGGCGCTGCCATACCCTTCGCTGCATTCACCGCAGCTTGTGCCCTCTACGCAAAGCTCGATCTCCCCTACCCGAGGCATCCAGTCTCCGACGATCAAAAGATACCTCTTGTGATCTGGGGCGCTTCATCAGCGGTTGGATCCTACGCAGTTCAATTGGCAAAGAAGTCTAATATCCATCCACTCATTTGCATCGCTGGCCGTGCGCAAGAGCACGTCGAGAGAATGATTGATGGGTCCAAGGGAGACATAGTCATTGACTACAGAAAGGGACACGAGGCTGTCGCGCAAAAGATCAAGGCCAACCTGAGCGGCCAAAAGCTAGAGTACGCATTTGATGCTGTATCTGAGATGGGATCCTACCAGACCATTTGCGATGTTCTTGACCAGGAGATTGGGAAGATCACTCTCATTATTCCTGCACAAAGCTATTCTGATATCCCAAAGACCATTAAGAAGTCGGTCACTACGGTTGCTAGTGTACATGAAGATCTAAAGGAATTCGCTCGGGGGTTTTCGACGTATTTCGGTAGGGGGCTTCAGGACGGCTGGCTAAAGGCGCATCCGCAAGAGGTTGTGCCTGGGGATTGGAGGGGATAG
>Fusarubin_FSR5_F_fujikuroi_IMI_58289_GenBank_Accession_XP_023427127.1
ATGGCTTCACTCGGAAAATACGTCTCCAAGCTGGCAGGATCTCGCGTCCTCGTCATCGGCGGTTCTTCAGGAATTGGCTTTGGCGTCGCAGAAGCAGCGATCCAAAATGGCGCCTCGTCTGTGTTCATCTCCTCATCTTCCCAGACAAAGATCTCCAGCGCCATTGAGCGTCTCAAAGAGAACAACCAATCTGCCAAGGCTCAACTTCATGGTTTTCCCTGCAACTTGGGTTCGCCTGACACACTCACCTCTGAGGTTGAGAACCTCTTCGCCGAGGTCGCCAAGTCTGGCAAGCTAGACCACGTCGTCTTCACGGCTGGCGATAAGCTCGCAGTTGGGAAACTGGAGGATTTCACTCTCGATGCAATTCGTCAAGCTGGCACCGTGCGCTTCTTCGCACCACTTGTTGTCGCGCAGCAACTCCGCAAGCACCTCGACGAAAGCGGATCTTCATCATTCACCGTCGCTACTGGTGGTGCAACAGAGCATGTCTCCAAGGATTGGTCCATCATGTATTCTTACCTGTCTGGCCTTCGCGGCATGATCCGTGGTTTAGCTGTTGATCTTGCGCCGATTCGCGTCAATGCTGTTGCGCAGGGCCCAACAGACACTGAGATCTGGAGTTATGTCAAGGAGATGGGGTATTGGGATAATGTAACTGGGCACTTGAAGGGAAGAATGACGACGGGTGAGATTGGAAAGGTTGAGGATGTTGTGGAGGCGTATTTGTACTTGATGAAGAACAAGAATACATCTGGTAGTGTTGTTGAGACTACGGGAGGAACACTGCTGTCTTAG
>Fusarubin_FSR6_F_fujikuroi_IMI_58289_GenBank_Accession_XP_023426839.1
ATGTCCGAGACTCGATCCGCAAAGCCCGTCCGGCTGCGCCTCGCTTGCGACGCTTGTACGACAGCCAAGGTCCGCTGCAGCAGGACTCACCCCTGCGAGCGCTGCGAGGACAACGGGCAGGCGAAGGAGTGCTGCTACAGCGCTTCGCGACGACATGGAAAGCGGGCGCGACAGAGGCAGAGTGCTCAGGATAGTAGCAGTAGTAGTCTTACGACGCAGTTTACGAATGCGTGGGACGATTACAGTACATACTCGGCTGGCGATCTTGAGATGCTGGATAGTTGGGCGTCGCGCAGTGTCGACGTCACCGTTGACTTTGACGATGGGAACGGTATATCTTGGGTTGATCCGTGGAAGTCGCTGGGCTTTGTGTCGGATACTACTGCATCTCAGTCGAGCGGTATGGTATCACCTGATTTGAGTTTATCGACTGGGCCGATATTGTCGATCAAAGCGCCGGAGCCAACAGCCATGCACTCTCACGATTGCGAGGCCCTTGCTCTCAAGGTGTTGAGATCGCTGCAATGCAACACTAACACCGACCAAAGCATCTGCAAATCCTCTCCCATTCCCCAAAAACAAACCTTTTCAACACCATCCATCGACACAGTCCTGTCCGTCAACAAAGCCGCTCTCACAAACCTCATTCCCCTCCTCAAATGCCACTGCGCACGCAATCCCCATATCGCAATGCTACACAGCGCAATCTTATCAAAAGTCATATTCTGGTACAGGGTTGCAGTCACAGCACGGTATCACGCCGACGGAGTCGAGCTACGACCTATGAAGATCCAGCTTGGGATGCTGGATCTCGATGATGAGGATCAAGCTACACTGCAGAGGACTGTTGTTCTGAGAGAGCTGAGAAAGGCGGAGAAGGTCATGGAGACATTTGATTCTTTTGCTGGAGGGGATGATGGCGGGTTGAATTGGCATGTTGTTGCTGTGAGGAATATGAGGGAGGAACTGCAGGGAATTATCCAGAAGATCAAGAAATGTCAAGGCGAGCTGATGTGA
>Gibberellin_DES_F_fujikuroi_IMI_58289_GenBank_Accession_XP_023431256.1
ATGCCTCATAAAGATAATCTTCTTGAATCGCCAGTGGGCAAGAGTGTCACTGCTACTATAGCCTACCATAGCGGACCGGCTCTTCCAACCTCCCCGATCGCTGGTGTCACTACGCTCCAAGACTGCACTCAGCAGGCCGTAGCAGTGACTGATATCCGCCCTTCAGTCTCGTCCTTTACCCTAGATGGTAACGGCTTCCAGGTTGTCAAACATACATCGGCGGTAGGCTCTCCGCCGTATGATCACTCGTCGTGGACAGATCCAGTCGTTCGCAAGGAAGTGTATGACCCCGAAATCATTGAACTGGCAAAGTCTCTCACTGGAGCCAAGAAGGTCATGATTCTACTTGCTTCGTCTCGGAATGTTCCCTTCAAGGAGCCAGAGCTCGCCCCTCCTTATCCCATGCCTGGCAAATCAAGCAGCGGCAGCAAGGAAAGGGAAGCCATCCCAGCTAATGAGCTCCCTACTACAAGGGCAAAAGGTTTCCAAAAAGGCGAAGAGGAAGGCCCAGTACGAAAGCCTCATAAGGACTGGGGTCCATCCGGTGCGTGGAACACTCTCCGGAACTGGAGCCAAGAGCTCATTGATGAGGCTGGCGATATCATCAAGGCTGGCGATGAGGCTGCAAAGCTGCCAGGGGGCAGAGCAAAGAACTACCAAGGCAGACGATGGGCCCTGTATACTACCTGGCGTCCACTGAAAACTGTCAAGCGGGATCCCATGGCCTATGTAGACTACTGGACAGCTGATGAGGAAGATGGCGTGAGCTTCTGGCGTAACCCGCCAGGGGTGCATGGGACATTTGAGTCGGATGTACTACTTACCAAGGCTAATCCAAAGCATAAGTGGTACTGGATCAGTGACCAGACTCCGGATGAGGTTCTCCTCATGAAGATCATGGACACCGAGAGTGAGAAGGACGGGAGTGAAATAGCGGGAGGGGTTCACCACTGTTCATTTCATCTGCCGGGAACTGAGAAGGAGGAAGTGAGAGAGAGCATTGAGACCAAGTTCATTGCATTCTGGTAG
>Gibberellin_P450-4_F_fujikuroi_IMI_58289_GenBank_Accession_XP_023431255.1
ATGCCGCTAATGGACGTTCACTGGCTGATCTACGTGGCCTTTGGCGCTTGGTTATGCTCTTATGTCATCCATGTCCTATCGTCCTCTTCTACAGTCAAAGTGCCCGTCGTAGGCTACCGCAGCGTCTTTGAGCCTACATGGCTTCTCCGTTTGCGCTTTGTTTGGGAAGGGGGATCTATCATCGGCCAAGGCTACAACAAATTTAAAGACTCTATCTTCCAGGTGCGAAAGCTTGGTACCGATATCGTCATCATCCCGCCAAACTACATCGATGAGGTCAGAAAGCTGTCCCAAGACAAGACTCGCTCGGTCGAGCCCTTCATCAATGACTTTGCGGGACAGTATACACGGGGCATGGTCTTTCTGCAAAGTGATTTGCAGAACCGTGTGATTCAGCAGCGGTTGACGCCAAAACTCGTATCGTTGACAAAGGTAATGAAGGAGGAGCTTGACTATGCCTTGACCAAAGAGATGCCTGACATGAAGAATGATGAATGGGTTGAAGTCGACATTTCTTCCATCATGGTCAGGCTCATATCACGCATCTCAGCCAGAGTGTTTCTCGGTCCAGAGCACTGCCGCAACCAAGAATGGTTGACGACCACTGCAGAGTACAGCGAGAGCCTGTTCATAACTGGCTTTATTCTCCGCGTTGTCCCCCATATTCTAAGACCATTCATAGCCCCGCTGCTACCCTCCTACAGAACACTACTTCGCAACGTCTCGTCAGGTCGAAGAGTTATTGGAGACATCATTCGCTCCCAGCAAGGTGATGGCAACGAGGACATCCTGTCATGGATGAGGGATGCTGCGACAGGGGAAGAAAAGCAAATTGACAACATTGCCCAGCGGATGCTTATCCTGAGTCTCGCGTCTATTCACACTACGGCAATGACGATGACGCATGCTATGTATGACTTATGTGCTTGCCCTGAGTACATAGAGCCTCTTAGAGATGAGGTCAAAAGTGTCGTTGGCGCTAGTGGTTGGGACAAGACGGCGTTGAATCGATTCCACAAACTCGACAGCTTTCTCAAAGAGTCACAACGCTTCAACCCCGTGTTCCTCTTAACGTTCAATCGCATTTATCACCAATCCATGACACTCTCAGATGGCACCAACATCCCATCAGGCACTCGCATCGCGGTTCCCTCTCACGCGATGCTTCAGGACTCAGCGCATGTCCCAGGCCCGACGCCACCAACCGAGTTTGATGGATTTAGATACTCAAAGATTCGCTCAGACTCAAACTATGCACAGAAATATCTCTTCTCCATGACTGATTCTAGTAACATGGCGTTTGGGTATGGGAAATACGCCTGCCCAGGGCGGTTCTATGCATCTAATGAGATGAAGCTGACTTTGGCGATACTCCTTTTACAATTTGAGTTCAAGTTGCCAGATGGGAAAGGAAGACCACGAAATATCACTATTGATAGTGACATGATACCTGATCCGAGAGCTAGGCTGTGCGTTAGGAAGCGATCACTGAGAGATGAATGA
>Gibberellin_P450-1_F_fujikuroi_IMI_58289_GenBank_Accession_XP_023431254.1
ATGAGCCCCGACAAGCCATTTCGAATCATGGGCGATGTCGGGGAGCTGCACATCCTGCCGCCAAAGTACGCCTACGAGGTTCGCAATAATGAAAAGCTCAGCTTCACCATGGCAGCTTTCAAGTGGTTTTATGCTCATCTTCCTGGGTTTGAGGGCTTCAGAGAGGGTACCAACGAGAGTCACATCATGAAGCTGGTTGCGCGACATCAATTGACTCATCAGTTGACTCTGGTGACGGGAGCAGTCTCTGAAGAGTGCGCCTTGGTGTTGAAAGATGTGTACACAGATAGTCCAGAATGGCACGACATCACCGCCAAAGACGCAAACATGAAACTCATGGCCCGCATCACCTCTCGAGTATTCCTCGGTAAGGAGATGTGTCGAAACCCCCAGTGGCTTAGAATTACATCTACCTACGCCGTCATCGCCTTCCGTGCAGTAGAAGAACTGCGTCTCTGGCCATCGTGGCTCCGGCCTGTAGTCCAGTGGTTCATGCCGCACTGCACACAGTCCCGAGCCCTAGTCCAAGAAGCAAGAGACCTTATCAACCCGCTTCTTGAGCGGCGACGCGAAGAGAAAGCTGAGGCTGAGAGAACTGGAGAGAAGGTCACCTACAACGATGCTGTTGAGTGGTTGGATGACCTTGCGCGTGAAAAGGGTGTTGGATATGACCCCGCTTGTGCTCAGCTCTCGCTCTCAGTGGCTGCTTTACATAGTACTACTGATTTCTTTACCCAGGTCATGTTTGACATTGCGCAGAATCCGGAGCTTATCGAGCCTTTGCGCGAGGAGATCATAGCTGTTTTGGGGAAGCAGGGATGGTCAAAGAACTCGCTGTACAACCTGAAGCTCATGGACAGCGTCCTGAAAGAGAGTCAACGACTGAAGCCCATAGCCATTGCAAGCATGCGCCGATTCACAACGCACAACGTCAAGTTATCCGATGGCGTCATCCTACCCAAGAACAAACTCACGCTTGTATCAGCCCATCAACACTGGGATCCAGAGTACTACAAGGATCCCCTGAAGTTCGATGGATACCGTTTCTTCAACATGCGGCGCGAGCCAGGCAAAGAGAGCAAAGCACAGCTCGTGAGTGCCACTCCGGATCACATGGGCTTCGGGTACGGGCTTCATGCCTGTCCTGGACGGTTCTTTGCGTCTGAGGAGATCAAGATTGCACTGTCTCACATTCTGCTCAAGTACGACTTCAAGCCTGTTGAGGGGTCGAGCATGGAGCCGAGGAAGTATGGCCTCAACATGAATGCCAACCCAACTGCAAAGTTATCTGTTCGTCGCAGAAAGGAGGAGATTGCGATTTGA
>Gibberellin_P450-2_F_fujikuroi_IMI_58289_GenBank_Accession_XP_023431253.1
ATGAGCATCTTCAATATGATCACCAGCTATGCGGGTAGCCAACTTTTGCCCTTCTACATCGCCATATTCGTCTTTACTTTAGTCCCATGGGCAATCCGCTTCTCTTGGCTAGAATTGCGCAAGGGCTCAGTGGTGCCACTTGCGAACCCGCCCGACTCACTGTTCGGCACCGGTAAAACCAGGAGGAGTTTTGTCAAGCTTAGTAGAGAAATTCTCGCTAAAGCGAGGAGCTTGTTCCCTAATGAGCCATTTCGCTTGATTACGGACTGGGACTTTGCAGATGAGATTAGAAATGATCCGAGACTGAGCTTCTCCAAGGCGGCGATGCAGGATAATCATGCTGGAATACCTGGCTTTGAGACTGTTGCCCTGGTGGGTCGTGAAGACCAACTTATTCAGAAGGTGGCCCGAAAGCAGTTGACCAAGCATCTTTACATCATCGCCCGCATCTCGTCCAGAATCTATCTCGGCGACCAACTATGCCGCAACGAAGCTTGGCTGAAGATCACAAAGACATACACCACCAACTTCTACACTGCATCTACCAACCTCCGAATGTTTCCTCGATCGATCCGTCCTCTCGCCCACTGGTTCCTCCCCGAATGCAGAAAGCTTCGACAGGAGCGCAAGGATGCAATCGGTATTATTACGCCACTGATTGAGCGCCGCCGTGAGCTTCGAAGAGCTGCGATCGCAGCTGGTCAGCCTCTGCCTGTGTTCCACGACGCTATTGACTGGTCGGAACAGGAGGCAGAAGCTGCAGGCACAGGGGCCTCGTTTGACCCCGTGATCTTCCAGCTTACGCTCTCTCTTCTGGCAATTCATACGACGTATGATCTCCTCCAGCAAACGATGATTGACCTTGGTCGCCACCCAGAGTATATCGAGCCTCTTAGACAGGAAGTTGTTCAACTTCTTCGTGAAGAAGGTTGGAAGAAAACAACGCTTTTCAAGATGAAGCTCCTTGACAGTGCTATCAAAGAGTCTCAGCGAATGAAGCCTGGAAGCATAGTTACCATGCGTCGCTACGTAACCGAAGACATCACCCTCTCTAGCGGCCTGACCCTCAAAAAAGGGACCCGCCTCAACGTTGACAACAGACGCCTCGACGATCCCAAAATCTACGATAACCCCGAGGTTTACAATCCTTATCGCTTCTACGACATGCGCTCCGAAGCCGGGAAAGACCATGGGGCACAGCTAGTATCAACTGGCTCAAACCATATGGGCTTCGGCCACGGTCAGCACTCATGCCCAGGGCGTTTCTTCGCTGCGAATGAGATCAAAGTAGCGCTATGCCACATCTTGGTCAAGTATGATTGGAAGCTGTGCCCTGACACGGAGACCAAGCCTGATACCAGGGGCATGATTGCCAAGTCCAGCCCTGTCACGGACATCTTGATCAAGCGTCGGGAGTCAGTTGAGTTGGATTTGGAAGCAATTTGA
>Gibberellin_GGS2_F_fujikuroi_IMI_58289_GenBank_Accession_XP_023431252.1
ATGGCTGAACAACAGATCTCCAACCTTCTTTCAATGTTTGATGCTTCTCACGCAAGCCAGAAGTTGGAGATTACGGTTCAGATGATGGATACCTACCATTACAGAGAAACTCCTCCAGACTCTTCCTCTTCAGAAGGCGGTTCCTTATCTCGCTATGATGAGCGACGGGTCTCCCTTCCGCTCTCTCACAATGCAGCCTCCCCAGACATAGTCTCCCAGTTATGCTTCTCAACAGCTATGAGCTCGGAGCTCAATCACAGGTGGAAGTCACAGCGCCTCAAGGTTGCTGACTCTCCCTACAACTACATCCTGACTCTTCCATCTAAAGGTATTCGTGGGGCTTTCATTGACTCACTGAATGTCTGGCTCGAGGTCCCCGAAGACGAGACCTCGGTGATCAAAGAGGTGATTGGCATGCTCCACAACTCGTCTCTCATAATCGATGACTTCCAAGACAACTCCCCACTTCGGCGGGGCAAGCCATCTACACATACTGTCTTCGGTCCAGCACAAGCAATCAACACAGCAACATATGTCATCGTCAAGGCCATCGAGAAAATACAGGATATCGTCGGTCACGATGCATTGGCAGATGTAACTGGCACTATAACCACAATCTTCCAGGGTCAGGCAATGGATCTGTGGTGGACTGCTAATGCCATTGTTCCGTCTATCCAAGAATATCTCCTGATGGTCAATGACAAGACTGGTGCCCTGTTCAGGTTATCGCTTGAACTACTGGCGCTGAACTCTGAAGCATCCATCAGTGACAGCGCGCTTGAATCTCTCAGCAGCGCTGTCTCACTGCTCGGGCAGTATTTCCAGATAAGAGATGATTACATGAATCTCATTGACAACAAGTATACTGATCAGAAAGGATTTTGCGAGGATCTGGACGAGGGGAAATACTCGTTGACTCTAATCCATGCTCTGCAGACCGACTCCAGCGACCTTCTCACCAACATCTTATCGATGAGAAGAGTCCAAGGAAAACTTACGGCGCAGCAAAAGATGCTGGTTTTGGAAGTGATGAAAACAAACGGCAGCTTAGACTGGACGAGCAAACTCCTTGGCATGCTGCACACAAGAGTTGTAGCCGAGATTGAGAGCCTGGAAGTTAGCACGAAGAGGGATAACCATGCATTGAGGGCTTTAGTGGAACGCCTGAAGCTGGAAACCTAG
>Gibberellin_CPS-KS_F_fujikuroi_IMI_58289_GenBank_Accession_XP_023431478.1
ATGCCTGGCAAAATCGAGAACGGCACCCCCAAAGACCTCAAGACAGGAAATGACTTTGTATCAGCAGCAAAGTCGCTGCTGGACCGCGCCTTCAAGAGCCATCATAGCTACTATGGTCTATGTTCCACCAGCTGTCAGGTATATGACACTGCTTGGGTGGCCATGATACCCAAGACGAGAGACAATGTCAAGCAATGGCTGTTTCCTGAGTGCTTCCACTATCTTCTGAAGACTCAGGCCGCTGATGGTAGTTGGGGTAGTCTCCCCACGACCCAGACTGCTGGTATTCTAGACACTGCTTCAGCTGTGCTTGCACTCTTATGTCACGCACAAGAGCCTCTGCAGATACTGGACGTCTCGCCAGACGAGATGGGTCTCAGGATCGAGCACGGGGTAACTTCTTTGAAGCGACAGCTAGCTGTTTGGAACGATGTTGAAGATACCAATCACATTGGTGTCGAGTTTATTATTCCAGCTTTACTTTCCATGCTTGAGAAAGAGCTCGACGTGCCATCTTTTGAGTTTCCTTGCAGAAGTATCTTGGAGAGGATGCACGGAGAGAAGCTCGGCCATTTCGATTTGGAGCAAGTATATGGCAAGCCGTCTTCACTACTTCACTCCCTTGAAGCCTTTCTTGGAAAGCTTGACTTTGATCGCCTTTCTCACCATCTTTATCATGGCTCTATGATGGCTTCACCTTCTTCCACTGCAGCCTACCTCATTGGTGCAACCAAGTGGGACGACGAGGCTGAAGATTACCTGAGGCACGTTATGAGAAATGGTGCTGGTCACGGGAATGGTGGCATCTCAGGCACCTTTCCTACAACACATTTTGAGTGTAGCTGGATCATAGCGACACTCCTGAAGGGTGGCTTCACTTTGAAACAAATCGATGGTGATGGCTTGCGCGGCTTGTCAACTATACTTCTCGAAGCGTTGAGGGACGAGAATGGAGTAATTGGCTTTGCACCCCGTACTGCTGATGTTGATGACACTGCAAAAGCTCTTCTGGCATTGAGCCTTGTCAATCAACCTGTCAGCCCAGATATCATGATCAAGGTCTTTGAAGGAAAAGATCACTTCACCACGTTCGGATCTGAACGTGATCCCAGCTTGACTTCCAACCTCCATGTGCTGCTGAGTCTCCTGAAGCAGTCCAATCTATCGCAATACCACCCACAAATCCTGAAGACCACGTTGTTCACTTGCCGATGGTGGTGGGGCAGCGACCATTGCGTCAAAGATAAATGGAATTTGAGTCATCTATACCCAACCATGCTTCTGGTGGAAGCTTTCACCGAGGTACTTCATCTCATTGATGGTGGCGAGCTTTCTAGTCTCTTTGACGAGAGCTTCAAGTGCAAGATCGGCCTGTCAATCTTCCAGGCTGTACTACGTATCATCCTCACCCAAGATAACGACGGATCTTGGAGAGGATATCGCGAGCAAACATGCTACGCCATTCTAGCTCTTGTACAGGCACGCCATGTATGTTTCTTCACTCACATGGTGGACAGGCTACAGAGTTGCGTCGACCGTGGCTTTTCGTGGCTCAAGTCCTGCAGCTTTCATTCTCAGGACCTCACTTGGACGTCAAAGACAGCATATGAGGTTGGGTTTGTTGCTGAAGCGTACAAGCTAGCAGCCCTTCAGTCAGCAAGCCTAGAGGTGCCCGCCGCTACTATTGGCCACAGCGTCACCTCGGCGGTTCCATCATCGGACTTGGAGAAGTACATGAGGCTTGTGCGCAAGACTGCTTTGTTCTCGCCACTGGACGAGTGGGGACTCATGGCGTCAATCATTGAGTCCTCGTTCTTCGTGCCCCTTCTACAAGCTCAGCGCGTTGAGATTTATCCGAGGGACAACATCAAGGTCGACGAGGACAAATACCTGAGCATCATTCCTTTTACTTGGGTCGGATGCAACAACAGATCCCGCACATTTGCATCTAACAGATGGCTCTACGATATGATGTACCTGTCCCTCCTGGGCTACCAGACCGATGAGTACATGGAAGCTGTCGCTGGGCCGGTATTCGGTGATGTCTCTCTGCTTCACCAGACCATCGACAAGGTCATAGACAACACAATGGGAAACTTAGCCAGGGCCAATGGTACCGTGCACAGTGGCAATGGTCATCAGCATGAGTCACCCAACATTGGACAAGTTGAGGATACTCTCACTCGCTTCACCAACAGCGTGCTCAACCACAAAGATGTTCTGAATTCAAGCTCTTCTGACCAAGACACTCTTCGCCGAGAATTCAGAACGTTCATGCATGCCCATATCACACAGATAGAGGACAACAGTCGCTTCTCCAAGCAGGCCTCCAGCGACGCTTTCTCTTCCCCAGAACAATCGTACTTCCAATGGGTCAACAGTACAGGAGGCAGTCACGTCGCCTGCGCGTACTCATTCGCTTTCTCCAACTGCCTAATGTCAGCGAATCTGCTCCAAGGCAAGGACGCATTTCCCTCCGGCACTCAGAAATATCTCATTTCATCCGTTATGCGTCACGCTACAAATATGTGTCGTATGTACAACGACTTTGGGTCCATAGCTCGCGATAACGCTGAGCGGAATGTGAACTCGATCCACTTCCCCGAGTTCACGTTATGTAACGGAACGTCACAGAATCTCGATGAAAGGAAAGAGAGACTTTTAAAGATAGCTACGTATGAGCAAGGTTATCTTGATCGTGCTCTCGAAGCTCTGGAACGACAGTCTCGTGATGATGCAGGTGATCGTGCTGGGTCTAAGGATATGAGGAAGCTCAAGATTGTAAAACTGTTCTGTGATGTCACCGACTTGTATGATCAGCTTTACGTGATCAAGGACCTTTCAAGCAGCATGAAGTGA
>Gibberellin_P450-3_F_fujikuroi_IMI_58289_GenBank_Accession_XP_023431251.1
ATGAGTAATTTTGTGACGTTGATTGAGCCTCTGGAGCTCACTGGCTCACGGGTTTTGCGTATCGCGGTGGCGTTCGCCGCCCTTTGCGGCGCTACAGGACTCTTAGCATTCTCTTGGTGGATCTACAAGCAGTCTTCGAGTAAACCGACCTTGCCATACCCTGTAGTAGGCGATACCCACGCACAATCGTTGGAGAAGAACCTCATCAAGGGGATGCAGCAGTATCGTGACTCGCCCTTCTTCTTGGCTGGATCACGCCCACCACTGCTCATCCTACCAATGTCCGTCTTTCATGAAATACACAACATGCCAAATGAATATATTTCCATCATTGTGGAGCATGAAGACAAGTTTCAGGGCAAGTACACCCACATTACCACCATCAGACCTGAGATTCCCGCCACTATTCGCCAGGACTTGACTCGAAATATGCCCAACATCATACTGGAATTACAGGATGAGTTAACATATGCTTCCGATCAGTGGCCTAGAACAAGCAAATGGTCATCTGTATCTTTATATGACATGATGCTAAGGACCGTGGCGCTTTTGAGTGGCAGAGCGTTTGTTGGTCTGCCCTTGTGTCGCGATGAAGGCTGGCTACAAGCTTCCATAGGCTACACTGTTCAATGTGTCTCAATTCGCGATCAGCTCTTTACCTGGAGTCCGGTGCTGAGACCAATCATTGGGCCGTTTTTACCCAGCGTCCGTTCGGTGCGAAGACATCTACGCTTCGCAGCAGAGATAATGGCTCCTCTGATCTCCCAAGCTTTACAAGATGAAAAGCAACATCGAGCAGATACACTTCTAGCGGATCAGACGGAAGGGCGAGGTACATTTATCTCATGGCTTCTTCGGCACTTACCTGAGGAGCTCAGAACCCCAGAGCAGGTCGGGCTAGATCAAATGCTGGTCTCGTTCGCCGCAATCCACACTACGACCATGGCCCTCACAAAGGTAGTATGGGAGCTTGTTAAGCGGCCGGAGTACATCGAGCCGTTGAGAACCGAGATGCAAGATGTCTTTGGACCTGATGCCGTATCACCAGACATATGCATCAACAAAGAGGCTCTTTCTAGGCTCCACAAGTTGGATAGCTTCATTAGAGAGGTCCAGCGCTGGTGCCCTTCAACATTTGTGACTCCAAGCAGACGCGTCATGAAGTCAATGACACTATCAAACGGTATCAAGCTACAGAGAGGAACTTCTATAGCATTCCCCGCTCACGCAATCCACATGTCGGAGGAAACGCCAACATTCTCGCCAGACTTTAGCTCTGACTTCGAGAACCCGTCTCCTCGAATCTTTGACGGGTTCCGGTACTTGAATCTCCGATCTATCAAAGGACAGGGGTCACAACACCAGGCAGCCACTACAGGTCCTGACTATCTGATCTTCAACCATGGAAAGCATGCATGCCCTGGGAGGTTCTTTGCCATATCTGAGATCAAGATGATACTCATAGAACTATTGGCAAAGTATGATTTTAGACTTGAGGATGGAAAGCCAGGGCCTGAGTTGATGCGTGTTGGGACGGAGACTCGGCTGGATACCAAAGCTGGTCTTGAGATGCGAAGGAGATGA
>Gramilin_F_graminearumF_graminearum_PH-1_FGSG_00038_hypothetical_protein
ATGAGCGCCCAGAACGAAGGGCCTCTCCCAGCCCAGACATCATCACCCATTCGACTTAATAGTTCCTTTCAATTACTGACATGACAATAGAACTGCGAAGAGCTCGTGCGCTAAAAACACATCTGCATCTTCAGAGGGAAGTCGGCTCCTGCTGAGGATTGCCTCAATGAGGCAAAAACACCCCTGGACGAGATCGAGTCTCGCGTCGTTGCTCTGCAACGACAAATCGCCAATTTAAATTCCGGCACGCTCCTACAGAGCATCAAGGAGGCCACTGCCCGCCTCGCAACCTCCTGGGCCCTGGTCACCAAGCACCAGCGATACGTGGACGGGTACCAGGAACTGGCGCTGCCCGATGCGCCAACCTACCATGTCCAAGCCCTGAAAACGGCTCAAAGTGATCTTGAAAAAGCCTCACAGGATGCTCAAGCTGCTGATGGAGTGCTGGCGTCTGCTCAGAAGGAGCAGAGAGACTTTAAGCGTGTTGAGGAGAATTTGGTGATGTTGGGAGCTGAGAGAGCAACCCTGGACCAGTCTGTCCGTGACCTGACGTTGGACAAGGAGCGGTGCGACGTTTATCTTGGGATGGTGGAGTATGGGCCTGATGGTCTGGCCACTCTGCTGGAGAAGGATGTTGGTGCTTGGAAGGGGATGTTGGACCTAGTGTAG
>Gramilin_F_graminearumF_graminearum_PH-1_FGSG_00039_hypothetical_protein
ATGCATCTCGATCACAAACTCCCATGGAAAACTATCGCTTCTCATTTTACCCTAGCAAGAGATGGATCAAGTCCAAACTACAACCTCATAGCTCTCGGATTGTCTACACAAGATGCAGCTCTTGGACACTTCAGCCGTATCTTCATTGCGACCATCGAGGAGTTCTCTAATACCGAAACATCCAAGATCAACCTCAATCAAGTTGACGGGAAATTATTCTCGGACGATGTACTCAACTTTCCAGAGCACCATTTCGGCCTAGGCCCGCACGATACGAATTCGGCGTTAAACAATCCGTTAGATGCAAAACACCAGGAATTGAAATATTGGAAGGGACGAGCGTCTACTGCCTCAGAGTATGGCACAAGCCCAGAGTATAGCGCAAGCTATAGCACCGCAGATGGCGATTTGGCCGACGCAGCCAAAATGCTGGTTATTACAGCTGCCGTCAGCGACAATCAAGCCATTCGTCGCGAGGCCCTATCCGCTCTTTGTCAACTCTCAGCACATGTTCCCATGTCCGACTTGCGAGGCTTGAGTTGGGGTCACGGGTTCGGACTAAGTCTTGTTGCTTCTGAAGCATTAAAACTGTATATGCTATTGAACTTGATAGAAGCAGTTCAGTCTCGTGGTGCACAGCAGGTCTCACTACTGCGAGTTAAGATACTGCTATGTGCTCTAGGCAATTATTCACTCCAAAACTATGACTTTCCTGCGCAGAATATCCCGCATCGCGCTTTCTGGCATTCTTTGGGGATCACAGAGTCTTGGGCCGATCGACAAGCAGATGGGGTCAGGGAAAGTGATGAACCAGTTGTGGACCCTCTGGGACTTGGGGATGATGAAATCCATCAAGAAGCAAGAATTAATCTTAAAAAGTATTTGAAGGATTGTTTTGCAATTTTGTACGTTTATGACGTATTCCTAAAACAGATTGCAAGTGAAGAAGAGCGGAAGGAGTTTTGGTCATATGAGATTAATCGCGTGATTTTATATCTATAG
>Gramilin_F_graminearumF_graminearum_PH-1_FGSG_00040_TPR_domain_protein
[truncated: 174,381 more chars]
